# Supplementary material for: Stress-responsive and metabolic gene regulation are altered in low S-adenosylmethionine
Source: PLoS Genet. 2018 Nov 28;14(11):e1007812. doi: 10.1371/journal.pgen.1007812 (PMC6287882; doi:10.1371/journal.pgen.1007812)
Supplement: S1 Table — (XLSX) [file pgen.1007812.s009.xlsx]

## Sheet: sams-1 ALL genes
ID	Control (1)	Control (2)	sams-1 (1)	sams-1 (2)	padj	log2FoldChange	pvalue	foldChange	log10padj
F45E4.1	16.8911	8.3214	5631.65	5304.19	1.94864e-94	8.11255	2.41542e-98	276.771	93.7103
Y41C4A.11	117.963	156.805	53668.6	27864.1	9.86819e-96	7.67547	6.11601e-100	204.431	95.0058
Y46C8AL.3	22.6739	6.41725	2031.92	4216.29	7.6662e-47	6.91165	2.85077e-50	120.397	46.1154
ZC239.12	5.2494	0.71695	1311.24	368.235	5.7796e-25	6.57038	9.67147e-28	95.0348	24.2381
F57B9.3	0.104296	0	252.562	196.085	1.33753e-16	6.28714	7.21195e-19	78.0941	15.8737
C32H11.9	0.104104	0	165.586	277.808	4.72955e-16	6.22183	2.69674e-18	74.6374	15.3252
Pseudogene:F56D6.15	2.354	2.67427	365.329	540.542	7.32229e-25	6.20619	1.27068e-27	73.8329	24.1354
K07F5.2	8.67487	3.29776	302.367	1651.5	2.04541e-21	6.07919	5.45105e-24	67.611	20.6892
B0205.13	10.3758	27.3366	1498.48	1657.31	3.16502e-43	5.82798	1.56927e-46	56.8064	42.4996
Y37H2A.14	65.7132	99.6744	7012.55	4754.44	1.93155e-58	5.73912	3.59135e-62	53.413	57.7141
F22E5.6	8.32669	2.61536	995.149	279.745	1.47715e-19	5.66745	5.4014e-22	50.8244	18.8306
T27A3.4	24.4589	23.7166	608.663	4014.83	7.26476e-22	5.62515	1.80099e-24	49.3559	21.1388
F27C1.1	7.3009	6.41297	232.503	1327.96	1.55186e-18	5.59356	6.25167e-21	48.2869	17.8091
K04A8.4	0.10764	3.57046	180.624	377.641	7.47417e-16	5.545	4.58595e-18	46.6887	15.1264
F11D11.3	0.102868	1.68189	125.789	283.915	1.42598e-13	5.48462	1.308e-15	44.7749	12.8459
Y38C1AA.7	7.30091	7.36298	209.359	1339.16	2.33206e-17	5.47651	1.14891e-19	44.5239	16.6323
F10D2.9	732.871	327.159	36587.9	29518.8	6.64835e-43	5.46989	3.70841e-46	44.3201	42.1773
F44D12.4	11.4021	14.0184	351.259	1902.49	6.66029e-20	5.45664	2.22904e-22	43.9148	19.1765
K05F1.9	3.19591	3.56587	119.788	774.777	1.14229e-14	5.42869	8.49552e-17	43.0724	13.9422
W03D8.8	20.6272	30.1909	957.085	2302.02	1.99036e-31	5.39462	1.60364e-34	42.0671	30.7011
B0379.7.1	2.57506	0	85.5589	378.167	2.52785e-12	5.38451	2.92971e-14	41.7732	11.5972
Y38H8A.3	0.104851	0.734246	45.9105	417.857	5.20113e-11	5.37122	7.41407e-13	41.3903	10.2839
R09E10.6	17.5528	16.8725	440.827	2230.59	1.28313e-20	5.36168	3.73766e-23	41.1175	19.8917
F55C5.1	2.16681	2.62106	118.77	507.926	4.02224e-14	5.34971	3.3903e-16	40.7777	13.3955
C15C6.2a	12.4275	13.0674	277.796	1887.24	1.50059e-17	5.32058	7.16115e-20	39.9625	16.8237
C33F10.1	5.97769	9.09177	181.469	1066.45	6.96948e-16	5.28624	4.23309e-18	39.0227	15.1568
C04F12.7	14.9193	11.3746	309.07	1666.14	3.00272e-18	5.26226	1.26548e-20	38.3795	17.5225
C30G7.3	2.16801	4.51591	115.737	625.058	1.3714e-13	5.22681	1.24093e-15	37.4479	12.8628
Y106G6G.4	5.24919	8.31259	183.187	976.507	8.7098e-16	5.22216	5.56002e-18	37.3274	15.06
T04H1.9	55.4673	107.284	2395.25	6532.91	3.75339e-30	5.21215	3.60557e-33	37.0692	29.4256
C10G11.8	9.35227	7.36271	209.355	1129.32	2.46708e-16	5.20192	1.36083e-18	36.8074	15.6078
F47B8.11	6.27521	12.1145	210.364	1269.12	7.51247e-16	5.18809	4.65601e-18	36.4562	15.1242
F47B3.4	0.097483	0	39.5038	269.265	1.38749e-09	5.17718	2.51099e-11	36.1814	8.85777
K04A8.20	3.18993	0.737554	190.16	211.713	5.41681e-14	5.16786	4.66648e-16	35.9485	13.2663
F36A2.10.1	4.22148	2.61947	109.72	606.71	2.66238e-13	5.16669	2.5576e-15	35.9194	12.5747
F21F8.4.2	170.232	211.99	5210.17	14185.8	1.26818e-34	5.16186	9.43175e-38	35.7994	33.8968
F32B6.5	17.2871	16.0339	369.723	1791.39	6.22215e-19	5.15855	2.42947e-21	35.7172	18.2061
ZK938.1	12.4285	9.26334	268.94	1254.91	1.78032e-17	5.14496	8.60646e-20	35.3824	16.7495
K05F1.2	5.98717	5.29349	151.499	656.748	1.1906e-14	5.11484	8.92855e-17	34.6513	13.9242
F26B1.8	11.9563	18.5338	340.415	1544.54	2.42942e-18	5.11095	1.00881e-20	34.5581	17.6145
C33F10.11b.2	2.46343	1.84683	70.1708	463.774	1.95125e-11	5.10533	2.58797e-13	34.4236	10.7097
C04G2.8.1	7.30074	16.8694	201.312	1614.2	2.16967e-14	5.05934	1.70777e-16	33.3436	13.6636
Y113G7C.1	3.19457	4.51657	112.737	571.067	5.84245e-13	5.03657	5.93841e-15	32.8215	12.2334
F13G11.3	73.9172	39.7118	1569.99	4031.87	3.44797e-27	5.03062	4.91499e-30	32.6864	26.4624
ZK757.3a.1	3.19374	3.56939	111.726	491.637	7.71797e-13	5.02298	7.98823e-15	32.5139	12.1125
Pseudogene:Y69A2AR.8	0.0953691	0	34.5021	244.729	7.36874e-09	5.01396	1.49339e-10	32.3111	8.13261
T10B9.10	1.13293	2.63024	250.666	123.813	4.35613e-12	4.98932	5.29162e-14	31.7639	11.3609
F17E9.5	16.529	14.0172	273.767	1619.32	4.55394e-16	4.98066	2.56838e-18	31.574	15.3416
C09B9.6	10.747	10.4603	217.998	1085.59	1.11779e-15	4.97436	7.27409e-18	31.4363	14.9516
F44D12.5	5.1871	7.80942	127.727	764.674	4.00224e-13	4.96911	3.94395e-15	31.322	12.3977
C36H8.1	6.27513	9.2627	138.912	1007.04	2.17113e-13	4.96564	2.05878e-15	31.2468	12.6633
F08B4.8	5.24728	2.62074	117.765	522.186	9.11729e-13	4.96122	9.66258e-15	31.1512	12.0401
T03F1.5.1	7.23936	9.90882	166.179	888.156	2.81184e-14	4.95512	2.31779e-16	31.0198	13.551
F52H3.6	8.32602	1.67128	148.75	613.612	4.66586e-13	4.94516	4.65574e-15	30.8063	12.3311
Y59E9AR.1	23.7828	58.348	761.205	3471.45	1.65571e-18	4.92471	6.77266e-21	30.3728	17.781
ZK484.8	8.49081	10.213	189.225	977.523	9.0269e-15	4.92432	6.48975e-17	30.3646	14.0445
Pseudogene:T13F2.9	11.6688	26.2674	309.636	1861.66	1.8405e-15	4.91954	1.20913e-17	30.2641	14.7351
M01G12.9	89.2868	98.7148	3216.43	3920.98	1.36795e-53	4.90538	4.23908e-57	29.9685	52.8639
W02B12.12b	4.22107	3.56832	89.5946	573.08	9.97852e-12	4.90501	1.2678e-13	29.9609	11.0009
R13H9.2	13.3503	27.7323	374.534	1800.57	1.06211e-16	4.90455	5.59523e-19	29.9513	15.9738
K01D12.11	210.195	309.073	10355.9	9071.91	7.34026e-55	4.90186	1.81971e-58	29.8956	54.1343
E03H12.5	9.89563	16.003	220.085	1307.42	9.81925e-15	4.89718	7.1811e-17	29.7987	14.0079
W03D8.9.1	9.35234	10.8592	205.274	940.742	4.17627e-15	4.87915	2.84716e-17	29.4286	14.3792
C07G1.6	0.0987931	2.3971	55.8112	271.172	1.90843e-09	4.87589	3.58384e-11	29.3622	8.71932
F32B6.4.2	2.16153	0.739399	60.4026	315.388	6.66173e-10	4.85839	1.1354e-11	29.0083	9.17641
Y37E11B.10b.2	5.24763	4.51657	120.786	560.892	1.14595e-12	4.85512	1.2429e-14	28.9425	11.9408
D1086.7	48.3001	31.1431	928.912	2551.6	4.4907e-24	4.85283	8.62792e-27	28.8965	23.3477
F08G2.5	26.7777	48.267	1084.88	1917	5.2136e-30	4.83889	5.4931e-33	28.6187	29.2829
W09C3.6	7.36249	12.4179	207.234	878.467	7.55525e-15	4.82914	5.33808e-17	28.426	14.1218
T22B7.7	66.7451	56.8362	1938.3	2611.85	8.42707e-43	4.81922	5.22285e-46	28.2312	42.0743
T23B3.5	14.961	13.9303	229.826	1279.22	7.79266e-15	4.81336	5.55411e-17	28.1168	14.1083
Y69E1A.1.1	10.3779	9.62378	173.688	970.812	7.9549e-14	4.80717	7.09951e-16	27.9965	13.0994
C04G2.4	15.4535	6.79269	209.159	972.708	3.33566e-14	4.79999	2.77024e-16	27.8574	13.4768
F08H9.2	8.32642	6.41337	126.831	750.344	2.75617e-12	4.72165	3.2114e-14	26.385	11.5597
T27E7.1	5.24791	7.36406	138.898	582.298	9.17655e-13	4.72045	9.78225e-15	26.3632	12.0373
C14C10.1	3.19456	7.36453	109.718	570.048	1.50385e-11	4.71899	1.95728e-13	26.3365	10.8228
C10G11.9	7.56751	8.13219	92.8624	871.102	3.94151e-11	4.70655	5.4362e-13	26.1103	10.4043
C30H6.12b	0.0999648	4.52811	139.858	205.557	8.27755e-11	4.70593	1.22098e-12	26.0992	10.0821
F36H12.7	33.5639	25.2134	416.423	2179.58	5.63019e-16	4.68776	3.24517e-18	25.7724	15.2495
F33H12.7	30.8785	41.605	1657.45	906.628	3.78782e-27	4.67427	5.63419e-30	25.5326	26.4216
Pseudogene:F55C5.2	5.24522	0.733113	77.5124	405.025	6.76636e-10	4.67316	1.15743e-11	25.5129	9.16964
B0205.10.2	6.27475	9.26292	119.788	774.784	8.23506e-12	4.66794	1.04119e-13	25.4208	11.0843
C35D10.2	7.30091	22.5744	220.428	1307.64	6.74846e-13	4.66508	6.94295e-15	25.3706	12.1708
F07A5.2	11.4033	14.966	193.254	1112	1.87684e-13	4.65814	1.75645e-15	25.2487	12.7266
ZK1248.6	11.1058	10.1561	228.183	652.473	2.03406e-15	4.64939	1.34889e-17	25.096	14.6916
Y51H7C.13	26.7803	14.9673	430.744	1264.9	4.29307e-18	4.64376	1.8625e-20	24.9983	17.3672
C38C3.3b	1.13752	6.41748	87.5966	451.873	3.97793e-10	4.64339	6.58262e-12	24.9919	9.40034
T28H11.5	19.9335	9.263	255.351	1093.45	2.43313e-14	4.64321	1.93021e-16	24.9888	13.6138
F21H7.2.2	1.13682	6.41843	99.6467	406.072	2.02983e-10	4.63266	3.20797e-12	24.8068	9.69254
Y116A8C.23	1.12605	0	34.2381	216.582	7.74593e-08	4.6282	1.91548e-09	24.7302	7.11093
T22B3.2b	3.19327	6.41686	110.718	452.92	2.73868e-11	4.62637	3.66629e-13	24.6988	10.5625
F32B6.6	6.75732	23.2399	213.684	1228.56	1.89206e-12	4.61931	2.14593e-14	24.5782	11.7231
C41G7.6	2.34916	5.29959	80.0767	385.713	4.42234e-10	4.61508	7.34543e-12	24.5063	9.35435
W01B6.2	2.16004	0.742462	43.2985	293.978	1.67654e-08	4.60914	3.55935e-10	24.4056	7.77559
C24D10.7.2	3.13441	14.8519	149.23	756.954	3.94151e-11	4.60548	5.44752e-13	24.3438	10.4043
T03F6.6.2	3.19112	2.62641	62.4196	383.619	1.60124e-09	4.60051	2.95735e-11	24.26	8.79554
C35D10.11	8.71638	14.015	217.232	769.766	2.61025e-14	4.59644	2.11926e-16	24.1917	13.5833
C23G10.6	8.32618	7.36345	136.89	658.685	3.24142e-12	4.59342	3.87725e-14	24.141	11.4893
C17F3.3	0.0935253	0.780021	27.9318	227.97	1.62623e-07	4.57193	4.38499e-09	23.7841	6.78882
C50E10.1	6.27476	9.26291	90.6073	808.374	1.54462e-10	4.57091	2.3837e-12	23.7674	9.81118
Pseudogene:F36H12.6	8.92987	1.49493	103.556	484.106	5.58992e-10	4.56916	9.35407e-12	23.7385	9.25259
K07F5.5	20.4662	17.8194	270.743	1305.59	1.54758e-14	4.56417	1.19893e-16	23.6566	13.8103
T01E8.9	0.0971922	2.63609	54.3601	247.164	2.32905e-08	4.56071	5.05216e-10	23.6	7.63282
ZK484.5	9.3522	10.213	154	770.739	1.7065e-12	4.55884	1.9249e-14	23.5694	11.7679
F09G8.5	24.7303	26.3797	637.027	1050.06	1.71711e-25	4.55692	2.66054e-28	23.5379	24.7652
Pseudogene:F20D1.5	8.98218	10.2144	318.108	380.104	1.00718e-17	4.55672	4.7441e-20	23.5347	16.9969
K07F5.1	25.6922	38.9881	435.693	2044.33	1.02894e-15	4.54507	6.63213e-18	23.3455	14.9876
B0554.6	8.32401	4.51934	244.529	286.081	1.30861e-14	4.53911	9.89467e-17	23.2492	13.8832
F21H7.5	13.0646	12.1232	176.263	930.449	8.39023e-13	4.53896	8.78803e-15	23.2469	12.0762
T16A9.5.2	9.35234	16.3254	168.537	986.274	2.95343e-12	4.52391	3.49616e-14	23.0055	11.5297
C04G2.9	25.9911	16.8689	323.414	1348.28	5.22239e-15	4.51222	3.62509e-17	22.8199	14.2821
C30G12.2	335.208	271.952	5498	13240.5	1.61916e-28	4.50319	2.00702e-31	22.6774	27.7907
Y39B6A.30	0.0895517	0.758265	35.6824	180.401	2.2326e-07	4.5022	6.19899e-09	22.6619	6.65119
T22C1.8	1.1294	1.69009	42.2897	257.323	4.54569e-08	4.49992	1.06217e-09	22.6262	7.3424
F58A6.9	4.84567	6.15202	91.6401	429.814	2.89281e-10	4.48045	4.66148e-12	22.3228	9.53868
Y51H7C.1	90.3152	40.3456	1354.88	2885.13	1.38891e-21	4.47837	3.61538e-24	22.2907	20.8573
T06C12.14	5.24101	0.742265	123.764	212.664	4.75225e-10	4.47226	7.92286e-12	22.1965	9.3231
K04A8.3	0.0888796	1.70286	69.9401	139.314	5.72986e-08	4.47173	1.38595e-09	22.1883	7.24186
F37B1.3	1.12389	0.75661	51.3315	172.855	7.52189e-08	4.46736	1.85542e-09	22.1212	7.12367
C41H7.7	18.5804	21.6226	568.076	662.696	4.91934e-24	4.45236	9.75635e-27	21.8924	23.3081
D1081.5	0.0948069	1.69349	32.2282	237.958	2.2106e-07	4.44892	6.12419e-09	21.8402	6.65549
R10E9.2	8.32626	9.26322	115.761	703.484	6.17575e-11	4.44449	8.91819e-13	21.7733	10.2093
T08E11.8	2.15379	0.754927	77.4782	155.607	1.96224e-08	4.43833	4.20784e-10	21.6805	7.70725
R105.1	2.15985	2.63328	62.4103	268.56	1.05963e-08	4.4333	2.20004e-10	21.605	7.97485
C12D5.3	19.6054	14.9662	209.356	1171.09	1.29203e-12	4.42492	1.41735e-14	21.48	11.8887
F38H4.4	1.12344	0	29.206	191.124	4.65151e-07	4.42427	1.41261e-08	21.4702	6.33241
Y59E9AL.6	10.1932	12.1139	144.199	768.33	1.41464e-11	4.41831	1.82365e-13	21.3817	10.8494
K06A5.2	15.5048	14.0151	174.133	1030.5	5.10066e-12	4.41171	6.25925e-14	21.2842	11.2924
T27A3.5	2.1605	2.6321	51.3469	295.013	2.63083e-08	4.40482	5.80461e-10	21.1827	7.57991
F32H2.7	7.30011	8.31375	95.6344	640.316	3.87027e-10	4.38945	6.3805e-12	20.9584	9.41226
C15H11.1	1.12636	0.751906	30.2151	223.702	3.09319e-07	4.38944	8.99106e-09	20.9581	6.50959
W03F11.4	4.21946	5.46861	70.4723	449.829	3.15421e-09	4.3801	6.17744e-11	20.8229	8.50111
ZC477.1	1.72873	3.78802	51.1157	297.009	4.54569e-08	4.37831	1.06775e-09	20.7971	7.3424
F48F7.7	0.0931232	3.58997	109.931	138.524	1.69024e-08	4.37764	3.60362e-10	20.7875	7.77205
F26A3.5	0.0977457	2.63529	32.231	277.666	2.97463e-07	4.3702	8.60954e-09	20.6805	6.52657
T22B3.3	4.21644	1.68297	54.3678	332.693	2.48154e-08	4.36933	5.41371e-10	20.668	7.60528
T28H11.1	15.9354	12.8552	152.225	973.483	2.81281e-11	4.36526	3.78295e-13	20.6099	10.5509
R09H10.7	4.21364	2.63457	157.951	155.715	2.29124e-10	4.36456	3.63531e-12	20.5998	9.63993
F26F4.2	0.0834973	0	25.3379	146.314	1.88289e-06	4.35944	6.44163e-08	20.5268	5.72517
ZK1251.6	36.6192	22.1674	341.988	1695.07	1.51377e-13	4.35544	1.40111e-15	20.47	12.8199
T16H12.6	5.24851	14.0155	121.457	716.965	2.95294e-10	4.34894	4.77668e-12	20.378	9.52975
H04M03.1	2.15631	0.749972	41.2807	225.762	1.65212e-07	4.34679	4.50533e-09	20.3476	6.78196
Pseudogene:W03D8.10	0.0922768	1.05536	17.1871	224.821	1.45896e-06	4.33375	4.84661e-08	20.1645	5.83596
M70.3b	0.099603	4.78482	57.593	281.024	9.33702e-08	4.32803	2.35523e-09	20.0847	7.02979
C34D4.3	1.12772	1.69312	34.2403	237.964	2.93771e-07	4.31719	8.48449e-09	19.9344	6.53199
T13F2.11	14.2838	38.8908	331.658	1464.91	8.58086e-13	4.31615	9.04088e-15	19.9201	12.0665
T23B7.1	0.0905207	2.02169	37.3128	186.3	5.75713e-07	4.30413	1.78762e-08	19.7547	6.23979
F47B3.6	0.0830889	0	22.1598	146.886	3.22001e-06	4.2911	1.16547e-07	19.5771	5.49214
F53B2.8	198.927	330.008	5596.59	7273.71	1.27544e-36	4.27794	8.69529e-40	19.3995	35.8943
F44D12.7	8.82871	12.6089	136.496	635.193	7.01199e-11	4.27553	1.02127e-12	19.367	10.1542
ZK550.5	3.18847	2.63137	47.3238	308.244	7.87921e-08	4.26143	1.9582e-09	19.1787	7.10352
ZK354.4	21.6349	27.6159	277.001	1256.65	4.01731e-13	4.25029	3.9837e-15	19.0312	12.3961
K03H1.12	3.18601	0.745785	38.2663	263.426	3.10076e-07	4.24633	9.03226e-09	18.979	6.50853
Y59E9AL.2	17.3397	26.379	229.674	1201.37	4.54777e-12	4.24409	5.55259e-14	18.9495	11.3422
ZK896.1	10.3757	8.31614	257.594	309.499	2.4969e-14	4.23759	2.01176e-16	18.8643	13.6026
ZK354.5	35.5732	43.6594	438.811	1907.64	1.68811e-14	4.23507	1.31826e-16	18.8314	13.7726
C03A7.8	0.0886342	2.76326	73.74	132.354	2.41019e-07	4.23211	6.79451e-09	18.7929	6.61795
F47D12.7	4.21783	4.52266	60.7492	375.24	2.48577e-08	4.23151	5.43834e-10	18.785	7.60454
T19C9.8	6.2732	13.068	231.445	369.55	2.00783e-13	4.23055	1.89148e-15	18.7725	12.6973
C08E8.4	14.479	42.5543	976.118	582.65	7.23927e-17	4.2287	3.72395e-19	18.7485	16.1403
Pseudogene:T10B9.6	2.15236	1.70121	98.8692	117.239	4.74932e-08	4.22432	1.12736e-09	18.6916	7.32337
Y57G7A.6	4.21572	3.57822	73.4788	289.962	1.44703e-08	4.21271	3.04921e-10	18.5417	7.83952
F46F5.6	0.079256	0.775877	57.4514	88.8145	1.67251e-06	4.21083	5.65969e-08	18.5177	5.77663
F56A11.6	3.18911	3.57769	49.337	323.522	8.49752e-08	4.21058	2.11714e-09	18.5145	7.07071
F21F3.3	1.12578	2.64282	56.3637	188.133	1.82053e-07	4.21057	4.99842e-09	18.5144	6.7398
Y106G6H.13	9.35131	9.26433	117.768	565.969	3.42512e-10	4.2037	5.58294e-12	18.4264	9.46532
C39H7.1.2	11.4025	7.36412	112.145	596.895	7.50813e-10	4.19927	1.29362e-11	18.3698	9.12447
R09E10.3	2.15931	2.63429	37.2616	281.752	3.08123e-07	4.19912	8.9372e-09	18.368	6.51128
F15B9.6	5.24209	4.52672	131.816	227.945	2.99081e-10	4.19859	4.85648e-12	18.3612	9.52421
K04A8.5	4.21194	2.63767	148.799	133.323	2.96648e-09	4.19331	5.79139e-11	18.2942	8.52776
K03H1.1	9.35032	3.15257	62.5968	519.463	4.89405e-08	4.18481	1.16778e-09	18.1867	7.31033
ZK354.11	54.1433	30.0165	492.156	1907.76	3.70577e-14	4.18444	3.10059e-16	18.182	13.4311
F58E6.5	2.16388	7.37009	67.4503	383.631	3.93605e-08	4.1842	9.05036e-10	18.179	7.40494
ZK546.6	14.8279	13.2452	183.439	694.612	7.19162e-12	4.18415	9.00345e-14	18.1783	11.1432
T05F1.5	3.1882	2.63187	40.2815	308.232	2.25246e-07	4.18172	6.30996e-09	18.1477	6.64734
F44G3.7	0.0893318	1.70213	31.2168	181.971	1.86009e-06	4.18157	6.3397e-08	18.1459	5.73046
C18H7.4.1	0.0812846	0	20.147	138.181	7.11942e-06	4.18084	2.8107e-07	18.1367	5.14756
F09C12.8	2.15916	2.63455	36.2554	279.714	3.81149e-07	4.17921	1.12916e-08	18.1162	6.4189
C28D4.7	4.48923	0	50.3153	237	5.62441e-07	4.17071	1.74292e-08	18.0098	6.24992
ZK1251.1	1.12816	3.58608	53.3516	223.753	2.31888e-07	4.16175	6.51039e-09	17.8983	6.63472
ZK856.18	1.12694	2.64069	41.28	218.639	5.28907e-07	4.15989	1.63245e-08	17.8752	6.27662
F11G11.10	8.23335	13.8745	138.816	547.537	1.94284e-10	4.15367	3.05845e-12	17.7984	9.71156
C33F10.12	3.88102	0	41.0878	208.805	1.17339e-06	4.1511	3.83979e-08	17.7666	5.93056
F58A6.8	17.7602	16.4395	217.283	781.599	1.96506e-12	4.14856	2.2531e-14	17.7354	11.7066
T27A3.3	1.13346	5.47427	42.2956	343.876	3.69157e-07	4.14566	1.08676e-08	17.6998	6.43279
C31H1.1	0.0807443	0	19.141	136.143	9.63979e-06	4.13744	3.94668e-07	17.5993	5.01593
T10E9.4.2	7.29995	13.0661	120.787	582.289	7.72934e-10	4.13558	1.34611e-11	17.5766	9.11186
F11G11.8	6.27063	4.19984	63.3351	378.383	4.70518e-08	4.13419	1.10813e-09	17.5596	7.32742
ZK1307.4	2.15842	3.58348	54.9336	245.236	1.62623e-07	4.13366	4.4034e-09	17.5532	6.78882
R13H9.5	0.0806984	0	19.1812	135.849	1.01208e-05	4.12998	4.17126e-07	17.5085	4.99479
T27C10.7	2.15743	2.63777	43.2942	240.022	3.89175e-07	4.12803	1.15534e-08	17.4848	6.40986
ZK354.6	1.12077	0.762582	32.2199	161.62	2.29053e-06	4.12374	8.02075e-08	17.4329	5.64006
E01G4.6	10.3774	16.8689	223.416	548.769	6.73536e-13	4.12316	6.88772e-15	17.4259	12.1716
K08F4.5	1.12381	1.70031	36.2466	186.055	1.276e-06	4.12131	4.1993e-08	17.4036	5.89415
C33F10.9	25.0073	26.6265	260.678	1223.93	2.81638e-12	4.12087	3.29901e-14	17.3982	11.5503
C34F11.2	0.080342	0.773969	36.2333	115.846	4.4213e-06	4.11748	1.65781e-07	17.3574	5.35445
R05F9.8	11.6082	15.4893	149.489	689.687	1.38725e-10	4.11634	2.12365e-12	17.3437	9.85785
B0025.5	4.21759	5.47206	60.4065	364.274	5.72986e-08	4.11395	1.38852e-09	17.315	7.24186
T05A7.6	1.1301	4.53108	50.3379	259.379	3.42069e-07	4.1106	1.00278e-08	17.2748	6.46589
Y47D3A.10	1.12634	2.64178	39.2676	212.527	8.98837e-07	4.1067	2.86336e-08	17.2282	6.04632
ZK1290.6	1.12701	2.64055	35.2452	225.752	1.09221e-06	4.10547	3.54707e-08	17.2135	5.96169
F58G1.3	2.15622	1.69391	33.2338	231.52	1.09441e-06	4.1013	3.56777e-08	17.1639	5.96082
F36H12.10	1.11751	0.299307	27.188	141.775	5.73244e-06	4.09924	2.21339e-07	17.1394	5.24166
Y47G6A.26	0.0904675	1.70029	22.1656	201.288	4.55623e-06	4.09914	1.731e-07	17.1382	5.34139
F32A11.3	22.6807	21.6228	201.315	1125.17	4.90374e-11	4.08906	6.92936e-13	17.0188	10.3095
B0393.4	2.15733	1.69181	25.1875	257.291	2.01818e-06	4.07425	6.99201e-08	16.845	5.69504
B0205.14	0.0746663	0	30.1941	95.4898	1.35619e-05	4.0713	5.72398e-07	16.8106	4.86768
F26A1.3	0.0775969	0	22.1549	116.824	1.46814e-05	4.06969	6.26017e-07	16.7918	4.83323
F26G1.7	5.33764	8.87958	93.8704	383.152	7.12564e-09	4.06508	1.43528e-10	16.7383	8.14718
T28H11.7	0.0995472	6.07609	46.1556	290.16	1.20521e-06	4.06375	3.95139e-08	16.7229	5.91894
C18G1.9	1.55425	2.00668	43.0013	158.29	1.65059e-06	4.05978	5.57529e-08	16.6769	5.78236
K04H4.5	2.16311	7.37154	58.3942	362.234	1.75168e-07	4.05944	4.78767e-09	16.673	6.75655
ZK1053.2	4.21319	1.6892	45.3081	260.388	5.23803e-07	4.05189	1.61345e-08	16.5859	6.28083
B0462.5	11.4018	13.0674	260.622	358.374	5.01172e-14	4.04626	4.28645e-16	16.5213	13.3
ZK354.7	3.18343	0.750915	34.2392	224.732	1.86009e-06	4.04193	6.34058e-08	16.4719	5.73046
W06G6.1	1.12558	4.53984	98.597	141.4	1.14962e-07	4.0384	2.98538e-09	16.4316	6.93945
Y57G11A.2	8.3267	26.3792	138.912	983.623	6.13311e-09	4.02927	1.23156e-10	16.3279	8.21232
BE10.1	0.0765174	0	22.1539	111.738	1.95616e-05	4.02523	8.64718e-07	16.2823	4.7086
B0218.7	6.26949	3.57601	60.4049	338.818	1.30517e-07	4.02036	3.42166e-09	16.2274	6.88433
C27D6.3	4.21292	1.68969	43.2959	257.33	7.75939e-07	4.01741	2.43818e-08	16.1942	6.11017
C29E6.3	0.0825754	0	13.0473	152.885	2.32053e-05	4.01588	1.05276e-06	16.1771	4.63441
M28.9.1	1.11807	0.767744	34.2273	138.223	4.85283e-06	4.01448	1.8497e-07	16.1614	5.314
H05L14.1	2.15795	3.58437	42.2892	249.184	8.19868e-07	4.01312	2.59147e-08	16.1461	6.08626
F53G12.6	0.0884802	2.64983	40.2667	164.693	3.6205e-06	4.00823	1.33062e-07	16.0916	5.44123
ZC443.6	45.228	50.1674	1123.07	863.793	2.03966e-24	4.00528	3.66595e-27	16.0587	23.6904
T21E8.3	15.5048	29.2337	316.006	773.909	1.04381e-13	4.00384	9.38042e-16	16.0426	12.9814
R13H9.6	0.0719746	0	35.2158	79.5933	2.06456e-05	4.00232	9.23836e-07	16.0257	4.68517
Y57A10A.11	13.4528	11.1652	176.121	488.648	2.96962e-11	4.00165	4.03066e-13	16.0183	10.5273
T23F6.3a	5.55404	10.8452	83.5522	446.797	2.83534e-08	3.99837	6.291e-10	15.9819	7.54739
K07F5.3	27.1493	7.43862	168.565	892.193	4.15674e-09	3.98875	8.21816e-11	15.8757	8.38125
C17F3.1	0.0805436	0.773615	25.1741	128.024	1.36671e-05	3.98718	5.77684e-07	15.8585	4.86433
Y106G6A.4	0.0843895	1.7104	33.2224	142.29	7.40311e-06	3.98567	2.94106e-07	15.8418	5.13059
ZK1225.4	0.0780228	0	17.1277	123.93	2.65947e-05	3.98181	1.24637e-06	15.7995	4.57521
F43E2.5.2	1358.84	1151.47	17377.6	33430.3	3.38148e-28	3.98179	4.40106e-31	15.7993	27.4709
C04C3.14	6.26378	1.69195	157.938	119.09	4.42996e-08	3.97632	1.02146e-09	15.7395	7.3536
C29F4.2	56.5005	38.7488	770.879	1246.69	8.75606e-21	3.97478	2.44204e-23	15.7228	20.0577
F41G3.5	0.0736995	0	26.1722	95.4788	2.58657e-05	3.97415	1.20231e-06	15.7158	4.58728
ZK945.7	10.3754	5.46776	77.5165	470.212	5.16877e-08	3.97034	1.23973e-09	15.6744	7.28661
ZC168.6	6.26823	1.68435	45.3125	318.426	8.97656e-07	3.96336	2.85403e-08	15.5988	6.04689
T23F11.2	0.0852621	1.26499	14.6683	167.253	2.14035e-05	3.95567	9.6173e-07	15.5159	4.66952
C09B9.2	0.084698	1.70988	29.2005	148.385	1.05572e-05	3.95028	4.35766e-07	15.458	4.97645
ZK484.7	0.0790395	0	14.1115	132.059	3.45945e-05	3.94421	1.68095e-06	15.393	4.46099
F55F8.7	0.079763	0	13.2167	136.737	3.60842e-05	3.93903	1.76451e-06	15.3379	4.44268
E03H12.7	2.15097	0.760381	31.8895	171.319	6.06972e-06	3.93657	2.35115e-07	15.3118	5.21683
T07H3.2	9.34735	7.37105	207.268	215.81	5.33924e-11	3.9311	7.64404e-13	15.2538	10.2725
F01G10.5	0.0788135	0.776658	26.1778	117.855	1.95616e-05	3.93038	8.66845e-07	15.2462	4.7086
B0379.2	1.11306	0	29.1935	112.777	1.82907e-05	3.92759	7.9919e-07	15.2168	4.73777
T05C12.1	2.14652	0	37.2428	131.109	9.85405e-06	3.92552	4.043e-07	15.195	5.00639
F27C1.8	7.29975	17.822	159.018	507.982	8.26375e-10	3.91853	1.44942e-11	15.1215	9.08282
Y43F8A.2	6.27027	5.47192	56.3826	369.363	2.73767e-07	3.9161	7.85585e-09	15.0961	6.56262
F01G10.3b	10.3774	23.5284	294.849	475.498	3.79663e-13	3.9158	3.7178e-15	15.0929	12.4206
T13H10.1	2.15189	0.758609	25.1822	187.048	8.93911e-06	3.91358	3.62329e-07	15.0697	5.04871
Y37D8A.5	1.12302	2.64803	38.2569	174.867	4.13968e-06	3.91278	1.53682e-07	15.0613	5.38303
Y41E3.2	29.8553	39.6995	363.321	1208.86	3.52122e-13	3.90731	3.42629e-15	15.0044	12.4533
H08M01.1	1.1218	0.760601	15.1225	188.039	1.93574e-05	3.90306	8.54195e-07	14.9602	4.71315
C34F11.6	8.28072	7.0483	85.1941	334.695	4.83648e-08	3.88366	1.15104e-09	14.7604	7.31547
Y54G2A.13	3.23527	2.6399	41.0896	222.979	2.29053e-06	3.88138	8.01628e-08	14.7371	5.64006
M70.1b	3.17832	1.44899	50.1105	150.218	3.56685e-06	3.87989	1.30506e-07	14.7219	5.44771
T09F5.9	141.55	106.324	1321.41	3751.71	4.62873e-17	3.87838	2.35238e-19	14.7064	16.3345
R13H9.1	1.1251	2.99461	25.1844	210.584	9.19158e-06	3.87622	3.73702e-07	14.6845	5.03661
ZK593.3	100.563	82.5276	1178.49	2392.75	8.85426e-21	3.87567	2.5243e-23	14.6789	20.0528
F11G11.12	15.5968	44.6011	328.196	1058.31	2.92648e-11	3.87227	3.95397e-13	14.6444	10.5337
T07H3.1	22.6805	28.2827	486.041	526.512	5.42515e-18	3.87172	2.38727e-20	14.6387	17.2656
F41H10.1	17.1142	23.3169	211.272	706.678	4.53439e-11	3.86626	6.32313e-13	14.5835	10.3435
ZC477.7a	0.0927369	3.94157	28.6353	215.315	1.26116e-05	3.86268	5.27599e-07	14.5474	4.89923
F48C1.7	3.18579	3.58394	37.2601	257.321	2.53227e-06	3.86241	8.94574e-08	14.5446	5.59649
ZC47.4	1.11884	2.65625	67.4063	108.789	2.84121e-06	3.85884	1.02484e-07	14.5086	5.5465
C34F11.4	10.9599	7.36664	74.0758	474.896	1.26584e-07	3.85394	3.31071e-09	14.4594	6.89762
F10G8.1a	1.43487	0	18.6687	137.886	3.57202e-05	3.85237	1.74229e-06	14.4437	4.44709
K08C9.1	0.0786449	0	11.0939	133.068	6.78239e-05	3.83598	3.61083e-06	14.2806	4.16862
F40G12.10	0.0836215	1.71173	24.1715	146.337	2.63332e-05	3.83232	1.2322e-06	14.2443	4.5795
W09C3.2	0.07109	0	24.159	87.3395	6.24018e-05	3.83198	3.27962e-06	14.241	4.2048
C05D2.3	2.15206	2.64804	46.3018	165.728	3.5185e-06	3.8312	1.28223e-07	14.2333	5.45364
C34F11.5	7.29744	9.26909	82.543	395.879	7.84892e-08	3.82898	1.94581e-09	14.2114	7.10519
Y49F6B.8	0.0760534	0.781576	27.1801	103.619	3.67322e-05	3.82862	1.80091e-06	14.2078	4.43495
C52D10.13	11.4026	18.7722	163.046	552.799	7.7935e-10	3.81761	1.36211e-11	14.0999	9.10827
C36B1.10	5.24506	8.31936	47.3297	419.252	1.01991e-06	3.81605	3.30593e-08	14.0847	5.99144
Y38E10A.17	8.32346	8.31823	72.4834	421.325	1.61907e-07	3.81573	4.35499e-09	14.0815	6.79073
C50F2.5	0.0802773	0	9.67625	143.045	7.76112e-05	3.81481	4.25695e-06	14.0726	4.11008
M05B5.1	1.30829	3.09365	30.4626	180.754	1.15901e-05	3.81369	4.80558e-07	14.0616	4.93591
Y38H8A.4	1.11805	0.956118	19.2238	152.867	3.19751e-05	3.80061	1.54376e-06	13.9347	4.49519
C49G7.12	4.22098	23.5329	314.949	316.666	7.02218e-10	3.79777	1.20554e-11	13.9073	9.15353
R07E5.6	0.0926905	3.59068	23.1731	220.636	2.34487e-05	3.79608	1.06671e-06	13.891	4.62988
ZK1290.3a	3.18435	4.53537	56.3681	212.567	1.31918e-06	3.79286	4.35776e-08	13.86	5.8797
F36H12.5	0.0862163	2.65373	30.7206	156.582	2.28784e-05	3.79123	1.03651e-06	13.8444	4.64057
F40F12.3	3.18574	3.58404	30.2183	263.416	6.28458e-06	3.78976	2.45385e-07	13.8303	5.20172
R08C7.5b	1.12065	1.70625	22.1628	169.739	2.4203e-05	3.78391	1.11057e-06	13.7743	4.61613
R05F9.13	35.687	33.486	252.368	1263.28	2.5762e-10	3.77991	4.13533e-12	13.7362	9.58902
F08G2.1	6.89114	3.88629	74.1049	227.513	4.11476e-07	3.7781	1.23685e-08	13.7189	6.38566
ZK131.9	6.89114	3.88629	74.1049	227.513	4.11476e-07	3.7781	1.23685e-08	13.7189	6.38566
ZK354.1	25.2822	9.58635	197.742	591.05	1.35675e-09	3.77282	2.43853e-11	13.6689	8.8675
C17H12.12	13.4539	22.5756	151.985	695.379	4.26292e-09	3.76909	8.45451e-11	13.6336	8.37029
T15B12.2	0.0786269	0.776988	17.1282	125.967	6.3542e-05	3.76665	3.3553e-06	13.6105	4.19694
K02E11.10	1.10817	0	34.2126	84.3199	5.17713e-05	3.75652	2.64712e-06	13.5153	4.28591
K01H12.4	4.20701	0	36.2467	185.04	1.97666e-05	3.75585	8.77154e-07	13.509	4.70407
D1086.17	2.15515	4.53864	49.3247	197.285	3.56685e-06	3.75455	1.30503e-07	13.4968	5.44771
C25A8.5	0.0766389	0.780526	20.4448	113.038	7.08451e-05	3.73912	3.81997e-06	13.3533	4.14969
R06B10.1	2.1478	0.766414	27.1894	149.4	2.72716e-05	3.73671	1.28456e-06	13.331	4.56429
R148.7	4.20944	0.752341	27.1972	220.648	1.90988e-05	3.73387	8.40418e-07	13.3047	4.71899
F30B5.1	23.7877	38.7487	282.81	985.756	4.6284e-11	3.72856	6.48292e-13	13.2559	10.3346
F36H12.3	1.12488	3.59232	27.7391	204.728	2.01121e-05	3.72405	8.94979e-07	13.2145	4.69654
K04G2.4	10.6388	4.16303	67.5688	344.211	9.87783e-07	3.71496	3.19568e-08	13.1315	6.00534
C31H1.5	4.2068	0.757127	38.2578	179.958	1.43728e-05	3.71157	6.11077e-07	13.1007	4.84246
ZK265.3	0.0934046	5.488	42.2849	207.448	1.75575e-05	3.71155	7.6389e-07	13.1005	4.75554
F57F4.1	1.1113	0	20.1431	112.752	8.10397e-05	3.71134	4.45296e-06	13.0986	4.0913
Y71G12B.27	2.15356	2.64514	25.1839	203.338	2.08983e-05	3.70782	9.3644e-07	13.0667	4.67989
Y73F8A.20	2.15005	1.70559	28.1975	165.686	2.33613e-05	3.70671	1.06128e-06	13.0566	4.6315
ZK1248.5	0.0788322	0.776625	14.1113	130.027	9.51349e-05	3.70634	5.37142e-06	13.0532	4.02166
F32B5.4	0.0699761	0	19.1321	88.3411	0.000138575	3.69651	8.24491e-06	12.9647	3.85832
C24D10.8	8.38463	10.0867	68.9109	403.869	5.07725e-07	3.6918	1.55134e-08	12.9223	6.29437
ZK131.5	58.1708	65.071	547.651	1672.94	1.42598e-13	3.68352	1.30723e-15	12.8484	12.8459
K07A3.3b	0.0664473	0	29.5803	66.1438	0.000143768	3.6822	8.6043e-06	12.8367	3.84234
Pseudogene:Y69A2AR.14	2.145	0	24.4009	133.996	6.59226e-05	3.68089	3.50552e-06	12.825	4.18097
T23G11.1	19.6054	28.283	197.27	789.121	1.13606e-09	3.67954	2.01371e-11	12.8131	8.9446
B0491.2.1	2.16064	9.27802	63.4182	279.771	2.58612e-06	3.67839	9.18405e-08	12.8028	5.58735
C18E9.8	2.15303	2.64617	25.1834	197.231	2.51307e-05	3.67838	1.16503e-06	12.8027	4.5998
T21G5.4	10.373	8.31114	91.5934	340.908	1.48797e-07	3.67225	3.96546e-09	12.7485	6.82741
R155.3	1.11861	2.65671	36.2391	138.232	2.59654e-05	3.66444	1.20855e-06	12.6796	4.58561
K11H12.8d	0.0670737	0	72.9733	24.6238	0.000165279	3.6605	1.01104e-05	12.645	3.78178
T25B9.4	1.65862	0	14.7346	126.348	0.000131377	3.64539	7.76779e-06	12.5133	3.88148
C08F11.10	0.0869488	3.60066	32.2198	159.589	4.59737e-05	3.64494	2.32789e-06	12.5094	4.33749
C32E12.1.2	4.2102	2.64081	32.2275	223.716	1.56807e-05	3.64447	6.75432e-07	12.5053	4.80463
F58B3.1	369.619	280.129	4387.48	5648.52	5.30639e-28	3.64053	7.23523e-31	12.4712	27.2752
C35A5.4	1.11663	0.770506	14.1134	148.345	9.81626e-05	3.63954	5.59104e-06	12.4626	4.00805
K09H9.3	3.18275	4.53864	48.319	197.285	6.2947e-06	3.63923	2.4617e-07	12.46	5.20103
C30G7.4.2	6.26418	3.58504	60.3932	220.721	2.53565e-06	3.63755	8.97338e-08	12.4455	5.59591
F27E5.3	2.14781	0.766399	20.1497	156.505	6.50414e-05	3.63552	3.44657e-06	12.4279	4.18681
F47B3.7	4.69155	0	19.5316	225.883	7.20702e-05	3.63449	3.89943e-06	12.4191	4.14224
C55B7.10	1.81058	0	18.7249	110.696	0.00013586	3.62774	8.075e-06	12.3611	3.86691
W02G9.2	295.249	232.917	3656.23	4398.8	1.01648e-28	3.62717	1.19697e-31	12.3563	27.9929
T08B6.4	7.29594	10.223	83.5438	328.678	3.78177e-07	3.61125	1.11801e-08	12.2207	6.4223
C24D10.1	1.1089	0	20.1409	101.565	0.00014881	3.60703	8.94613e-06	12.185	3.82737
Y47D7A.7	2.98027	0	54.6069	68.2499	7.38688e-05	3.60642	4.01964e-06	12.1798	4.13154
Y46C8AL.1	4.69581	6.8388	52.3194	251.258	4.46616e-06	3.60556	1.68848e-07	12.1726	5.35007
F08G2.2	12.6399	13.0153	166.33	306.827	1.54419e-09	3.6035	2.84242e-11	12.1552	8.8113
ZK131.6	12.6399	13.0153	166.33	306.827	1.54419e-09	3.6035	2.84242e-11	12.1552	8.8113
C14A6.13	2.14227	0	27.1831	115.48	9.98149e-05	3.6017	5.69752e-06	12.14	4.0008
R193.2	453.046	298.596	4620.38	6822.39	3.9443e-23	3.58803	9.04487e-26	12.0255	22.404
Y106G6D.3	10.3726	6.4213	65.4369	356.145	1.58863e-06	3.58721	5.32661e-08	12.0187	5.79898
F36H1.3	1.12029	2.65336	22.1625	165.671	6.82881e-05	3.58534	3.64824e-06	12.0031	4.16566
F19B6.4	0.0739772	0	9.07989	113.732	0.000277858	3.57937	1.83229e-05	11.9536	3.55618
T06E4.6	10.2193	11.8858	108.031	325.323	9.31011e-08	3.57679	2.34267e-09	11.9322	7.03105
K02E11.1	2.15039	2.6513	28.1979	167.723	4.31247e-05	3.57499	2.16225e-06	11.9174	4.36527
F21F3.2	0.078612	1.72064	21.1504	120.895	0.000138589	3.57262	8.25434e-06	11.8978	3.85827
C50B6.4	10.5277	11.9032	100.821	360.167	1.48737e-07	3.57094	3.95463e-09	11.8839	6.82758
Y38H6C.23.2	52.4005	31.1358	421.678	989.899	2.40085e-12	3.56468	2.76763e-14	11.8324	11.6196
Pseudogene:C04G2.3	2.90425	15.2043	63.9507	404.585	8.11797e-06	3.55954	3.2653e-07	11.7904	5.09055
F53B2.5	0.0837766	2.65808	21.1547	149.384	0.000123147	3.55866	7.2049e-06	11.7832	3.90958
C08E3.6	3.17666	3.60179	93.5484	90.5506	6.13228e-06	3.55057	2.37918e-07	11.7173	5.21238
F18C5.4	1.12193	3.59822	26.9414	174.518	6.33689e-05	3.54982	3.34223e-06	11.7112	4.19812
T10B9.2	78.2651	61.1404	1111.97	954.875	4.05976e-20	3.54925	1.25806e-22	11.7066	19.3915
K09C6.7a	6.91782	0.751789	40.012	208.964	3.34403e-05	3.54866	1.62279e-06	11.7018	4.47573
Y46C8AL.5	23.9823	39.8364	357.408	677.175	1.12354e-12	3.54697	1.21163e-14	11.6881	11.9494
E04D5.4a	10.4119	9.26527	246.337	126.139	6.43934e-08	3.54653	1.57242e-09	11.6845	7.19116
C50C3.2	3.17648	1.70742	33.2245	151.454	4.47371e-05	3.54077	2.25419e-06	11.638	4.34933
C32E8.4.2	5.24233	9.27607	58.3905	303.185	3.81266e-06	3.53883	1.40833e-07	11.6224	5.41877
M04C3.2a	56.3468	74.0093	830.155	1073.92	7.8666e-20	3.53252	2.68152e-22	11.5717	19.1042
F36H12.8	1.11846	3.6055	43.0156	129.389	4.43385e-05	3.5263	2.2286e-06	11.5218	4.35322
ZK354.8	1.1184	2.65712	26.123	146.835	8.91684e-05	3.52442	4.99034e-06	11.5069	4.04979
T25B9.6a	3.18065	3.5939	34.2356	187.077	3.14727e-05	3.5214	1.5156e-06	11.4828	4.50207
Y60A3A.2	0.063533	0	26.1601	60.9224	0.000344585	3.52102	2.36613e-05	11.4797	3.4627
F59A6.12	8.31743	6.42878	93.5892	220.779	5.22497e-07	3.51771	1.60619e-08	11.4534	6.28192
W03G1.2	0.0736697	0.785884	15.1136	105.455	0.000271165	3.51669	1.78144e-05	11.4454	3.56677
Y69E1A.8	0.0713904	0	10.0844	102.548	0.000380594	3.51593	2.63715e-05	11.4393	3.41954
R07E5.15	3.18613	6.9727	31.8987	265.676	3.01753e-05	3.50909	1.44191e-06	11.3852	4.52035
T05F1.8	7.61703	3.58619	64.6057	205.117	5.30437e-06	3.50487	2.04153e-07	11.352	5.27537
T02E1.7	1.11171	0.779964	18.1325	115.801	0.000194621	3.50397	1.22068e-05	11.3449	3.71081
C03C11.1	0.0740852	0.907522	15.0133	107.143	0.000294921	3.50351	1.96492e-05	11.3413	3.53029
C27D8.1	4.21217	6.4328	47.3181	234.95	1.16003e-05	3.50286	4.81699e-07	11.3361	4.93553
Y48G1C.13	5.24129	10.2298	89.3884	244.114	9.68197e-07	3.50233	3.11431e-08	11.332	6.01404
K08D10.8	1.11738	2.65919	27.8213	137.815	9.68513e-05	3.50054	5.50435e-06	11.318	4.01389
Y51H4A.25b.2	13.3562	11.7145	144.164	287.921	1.733e-08	3.49965	3.70552e-10	11.311	7.7612
C27D8.2	13.4515	14.9712	109.712	447.857	1.62623e-07	3.49933	4.40447e-09	11.3084	6.78882
Y6E2A.10	2.14448	0.772648	21.1525	133.105	0.00014274	3.49901	8.51927e-06	11.306	3.84545
K08B4.3	61.9419	87.6106	932.204	1192.86	5.48957e-20	3.49826	1.80321e-22	11.3	19.2605
AC3.3	9.71823	17.7533	138.719	345.867	4.54569e-08	3.48724	1.06563e-09	11.2141	7.3424
C45G9.4	6.26256	0	28.0232	234.435	0.000123781	3.47875	7.24967e-06	11.1483	3.90734
B0218.8	54.4506	41.6026	315.022	1305.62	1.16588e-09	3.47692	2.08102e-11	11.1342	8.93335
Y46C8AL.4	3.45347	10.2342	83.7301	216.193	3.23166e-06	3.47512	1.17169e-07	11.1203	5.49057
W06D12.3	744.047	381.409	7998.87	7992.01	1.29629e-19	3.47489	4.65974e-22	11.1185	18.8873
Y47D7A.15	6.26463	6.43219	69.446	215.651	3.29598e-06	3.47191	1.19909e-07	11.0956	5.48202
R08F11.3	109.785	123.455	1303.27	1927.25	8.99098e-22	3.46986	2.28466e-24	11.0798	21.0462
C10G8.4	54.4495	28.2816	346.207	1015.33	3.65078e-10	3.4675	5.99601e-12	11.0617	9.43761
ZK265.2	6.26591	8.33077	83.53	221.782	1.42401e-06	3.46427	4.72169e-08	11.0369	5.84649
C27B7.6	2.14638	1.71257	23.1654	142.27	0.000126472	3.46422	7.43859e-06	11.0366	3.89801
C48B6.4	3.17143	0	29.1964	123.971	0.000175472	3.46252	1.08644e-05	11.0236	3.75579
F42G8.8	1.11342	1.72027	23.1615	118.869	0.000173429	3.45827	1.07164e-05	10.9911	3.76088
F13A7.1	5.23769	4.53483	36.2525	234.928	2.86296e-05	3.45616	1.36272e-06	10.9751	4.54319
F32B4.2	0.0886065	4.54697	25.1816	178.91	0.000158032	3.45595	9.58869e-06	10.9735	3.80125
F58D2.2	7.29321	6.42665	45.3113	293.999	1.30276e-05	3.4554	5.46617e-07	10.9693	4.88514
W03F11.1a	382.345	191.038	2373.11	6330.21	5.45229e-13	3.45482	5.50805e-15	10.9649	12.2634
Y58A7A.4	15.8174	11.9688	138.648	339.127	4.42996e-08	3.45454	1.02571e-09	10.9627	7.3536
F49C12.15	44.2028	35.8934	252.626	1102.89	4.66011e-09	3.45442	9.32889e-11	10.9619	8.3316
K07F5.4	0.0724383	0.788132	14.1073	101.547	0.000384685	3.45316	2.67265e-05	10.9523	3.41489
Y46G5A.30	14.4734	7.37014	96.624	340.918	7.89362e-07	3.45289	2.48525e-08	10.9502	6.10272
C10C5.2	15.5033	27.339	350.167	307.529	3.08773e-11	3.45033	4.21011e-13	10.9308	10.5104
Y116A8C.24a	1.10587	0	19.6354	89.6674	0.000359922	3.44943	2.4783e-05	10.924	3.44379
Y48B6A.5	3.18203	5.48988	42.2834	193.204	2.89101e-05	3.44398	1.37787e-06	10.8828	4.53895
F14F7.4	0.0734654	0.786256	12.0968	107.642	0.000415582	3.44299	2.93367e-05	10.8753	3.38134
C34G6.3	0.0727	0.787653	13.1019	103.578	0.000418164	3.43911	2.95449e-05	10.8461	3.37865
Y43F8C.5	2.15264	4.54395	29.2062	187.066	7.40466e-05	3.43754	4.0339e-06	10.8343	4.13049
C17H12.5	2.1462	2.65957	35.2315	128.059	8.19629e-05	3.43708	4.51649e-06	10.8309	4.08638
Y1A5A.1	2.14681	1.71173	20.1488	148.326	0.00016628	3.43465	1.01819e-05	10.8126	3.77916
Y69E1A.2	11.1617	9.27222	72.1362	337.943	2.58612e-06	3.43404	9.17971e-08	10.8081	5.58735
ZC239.14	7.29563	15.9331	204.245	191.386	2.98072e-08	3.43345	6.66897e-10	10.8037	7.52568
H34P18.1	3.17099	1.71727	57.2733	91.4958	5.80052e-05	3.42233	3.00541e-06	10.7207	4.23653
T07H8.5	1.1144	3.6144	77.4444	68.1495	6.52028e-05	3.42217	3.4632e-06	10.7196	4.18573
F20D6.6	2.14464	1.71587	26.1803	128.035	0.000148855	3.42204	8.95807e-06	10.7186	3.82724
Y18H1A.10	2.695	3.32451	18.6027	175.336	0.000162596	3.42152	9.9123e-06	10.7147	3.78889
C43F9.6	2.14344	0.774581	19.1404	129.03	0.00023596	3.42123	1.51945e-05	10.7125	3.62716
F23B2.7a	1.31445	0.786178	22.322	96.3587	0.00029729	3.41552	1.98521e-05	10.6702	3.52682
F43E2.6a	1.54688	7.41226	59.0564	167.582	3.67322e-05	3.41508	1.80303e-06	10.667	4.43495
W06D4.2	2.14831	3.60379	37.2456	140.274	7.26189e-05	3.41479	3.93362e-06	10.6648	4.13895
K01D12.15	2.78518	4.34499	40.3622	134.007	6.79911e-05	3.41107	3.62816e-06	10.6374	4.16755
C49G7.7	9.35006	21.6333	410.493	132.453	2.90146e-07	3.4101	8.36182e-09	10.6302	6.53738
Y69A2AR.19a	8.32212	13.0753	75.4976	352.091	2.77016e-06	3.40473	9.92346e-08	10.5907	5.5575
R06B9.1	1.17028	1.83428	74.8119	42.8108	0.000177313	3.40283	1.10166e-05	10.5768	3.75126
AH10.1	5.23967	7.38066	44.3025	257.344	2.22403e-05	3.39951	1.00347e-06	10.5525	4.65286
Y25C1A.1	3.18497	8.33524	51.3406	223.762	2.28784e-05	3.39853	1.03558e-06	10.5453	4.64057
ZK688.10	7.28799	1.69387	35.2456	224.744	6.92884e-05	3.39626	3.71886e-06	10.5287	4.15934
R08A2.1	2.1403	0.780378	27.1809	104.641	0.000226322	3.39563	1.45177e-05	10.5241	3.64527
T28D6.2	73.9209	109.179	1136.18	1262.05	4.28224e-20	3.3951	1.35354e-22	10.5203	19.3683
H06H21.9	2.14527	2.66144	35.2301	121.956	0.000108781	3.39195	6.28168e-06	10.4973	3.96345
ZK616.65a	0.0697978	0.793006	16.3574	89.5149	0.000521621	3.38714	3.86326e-05	10.4624	3.28264
F42G4.6	3.84401	3.29799	30.8013	153.773	0.000103939	3.38645	5.96304e-06	10.4574	3.98322
C43G2.3a	0.0659397	0.800256	26.1631	67.021	0.000494907	3.38193	3.6194e-05	10.4246	3.30548
F27C8.5	3.18252	5.48881	31.2205	210.485	7.17041e-05	3.38039	3.87213e-06	10.4135	4.14446
F02E11.1	1.11229	1.72252	21.1495	114.795	0.0002889	3.37873	1.91764e-05	10.4015	3.53925
F59A3.8	1.11065	1.72579	26.1746	101.588	0.000269449	3.37187	1.7685e-05	10.3522	3.56952
T10B9.3	13.4517	23.5362	339.078	218.953	2.45829e-09	3.3716	4.72308e-11	10.3503	8.60937
F14B8.3	20.6235	8.31795	154.976	334.878	1.42966e-07	3.3698	3.76575e-09	10.3374	6.84477
T28B8.4	1.11353	3.45487	32.3207	108.544	0.000197509	3.3633	1.24246e-05	10.2909	3.70441
Pseudogene:T08G3.4	0.0736938	0.78584	9.98497	110.687	0.000679974	3.35201	5.251e-05	10.2107	3.16751
R155.2	6.26037	2.64355	35.2431	199.297	8.19629e-05	3.3366	4.51786e-06	10.1022	4.08638
Y37E3.19	0.0659841	0	11.0868	83.232	0.000889166	3.33455	7.26322e-05	10.0879	3.05102
F11G11.9	3.17192	0	19.1415	136.823	0.000443781	3.33306	3.18224e-05	10.0775	3.35283
R03H10.7	13.4468	12.1262	209.273	182.232	2.59581e-08	3.33101	5.69517e-10	10.0632	7.58573
B0222.7	15.134	25.2265	134.478	503.005	2.73617e-07	3.33004	7.83459e-09	10.0564	6.56286
ZK1010.5	18.5784	20.6761	111.731	554.8	7.18768e-07	3.32833	2.24517e-08	10.0445	6.14341
K07F5.11	28.5018	35.8966	196.556	783.265	3.4957e-08	3.32505	7.97284e-10	10.0216	7.45647
W01C9.2	4.21004	9.29144	115.696	131.26	3.86157e-06	3.32387	1.42879e-07	10.0134	5.41324
F52B11.4	17.2976	29.9836	180.904	520.024	3.52209e-08	3.32259	8.05486e-10	10.0046	7.4532
T01B11.4	1.11306	1.72099	16.1325	123.925	0.000441499	3.32208	3.16198e-05	10.001	3.35507
K04E7.3	16.5219	10.2224	170.052	243.269	4.46043e-08	3.32103	1.03943e-09	9.99379	7.35062
K08F4.8	10.9273	16.5946	101.112	345.837	1.23641e-06	3.3091	4.06134e-08	9.91146	5.90784
C05C12.1	0.0644681	0	13.8001	75.9836	0.000999707	3.30764	8.32728e-05	9.90148	3.00013
F44D12.8a	2.15134	5.49702	35.2388	166.728	0.000125029	3.30104	7.33412e-06	9.85626	3.90299
T28F4.3	4.20513	4.54725	49.3167	149.462	5.33422e-05	3.29789	2.74067e-06	9.83476	4.27293
C54G4.2	1.10913	0.784911	13.1028	108.666	0.000660032	3.29448	5.06836e-05	9.81157	3.18044
ZK512.8	4.20406	2.65175	29.2033	162.642	0.000162851	3.29388	9.94166e-06	9.80746	3.78821
F46A9.1	1.1169	3.60888	25.1762	136.173	0.000300196	3.29373	2.00937e-05	9.80643	3.5226
Y53C10A.10	7.28878	5.48458	51.3396	214.603	3.11342e-05	3.28833	1.49738e-06	9.76981	4.50676
T25C12.2	1.09874	0	55.2936	30.5224	0.000775004	3.28528	6.17697e-05	9.74918	3.1107
C17H1.7	11.3953	12.1298	165.008	189.318	9.71497e-08	3.2825	2.46261e-09	9.73041	7.01256
T01B7.7	5.23085	3.59814	50.322	147.429	5.82421e-05	3.2823	3.0213e-06	9.72904	4.23476
C25D7.1	0.068889	0	7.87057	95.8384	0.0011489	3.28188	9.83348e-05	9.72624	2.93972
Pseudogene:F36H12.14	1.10399	0	14.1048	88.3285	0.000884997	3.27957	7.2182e-05	9.71065	3.05306
R09E10.2	1.1123	1.7225	15.1162	120.881	0.000571523	3.27784	4.27181e-05	9.69905	3.24297
F42A9.7	3.16991	0.775608	25.173	118.877	0.000381302	3.27569	2.64678e-05	9.6846	3.41873
F17C8.7	0.0718467	2.58649	21.9283	89.588	0.000727637	3.26809	5.70475e-05	9.63369	3.13809
H06I04.5	4.20123	0.766727	22.161	151.163	0.000380907	3.2664	2.64168e-05	9.62245	3.41918
C34H4.1a	107.736	131.071	1101.99	1776.46	9.85287e-18	3.26449	4.51882e-20	9.60972	17.0064
F35H8.4	1.11581	3.61127	27.186	127.022	0.000335452	3.2644	2.28859e-05	9.60912	3.47437
F40F9.3	3.17528	1.70959	16.1266	159.552	0.000425268	3.2626	3.01522e-05	9.59713	3.37134
K08E7.9	365.949	231.965	3281.85	3858.87	1.23655e-19	3.25925	4.36833e-22	9.57484	18.9078
C08F8.6	7.28814	4.53615	41.2808	217.636	6.91442e-05	3.25911	3.69826e-06	9.57389	4.16024
D2062.6	4.0354	2.65971	33.2708	127.703	0.000208135	3.25753	1.31576e-05	9.56347	3.68165
T02B11.9	1.10771	0.787655	14.1074	101.55	0.0007743	3.25748	6.16657e-05	9.56308	3.11109
ZC116.2	5.23161	2.64879	30.2108	174.858	0.000176061	3.25584	1.09226e-05	9.55221	3.75434
Pseudogene:K06A4.8	1.10384	0	14.7079	87.2324	0.00099789	3.25529	8.28122e-05	9.54863	3.00092
F54E2.1	1064.76	1162.89	12254	13015.5	3.75339e-30	3.25187	3.72198e-33	9.52599	29.4256
T22H9.3	2.15311	5.49293	21.1599	199.264	0.000288606	3.25069	1.9139e-05	9.51824	3.53969
ZK131.4	5.57211	5.49224	52.3381	168.123	4.72645e-05	3.25033	2.40204e-06	9.51582	4.32547
ZK131.8	5.57211	5.49224	52.3381	168.123	4.72645e-05	3.25033	2.40204e-06	9.51582	4.32547
ZK131.1	5.57211	5.49224	52.3381	168.123	4.72645e-05	3.25033	2.40204e-06	9.51582	4.32547
F56B3.6	11.393	3.58055	44.3044	279.746	7.48311e-05	3.2454	4.08591e-06	9.48336	4.12592
F10F2.4	46.251	48.0207	534.355	602.922	1.07163e-14	3.24311	7.90354e-17	9.46833	13.97
C35B8.1	3.1896	16.888	79.5166	295.078	2.73069e-05	3.24295	1.28961e-06	9.46727	4.56373
F36H12.4	3.16868	0.77773	26.1772	111.76	0.000458949	3.23654	3.31945e-05	9.42531	3.33824
F55H12.5	5.22575	0.768293	39.2541	127.054	0.00026284	3.23562	1.71372e-05	9.41932	3.58031
Y69E1A.3	1.68015	0	13.7227	87.9021	0.00111768	3.23211	9.53856e-05	9.39642	2.95168
F11G11.4	2.14011	0.780739	16.1211	114.781	0.000713921	3.22722	5.57951e-05	9.36465	3.14635
C54F6.18	0.061258	0.809266	35.1987	44.6981	0.00106977	3.22301	9.05677e-05	9.33733	2.97071
Y18H1A.1	0.0840729	4.55596	23.1663	147.359	0.000608988	3.22198	4.58958e-05	9.33066	3.21539
W03D8.2c	0.0587001	0	21.6732	52.7936	0.00144538	3.22121	0.000129165	9.32567	2.84002
C24H11.2	1.67569	1.28374	10.8001	111.774	0.00101042	3.21881	8.42908e-05	9.31017	2.9955
Pseudogene:Y41D4B.18	36.4345	57.7885	459.405	684.98	1.53627e-12	3.21676	1.70432e-14	9.29698	11.8135
C15H7.3	1.11696	3.60874	19.1424	142.638	0.000553244	3.21283	4.11804e-05	9.27168	3.25708
Y39G10AR.16	9.34515	9.84644	44.4377	315.053	5.25941e-05	3.2096	2.69571e-06	9.25096	4.27906
K09F6.3	11.6791	4.60591	53.7791	257.071	5.34245e-05	3.20859	2.74821e-06	9.24444	4.27226
T06E4.12.2	5.23275	3.59482	30.1919	184.02	0.000208773	3.20795	1.32109e-05	9.24039	3.68032
ZC317.6	5.70059	10.7312	59.9821	223.785	3.58843e-05	3.20359	1.75252e-06	9.21251	4.4451
K08D8.4f	173.375	132.449	1638.26	1835.12	1.11415e-19	3.20196	3.8669e-22	9.20206	18.9531
F35C5.5a	317.792	330.959	2657.9	4746.13	1.19333e-18	3.19952	4.73338e-21	9.18653	17.9232
K04E7.2.2	1436.71	1024.87	9407.89	19365.3	5.72051e-16	3.19657	3.36814e-18	9.16776	15.2426
F54C1.9	3.17409	2.65836	23.1659	143.292	0.000412014	3.19502	2.89827e-05	9.15794	3.38509
ZK783.6	0.0688293	0.794811	11.0785	91.4498	0.00140879	3.19306	0.000125031	9.14549	2.85115
F38E11.1	15.498	15.9298	176.09	248.368	4.70533e-08	3.19242	1.11108e-09	9.14145	7.32741
K08C9.2	5.24438	17.8345	57.3892	367.343	5.4017e-05	3.18942	2.78538e-06	9.12244	4.26747
ZC416.4	32.9273	35.9001	407.442	418.537	3.31255e-12	3.1881	3.98286e-14	9.11411	11.4798
W08D2.8	0.0649791	0	8.06985	83.2214	0.00172414	3.18749	0.000159431	9.11022	2.76343
C25G4.6.1	15.5013	18.7874	89.59	446.824	5.30437e-06	3.18622	2.04129e-07	9.10222	5.27537
Y43C5A.4	0.0663432	0.79949	13.0977	81.3513	0.00141373	3.18604	0.000125558	9.10109	2.84963
T02E1.6	4.20187	1.70909	20.15	156.512	0.000499294	3.18545	3.65458e-05	9.09738	3.30164
F08A8.8	5.22876	4.55134	75.453	105.772	5.01841e-05	3.18321	2.56286e-06	9.08324	4.29943
C27D6.11	0.082515	4.36911	16.0447	144.867	0.000967466	3.1805	7.97477e-05	9.06621	3.01436
Y34F4.2a	58.5466	38.7489	396.512	806.561	1.21132e-10	3.17899	1.83931e-12	9.05671	9.91674
W07B8.4	0.0604778	0.81079	33.1883	44.6934	0.00135157	3.1764	0.000118781	9.04048	2.86916
K03H1.9	0.0649514	0.802138	15.1072	75.1171	0.00145285	3.17535	0.000130562	9.03389	2.83778
C14A6.6	0.0668191	0.79859	12.0927	83.8486	0.0014896	3.17485	0.000134789	9.0308	2.82693
F21C10.9.2	186.634	137.732	1822.55	1792.86	3.35474e-19	3.17434	1.26829e-21	9.02757	18.4743
B0491.3	8.31454	3.58558	27.1995	247.12	0.000243744	3.17171	1.57259e-05	9.01117	3.61307
T08E11.1	4.19921	3.60897	63.3797	94.5626	0.000116171	3.17011	6.73916e-06	9.00112	3.9349
W03F11.3	0.0635715	0	9.07463	78.1424	0.00185282	3.17	0.000173511	9.00047	2.73217
Y26D4A.21	6.26373	10.2389	81.512	186.161	1.47077e-05	3.16831	6.28965e-07	8.98994	4.83245
ZK616.61	2.14214	1.72062	16.1226	123.938	0.00079725	3.16711	6.40863e-05	8.98243	3.09841
T10H4.12	124.13	146.301	1448.17	1508.61	1.4123e-20	3.16611	4.20145e-23	8.97623	19.8501
Y71G12B.32	1.11096	3.62226	84.4672	42.7535	0.00046039	3.1607	3.34128e-05	8.94263	3.33687
F27C8.4a	147.698	193.894	1646.44	2076.02	3.65605e-20	3.15926	1.1103e-22	8.93374	19.437
C01C10.3	433.576	337.621	3687.44	4740.08	2.544e-21	3.15871	6.93747e-24	8.93032	20.5945
Y49E10.10.1	11.3931	6.42779	52.3519	269.583	5.78859e-05	3.15841	2.99565e-06	8.92845	4.23743
C01G5.3	1.10914	0.784895	8.07412	113.735	0.00140316	3.15768	0.000124358	8.92395	2.85289
Y105E8A.4	406.936	409.012	4555.95	4167.6	5.13348e-25	3.15693	8.2721e-28	8.91929	24.2896
C09D4.3	5.22869	1.70716	25.1796	158.562	0.000455061	3.15609	3.27159e-05	8.91411	3.34193
T06C10.3	0.079079	3.61605	22.8501	119.633	0.00095511	3.15512	7.85517e-05	8.90813	3.01995
C25F9.11.1	8.32135	20.6947	196.239	196.473	4.85326e-07	3.1501	1.47989e-08	8.87718	6.31397
F40F12.9b	9.59417	7.62455	121.722	130.681	6.15593e-06	3.14575	2.39519e-07	8.85042	5.21071
F18A12.1	2.13606	0	15.1127	99.5194	0.00139789	3.14465	0.000123693	8.84368	2.85453
T10B9.1	9.08341	2.14903	85.0786	106.48	0.000109287	3.14064	6.31948e-06	8.81918	3.96143
C09G9.4	0.0702455	1.73648	16.1165	90.3712	0.00144953	3.13813	0.000129952	8.80385	2.83877
C47A10.1	130.277	108.226	1182.48	1411.8	3.92682e-18	3.13565	1.67927e-20	8.78871	17.406
C47A4.5	2.13552	0	16.6204	95.9448	0.00145285	3.13223	0.000130543	8.76786	2.83778
T21E8.1c	86.7886	72.2111	799.083	942.75	5.63419e-16	3.13222	3.28239e-18	8.76783	15.2492
B0280.11	0.0716342	1.73377	13.1012	98.496	0.00154986	3.13137	0.000141202	8.76268	2.80971
W03D8.1	1.10719	1.73276	19.134	93.4335	0.00111695	3.12735	9.52536e-05	8.73831	2.95197
Y67D8B.5	1.09871	0	18.7642	67.0704	0.00175292	3.12642	0.000162635	8.73267	2.75624
C04G2.5	0.069409	0.793729	7.06616	97.4558	0.00198213	3.12307	0.000188079	8.71242	2.70287
K09B11.5b	5.62103	4.57504	37.371	163.095	0.000219873	3.12299	1.40223e-05	8.71194	3.65783
Y65B4A.9a	1.11397	3.61538	23.4738	119.679	0.00079725	3.12123	6.4066e-05	8.7013	3.09841
Y67A6A.1	2.14325	2.6655	19.1402	125.984	0.000813806	3.11856	6.5619e-05	8.68518	3.08948
C34B2.3	0.0744283	2.67608	19.2566	102.514	0.00134944	3.11776	0.000118426	8.68042	2.86985
C32D5.4	1.10769	1.73174	17.1237	97.4947	0.00122401	3.11686	0.000105674	8.67498	2.91222
T28H10.3	525.356	670.51	6678.39	5692.87	1.30147e-23	3.1155	2.82315e-26	8.66681	22.8856
C53D6.10	1.10889	1.72932	14.1083	105.621	0.00132534	3.11278	0.000115901	8.65048	2.87767
K08D8.12b	13.4445	13.0822	171.041	174.061	4.54158e-07	3.10614	1.37641e-08	8.61075	6.34279
C54D10.1	183.561	236.728	2465.63	1920.25	2.71478e-19	3.10454	1.00953e-21	8.60118	18.5663
B0207.1	0.0639336	0	7.06373	81.1846	0.00246782	3.10365	0.000243187	8.59591	2.60769
C28D4.5	5.87989	5.492	31.3194	190.053	0.000287924	3.10274	1.9076e-05	8.59049	3.54072
T05D4.5	6.25459	2.65245	38.2534	148.422	0.000305585	3.10111	2.05681e-05	8.58077	3.51487
Pseudogene:M176.9	5.22805	3.60299	43.259	134.189	0.000251337	3.09731	1.62781e-05	8.5582	3.59974
F35C11.2	4.60846	1.12961	19.5238	135.326	0.000999707	3.09606	8.32129e-05	8.55078	3.00013
K07A1.5	5.22552	1.71209	32.9396	131.141	0.000521325	3.09236	3.85784e-05	8.5289	3.28289
F59A6.4	1.11169	2.67104	16.1214	115.8	0.00124112	3.0904	0.000107228	8.51731	2.90619
F36D3.16	1.1059	1.7354	20.138	87.3364	0.00134948	3.08663	0.000118514	8.49509	2.86983
Y57G7A.5	2.14622	3.6082	17.1312	145.311	0.000921608	3.08589	7.54536e-05	8.49077	3.03545
F54F12.1	6.26139	6.43852	35.2442	206.43	0.000227794	3.08518	1.46263e-05	8.48654	3.64246
Pseudogene:ZK1251.5	0.0710002	0.790778	5.1151	105.097	0.00240568	3.08415	0.000236021	8.4805	2.61876
F46G10.3	26.7785	41.6155	387.413	378.828	1.41875e-10	3.08387	2.18067e-12	8.47888	9.84809
F40F8.8b	13.4515	31.1557	219.368	321.708	1.06365e-07	3.07759	2.72916e-09	8.44205	6.9732
F38A5.6	0.0616853	0.808434	17.1145	63.9459	0.00225656	3.07667	0.000218174	8.43667	2.64655
AC3.8	101.586	92.9986	821.2	1242.65	4.16759e-15	3.07656	2.81541e-17	8.43598	14.3801
Y102A11A.3	1060.66	786.901	6737.89	12862.6	7.78049e-16	3.07635	4.87034e-18	8.43476	15.109
C47E12.11a	1.09954	0	13.0963	75.1106	0.00230245	3.07433	0.000223182	8.42296	2.63781
C34H4.2	270.657	280.512	2795.74	2772.91	7.26225e-23	3.07327	1.75536e-25	8.41679	22.1389
C02F5.11	15.5015	29.2513	324.991	207.752	1.05069e-07	3.06525	2.68939e-09	8.37013	6.97853
W09G10.6	2.15444	12.1532	125.744	103.808	9.61762e-05	3.06359	5.44663e-06	8.36049	4.01693
C09B9.7	3.16497	0	19.1361	103.602	0.00178711	3.05304	0.000166029	8.29958	2.74785
F52E1.7b	228.206	377.169	2508.96	3641.36	7.40347e-17	3.05295	3.8543e-19	8.29907	16.1306
C56C10.6	0.0761915	2.95722	12.4705	116.733	0.0020706	3.04909	0.000197756	8.27688	2.6839
F59A1.10	254.26	193.891	1965.48	2593.55	6.36956e-18	3.04566	2.8818e-20	8.25724	17.1959
ZK520.2	154.868	130.119	1557.85	1325.28	2.33206e-17	3.04246	1.15627e-19	8.23893	16.6323
Y37H2A.13	2.13622	2.67983	53.3058	58.9639	0.000752528	3.04133	5.97918e-05	8.2325	3.12348
C54G4.3	1.10936	1.72838	10.0859	111.711	0.00200909	3.04089	0.000191062	8.22998	2.697
M88.1.1	541.166	701.237	8260.5	4319.5	4.25288e-15	3.03986	2.92575e-17	8.22408	14.3713
B0261.6a	6.25833	4.54375	29.2063	184.022	0.000460046	3.03407	3.33594e-05	8.19117	3.3372
F56H11.3a	0.0580654	0	12.0868	60.8781	0.00320093	3.03406	0.000336261	8.1911	2.49472
F53B6.4a	20.6262	22.5836	112.732	448.893	5.08302e-06	3.02997	1.94374e-07	8.16793	5.29388
W05G11.3.1	2.15305	10.2519	58.3709	156.608	0.000266192	3.02757	1.74547e-05	8.15436	3.5748
K11C4.1	1.11149	2.67146	13.1044	117.826	0.00181137	3.02517	0.000168844	8.14082	2.74199
F38A1.4	4.19182	1.72563	63.564	61.4629	0.000635645	3.023	4.8417e-05	8.12858	3.19679
F59A6.2	0.0616923	0.80842	14.0995	66.9842	0.00288325	3.02176	0.000295741	8.1216	2.54012
C16A11.7.1	2.13873	2.67468	27.1791	95.4949	0.00111963	3.01968	9.56211e-05	8.10987	2.95093
C34H4.3c	73.919	86.3404	749.728	859.649	3.79074e-15	3.01625	2.53734e-17	8.09063	14.4213
K09C6.1	0.0758925	3.07177	11.2936	116.445	0.00245698	3.0151	0.000241931	8.08415	2.6096
F09E10.1	22.6737	17.8273	126.812	380.68	2.72803e-06	3.01411	9.73873e-08	8.07865	5.56415
Y119D3B.19	10.0517	7.15458	118.714	103.468	3.61513e-05	3.01392	1.77004e-06	8.07757	4.44188
F58D5.7	2.15196	7.39802	24.1765	181.973	0.000842875	3.01134	6.82241e-05	8.06311	3.07424
C02F5.5	1.1132	4.5679	29.1937	108.722	0.00115147	3.00579	9.86258e-05	8.03219	2.93875
Y2H9A.3	4.05966	15.2134	53.185	248.31	0.000277924	3.00097	1.83533e-05	8.0054	3.55607
Y51B9A.5	1.09954	0	10.0804	78.1495	0.00320903	2.99806	0.000338306	7.98926	2.49363
F26D2.10	1.10712	0.788785	6.4838	106.783	0.00294484	2.998	0.000302788	7.9889	2.53094
C46E10.1	2.13805	1.7284	16.1196	104.613	0.00183908	2.9975	0.000171997	7.98617	2.7354
AH6.3	3.17346	3.60821	19.1426	142.267	0.00116659	2.99749	0.000100093	7.9861	2.93308
F01D5.7a	1.09884	0	11.0853	75.1038	0.00320879	2.99689	0.000337377	7.98278	2.49366
F47C12.4	1.66784	8.89517	34.2632	163.669	0.00085168	2.99632	6.90423e-05	7.9796	3.06972
C05C12.5	2.13579	0.788607	13.1016	99.5162	0.00231812	2.99565	0.000225131	7.97589	2.63486
F07G6.10	45.2185	14.9669	218.385	514.163	1.68459e-06	2.994	5.71101e-08	7.96678	5.77351
K10C9.7	6.25102	1.7112	33.2218	133.148	0.000807477	2.9919	6.50586e-05	7.95522	3.09287
F37H8.4	4.19326	0.779595	25.1707	106.675	0.00146613	2.99147	0.00013212	7.95284	2.83383
C25A8.2	2.1423	3.61665	23.1615	115.826	0.0012552	2.99061	0.000108756	7.9481	2.90129
C48E7.8	1.10217	0.798345	12.0928	83.2421	0.00278143	2.98915	0.000283573	7.94008	2.55573
Y43C5A.1.2	26.7787	39.71	166.07	624.118	1.49205e-06	2.98892	4.9658e-08	7.9388	5.82622
F20D6.3	15.4967	18.7891	201.229	190.374	3.73197e-07	2.98732	1.10097e-08	7.92999	6.42806
T19D12.4a	650.804	733.601	6988.43	6061.5	5.7898e-23	2.98634	1.36357e-25	7.92459	22.2373
F57H12.5a	5.7621	13.0358	44.442	236.313	0.000266192	2.98483	1.74442e-05	7.91629	3.5748
C18H7.7.1	0.0624549	0.80694	11.0846	72.0548	0.00342139	2.98342	0.000366631	7.90856	2.4658
C17H12.3.2	5.23643	9.29088	35.2451	213.559	0.000403156	2.98134	2.82097e-05	7.89721	3.39453
Y40H4A.2	2.13499	0	10.0844	100.52	0.00309941	2.98048	0.000321946	7.89249	2.50872
C17D12.5	0.0580704	0	10.0767	62.9028	0.0039567	2.97786	0.000440423	7.87817	2.40267
H32C10.1a.2	1.10425	1.73878	17.1208	84.2777	0.00242947	2.9722	0.000238806	7.84729	2.61449
F36D3.5	1.11254	3.61863	17.7812	117.527	0.00195164	2.9695	0.000184695	7.83265	2.7096
T08G11.2	1.10453	1.73819	16.1158	86.3077	0.00251581	2.96762	0.00024932	7.82246	2.59932
F52F12.5	3.17196	2.66236	14.1129	139.198	0.00175099	2.96732	0.000162348	7.8208	2.75672
T04A8.13	6.25808	5.49422	31.2176	178.94	0.000569958	2.96518	4.25658e-05	7.80923	3.24416
C46A5.1	3.16489	2.67569	43.2603	76.2212	0.000968901	2.96073	7.99261e-05	7.78519	3.01372
T06A4.2	5.22953	4.5499	27.1917	159.592	0.000798037	2.95852	6.41991e-05	7.77325	3.09798
M117.4	4.20686	8.34792	39.2635	171.835	0.000456375	2.9581	3.29518e-05	7.77102	3.34068
T08H10.3	2.14089	2.67027	15.4479	117.286	0.00212457	2.94615	0.000203832	7.70689	2.67273
F23B12.1	0.073914	3.62718	22.1515	96.4952	0.00260766	2.94523	0.000261655	7.70199	2.58375
R08F11.4	11.3841	4.53979	71.4474	158.671	0.000152111	2.94468	9.16779e-06	7.69904	3.81784
C33D12.3	32.9237	27.3383	203.287	452.036	1.64174e-07	2.94308	4.46685e-09	7.69049	6.78469
F43G9.6b.1	12.6513	8.10341	54.1599	237.911	0.000184968	2.94244	1.15173e-05	7.6871	3.7329
C42C1.9a	3.32815	0	15.3148	103.591	0.00310631	2.94219	0.000323048	7.68575	2.50776
H34I24.1	0.0572015	0	10.0762	60.871	0.00452821	2.94119	0.000522	7.68044	2.34407
T09F5.10	0.0553851	0	13.0897	53.7714	0.00451916	2.94081	0.000520676	7.67841	2.34494
Y58A7A.5	39.0981	60.0967	324.125	695.029	8.28646e-09	2.94002	1.69478e-10	7.6742	8.08163
T08G3.7	0.0613603	0	6.99214	74.2014	0.00459098	2.93908	0.000531206	7.6692	2.33809
F44G3.10	1.09977	1.74807	54.2916	32.5544	0.00247974	2.93744	0.000245131	7.66053	2.60559
F36G9.13	0.0672543	1.74245	12.093	84.2585	0.0037042	2.93245	0.000408185	7.63407	2.43131
T19D12.5	6.25113	4.55607	67.4043	96.6082	0.000296492	2.93105	1.97722e-05	7.62668	3.52799
C50F4.2	0.0605277	0.810693	12.0885	65.9613	0.00418964	2.93068	0.000471806	7.62472	2.37782
F59E12.12	2.14267	4.56654	28.189	111.773	0.00138167	2.928	0.000121855	7.61052	2.85959
C38C10.3	0.0625713	0.806714	9.07408	74.3852	0.00428969	2.92793	0.00048839	7.61017	2.36757
F44F4.10	1.09962	0.803266	14.1016	73.3793	0.00353131	2.92519	0.000384318	7.59573	2.45206
F40F8.7.2	411.034	414.725	2850.13	4807.27	1.65849e-16	2.9201	9.04539e-19	7.569	15.7803
ZK1225.6	1.10381	1.73967	17.0602	82.8239	0.00310491	2.91971	0.00032271	7.56692	2.50795
C06A8.6	2.14763	6.45764	27.1892	142.292	0.00128725	2.91952	0.000111931	7.56593	2.89034
WBGene00219655	3.17208	5.51265	41.2618	109.774	0.000792291	2.91622	6.34913e-05	7.54866	3.10112
C30B5.3	1.10565	1.73591	11.0895	95.4422	0.00340987	2.9143	0.000364934	7.53864	2.46726
M7.7	0.0567168	0.818236	21.1285	47.7074	0.00433447	2.91282	0.000494293	7.5309	2.36306
Y46C8AL.2	49.3203	36.8507	343.157	514.247	1.54051e-09	2.91168	2.80701e-11	7.52493	8.81233
C50F4.10	1.10643	1.73432	10.0843	99.4352	0.00349239	2.91152	0.000378257	7.52411	2.45688
F54B11.11	58.5399	24.4777	330.079	542.753	1.10592e-07	2.90924	2.85134e-09	7.5122	6.95627
Y119D3B.9	8.32056	22.6039	118.746	248.312	2.3456e-05	2.90557	1.06995e-06	7.49313	4.62975
F44C8.5b	5.54135	4.85566	69.449	81.0147	0.000437142	2.90525	3.12109e-05	7.49149	3.35938
K02F6.3	10.3568	2.64674	49.3199	161.669	0.000586291	2.90493	4.39673e-05	7.48982	3.23189
K07A1.4	0.0589241	0	7.06135	67.972	0.00516848	2.90492	0.000618872	7.48978	2.28664
K09E4.1	3.40214	6.98747	28.2767	149.125	0.00112598	2.90419	9.62335e-05	7.486	2.94847
F36A4.4	0.0702346	2.68484	16.1165	89.3575	0.00363785	2.90337	0.000399296	7.48175	2.43916
Y37H2A.11	0.0608312	1.75581	45.2428	32.5379	0.00377038	2.90295	0.00041688	7.47955	2.42361
Y47D3A.13	3.52775	2.66865	19.5412	115.837	0.00206357	2.90292	0.000196956	7.47937	2.68538
F36A2.11	2.13851	2.67512	18.1309	103.605	0.0024356	2.90184	0.000239559	7.47377	2.61339
T11F8.4	2.13779	2.6766	20.1411	98.5261	0.00236	2.89958	0.000230515	7.46212	2.62709
C04F12.12	1.09775	0	9.07403	74.1008	0.00476666	2.89749	0.000557633	7.4513	2.32179
F35E12.7a	417.183	524.193	3409.68	5054.86	6.08619e-18	2.8961	2.71587e-20	7.44409	17.2157
Y39D8C.1	653.874	485.161	5565.37	4707.57	9.99369e-18	2.89479	4.64535e-20	7.43737	17.0003
F57H12.5c	0.0531293	0	18.9949	43.0786	0.00533231	2.89231	0.000647081	7.42459	2.27308
C14A4.13	5.23407	8.34486	31.2191	191.157	0.000775076	2.8923	6.18236e-05	7.42451	3.11066
Pseudogene:F40F12.8	3.16296	1.20212	18.9536	94.7998	0.00300316	2.89074	0.000309716	7.4165	2.52242
C10H11.7	0.0777672	4.56974	19.1387	115.812	0.00320903	2.89032	0.00033815	7.41437	2.49363
ZK1025.3.1	0.0580443	0.81559	15.1015	56.8285	0.00485829	2.88816	0.000570315	7.40324	2.31352
C18A3.7	0.0584729	0.81474	14.097	58.8566	0.00487688	2.88794	0.00057368	7.40212	2.31186
T27C10.8	3.17139	4.56276	27.1854	120.927	0.00144953	2.88775	0.000129995	7.40116	2.83877
ZK892.3	0.0645938	1.74789	15.1069	73.0877	0.0043407	2.88719	0.00049608	7.39827	2.36244
F37E3.3	3.1628	0.787662	17.1237	96.481	0.00311531	2.88583	0.000324757	7.3913	2.5065
B0511.4	3.16523	0.783602	12.0976	110.703	0.00342868	2.88369	0.000368049	7.38033	2.46487
C34D1.5b	133.349	130.123	1141.22	1226.42	2.82795e-16	2.88341	1.57741e-18	7.3789	15.5485
F07F6.1	9.33292	3.8978	35.2411	177.934	0.000856974	2.87876	6.95246e-05	7.35516	3.06703
Y39B6A.18	1.10157	0.799512	9.70958	83.6915	0.00455041	2.87674	0.000525369	7.34487	2.34195
ZK1307.3	0.0541182	0	14.5255	49.6128	0.00567006	2.87521	0.000700997	7.33712	2.24641
T04F3.3	1.11	3.6245	17.1256	105.636	0.0030994	2.86901	0.000321753	7.30562	2.50872
Y47D3A.11	1.09846	0.805521	13.0955	71.0488	0.00459419	2.86334	0.000532169	7.27697	2.33779
F29B9.7	0.0684699	2.68865	18.1255	81.2311	0.00424353	2.86297	0.000479452	7.27514	2.37227
B0273.1a	7.94489	3.94288	34.2307	147.331	0.00103402	2.86217	8.68363e-05	7.27108	2.98547
R08E5.3	602.038	522.343	4999.53	4749.79	4.87688e-20	2.85778	1.57172e-22	7.24897	19.3119
Y67A10A.3b	1.11819	6.45872	18.1377	149.389	0.00269863	2.85632	0.000272623	7.24168	2.56886
H38K22.6	2.13277	0.79404	12.0943	89.8128	0.00426249	2.85403	0.00048339	7.23019	2.37034
Y38F1A.1	11.3906	10.2352	54.3604	230.909	0.000248523	2.85358	1.60496e-05	7.22792	3.60463
T06C10.6	0.057615	0.816443	14.0963	56.8251	0.00556012	2.85182	0.000681486	7.21913	2.25492
T05C12.3	1.09498	0	12.088	63.8989	0.00556012	2.85093	0.000681728	7.21463	2.25492
Pseudogene:C18H2.4	0.0580964	0.815486	13.0918	58.965	0.00560383	2.85048	0.000689061	7.21243	2.25152
F19C7.2	47.4325	29.3048	263.955	494.863	1.14315e-07	2.84936	2.96148e-09	7.2068	6.9419
ZK892.5	3.16891	1.72097	9.08191	129.007	0.00376482	2.84865	0.000416032	7.20326	2.42426
R11E3.1	8.31508	14.047	79.5024	191.255	0.000100718	2.84858	5.75534e-06	7.20289	3.99689
Y53F4B.24	0.0690422	1.73887	7.87064	94.4113	0.00542658	2.84739	0.000660253	7.19696	2.26547
F55D12.6	1.11285	4.56878	17.1279	118.86	0.00317177	2.84723	0.000332018	7.19617	2.4987
F37A8.2	0.0585665	0.814554	12.0872	61.0948	0.00568589	2.84697	0.000704085	7.19488	2.2452
F36A2.12	1.10397	1.73935	11.0885	89.3417	0.00448364	2.84684	0.000515195	7.19424	2.34837
E03H12.10	27.8	22.5807	75.4076	541.425	0.000117094	2.84054	6.81968e-06	7.16288	3.93146
C49C8.1	4.19067	0.783626	20.1417	101.577	0.00334867	2.83598	0.000356247	7.14028	2.47513
ZK930.7	7.27423	0.769384	30.2042	130.089	0.00234042	2.83526	0.000228167	7.13673	2.63071
Y71G12B.2	5.2287	8.35816	98.5746	78.3542	0.000331186	2.8331	2.24964e-05	7.12601	3.47993
Y75B8A.39	2.14019	5.52477	68.3897	57.9777	0.00139789	2.8323	0.000123718	7.12209	2.85453
K05F1.3	5.22868	4.55149	19.145	161.608	0.00202366	2.83148	0.000192896	7.11805	2.69386
K08D8.4a	119.94	259.159	1835.16	1491.11	1.2273e-11	2.83116	1.56693e-13	7.11645	10.911
W06A7.5	7.60268	11.1163	72.5816	145.898	0.00019055	2.83114	1.19042e-05	7.11634	3.71999
ZK1055.6b	85.1892	93.9574	679.29	901.396	5.45229e-13	2.83059	5.47582e-15	7.11363	12.2634
ZK849.4	0.0631705	1.75085	15.1058	69.0229	0.00543939	2.8283	0.00066361	7.10237	2.26445
Y47D3A.31	8.30835	7.39552	53.3426	156.605	0.000408438	2.82697	2.86552e-05	7.09582	3.38887
C54D10.4	0.0580517	0.815575	12.0868	59.8657	0.00615193	2.82604	0.000777046	7.09124	2.21099
C50D2.6	94.4122	111.09	713.517	1100.02	1.62491e-12	2.82475	1.8228e-14	7.08494	11.7892
Y45F10B.3	1.10566	1.73589	8.57538	97.9965	0.00512798	2.82452	0.000611799	7.0838	2.29005
M04G7.2a	0.0603738	0.810994	9.83686	67.8231	0.00635161	2.82022	0.000810927	7.06272	2.19712
Y119D3B.8	29.8462	25.4406	208.303	328.834	2.66198e-07	2.81929	7.58917e-09	7.05816	6.57479
F36A2.14	4.19556	2.66661	19.1398	120.903	0.00275894	2.81875	0.000280767	7.05548	2.55926
H27M09.5	2.13521	2.68192	22.1492	86.3313	0.00328654	2.81797	0.000347699	7.05172	2.48326
Y71G12B.3	1.09372	0	12.0871	60.8816	0.00630163	2.81652	0.000801032	7.04463	2.20055
C07G1.7	0.0498196	0	29.154	26.4128	0.00688033	2.81627	0.000906574	7.04339	2.16239
Y57G11C.6	3.1639	1.7298	17.1245	99.5344	0.00358053	2.81618	0.000391672	7.04296	2.44605
F30A10.12	0.0589032	0.813888	10.0772	63.9223	0.00641541	2.81541	0.000824223	7.03921	2.19278
C47A4.3	0.0549277	0	9.06966	56.8041	0.00696898	2.81355	0.000924596	7.03011	2.15683
Y69E1A.4	0.0526356	0	13.0875	47.9935	0.00701587	2.80948	0.000937972	7.0103	2.15392
F42G4.2	9.33287	4.54335	33.2296	178.948	0.00116579	2.80891	9.99248e-05	7.00754	2.93338
C26B2.2	6.25228	4.55411	32.2175	138.239	0.0013973	2.80595	0.000123333	6.99318	2.85471
Y48G9A.10	8.30682	5.49584	164.937	35.7003	0.00106632	2.80583	9.01434e-05	6.99263	2.97211
Y57G11C.5a	15.4988	24.7177	100.65	335.853	4.19851e-05	2.80359	2.09698e-06	6.98174	4.37691
F39E9.4	3.16194	0.789095	14.1069	96.4719	0.00459608	2.80356	0.000532673	6.9816	2.33761
F31E8.5	4.19816	4.56121	26.1807	124.995	0.00201433	2.80313	0.000191758	6.97955	2.69587
T28C12.3	0.0539703	0	10.0741	53.7608	0.00715884	2.80282	0.000967674	6.97805	2.14516
C03A7.4	6.2138	17.1895	65.4039	216.333	0.000400268	2.80264	2.78835e-05	6.97717	3.39765
C24D10.2.2	2.14377	4.56394	14.1122	132.079	0.00354642	2.80073	0.000386622	6.96795	2.45021
C01B12.1	8.31479	13.095	56.3699	211.573	0.00033697	2.80055	2.30355e-05	6.96705	3.47241
F41C3.2	32.9279	52.0859	183.179	674.046	5.21159e-06	2.79873	1.99937e-07	6.95829	5.28303
K08E7.7a	30.6693	13.939	254.956	182.14	8.11241e-06	2.79183	3.25804e-07	6.9251	5.09085
W01B6.5	2.13036	0.798347	13.0982	81.2156	0.00538936	2.79019	0.000655007	6.91722	2.26846
Pseudogene:F48F5.2	6.25657	6.44802	27.1932	169.774	0.00154449	2.78803	0.000140521	6.90688	2.81121
Y37A1B.5c	8.20349	3.54521	81.1473	64.8304	0.00114189	2.78742	9.7664e-05	6.90393	2.94238
C14C11.1	24.8533	15.1275	81.2152	375.835	0.000127782	2.78568	7.53939e-06	6.89563	3.89353
T25B6.2	445.869	328.104	2483.79	4123.69	1.51377e-13	2.78445	1.40728e-15	6.88972	12.8199
ZK546.3	1.91489	5.56072	27.3627	103.281	0.00329348	2.78199	0.000348841	6.87799	2.48235
ZC250.5	0.0558617	0	7.05981	60.8598	0.00766369	2.78053	0.00106797	6.87103	2.11556
F59A1.15	0.0549302	0	8.06455	57.8161	0.00766701	2.77994	0.00106963	6.86824	2.11537
Pseudogene:Y59E9AL.5	0.061597	0.978319	6.25815	74.4062	0.00736071	2.77669	0.00100718	6.85277	2.13308
ZK795.2	5.22938	6.45198	26.1859	157.559	0.00183181	2.77629	0.000171203	6.85089	2.73712
C01G12.8	25.7455	17.8291	97.6349	375.562	6.20274e-05	2.77448	3.2561e-06	6.84231	4.20742
F44G4.5	0.0539729	0	9.06908	54.7728	0.00780385	2.77291	0.00110129	6.83483	2.10769
H32C10.3	0.0539729	0	9.06908	54.7728	0.00780385	2.77291	0.00110129	6.83483	2.10769
Y69A2AR.23	0.0584851	0.814715	9.07177	63.9187	0.00740084	2.77095	0.00101461	6.82558	2.13072
Y51H4A.13	6.14641	12.3571	67.5526	145.646	0.00043499	2.77055	3.10033e-05	6.82368	3.36152
Y94H6A.10	467.39	646.988	5708.26	3484.1	7.52101e-14	2.77044	6.61905e-16	6.82317	13.1237
R02D5.7	18.563	9.28009	97.6133	209.605	9.12916e-05	2.77037	5.13175e-06	6.82283	4.03957
F09A5.9	35.9937	23.5341	188.188	385.839	1.93596e-06	2.76893	6.68317e-08	6.81602	5.7131
Pseudogene:F10F2.6	0.0578189	0.816037	10.4786	60.9267	0.00753904	2.76409	0.00104103	6.7932	2.12268
F44F1.3	0.0528063	0	11.0781	50.3523	0.00801442	2.76386	0.00114293	6.79212	2.09613
C25F9.5.2	68.7699	61.9782	550.514	549.584	4.8191e-11	2.76074	6.77989e-13	6.77746	10.317
ZK84.5	1.09284	0	11.0815	59.8623	0.0075893	2.75841	0.00105089	6.76652	2.1198
C33H5.16	2.13002	0.798952	12.0926	81.2124	0.00617651	2.75773	0.000781212	6.7633	2.20926
F37A4.4	16.513	6.43008	52.3497	241.087	0.000649615	2.75769	4.97629e-05	6.76314	3.18734
C04G2.2	4.18801	0.787674	21.145	91.4119	0.00462247	2.75567	0.00053745	6.75369	2.33513
C15A11.2.2	1.11657	7.41601	26.1813	129.064	0.00342978	2.75446	0.000368379	6.74799	2.46473
C43E11.5	8.30648	5.49638	33.6402	164.896	0.00144502	2.75393	0.000128875	6.7455	2.84012
W03D8.5	1.10054	1.74646	13.097	76.1334	0.00630163	2.7513	0.000800814	6.73323	2.20055
C07A9.11	126.002	131.991	721.463	1462.49	1.7336e-10	2.74916	2.70757e-12	6.72327	9.76105
K08D10.7.1	4.19005	0.784574	16.4916	103	0.00513703	2.74904	0.000613515	6.72269	2.28929
K09C6.8	1.47462	1.91917	9.00702	91.1566	0.0068049	2.74633	0.000892418	6.71006	2.16718
Pseudogene:Y39B6A.21	59.5685	56.8397	370.339	639.532	4.66011e-09	2.74475	9.30665e-11	6.70272	8.3316
F10F2.7	2.129	0.800774	14.4845	75.8534	0.00636462	2.7432	0.000814167	6.69552	2.19623
W05B2.6	461.681	446.215	2346.89	5270.98	1.90972e-11	2.74264	2.50921e-13	6.69293	10.719
Y47D3A.30b	1.11732	7.41376	21.1541	139.225	0.00405007	2.73913	0.000453327	6.67668	2.39254
Pseudogene:F35E2.10	0.0580548	0.815569	9.07152	62.8926	0.00820556	2.73703	0.00118046	6.66699	2.08589
T08B6.9	2.13779	3.62662	18.1303	99.54	0.00459098	2.73406	0.000531512	6.65325	2.33809
Y57A10B.7	1.09285	0	10.0764	60.8746	0.00820556	2.73352	0.00118087	6.65078	2.08589
ZK353.4	0.060505	1.75651	16.1085	60.898	0.00753474	2.73305	0.00103903	6.64858	2.12293
F10A3.1	0.0487395	0	21.1191	32.4795	0.00883646	2.73202	0.00130343	6.64386	2.05372
Pseudogene:C08F11.14	0.058511	0	4.04415	69.9929	0.00889624	2.73103	0.00131941	6.63931	2.05079
C28D4.8	1.19309	0	17.681	47.4232	0.00814783	2.73058	0.0011655	6.63721	2.08896
F25F2.1a	13.4392	9.28418	46.3132	233.951	0.000708109	2.73045	5.50776e-05	6.63664	3.1499
K10C2.1	3818	2264.2	16789.9	34459.3	7.17878e-11	2.73005	1.05001e-12	6.6348	10.1439
F07B10.1a	98.5053	61.5906	420.675	1003.17	1.03496e-07	2.729	2.64274e-09	6.62996	6.98507
ZK131.2	48.2635	36.986	196.97	595.147	3.7567e-06	2.72794	1.38533e-07	6.62511	5.42519
C52B11.5	218.393	161.531	1582.02	1491.32	5.9461e-14	2.72786	5.19615e-16	6.62474	13.2258
F58B3.3	15.9185	12.5193	109.255	173.829	5.9817e-05	2.7266	3.11041e-06	6.61896	4.22318
C47E8.1	0.0544587	0	7.05909	57.8123	0.00912799	2.72278	0.00136227	6.60142	2.03962
Y50E8A.10	2.1267	0.804839	17.1161	67.0003	0.00673157	2.72009	0.000877796	6.58912	2.17188
C04E6.5	2.12709	0.804146	16.1114	69.0294	0.00679629	2.72007	0.000888354	6.58903	2.16773
C09G5.6	23.689	11.1764	103.658	259.496	0.000102742	2.71526	5.8837e-06	6.56712	3.98825
R01H2.2	1.10245	2.69137	17.1193	77.1654	0.00633655	2.71306	0.000808515	6.55709	2.19815
Y73B6BL.34	52.3942	41.6101	205.306	669.991	4.51253e-06	2.7125	1.7088e-07	6.55456	5.34558
T28B8.6	2.13262	1.73876	12.0942	88.3315	0.00658914	2.71203	0.000851463	6.55242	2.18117
ZK858.8	9.33271	6.44435	36.2466	172.853	0.00144538	2.71086	0.000129354	6.54713	2.84002
ZK809.1	3.17219	6.46462	27.2466	123.505	0.00305684	2.70856	0.000316577	6.53667	2.51473
C03C11.2	20.6128	9.27813	84.541	239.108	0.00023174	2.70701	1.49083e-05	6.52968	3.635
D2062.1	0.0576299	0.816414	8.06604	62.8991	0.00909618	2.70674	0.00135527	6.52846	2.04114
Y39A3A.4	3.29878	10.5927	66.7538	101.849	0.00121946	2.70348	0.000105206	6.51373	2.91383
K07F5.9	49.3217	45.4174	158.027	756.513	2.67012e-05	2.70067	1.25438e-06	6.50102	4.57347
R05H10.1	3.17515	10.2698	74.4431	91.5397	0.00117245	2.70009	0.000100714	6.49841	2.93091
F54D1.1	1.11021	4.5754	15.1147	107.667	0.00600501	2.69955	0.000754395	6.49601	2.22149
C24F3.5b	3.18078	13.1112	45.2984	167.784	0.00170802	2.6983	0.000157517	6.49037	2.76751
F54H5.2	3.1676	6.19048	41.8878	85.4453	0.00262762	2.69626	0.000264309	6.4812	2.58044
R11A8.8	3.7441	2.12548	21.7656	79.7259	0.00565573	2.69141	0.000697546	6.45945	2.24751
C05B5.6	1.09956	0	3.0399	85.2399	0.00974258	2.6906	0.00148841	6.45581	2.01133
R07C3.13	1.09808	1.75162	15.1055	66.9939	0.00764727	2.68722	0.00106403	6.44071	2.11649
C52E4.7	3.17121	5.5147	19.1409	127.012	0.00433785	2.68507	0.000495217	6.43114	2.36273
ZC196.6	0.0513848	0.829077	34.1773	23.382	0.0096207	2.68057	0.00146302	6.4111	2.01679
E02C12.6	2.14199	7.42665	82.4651	50.8858	0.00273597	2.67911	0.000278091	6.40459	2.56289
C34D4.2	1.10366	2.68862	12.0938	86.2981	0.00753496	2.67887	0.00104	6.40356	2.12292
C06A1.3	4.1958	5.51778	35.2267	102.98	0.00272141	2.67882	0.000275857	6.40334	2.56521
R03H10.6	10.3655	17.8578	149.9	123.17	8.60557e-05	2.67804	4.7948e-06	6.39986	4.06522
F21D9.2	1.09916	1.74933	12.0908	73.0812	0.00811845	2.6772	0.00115978	6.39612	2.09053
D1081.12	0.0504064	0	11.0764	45.6412	0.0106916	2.67014	0.00168905	6.36489	1.97096
Y46G5A.22b	3.17566	7.40812	17.1327	155.499	0.00454762	2.66966	0.000524519	6.36277	2.34222
F15H10.1.2	24.5769	111.187	260.756	1023.88	9.12916e-05	2.66866	5.1318e-06	6.35836	4.03957
C05C12.3	398.732	262.426	1653.52	3694.74	1.69601e-09	2.66093	3.15341e-11	6.32439	8.77057
ZK1055.7	283.972	253.865	2054.03	2024.13	8.48113e-16	2.66079	5.36148e-18	6.3238	15.0715
ZK520.5	34.9684	21.6313	106.696	448.9	0.000118063	2.65816	6.88551e-06	6.31226	3.92788
Y22D7AR.12	6.24429	0.776983	18.1338	118.866	0.00650601	2.65281	0.000839108	6.28892	2.18669
C53A3.2	208.699	160.496	1349.75	1465.63	2.21925e-13	2.65142	2.11816e-15	6.28287	12.6538
H04J21.1	0.0684904	2.68861	8.07154	91.3649	0.00979886	2.65104	0.00149822	6.28122	2.00882
B0252.5	2.14632	8.36708	27.1877	131.106	0.00423794	2.65094	0.000478557	6.28075	2.37285
C23H3.9d	157.942	195.809	1078.84	1629.79	1.54727e-12	2.64957	1.72611e-14	6.27482	11.8104
F59D6.3	116.953	117.754	628.993	1230.39	1.15346e-09	2.64861	2.0517e-11	6.27063	8.938
C28D4.4	0.0599786	1.75764	13.445	62.2304	0.0101431	2.64775	0.00156414	6.26689	1.99383
Y40B10A.2	74.9421	105.389	617.898	778.143	9.56633e-11	2.64703	1.42294e-12	6.26374	10.0193
M05D6.1.1	0.0517377	0	9.97209	49.3227	0.0116427	2.64121	0.00190011	6.23853	1.93395
F54D1.2	1.10303	3.64134	24.7685	70.4524	0.00714825	2.637	0.000964928	6.22037	2.1458
F54D1.3	1.10303	3.64134	24.7685	70.4524	0.00714825	2.637	0.000964928	6.22037	2.1458
T06A10.107	0.055845	0.819985	8.06506	58.8355	0.0113698	2.63637	0.00183284	6.21764	1.94425
ZK596.2	1.10422	3.63838	18.126	81.237	0.00762585	2.63525	0.00105963	6.21284	2.11771
Y43F8B.23	1.09365	1.76102	30.1716	40.6299	0.0085974	2.63301	0.00125484	6.20318	2.06563
T12G3.1a.2	1505.36	1494.15	11413.6	10531.8	4.36987e-19	2.63254	1.67916e-21	6.20119	18.3595
Pseudogene:F59A6.8	5.72922	2.05606	20.1329	105.144	0.00635305	2.63183	0.000811789	6.19812	2.19702
F18A1.3g	0.049305	0	41.8039	12.7609	0.0119763	2.6314	0.00197515	6.19629	1.92168
F08G2.6	2.12784	1.7479	18.1221	68.0225	0.00811499	2.62854	0.00115878	6.18398	2.09071
T27B7.4b	26.0573	43.2226	245.963	316.61	9.45051e-07	2.6284	3.02815e-08	6.18339	6.02454
F58F12.3	5.21528	0	17.1255	104.619	0.00888283	2.62428	0.00131348	6.16575	2.05145
K08D8.3	232.739	216.744	1328.43	2053.59	1.00248e-12	2.62342	1.07487e-14	6.16209	11.9989
F40F12.7.3	185.627	222.223	1392.06	1617.03	1.54157e-14	2.62303	1.18472e-16	6.16041	13.812
Y71G12B.22	2.38288	4.33407	17.1037	93.8864	0.00726313	2.62294	0.000987623	6.16006	2.13888
F38B2.6	2.12853	2.69584	31.1863	55.8694	0.00693554	2.61697	0.000917769	6.1346	2.15892
R102.10	2.13291	2.68669	14.1052	86.3077	0.00814783	2.61677	0.00116647	6.13375	2.08896
ZC116.5	15.4898	15.9462	96.6058	197.396	0.000143259	2.61623	8.55913e-06	6.13148	3.84388
Y53C10A.9	8.29977	4.55599	38.2493	124.015	0.00274176	2.61592	0.000278849	6.13015	2.56197
Pseudogene:F01D4.3	0.0509453	0	8.06226	49.6914	0.0126698	2.61015	0.00215119	6.10569	1.89723
F15B9.1	171.26	180.577	1081.86	1527.93	8.03365e-13	2.60977	8.36475e-15	6.10405	12.0951
T28H11.6	0.115715	0	225.552	1024.54	0.0126142	2.60942	0.0021343	6.10257	1.89914
Y73F8A.14	0.0550291	0.82163	9.78331	55.3273	0.0122926	2.60831	0.00205473	6.09787	1.91036
Y116F11B.3	282.946	225.307	1370.71	2477.36	5.89598e-11	2.60779	8.47764e-13	6.09571	10.2294
C16C8.18	3.16164	1.73375	10.0845	98.4961	0.00898208	2.60656	0.00133548	6.09051	2.04662
H23L24.5	18.5657	19.3125	142.878	182.941	3.21629e-05	2.60524	1.55482e-06	6.08492	4.49265
ZK6.11a	6730.39	6948.54	40990.1	57945.6	2.83758e-17	2.60486	1.4245e-19	6.08333	16.5471
H17B01.2	0.0611359	3.01953	27.8951	49.4178	0.010323	2.60453	0.00160831	6.08191	1.9862
T22C1.9	1.08955	0	10.0744	53.7644	0.0123622	2.60378	0.00207019	6.07879	1.90791
H38K22.7	3.16029	0	7.06659	99.0289	0.011413	2.60358	0.00184616	6.07793	1.9426
Y71F9B.15	0.0464377	0	20.1121	29.4332	0.0129835	2.60105	0.00222736	6.0673	1.88661
C34F11.1	2.12293	0	13.0933	62.9203	0.0116336	2.60043	0.00189772	6.06466	1.93428
B0207.7	0.0549159	0.821859	8.06454	56.804	0.0126441	2.59916	0.00214187	6.05932	1.89811
C05E11.6	1.10012	3.64862	37.2141	48.7735	0.00783269	2.59229	0.0011073	6.03056	2.10609
F41B4.3	66.7412	76.8346	530.329	541.832	6.08004e-10	2.59099	1.02119e-11	6.02513	9.21609
T12B5.10	246.287	279.895	1661.41	2134.44	1.51936e-14	2.59076	1.15823e-16	6.02416	13.8183
K06A4.6	0.0482007	0	12.0793	40.5693	0.0134116	2.58904	0.00233694	6.01698	1.87252
F15H10.7	4.19527	6.47172	39.2471	95.5379	0.00357644	2.58883	0.000390719	6.01612	2.44655
Y45F10C.1	0.0508609	0	8.06221	49.5289	0.013456	2.58735	0.00235344	6.00992	1.87109
R07C3.4	2.12789	0	6.05831	82.2049	0.0125767	2.58674	0.00212483	6.00738	1.90043
Y51B9A.3	2.13122	1.74144	9.32824	86.6146	0.0104716	2.5865	0.00164067	6.00639	1.97999
Y105C5A.24	146.667	142.502	783.974	1365.91	2.42018e-10	2.58201	3.86989e-12	5.98772	9.61615
K06H7.8	1.0933	0	5.04982	66.9521	0.0134166	2.57886	0.00234239	5.97466	1.87236
R07B1.9	40.104	133.961	424.7	982.803	9.31482e-06	2.57773	3.7929e-07	5.97001	5.03083
W01C9.4	1.09618	1.75562	13.0939	63.9698	0.0112972	2.57753	0.00181623	5.96917	1.94703
Y57G11B.7	0.05928	0	2.48478	73.4218	0.013816	2.57744	0.00244544	5.96879	1.85962
H20J04.1	1.0958	0.810662	6.05655	71.0243	0.0126946	2.57697	0.00216025	5.96685	1.89638
C54E4.5	136.42	130.129	809.122	1138.76	1.98578e-11	2.57572	2.64606e-13	5.9617	10.7021
C50H2.13	22.6723	32.1164	147.501	312.761	2.61547e-05	2.57551	1.22061e-06	5.9608	4.58245
F25E5.4	79.0324	55.8864	431.718	593.735	2.02735e-08	2.57488	4.3726e-10	5.95822	7.69307
F46A9.2	0.0530017	0	5.04766	56.7888	0.0139471	2.57324	0.00248688	5.95145	1.85552
C29E4.7	37.9603	87.1885	434.99	509.463	3.16374e-07	2.57275	9.23534e-09	5.94943	6.4998
F56D2.5	28.9837	32.3219	204.101	282.453	2.82641e-06	2.57103	1.01775e-07	5.94232	5.54877
Y39B6A.41	30.8653	21.6386	138.879	309.433	4.25024e-05	2.57085	2.12578e-06	5.9416	4.37159
Y47H10A.5	191.754	213.894	1790.32	1132.8	3.62127e-11	2.56882	4.96003e-13	5.93325	10.4411
Y47G6A.15	12.4254	39.7388	105.684	374.561	0.000410866	2.56551	2.88765e-05	5.91966	3.3863
C36F7.5	13.4278	3.59509	44.1708	160.477	0.00320879	2.56534	0.000337485	5.91894	2.49366
ZK945.6a	0.053471	0.824794	9.06877	52.7451	0.0138812	2.56419	0.00246749	5.91423	1.85757
Y66A7A.9	1.08853	0	10.0737	51.7334	0.0138373	2.56305	0.00245273	5.90956	1.85895
C24A11.1	6.2536	8.3587	32.2189	142.317	0.0035428	2.56118	0.000386009	5.90189	2.45065
F58A6.5	3.1591	1.73817	12.0943	88.3348	0.0102465	2.55978	0.00159079	5.89616	1.98943
Y37A1B.5a	1602.79	1379.99	9481.55	11426.4	1.14906e-16	2.55879	6.12453e-19	5.89213	15.9397
F33D11.2.2	0.0558719	0	3.03717	64.9081	0.0144985	2.55876	0.00262923	5.89201	1.83868
M04C3.1a	577.995	485.091	3277.72	4218.26	9.63181e-15	2.557	6.98433e-17	5.88484	14.0163
C52A10.1	264.506	304.318	1147.31	3108.93	2.86391e-08	2.55463	6.37213e-10	5.87518	7.54304
Y71H10A.2.5	732.767	536.565	4408.02	4554.73	2.43806e-14	2.55422	1.94924e-16	5.87348	13.613
F55H12.1	3.15266	0	16.1114	69.0295	0.0124724	2.55403	0.00209742	5.87271	1.90405
T25B9.5a	6.69194	1.72442	22.536	103.037	0.00765555	2.55229	0.00106613	5.86563	2.11602
F02C9.4	0.0665813	3.64437	16.1136	76.1459	0.0121056	2.55163	0.00200998	5.86295	1.91701
F15H10.2	90.0721	78.273	356.351	937.462	8.64612e-07	2.54973	2.74361e-08	5.85523	6.06318
Y73B6BL.31a	129.244	98.7154	993.249	666.194	2.45788e-09	2.54919	4.70707e-11	5.85304	8.60944
K02D7.4	932.579	996.325	5631.83	7777.01	6.96198e-16	2.54717	4.18539e-18	5.84485	15.1573
K01H12.2	10.3603	10.2462	36.2394	192.208	0.00272863	2.54443	0.000277006	5.83377	2.56406
C17G10.3	1.22303	5.94888	16.4316	102.57	0.00984363	2.54238	0.0015069	5.82548	2.00684
R07B1.3	82.2647	87.7217	516.126	707.41	1.25528e-09	2.5394	2.24838e-11	5.81345	8.90126
C55C2.5b	0.0462959	0	21.9696	27.3284	0.015321	2.53929	0.00283537	5.81305	1.81471
Y54E2A.7	5.21132	0	20.139	89.3758	0.0116224	2.53841	0.00189454	5.8095	1.9347
C01G10.14	1.09043	0	7.26058	58.4162	0.0150483	2.53647	0.00276019	5.80166	1.82251
C18C4.3.1	184.578	147.257	771.828	1672.44	1.67654e-08	2.53478	3.56401e-10	5.7949	7.77559
F46A8.10	0.0473633	0	12.0787	39.0875	0.0155478	2.53427	0.00289083	5.79282	1.80833
Y39B6A.24	64.6937	94.9261	535.368	609.052	2.74419e-09	2.53421	5.28939e-11	5.7926	8.56159
F22E10.1	49.3168	48.2832	299.882	425.64	1.83981e-07	2.53105	5.06277e-09	5.77992	6.73523
ZK354.2a	19.5929	16.8873	49.0264	315.635	0.00147032	2.53051	0.00013268	5.77775	2.83259
C39B5.5	12.4047	9.30011	83.5078	119.023	0.000777582	2.52806	6.20716e-05	5.76795	3.10925
K06A1.2	1.09411	1.76002	15.1022	56.8349	0.0130219	2.52703	0.00223637	5.76383	1.88532
H12D21.13	2.23677	0	9.47534	68.649	0.0147031	2.52583	0.00268001	5.75906	1.83259
F53G12.8	7.27665	6.45691	27.1895	139.252	0.00500517	2.52391	0.000591563	5.7514	2.30058
C32F10.4	385.413	375.707	1997.7	3313.79	3.49152e-12	2.52297	4.21968e-14	5.74763	11.457
F55A11.11	1.11635	9.34328	25.3566	126.513	0.00825607	2.52253	0.00119018	5.74589	2.08323
H12D21.1	3.45061	0.492649	14.6546	71.4566	0.0138509	2.52142	0.00245772	5.74149	1.85852
ZC412.7	3.45061	0.492649	14.6546	71.4566	0.0138509	2.52142	0.00245772	5.74149	1.85852
Y105E8A.27	4.18203	0.796583	18.125	77.1717	0.0113324	2.52019	0.00182471	5.73658	1.94568
F33D11.7	2.12334	0.810736	13.978	61.9816	0.0134166	2.51907	0.00234224	5.73212	1.87236
F20H11.4	8.30889	10.2512	28.2011	183.019	0.00419059	2.51657	0.000472172	5.72221	2.37772
F40E3.5.2	4.18159	1.74187	28.1749	65.0077	0.00923069	2.5149	0.00138604	5.71558	2.03477
ZK418.2a	0.0504198	0	6.05181	50.6992	0.0164673	2.51347	0.00312754	5.70993	1.78338
C09H10.9	5.21237	0.787652	15.1129	96.4811	0.0114802	2.51159	0.00186202	5.70247	1.94005
W09C3.1	0.0522754	0	5.92203	54.446	0.0165334	2.51135	0.00315196	5.70153	1.78164
W03B1.9	1.99351	0	8.98906	54.2716	0.0161994	2.51041	0.00305515	5.69783	1.7905
M03B6.1	61.614	57.7976	320.021	554.985	2.43783e-07	2.50863	6.9048e-09	5.69081	6.613
C17H12.8	1593.48	2209.01	11633	13867.2	6.94558e-16	2.50806	4.13248e-18	5.68856	15.1583
T10E10.6	0.0651842	4.27709	19.4694	67.8656	0.01361	2.50734	0.00239134	5.68572	1.86614
C37A2.3	1.10336	3.64051	12.0936	84.2681	0.0126811	2.50621	0.00215549	5.68127	1.89684
F59G1.2	0.049332	0	7.05634	47.6569	0.0167282	2.50607	0.00321691	5.68071	1.77655
R03D7.8	1.09578	1.75647	10.0782	65.9613	0.0144069	2.50325	0.00260727	5.66961	1.84143
T22B7.1c.1	496.074	449.951	2416.37	4077.86	7.22628e-12	2.49755	9.09163e-14	5.64726	11.1411
D2062.7	1.25	0	16.0493	39.9265	0.0166412	2.49652	0.00318282	5.64322	1.77881
Y116F11B.8	0.0631693	2.70057	10.0798	73.0743	0.0154934	2.49609	0.00287398	5.64154	1.80985
C25F9.14a	37.0248	66.3821	347.171	398.172	5.12313e-07	2.49494	1.57171e-08	5.63703	6.29046
T15B7.4	1332.65	1020.34	6278.79	9809.14	1.9288e-12	2.49462	2.19956e-14	5.63578	11.7147
B0507.6	8.00278	3.62016	68.16	56.7636	0.00501321	2.49126	0.000592823	5.62268	2.29988
C06C6.7	0.0549236	0.821844	5.04849	59.84	0.0171998	2.49046	0.00335254	5.61958	1.76448
R102.8	0.0482399	0	8.06064	44.6658	0.0173974	2.49025	0.00341479	5.61874	1.75952
Pseudogene:Y4C6A.68	0.0486895	0	8.50304	45.0329	0.0173974	2.49025	0.00341479	5.61874	1.75952
B0207.9	1.09239	0.817278	7.06049	61.8832	0.0165183	2.48468	0.00314782	5.5971	1.78203
C52B11.3	59.5643	59.7047	453.832	383.962	5.16877e-08	2.48438	1.23814e-09	5.59593	7.28661
K02A11.4	23.683	14.038	149.913	155.736	0.000155312	2.48382	9.38516e-06	5.59375	3.80879
F58H1.6	12.4036	7.39728	48.3133	150.498	0.00272141	2.48306	0.000275393	5.59082	2.56521
F42D1.2	2757.48	2136.66	14251.7	18522.9	2.75065e-14	2.48285	2.2503e-16	5.59002	13.5606
C08F11.5a	29.8421	31.1637	228.408	223.997	6.49875e-06	2.48248	2.55358e-07	5.58858	5.18717
Y11D7A.11	8.29955	5.50728	29.1997	131.118	0.00572275	2.48218	0.000710422	5.58741	2.2424
ZK484.2a.3	354.673	330.968	1327.46	3536.81	5.25566e-08	2.48196	1.26709e-09	5.58654	7.27937
R11G11.14	10.3485	6.45667	65.396	98.6484	0.00236636	2.4799	0.000231651	5.57858	2.62592
Y62E10A.3	0.0519694	0.827871	8.06286	50.7105	0.0176062	2.47988	0.00346756	5.5785	1.75433
T05E12.6a	2368.11	2009.11	11894.7	17380.9	5.63347e-14	2.47983	4.88804e-16	5.57832	13.2492
ZK593.2a	19.5936	26.4141	120.76	245.276	0.000126651	2.47661	7.45699e-06	5.56587	3.89739
Y17G7B.11	133.342	115.853	851.371	836.263	8.85314e-11	2.47637	1.31137e-12	5.56495	10.0529
Y44A6D.5	4.19418	5.52134	19.1388	111.757	0.00886706	2.47621	0.00130959	5.56433	2.05222
ZK84.2	3.16885	6.47325	18.1336	114.806	0.00944844	2.47486	0.0014259	5.55915	2.02464
ZK616.8	0.0544495	0.822804	5.04829	58.8242	0.017986	2.47223	0.00359943	5.54902	1.74507
Y34F4.1a	27.7925	30.2134	173.079	262.638	1.8349e-05	2.47192	8.03265e-07	5.5478	4.73639
F23B2.11.1	749.23	471.752	4375.5	3842.13	1.93533e-11	2.47012	2.55485e-13	5.54088	10.7132
Y75B8A.28	110.802	123.474	703.444	875.952	1.5801e-10	2.46927	2.44825e-12	5.53765	9.80131
C08E3.10b	1.08738	0.827012	43.2162	15.2818	0.0167331	2.46785	0.00322529	5.53219	1.77642
F07C6.2	33.9402	29.2548	168.057	309.466	2.46658e-05	2.4667	1.13736e-06	5.52777	4.60791
ZK507.1	7.16501	5.40676	32.4302	96.1674	0.00679629	2.46628	0.000889825	5.52617	2.16773
H10E21.3a	138.468	139.652	788.994	1081.72	1.15417e-10	2.46498	1.73823e-12	5.52121	9.93773
Y71F9AL.2	9.32326	3.00869	19.3042	142.281	0.0092117	2.46488	0.00138161	5.52079	2.03566
E02C12.8a	0.0472512	0	10.5517	40.4219	0.0184866	2.46457	0.00375919	5.51961	1.73314
Y57G11C.42f	0.0466663	0	10.1293	39.8317	0.0184866	2.46457	0.00375919	5.51961	1.73314
F42A9.3	0.0509277	0.830022	9.06718	47.668	0.0182774	2.46343	0.00369059	5.51526	1.73809
F37B1.1	50.3419	52.0916	237.506	508.091	4.46353e-06	2.46118	1.68472e-07	5.50669	5.35032
C40H1.8.1	18.5593	13.092	78.4987	194.32	0.000792133	2.46034	6.33917e-05	5.50345	3.1012
F48C1.9	5.21385	4.57908	68.3819	43.7561	0.0066709	2.46019	0.000867403	5.50288	2.17582
C50F7.3	0.0514536	0.828934	8.06256	49.695	0.0185586	2.45761	0.00378304	5.49307	1.73145
C50E10.2a	1.10214	3.64356	12.0928	80.2021	0.0147388	2.45684	0.00268758	5.49012	1.83154
ZC47.7	18.8668	11.4251	57.3678	219.049	0.00187271	2.45657	0.00017607	5.48912	2.72753
ZK546.7	0.0571981	1.76371	9.09112	59.8891	0.017997	2.45629	0.00360386	5.48804	1.7448
C08E8.3	3.15174	1.75089	24.15	56.8673	0.0127641	2.45629	0.00217706	5.48802	1.89401
B0507.8	5.21004	2.68327	72.3927	30.5529	0.00939275	2.45565	0.00141459	5.4856	2.02721
K07F5.6	0.0529845	0.825788	6.05306	54.7651	0.0186975	2.4553	0.00383362	5.48428	1.72822
AH6.2	1.08903	0.823809	11.079	50.7248	0.0176114	2.45437	0.00347098	5.48073	1.75421
C25D7.16	1.09095	1.76681	20.1229	44.6643	0.0159695	2.45342	0.00299991	5.47713	1.79671
Y32F6A.4	354.671	310.027	1548.85	2932.75	6.44514e-10	2.4526	1.09394e-11	5.47401	9.19077
R10D12.10	1.10272	3.74686	11.1682	82.944	0.015199	2.45065	0.00280619	5.46663	1.81818
F08G5.2a	1.10245	3.64277	11.0876	82.2318	0.015199	2.45065	0.00280619	5.46663	1.81818
F47G6.3	3.16102	2.68302	9.07851	96.4622	0.0142698	2.44994	0.0025732	5.46393	1.84558
ZC239.22	13.4456	31.1862	143.89	203.567	0.000196688	2.44984	1.23486e-05	5.46357	3.70622
K08D8.7b	23.8871	14.6007	142.842	156.921	0.000218105	2.4492	1.3896e-05	5.46112	3.66133
Y57G11C.23	3.14994	0.808432	18.1194	59.8948	0.0150525	2.44886	0.00276421	5.45984	1.82239
F54A3.4	4.18467	1.73703	13.1002	88.3411	0.0136926	2.44844	0.00241155	5.45826	1.86351
F09G2.6	21.6447	31.1732	144.907	254.467	6.96288e-05	2.44753	3.74144e-06	5.45482	4.15721
F14F7.3	3.16333	6.14427	80.7593	29.1303	0.00929989	2.44747	0.00139772	5.45458	2.03152
Y59H11AM.3	0.0581125	2.23672	8.56894	62.0629	0.0184883	2.44688	0.00376183	5.45235	1.7331
Y59H11AM.2	0.0581125	2.23672	8.56894	62.0629	0.0184883	2.44688	0.00376183	5.45235	1.7331
B0495.4	464.31	415.684	1741.09	4285.62	2.39828e-08	2.44644	5.21721e-10	5.45069	7.6201
K11H12.4	100.552	86.3474	452.87	838.187	1.07395e-07	2.44627	2.76225e-09	5.45004	6.96902
Pseudogene:C25D7.14	0.0492739	0	6.09144	48.5162	0.0194405	2.44418	0.00404827	5.44216	1.71129
F35E12.8b	147.688	137.747	1091.88	794.547	6.32701e-10	2.44134	1.06659e-11	5.43146	9.1988
C55C3.4	0.0512543	1.33087	9.58992	47.2555	0.019361	2.44121	0.00402339	5.43097	1.71307
Y69A2AR.12	57.1437	44.7853	184.514	578.305	5.28038e-05	2.44084	2.70974e-06	5.42956	4.27733
C25G4.8	1.08903	0.823804	10.0741	51.7368	0.0185743	2.43438	0.00378739	5.4053	1.73109
ZK688.12	3.15348	1.74789	16.112	69.0356	0.0146475	2.43287	0.00266352	5.39965	1.83424
Y39A1A.2	1.08585	0	9.06719	47.6681	0.0196956	2.43282	0.00413566	5.39948	1.70563
C16D2.1a	0.0476427	0	7.0554	44.6112	0.0199517	2.43275	0.0042228	5.3992	1.70002
F10D2.2a	156.909	127.273	665.334	1260.44	3.00757e-08	2.43263	6.74769e-10	5.39876	7.52178
F33H12.5	0.0433396	0	24.1241	20.3159	0.0200068	2.43223	0.00423819	5.39728	1.69882
F18A12.4	2.1255	1.75238	11.0846	69.0164	0.0165408	2.43184	0.00315553	5.39581	1.78144
W01B6.6	1.08803	0	6.05307	54.7653	0.0201869	2.42484	0.00429262	5.36968	1.69493
W02A2.1a	6092.89	6107.63	30004.2	48300.8	2.93115e-13	2.42447	2.83396e-15	5.36833	12.533
C07E3.4	3.65934	1.79843	10.927	83.1889	0.0161872	2.42427	0.00305117	5.36756	1.79083
F09G8.6	6.2667	25.4784	48.3279	255.346	0.00425374	2.42425	0.00048166	5.36751	2.37123
T28D6.7	90.3079	99.6798	447.839	834.113	1.1225e-07	2.42236	2.90103e-09	5.36047	6.94982
Y54F10BM.11	5.21113	3.63202	70.3856	34.6148	0.0092101	2.42222	0.0013808	5.35994	2.03574
C31H2.2	17.1122	12.4782	65.5104	182.829	0.00156194	2.4207	0.00014269	5.35431	2.80634
Y82E9BL.7	11.3964	34.9992	194.182	160.865	0.000364438	2.41898	2.51165e-05	5.34791	3.43838
F35E2.6	0.0586265	2.66373	7.70466	63.7174	0.0200811	2.41681	0.00425931	5.3399	1.69721
E03G2.2	203.017	141.547	818.195	1487.14	3.05488e-08	2.41504	6.87278e-10	5.33333	7.51501
F42C5.5b	3.14983	0	15.8984	62.8717	0.0187401	2.41396	0.00385256	5.32936	1.72723
M176.1a	7.26914	6.47076	60.3563	73.219	0.00476666	2.41231	0.00055776	5.32326	2.32179
F22B3.8	0.0567354	1.76473	8.06555	59.8549	0.0202661	2.41225	0.00431448	5.32302	1.69323
T21G5.1	2.12707	2.69893	15.1063	68.0163	0.0158946	2.41166	0.00298387	5.32087	1.79875
C33C12.4	3.16296	6.48882	46.272	62.0081	0.0084901	2.41141	0.0012327	5.31995	2.07109
C25D7.5	56.4909	67.3262	412.58	408.388	1.01774e-07	2.41065	2.58811e-09	5.31714	6.99236
T10H9.5a	1504.33	975.376	5963.96	10277	7.72536e-10	2.40998	1.34063e-11	5.31468	9.11208
F36H12.9	2.1425	2.00377	0.0206352	141.695	0.0206353	2.40899	0.00443016	5.31102	1.68539
Y69A2AR.25	24.0151	36.5645	93.9943	378.885	0.000637426	2.4071	4.85921e-05	5.30406	3.19557
R08C7.8	1.08997	0.821971	8.06451	55.6701	0.0201467	2.40678	0.00428156	5.30291	1.6958
ZK180.6b	12.4253	47.3675	141.9	323.695	0.000621896	2.40676	4.70999e-05	5.30283	3.20628
F14D7.10	0.0438701	0	16.8056	28.5006	0.0213843	2.40469	0.00468375	5.2952	1.6699
C03A7.7	3.31431	9.464	33.5286	105.21	0.0086169	2.40266	0.00125822	5.28779	2.06465
F07H5.9a	249.127	172.957	891.511	1933.32	1.43996e-07	2.39978	3.80182e-09	5.27724	6.84165
VZK822L.1c	5330.27	4786.68	26016.7	37470.8	7.92051e-14	2.39741	7.01973e-16	5.26855	13.1012
C53A3.1	27.7765	10.231	139.855	160.815	0.000672846	2.39667	5.18343e-05	5.26586	3.17208
T11B7.2b	26.0738	20.061	119.419	223.9	0.000249013	2.39615	1.60967e-05	5.26397	3.60378
Y37E11AR.4	37.0381	42.9372	224.796	322.692	6.35435e-06	2.39558	2.49291e-07	5.26187	5.19693
Pseudogene:Y4C6A.1	0.0514589	0.828924	6.05232	51.7184	0.021793	2.39516	0.00482043	5.26034	1.66168
Y43F8B.15	1.08465	0.83231	21.1204	32.485	0.0204258	2.39082	0.0043624	5.24454	1.68982
K10D11.1	50.3485	94.9175	274.531	729.135	2.51306e-05	2.38738	1.16347e-06	5.23206	4.5998
C33F10.8	3.16439	5.53115	17.1249	97.5119	0.0135602	2.38392	0.00237839	5.21954	1.86773
Pseudogene:C08E3.5	10.3535	11.213	117.682	65.1638	0.0026607	2.38293	0.000268296	5.21595	2.575
K09G1.2	0.0567379	1.76472	7.06026	60.8671	0.0219425	2.3825	0.0048672	5.21441	1.65871
Y55B1AR.4	3.14991	1.75403	22.1387	54.8304	0.0167569	2.37543	0.00323092	5.1889	1.77581
F57F4.3	4277.55	1802.65	15296.4	24797	1.61596e-07	2.37466	4.33661e-09	5.18612	6.79157
F27C1.3	2.17289	0.832632	9.3133	62.718	0.020799	2.37461	0.00448593	5.18594	1.68196
F44C4.3	1974.64	1649.3	11807.1	10433	4.65933e-14	2.37439	3.95617e-16	5.18515	13.3317
C33D3.3	10.3536	11.2128	62.3875	121.025	0.0028356	2.37166	0.000290151	5.17536	2.54735
T05B4.2	60.5867	60.6608	405.532	378.855	2.41019e-07	2.37147	6.81158e-09	5.17468	6.61795
ZK131.3	2.22226	16.3411	56.2226	124.845	0.0078006	2.37055	0.00109793	5.17139	2.10787
ZK131.7	2.22226	16.3411	56.2226	124.845	0.0078006	2.37055	0.00109793	5.17139	2.10787
W04E12.5a	0.0509586	0	3.03545	54.7494	0.0232512	2.36943	0.00528574	5.16736	1.63355
Y51B9A.9	20.6063	14.998	127.776	138.417	0.000463031	2.36907	3.36332e-05	5.16607	3.33439
K01A6.4	0.0524449	1.77443	15.0966	43.6309	0.0223966	2.36839	0.00500235	5.16366	1.64982
C10H11.3	107.725	94.9142	343.194	1036.77	1.25465e-05	2.36574	5.23758e-07	5.15416	4.90148
ZC21.8	1.08412	0	9.06615	44.6224	0.0234057	2.36493	0.00535423	5.15129	1.63068
ZK524.1	3.16967	7.42461	14.1115	121.917	0.0143817	2.36425	0.00259913	5.14884	1.84219
C47E12.10a	1.08471	0	8.06163	46.6492	0.0235891	2.36251	0.00541081	5.14266	1.62729
Y37F4.5.1	2.11803	0	10.0753	55.7993	0.0228627	2.36225	0.0051507	5.14172	1.64087
T16G12.7	1.08904	0.823788	7.05883	54.7727	0.022891	2.3607	0.0051613	5.13621	1.64033
K07A3.3a	0.0776566	6.47518	7.67314	124.807	0.0210946	2.3576	0.00458892	5.12516	1.67583
Y102A11A.9.2	27.7989	53.0681	353.17	196.58	6.91517e-05	2.35623	3.70295e-06	5.12031	4.1602
Y39B6A.1	23633.7	19897.6	74371.5	205454	1.17126e-07	2.35473	3.04882e-09	5.11498	6.93135
C18A11.1	28.8185	38.7872	261.605	193.483	3.55245e-05	2.35251	1.73054e-06	5.10712	4.44947
F40H6.1	1.09049	1.76781	13.0897	50.7348	0.0217108	2.35232	0.00478401	5.10646	1.66333
F08H9.15	1.09695	2.70405	9.07359	69.0095	0.0213281	2.35132	0.00465722	5.10291	1.67105
C55C2.2	2.11523	0	15.0976	45.6615	0.0233733	2.34901	0.00533522	5.09474	1.63128
Y47D9A.5.2	0.0440152	0	10.0671	35.4883	0.0243822	2.34835	0.00571815	5.0924	1.61293
M04C9.4	25.7369	22.6037	112.711	238.145	0.000365379	2.34768	2.52266e-05	5.09005	3.43726
ZK856.5	82.1097	99.687	451.855	694.581	1.01774e-07	2.34613	2.59244e-09	5.08459	6.99236
C01G10.1	1.09576	2.70683	11.0834	63.9359	0.0213171	2.34608	0.00465185	5.0844	1.67127
C35E7.9	19.5853	12.1369	35.7123	253.941	0.00583037	2.34282	0.000727035	5.07292	2.2343
F10C1.8b	20.3766	22.4713	99.0637	204.567	0.000624142	2.34057	4.73473e-05	5.06502	3.20472
Y48G1C.5	11.3834	13.1075	40.2715	175.93	0.00524267	2.34045	0.000632416	5.06461	2.28045
T04B2.7	1.08291	0	10.0701	41.5808	0.024834	2.33935	0.00588158	5.06075	1.60495
F13G3.2	4.18112	3.64292	41.237	48.7881	0.0132506	2.33917	0.00229864	5.0601	1.87776
Y41D4B.17	46.8419	86.3782	412.07	430.182	1.58803e-06	2.33756	5.31475e-08	5.05446	5.79914
T27E4.6	1.10365	4.59268	10.0828	86.2979	0.0205946	2.33667	0.00441886	5.05136	1.68625
C18H2.5	4.18279	2.68863	16.1151	79.2043	0.0174305	2.33621	0.00342237	5.04975	1.75869
T02H6.7	0.0509384	0.83	5.04675	51.7145	0.0252036	2.33567	0.00601543	5.04784	1.59854
R09B5.6	1083.2	935.406	4658.64	7563.05	4.34132e-11	2.32986	6.027e-13	5.02755	10.3624
F10D11.4	0.0446476	0	8.0584	38.5251	0.0254118	2.3296	0.00610072	5.02666	1.59496
Y76A2A.1	11.3762	7.40268	30.2091	150.461	0.00844623	2.32853	0.00122288	5.02294	2.07334
T06E6.3	7.26882	7.42486	72.4167	59.0094	0.0066548	2.32775	0.000864073	5.02021	2.17686
C29E4.14	0.0452674	0	7.05404	40.5511	0.0255282	2.32722	0.00614827	5.01837	1.59298
C53B4.2	3.15346	2.69733	17.117	67.0093	0.0187336	2.32497	0.00384541	5.01055	1.72738
F25A2.1	24.718	34.9851	168.044	233.116	8.64292e-05	2.32405	4.82097e-06	5.00736	4.06334
B0207.11	0.0427256	0	12.0748	31.4373	0.0258552	2.32202	0.0062719	5.00032	1.58745
Pseudogene:Y46G5A.25	0.0458778	0	6.04948	42.5771	0.0259504	2.31935	0.00631429	4.99109	1.58586
Y46H3D.1	0.0519415	1.7756	13.087	44.6396	0.0254118	2.31812	0.006103	4.98682	1.59496
ZK593.1a	492.998	480.418	2225.15	3614.34	1.09375e-10	2.31734	1.64045e-12	4.98414	9.96108
Y71H2AM.13	814.737	700.296	4962.54	3984.27	2.95343e-12	2.31546	3.47864e-14	4.97764	11.5297
F32A5.3	394.627	284.478	1300.23	2949.89	2.41019e-07	2.31523	6.80845e-09	4.97683	6.61795
Y39B6A.25	0.0635451	2.6997	4.04596	80.1678	0.0257704	2.31394	0.00623538	4.9724	1.58888
W02D3.5	2448.04	2483.15	11208.3	17985	5.9172e-12	2.31108	7.33462e-14	4.96255	11.2279
W09D6.4	4.84761	2.68983	18.7282	74.1118	0.0183614	2.3098	0.00372121	4.95816	1.7361
M162.7	2.11692	0.82188	13.0893	49.7195	0.0243817	2.30668	0.00571628	4.94742	1.61294
R09B5.12	2.12194	2.70981	24.1453	46.7114	0.0204392	2.30644	0.00436653	4.94661	1.68954
R09E10.1.3	9.20712	6.99842	30.8963	112.839	0.0105373	2.30156	0.00165455	4.92991	1.97727
F47H4.10	8.63704	10.6073	79.436	73.5799	0.00497603	2.3007	0.000587193	4.92697	2.30312
F59C6.3	0.0446503	0	7.05368	39.5362	0.0271496	2.29962	0.00676258	4.92328	1.56624
T12B5.8	85.8896	104.307	550.674	581.853	2.83534e-08	2.29943	6.27642e-10	4.92264	7.54739
Y49F6B.10	64.6887	74.9391	235.506	677.05	4.94807e-05	2.29871	2.5208e-06	4.92018	4.30556
M04C3.5c	6.67906	6.07315	56.1646	56.7879	0.0102187	2.2979	0.00158267	4.9174	1.99061
F23H12.9b	181.373	252.948	1051.99	1512.84	1.79185e-09	2.29666	3.34272e-11	4.91317	8.7467
F59C6.2	2.13489	6.49341	22.1489	81.2594	0.0176062	2.29646	0.00346778	4.91251	1.75433
T24E12.5	42.1437	56.8655	443.734	195.594	8.22507e-05	2.29635	4.55211e-06	4.91214	4.08486
ZC376.8	5.2113	2.6813	13.8756	92.6805	0.0195816	2.29536	0.00409754	4.90878	1.70815
W03A5.1	6.24135	5.52515	26.1753	95.5101	0.013185	2.2951	0.00228148	4.90788	1.87992
R10E4.7	35.9875	28.3034	95.6238	369.472	0.00105631	2.29502	8.92319e-05	4.90762	2.97621
F43G6.6	3.15224	0.804789	6.05786	77.1295	0.025224	2.29484	0.00602641	4.907	1.59819
Y48E1B.11	11.3917	28.346	134.821	145.55	0.00107648	2.29291	9.12691e-05	4.90045	2.96799
C01B10.6c.1	1852.26	1176.99	7437.53	10603.2	7.59031e-10	2.29286	1.31249e-11	4.90026	9.11974
F36A4.2	1.08166	0	10.0693	39.5509	0.0279322	2.28928	0.00706371	4.88811	1.5539
F16F9.5	11.3741	9.31155	55.3453	113.892	0.00526531	2.28864	0.000635687	4.88595	2.27858
M04G12.2	328.03	357.623	1385.81	2698.44	1.19364e-08	2.2885	2.49308e-10	4.88548	7.92313
ZC581.2	2.12744	3.65025	15.1066	68.0192	0.0216254	2.28792	0.00474994	4.88352	1.66504
ZK896.5.2	79.0189	32.0932	232.476	516.239	0.000203229	2.28379	1.28037e-05	4.86955	3.69201
F15A8.6	101.571	79.6889	476	619.225	1.97612e-07	2.28371	5.46235e-09	4.86928	6.70419
C15A11.5	16.4667	8.53939	56.8609	138.019	0.00524267	2.28089	0.000632416	4.85977	2.28045
F02E9.3	6.24784	9.32627	34.224	108.757	0.0103253	2.28047	0.00161135	4.85835	1.9861
Y38H6C.15	2.13193	5.54697	21.1409	73.1232	0.0193159	2.27928	0.00401044	4.85437	1.71408
F09F7.5c.2	346.469	306.227	1926.21	1836.7	1.49078e-11	2.278	1.93104e-13	4.85004	10.8266
F47F6.5	6.24139	4.57271	16.1211	106.667	0.0177129	2.27205	0.00350087	4.83009	1.75171
C44C8.2	29.8514	38.3909	194.124	236.897	6.08164e-05	2.27203	3.18122e-06	4.83003	4.21598
C44C8.3	29.8514	38.3909	194.124	236.897	6.08164e-05	2.27203	3.18122e-06	4.83003	4.21598
F58H7.8	29.8514	38.3909	194.124	236.897	6.08164e-05	2.27203	3.18122e-06	4.83003	4.21598
F46G10.6	758.386	867.832	2702.21	7039.33	2.70982e-07	2.27	7.74233e-09	4.82323	6.56706
K06G5.1b.3	4396.92	3941.41	18781.6	29133.3	1.28856e-11	2.26767	1.65313e-13	4.81543	10.8899
F35C11.3	5.20419	0.798672	15.2091	75.5094	0.0236535	2.26764	0.00544462	4.81534	1.62611
H10E21.1b	43.1638	48.2994	263.642	297.329	9.13592e-06	2.26719	3.70872e-07	4.81386	5.03925
ZC412.10	4.19634	9.33097	23.1625	113.811	0.0150525	2.26637	0.00276402	4.81111	1.82239
Y80D3A.8	1.08354	0	7.99063	44.72	0.0295902	2.26563	0.00770793	4.80865	1.52885
W07B8.1	46.2359	44.488	254.587	303.433	1.0837e-05	2.26521	4.47988e-07	4.80724	4.96509
Y46H3B.1	40.8119	30.5972	121.933	356.879	0.000577162	2.26496	4.31754e-05	4.80642	3.2387
EGAP2.3.1	564.999	524.689	2136.2	4256.74	1.26372e-08	2.26452	2.64727e-10	4.80495	7.89835
C18G1.6.2	8.28817	4.5728	39.2431	81.3098	0.0121931	2.26149	0.00202979	4.79488	1.91389
W03B1.5	2.25234	4.5998	19.2086	67.5265	0.021577	2.26124	0.00473798	4.79405	1.66601
H34I24.2	1322.96	1106.74	5403.38	8568.58	1.36974e-10	2.25908	2.08835e-12	4.78687	9.86336
F59B10.4a	58.5324	44.4763	172.103	501.941	0.000220765	2.25807	1.40928e-05	4.78352	3.65607
F49E11.7	0.0420736	0	10.0656	32.4448	0.0300404	2.25458	0.00789038	4.77197	1.52229
M110.7	5.20486	1.74246	17.1193	74.1257	0.0223977	2.25371	0.0050084	4.76908	1.6498
F44A6.5	74.9373	105.407	409.589	659.94	1.09342e-06	2.25357	3.55776e-08	4.7686	5.96121
T23B7.2	0.0469566	0.838352	8.05985	41.4212	0.0307225	2.24989	0.00815714	4.75647	1.51254
C09D4.9	1.08527	0.831116	8.06194	46.6527	0.0300404	2.24702	0.00789023	4.74702	1.52229
Y51H4A.25d	27.1169	42.1478	193.057	235.828	0.000101771	2.24664	5.82178e-06	4.74576	3.99238
F46B3.4b	0.0446211	0.843351	12.0764	33.4695	0.0309491	2.24597	0.00825566	4.74358	1.50935
F56H1.3	1.0841	0.83339	10.0709	42.5993	0.030074	2.24467	0.00790292	4.7393	1.52181
C08F11.3	4.18151	4.59528	39.2281	50.8174	0.0170978	2.24418	0.00332207	4.73769	1.76706
Pseudogene:C29F5.2	0.0511126	1.77753	11.0769	45.0287	0.0308021	2.24051	0.00818399	4.72563	1.51142
F10F2.8	0.0484601	0	3.94972	49.1778	0.0309196	2.24009	0.00823629	4.72427	1.50977
F08H9.6	96.4501	91.1164	390.474	723.079	2.08589e-06	2.23987	7.26537e-08	4.72353	5.68071
ZK546.4	7.27582	10.2715	27.1888	131.122	0.0128401	2.23731	0.00219957	4.71516	1.89143
F22D6.10	5.23267	17.8861	36.2463	162.692	0.0114258	2.23722	0.00184965	4.71489	1.94211
C13D9.8	1.09926	5.56015	44.8778	36.6068	0.0229884	2.2351	0.00519464	4.70796	1.63849
T13A10.10b	0.0765397	10.4894	39.5146	83.5727	0.0228093	2.23451	0.00512449	4.70602	1.64189
Y116A8C.4.2	4.17631	1.75009	16.1111	64.9744	0.0248331	2.23342	0.00587314	4.70249	1.60497
T07H3.6	10.3533	14.0759	72.4413	106.806	0.00448378	2.23019	0.000515488	4.69194	2.34836
E03A3.4	0.0458832	0	4.03913	44.5993	0.0316911	2.22975	0.00853606	4.69053	1.49906
C18E9.9	492.999	576.568	2669.97	3239.49	3.17178e-12	2.22954	3.77429e-14	4.68985	11.4987
K11D12.3a	150.766	226.293	857.436	1280.38	3.60694e-08	2.22826	8.27126e-10	4.68569	7.44286
C50D2.3	0.0446558	0	5.04382	41.5582	0.0319664	2.22616	0.00864786	4.67885	1.49531
C44B9.2	14.4606	18.8179	56.3685	189.202	0.00474708	2.22613	0.000554586	4.67878	2.32357
C33D3.1	191.742	159.643	968.121	1007.41	2.92208e-09	2.22384	5.6685e-11	4.67136	8.53431
C12D12.1b	3045.4	2160.46	10912.5	18628.8	4.12307e-09	2.22349	8.12604e-11	4.67021	8.38478
K09E10.1b	2.49556	8.55357	66.1274	39.3461	0.0183114	2.22319	0.00370313	4.66924	1.73728
DC2.5	73.8983	48.2811	293.849	439.905	1.7393e-05	2.223	7.55654e-07	4.66862	4.75963
F29G6.3d.6	6165.84	4973.4	22266.3	40626.2	2.44272e-09	2.22149	4.6629e-11	4.66376	8.61213
Y54F10BM.15	17.5222	10.252	84.5142	114.963	0.00376132	2.21973	0.000415412	4.65805	2.42466
K10H10.7	1.08695	0.827852	5.04721	52.734	0.0324574	2.21951	0.00883098	4.65736	1.48869
Y106G6G.1	9.32533	10.2682	35.2345	128.092	0.0107251	2.21907	0.00169709	4.65592	1.9696
F35E2.5	7.27085	6.46761	16.1238	123.965	0.0187401	2.21903	0.00385203	4.65582	1.72723
F17C11.11a	235.814	354.793	1202.64	2129.99	6.02098e-08	2.21755	1.46653e-09	4.65103	7.22033
F49F1.12	0.0476004	0	3.50692	48.0896	0.0326044	2.21704	0.00888918	4.6494	1.48672
C15H7.4	0.0470733	0	3.03403	47.6409	0.0326044	2.21704	0.00888918	4.6494	1.48672
F56F4.3	0.0439942	0.844706	12.0759	32.455	0.0332091	2.21697	0.00913837	4.64916	1.47874
F28F9.4	1.1605	5.56183	37.2116	42.6847	0.0241341	2.21684	0.00562406	4.64873	1.61737
Y105C5B.18	0.0567189	2.71603	9.07074	57.8304	0.03203	2.21667	0.00867891	4.6482	1.49444
Y87G2A.20	3.15939	4.58958	11.089	87.3241	0.0251133	2.21642	0.00598245	4.64739	1.6001
F42G8.19	4.23393	17.1008	60.7246	109.346	0.00993822	2.21609	0.00152322	4.64633	2.00269
F23F1.6	16.5012	13.1086	82.5062	125.135	0.00311304	2.21566	0.000324327	4.64494	2.50682
ZK507.3	2.23412	4.71799	10.8668	82.6143	0.0267306	2.21491	0.00661513	4.64253	1.57299
F26D11.12	41.1098	38.7811	201.257	280.997	5.9817e-05	2.21356	3.10971e-06	4.63818	4.22318
C30F12.1	335.2	364.3	1611.23	2249.23	1.90389e-10	2.21247	2.98534e-12	4.63468	9.72036
W02G9.4	425.373	523.264	1775.3	3564.38	4.42996e-08	2.21106	1.02959e-09	4.63014	7.3536
F54H12.7	1.07969	0	10.068	36.5065	0.0337232	2.21025	0.00934586	4.62755	1.47207
Pseudogene:Y45F10B.2	0.0425995	0	8.05708	35.268	0.0332091	2.21014	0.00913731	4.62721	1.47874
Y40C5A.1.2	129.236	99.6762	459.918	872.831	2.8001e-06	2.20987	1.00654e-07	4.62632	5.55283
Y38H6C.9a	0.0696799	6.78498	84.4445	14.7141	0.0294509	2.2086	0.00765721	4.62227	1.5309
C44C8.1	44.6638	20.8219	213.533	196.55	0.000439804	2.20713	3.14554e-05	4.61754	3.35674
C44C8.4	44.6638	20.8219	213.533	196.55	0.000439804	2.20713	3.14554e-05	4.61754	3.35674
C49C8.5.1	723.545	825.005	3635.12	4777.81	5.20153e-12	2.2046	6.41528e-14	4.60947	11.2839
F29G6.3e	1010.07	569.71	3593.28	5352.11	5.98077e-08	2.2045	1.45303e-09	4.60916	7.22324
F54H12.8	4.17911	1.74575	9.07573	78.163	0.0285488	2.20418	0.0073068	4.60813	1.54441
Y41C4A.7	0.0439969	0.8447	11.0715	33.4661	0.0344016	2.20214	0.00962222	4.60162	1.46342
ZC190.8	0.041408	0	9.06075	32.4412	0.0338545	2.20159	0.00940203	4.59986	1.47038
Pseudogene:ZC47.9	10.3467	10.2727	75.4457	77.3175	0.00682148	2.20032	0.000895438	4.59582	2.16612
ZK546.19	2.75788	1.16005	30.9238	23.5946	0.0316161	2.19762	0.00850371	4.58721	1.50009
Y18H1A.15	3.14647	0	8.06674	63.9225	0.0336734	2.19623	0.00931431	4.58281	1.47271
ZK637.12.2	3.84965	12.1896	26.7239	118.444	0.0184718	2.19602	0.00375161	4.58213	1.73349
Pseudogene:Y39B6A.31	2.12334	2.70682	10.0782	63.936	0.0299768	2.19567	0.00786249	4.58102	1.52321
F53C3.1	3.14365	0.818194	14.0956	51.7569	0.0309339	2.19414	0.00824824	4.57616	1.50956
ZK1098.12	1.08527	0.831105	6.0518	48.676	0.0345278	2.19289	0.00967182	4.5722	1.46183
F37A4.5.1	5.21335	3.62823	8.07378	103.587	0.026945	2.19271	0.00668322	4.57163	1.56952
Y58A7A.3	335.884	334.724	1533.9	2105.88	3.43771e-10	2.19013	5.62476e-12	4.56346	9.46373
R11G11.12	27.787	32.1324	163.008	200.542	0.000258457	2.18965	1.68193e-05	4.56196	3.58761
F09E10.11a	1300.11	2104.32	8615.26	9614.47	7.66507e-11	2.18908	1.12589e-12	4.56016	10.1155
Y102A5B.2a	3.1508	3.65494	26.1586	50.7836	0.024783	2.18817	0.00584665	4.55727	1.60585
Y53F4B.19	10.3466	7.41207	26.1828	129.086	0.0154962	2.18649	0.00287546	4.55198	1.80978
F56F3.4	9.3303	14.0734	35.2388	150.481	0.011413	2.18421	0.00184574	4.54479	1.9426
W02B12.7	6.23152	2.68608	20.137	77.1888	0.0240019	2.18327	0.00556053	4.54181	1.61975
ZC443.5	0.0596289	4.61736	29.1688	42.6625	0.0316213	2.18218	0.00850792	4.53839	1.50002
W04C9.1a	375.158	329.073	1213.73	2746.3	6.55849e-07	2.18214	2.04457e-08	4.53827	6.1832
Y41D4B.16	840.356	997.296	4509.68	5251.55	1.3542e-12	2.18078	1.49394e-14	4.53398	11.8683
D1022.9b	2.12161	2.71052	13.0925	57.0684	0.0305353	2.18029	0.00807632	4.53244	1.5152
R08E5.1.1	39.0586	36.8809	222.374	222.985	8.25973e-05	2.17909	4.57651e-06	4.52867	4.08303
Pseudogene:C01B10.1	560.93	561.514	2315.15	3766.29	1.37345e-09	2.1782	2.47707e-11	4.52588	8.86219
F01D5.8a.2	43.7843	42.0941	189.973	312.451	0.000103939	2.17697	5.96513e-06	4.52203	3.98322
Pseudogene:LLC1.121	22.6606	24.5195	86.5528	220.811	0.00219275	2.17281	0.000211461	4.509	2.65901
Y77E11A.10	11.5387	17.0997	30.5972	194.249	0.0124121	2.17223	0.0020801	4.5072	1.90615
R03D7.5	1.07831	0	11.0715	33.4662	0.0370124	2.17168	0.010669	4.50546	1.43165
R05H5.2	4.17273	0.809917	13.0939	61.9141	0.0318633	2.17083	0.00861207	4.50282	1.49671
F17C11.17	1125.2	851.642	3937.05	6859.08	1.421e-08	2.17055	2.98556e-10	4.50196	7.84741
F33E2.2e	898.757	896.391	4457.31	5025.11	1.19232e-12	2.16991	1.30058e-14	4.49996	11.9236
F56D5.2	0.0407287	0	9.06026	31.4268	0.0364919	2.16869	0.0104624	4.49614	1.4378
ZK849.6	1.08037	0	7.05439	40.5549	0.0373515	2.16822	0.0108061	4.49468	1.42769
F25B3.5a	29.8303	24.5126	144.895	186.275	0.000540323	2.16787	4.01852e-05	4.4936	3.26735
C45G9.9	0.11202	3.56659	105.879	702.913	0.0360381	2.16744	0.0103055	4.49225	1.44324
Y34F4.6a	10.3449	8.36806	39.2528	108.774	0.0125713	2.16508	0.00212236	4.48491	1.90062
Y82E9BL.18	21.6346	25.4784	150.916	137.43	0.000882437	2.16287	7.19185e-05	4.47804	3.05432
C10C6.3b	0.0476356	0.836913	4.03988	46.6337	0.0377672	2.16256	0.0110102	4.4771	1.42289
F38A1.1	24.7141	34.0427	146.912	205.617	0.000474822	2.16181	3.46074e-05	4.47475	3.32347
ZK1290.10	20.5948	10.2481	86.5295	124.124	0.00482156	2.16076	0.00056508	4.47151	2.31681
T13A10.1	3.15482	4.60004	21.6306	63.9287	0.0262641	2.16028	0.00642023	4.47	1.58064
C49A9.3	44.1871	51.1606	234.415	308.514	4.04068e-05	2.15754	2.00344e-06	4.46154	4.39355
Y39G10AR.15	7.2784	14.083	37.2066	131.151	0.0134808	2.15528	0.00235934	4.45454	1.87028
W01B11.6b	1.51694	2.44555	19.7554	33.1567	0.0359006	2.15119	0.0102551	4.44194	1.4449
F58B3.2	0.039494	0	20.9366	17.7129	0.0379688	2.15099	0.0110945	4.44133	1.42057
F27C8.2	8.45855	16.9416	104.552	72.0897	0.00758946	2.15018	0.00105269	4.43883	2.11979
ZK177.9	0.0385999	0	17.0909	20.2982	0.0381439	2.14848	0.0111842	4.43359	1.41858
C33H5.1	0.0393277	0	12.0718	26.3663	0.0381425	2.14844	0.0111768	4.43349	1.41859
Y9C9A.8	13.4379	26.4484	138.834	111.98	0.00264546	2.14709	0.000266595	4.42933	2.5775
T10B9.4	4.17315	2.70511	39.2168	34.5664	0.0271796	2.14706	0.00677847	4.42924	1.56576
Pseudogene:Y113G7B.14	112.84	94.9246	583.667	538.808	4.32632e-07	2.147	1.30312e-08	4.42907	6.36388
R08E3.2	236.821	156.782	1072.78	1045.12	9.71497e-08	2.14676	2.4616e-09	4.42831	7.01256
C49A1.3	0.0446349	0.843321	7.05367	38.5251	0.0391315	2.14662	0.0116212	4.42788	1.40747
F20B6.1	0.0410646	0	8.43776	32.5505	0.0382592	2.14613	0.0112405	4.4264	1.41726
F17C11.1	1201.02	806.902	4211.8	6562.65	2.00547e-08	2.14545	4.31298e-10	4.4243	7.69778
W04E12.4	0.0538308	1.77126	4.04238	57.5442	0.0391448	2.14506	0.0116282	4.42312	1.40733
ZC513.3	2.12244	2.70874	9.07248	62.9166	0.0345412	2.14458	0.00968695	4.42162	1.46166
F14H3.2	0.042745	0	5.04288	38.5135	0.0384245	2.14354	0.0113069	4.41845	1.41539
Y71H10B.1c	2193.91	1684.53	9004.3	11354.9	1.06416e-10	2.1429	1.58949e-12	4.41648	9.97299
Pseudogene:F26G1.8	0.0476957	0.988086	4.31137	46.3105	0.0396622	2.13993	0.0118704	4.40742	1.40162
R07E4.1a	143.579	114.91	650.102	733.356	1.60333e-07	2.13892	4.29277e-09	4.40433	6.79498
ZK622.3c.10	3333.33	2700.17	12405	19378.7	9.20355e-10	2.13873	1.61996e-11	4.40375	9.03604
Y51H4A.22	0.0481703	1.78449	12.0793	38.5462	0.0394394	2.13784	0.0117662	4.40102	1.40407
C15B12.2	5.21255	7.44379	42.2522	63.0222	0.0184403	2.13662	0.00374178	4.39731	1.73423
T19D7.6	11.3738	12.174	58.3611	106.783	0.00844623	2.13625	0.00122307	4.39617	2.07334
F21F8.11	87.2199	65.4171	322.033	524.45	1.8349e-05	2.13243	8.04013e-07	4.38456	4.73639
B0252.1	47.2548	39.7317	203.271	290.166	0.000119172	2.13017	6.96492e-06	4.3777	3.92383
C34D1.4c.1	3.3238	4.45913	45.7063	27.7469	0.0290848	2.1301	0.00751824	4.37747	1.53633
Pseudogene:C08A9.11	20.6018	16.9116	92.5719	144.486	0.00302269	2.12937	0.000312479	4.37527	2.51961
C44H9.4	75.9493	64.4716	389.434	372.747	5.89637e-06	2.12917	2.28034e-07	4.37467	5.22942
T09A12.1	3.14247	0.819998	12.0852	51.7505	0.0370593	2.1291	0.0106963	4.37443	1.4311
C09H5.7	1.08103	0	5.04469	43.5922	0.0406836	2.12869	0.0123344	4.37321	1.39058
W03D8.6a	513.483	427.116	2018.83	2900.22	2.81334e-09	2.12711	5.4401e-11	4.36843	8.55078
Y46G5A.14	2.32813	0.904197	12.5442	43.1499	0.0386571	2.1265	0.0113995	4.36658	1.41277
Y38E10A.25	0.0420525	0.84894	12.0742	29.4119	0.040857	2.12599	0.0124483	4.36503	1.38873
C17C3.15	61.4849	113.751	269.903	716.08	0.000213117	2.12586	1.35518e-05	4.36463	3.67138
C41H7.2	15.4646	6.45559	54.3382	107.791	0.0120939	2.12572	0.00200727	4.36419	1.91744
C17F4.7	12291.9	15661.8	53421.1	91303.2	1.53912e-09	2.12392	2.79493e-11	4.35877	8.81273
F10D2.11	217.377	290.067	937.962	1747.95	3.94732e-07	2.12284	1.17674e-08	4.3555	6.4037
Y119C1B.1	2.11581	0.82378	6.05354	54.7727	0.0397548	2.12277	0.0119174	4.35529	1.40061
F38H4.6	1.08749	1.77432	8.90737	48.9132	0.0395464	2.1226	0.0118227	4.35479	1.40289
Y80D3A.7b	30.8542	25.4656	140.872	190.344	0.000749022	2.12131	5.93275e-05	4.35087	3.12551
Pseudogene:F10G7.6	0.0414163	0	6.04706	35.4734	0.0403218	2.12125	0.0121453	4.3507	1.39446
Pseudogene:T03F6.8	0.0414163	0	6.04706	35.4734	0.0403218	2.12125	0.0121453	4.3507	1.39446
F36F12.7	0.0414163	0	6.04706	35.4734	0.0403218	2.12125	0.0121453	4.3507	1.39446
T22B7.3	48.2831	34.009	63.4331	490.635	0.00673149	2.11866	0.000877368	4.34292	2.17189
F26A1.10	1.09323	3.66657	13.0917	54.8034	0.0369212	2.11811	0.010629	4.34124	1.43272
F22E5.13.1	44.0541	32.269	289.063	148.684	0.000733122	2.1163	5.75684e-05	4.33582	3.13482
T13F3.8	3.17078	12.1957	23.1629	113.816	0.0243499	2.11592	0.00570573	4.33465	1.6135
F08F8.5	4.87963	17.9062	55.3949	109.472	0.0150525	2.1153	0.0027638	4.33279	1.82239
F10C1.3	0.0420874	0	5.04255	37.4988	0.0407462	2.11466	0.0123872	4.33089	1.38991
M6.1b	3491.13	3088.54	10656.9	24183.1	2.88843e-07	2.11461	8.30636e-09	4.33074	6.53934
F08B1.1c.2	1586.3	1787.35	7488.65	9607.76	6.96632e-12	2.11243	8.67822e-14	4.32419	11.157
R03G5.5a	48.288	60.6801	202.281	407.264	0.000164113	2.11116	1.00288e-05	4.32038	3.78486
F54C9.4	64.6826	69.2372	226.441	521.34	0.00013379	2.10971	7.93537e-06	4.31605	3.87358
F40F4.6	12128.9	8359.98	40898.4	65899.8	1.5762e-08	2.10971	3.33116e-10	4.31604	7.80239
F17C11.5	2.12884	6.51156	33.1962	50.8046	0.028423	2.10883	0.00725593	4.31342	1.54633
K08C7.5	0.0615969	5.56764	27.1623	48.7523	0.0376051	2.10657	0.010936	4.30667	1.42475
C47A10.5b	38.0323	33.0725	115.741	307.392	0.00143977	2.1048	0.000128227	4.30139	2.84171
T10B5.2	6.24331	9.15621	24.5079	100.314	0.0225616	2.10439	0.00505486	4.30015	1.64663
C41G7.8	6.2446	11.2453	64.3756	63.0674	0.0146836	2.1038	0.00267554	4.2984	1.83317
R13H4.6	0.0378629	0	21.1051	15.24	0.0417625	2.10374	0.0128778	4.29821	1.37921
Y54G2A.18	4206.33	4175.58	25845.5	16618	1.54221e-09	2.10306	2.81965e-11	4.2962	8.81186
F19B2.5.2	690.755	847.859	3643.16	4088.14	1.84305e-11	2.10271	2.41019e-13	4.29515	10.7345
T22H6.6c	2127.31	1516.05	7935.5	10748.8	2.34414e-09	2.09971	4.46018e-11	4.28623	8.63002
ZK622.1	1.08034	0.840705	10.0684	36.51	0.0426019	2.0995	0.0132612	4.28561	1.37057
Y34F4.4	29.8327	30.2295	140.876	203.577	0.00071801	2.09945	5.61592e-05	4.28546	3.14387
C04E6.4	0.0427477	0	4.03777	39.5243	0.0421152	2.09828	0.0130222	4.282	1.37556
Y52E8A.4	12.387	6.46689	78.4523	58.0058	0.0142412	2.09687	0.0025658	4.27781	1.84645
F26E4.5	5.20822	4.58961	17.1213	79.2158	0.0296291	2.09597	0.00773594	4.27512	1.52828
Pseudogene:Y54G2A.24	2.11154	0	8.06195	46.6529	0.0433948	2.0946	0.0136545	4.27107	1.36256
C06G8.2	173.291	118.712	594.769	949.273	3.09065e-06	2.09409	1.11673e-07	4.26957	5.50995
C29F9.4	97.4801	153.014	641.039	648.821	7.67301e-07	2.09406	2.40628e-08	4.26948	6.11503
F44G3.6.2	351.939	369.988	1717.4	1909.52	2.39708e-10	2.09405	3.81809e-12	4.26946	9.62032
C25D7.4b	26.7443	14.0475	126.767	123.161	0.00346019	2.09387	0.000372719	4.26891	2.4609
F32B6.10b	1.08848	2.72434	13.0882	45.6612	0.04053	2.09228	0.0122683	4.26421	1.39222
T22F7.4	47.2541	38.7797	160.013	326.785	0.000504022	2.08994	3.70793e-05	4.2573	3.29755
C02F5.2	1.09653	4.61259	12.089	62.9296	0.0387914	2.08943	0.0114583	4.2558	1.41126
Y105C5B.17	0.0427212	0.847475	8.05716	34.4701	0.0443071	2.08836	0.0140789	4.25264	1.35353
R08A2.2	2.11807	1.76661	7.05983	56.9331	0.041516	2.088	0.0127761	4.25159	1.38178
B0545.3	0.0493019	1.78179	7.05633	45.6337	0.0443071	2.08692	0.0140777	4.2484	1.35353
F43C9.1	40.0738	25.6179	144.906	232.084	0.000998397	2.08511	8.29162e-05	4.24308	3.0007
T06E6.15	3.14736	3.6622	37.2049	32.5323	0.0328709	2.08459	0.00897614	4.24154	1.48319
F44G3.2	12.4065	17.88	161.935	42.8252	0.0126991	2.08299	0.00216299	4.23686	1.89623
F11E6.6	5.23206	21.7105	54.3463	135.262	0.015224	2.08059	0.00281363	4.22981	1.81747
W02A2.1b.2	5424.49	6333.7	22019.1	36934.4	1.83859e-09	2.08009	3.4413e-11	4.22832	8.73552
C18A11.3	164.077	160.605	542.45	1162.14	8.04498e-06	2.07945	3.22597e-07	4.22647	5.09447
R102.3	0.0393387	0	8.0549	30.4089	0.0437974	2.07941	0.0138572	4.22635	1.35855
F12B6.2a	166.149	63.7813	487.053	780.178	0.000167691	2.07862	1.02995e-05	4.22403	3.77549
K10D11.5	126.162	121.583	679.273	582.63	4.1049e-07	2.07818	1.2288e-08	4.22273	6.3867
B0285.9	222.486	261.511	1076.83	1347.65	8.03696e-09	2.07687	1.63877e-10	4.21892	8.09491
F26A1.4	0.0584466	3.66538	8.06648	61.8936	0.0440442	2.0768	0.0139648	4.21871	1.35611
D1005.3	295.235	317.666	1347.55	1709.31	2.34414e-09	2.07396	4.45079e-11	4.2104	8.63002
F16H6.1	8.31369	30.2565	96.5846	140.423	0.0078496	2.07243	0.00111164	4.20595	2.10515
C38C3.7	0.0420901	0	4.03748	38.5095	0.0445399	2.07048	0.0141915	4.20028	1.35125
C12D12.5	124.11	109.206	668.197	521.52	1.49433e-06	2.06984	4.98264e-08	4.19839	5.82555
F35C5.6	16881.3	16001.6	60254.6	104345	4.39128e-09	2.06943	8.73628e-11	4.19721	8.35741
F28E10.4	2.11086	0.832251	11.076	41.5911	0.0444566	2.06709	0.0141402	4.19041	1.35206
Pseudogene:F58G1.9	0.0481812	1.78446	8.0606	42.592	0.0463449	2.06525	0.0151118	4.18505	1.334
Y51H4A.24	143.552	150.998	601.951	879.772	4.84749e-07	2.0636	1.47513e-08	4.18029	6.31448
Y69E1A.7a	0.0378904	0	11.0665	25.349	0.0456087	2.06073	0.014696	4.17196	1.34095
K06B4.15	0.0493045	1.78178	6.05125	46.6452	0.047169	2.05834	0.0154911	4.16508	1.32634
C03B8.3	8.28559	4.57652	19.1363	94.4782	0.0296085	2.05657	0.00772371	4.15996	1.52858
F42C5.10	838.298	720.293	2615.65	5254.52	3.65466e-07	2.05497	1.07363e-08	4.15536	6.43715
F59C6.6	3.14305	1.76575	13.0904	50.7414	0.0421567	2.05346	0.0130645	4.15102	1.37513
F13G11.2	1.08301	0.835509	5.59842	45.2426	0.0475201	2.05322	0.0156623	4.15031	1.32312
F40F9.2	148.084	175.734	820.156	776.036	8.81602e-08	2.05235	2.21288e-09	4.14782	7.05473
M28.10	1326.03	1177.19	4426.17	8060.2	5.19434e-08	2.05233	1.24909e-09	4.14776	7.28447
Y82E9BL.17	16.5007	16.9257	116.691	84.4936	0.00617651	2.05208	0.000781653	4.14704	2.20926
F47G4.3	63.6426	33.0556	411.52	139.594	0.00255538	2.0516	0.000254351	4.14566	2.59254
Y54E2A.9	0.0413925	0.850392	9.06074	31.4303	0.0481235	2.04926	0.0159686	4.13894	1.31764
K12B6.9	48.2873	62.5885	193.225	400.132	0.000331613	2.04836	2.25665e-05	4.13635	3.47937
F59B1.2	1561.71	1669.32	6784.17	8879.35	4.98338e-11	2.04776	7.07278e-13	4.13465	10.3025
Y57G7A.3a	1.07899	0.843336	10.0675	34.4807	0.0478856	2.04702	0.0158422	4.1325	1.3198
K02D7.5	105.68	176.809	369.362	1129.49	0.00025812	2.04646	1.67814e-05	4.1309	3.58818
F14F9.3	3.15609	5.55175	17.0586	70.8586	0.0365303	2.04566	0.0104757	4.12861	1.43735
Y47D9A.3	0.0449395	0.842665	4.44085	41.6409	0.0484403	2.045	0.0161309	4.12673	1.31479
R07B7.6a	95.4164	78.7486	532.324	356.506	2.45968e-05	2.04392	1.13113e-06	4.12364	4.60912
M02H5.5	74.9303	92.0911	361.274	484.757	9.94205e-06	2.04375	4.08527e-07	4.12317	5.00252
M05D6.3	6.83778	2.33494	22.7656	59.7395	0.0373403	2.04264	0.0107959	4.11998	1.42782
H22K11.4a	63.6552	69.2444	277.747	406.3	4.065e-05	2.04256	2.01801e-06	4.11977	4.39094
F12A10.4	0.0414218	0	4.03718	37.4948	0.0471643	2.04186	0.0154866	4.11777	1.32639
Y53F4B.11a	5.20202	2.69574	13.097	71.0679	0.0391172	2.04105	0.0116103	4.11544	1.40763
Y75B8A.23	3.1464	2.71075	13.0924	55.8223	0.0417337	2.04097	0.0128602	4.11521	1.37951
C02F5.8	32.8997	23.5611	212.278	107.967	0.00300543	2.0405	0.000310136	4.11389	2.52209
K08E3.1	149.739	232.018	724.597	1170.35	2.03085e-06	2.03628	7.06108e-08	4.10185	5.69232
Y57G11C.42e	0.0419195	0	37.1106	5.06305	0.0477845	2.0352	0.0157998	4.0988	1.32071
C45B11.2	11.3596	6.47343	64.3742	60.0189	0.0186333	2.03516	0.00381419	4.09869	1.72971
K12G11.2	12.5587	12.178	89.5224	66.4007	0.0118806	2.03447	0.00195125	4.09672	1.92516
Pseudogene:E03A3.1	6.23299	4.58705	18.9316	79.9351	0.0338663	2.03212	0.00940866	4.09006	1.47023
C49A9.4.1	142.872	129.462	513.504	849.057	3.96579e-06	2.03168	1.46981e-07	4.0888	5.40167
F09E10.11b	96.7755	178.731	456.462	947.644	6.33668e-05	2.03166	3.33586e-06	4.08874	4.19814
T27E4.7	153.832	172.988	523.329	1129.55	1.54401e-05	2.03074	6.64111e-07	4.08614	4.81135
T11F9.3	246.042	178.681	816.179	1304.82	1.63041e-06	2.03072	5.49702e-08	4.08608	5.7877
F49C5.11a	1.07382	0	16.0886	22.3258	0.050376	2.02959	0.0170325	4.0829	1.29778
ZC477.2	1.07833	0	5.04351	39.5323	0.0502892	2.02943	0.0169927	4.08245	1.29853
R10H10.2	15.4602	4.55729	35.2321	115.887	0.0241171	2.02803	0.00561262	4.07846	1.61768
C08G5.7b	78.0114	138.747	477.008	601.923	1.29146e-05	2.02773	5.41078e-07	4.07764	4.88892
M02F4.7	876.203	575.601	2717.29	4476.22	4.41093e-07	2.02681	1.33134e-08	4.07502	6.35547
ZC581.7	1.09731	4.61035	7.06285	70.0254	0.0465417	2.02567	0.0152101	4.0718	1.33216
F11E6.5	2974.7	2671.63	12083.9	14889	6.59824e-11	2.02438	9.56918e-13	4.06817	10.1806
F38E1.3	0.0400491	0	5.04152	34.4549	0.0489457	2.02403	0.0163627	4.06718	1.31029
M01G12.12	180.465	152.037	822.19	799.606	2.24878e-07	2.02369	6.27805e-09	4.06623	6.64805
C03G6.5	10.3472	12.1808	39.2549	113.866	0.0181583	2.02347	0.00365191	4.0656	1.74093
C08F11.11.1	1807.61	1181.94	5733.49	8956.74	1.62714e-07	2.02257	4.41703e-09	4.06308	6.78857
Y105C5A.15d	39.4899	46.0113	158.851	291.864	0.000693183	2.02188	5.37448e-05	4.06114	3.15915
C50A2.3a	260.385	176.775	806.119	1377.14	4.43083e-06	2.02055	1.66464e-07	4.05738	5.35351
K05F1.7	0.0372967	0	17.9225	17.6547	0.04956	2.02025	0.0166265	4.05654	1.30487
D2092.7	0.045263	0.841969	3.03335	43.5841	0.0512848	2.01919	0.0174594	4.05355	1.29001
F31F4.1	52.3749	40.6834	166.051	330.867	0.000738022	2.01859	5.80446e-05	4.05188	3.13193
F54H5.3	5.20526	4.59516	18.1247	71.0882	0.0364899	2.01831	0.0104596	4.05108	1.43783
F33D4.1b	301.737	285.462	1279.79	1537.08	9.20291e-09	2.0172	1.89933e-10	4.04798	8.03607
C09G5.4	97.1383	247.122	447.791	1345	0.000623381	2.01687	4.7251e-05	4.04704	3.20525
ZC328.3b	325.944	370.872	1440.98	1882.52	7.18841e-09	2.01613	1.45238e-10	4.04497	8.14337
F47B3.2	2.65564	0.828937	7.68065	47.5098	0.0510739	2.01195	0.0173559	4.03327	1.2918
F56C11.6b	93.367	79.703	337.129	530.575	3.04424e-05	2.01084	1.45844e-06	4.03018	4.51652
F58G1.4	2058.67	2577.41	7820.79	14455	7.44763e-08	2.0107	1.83248e-09	4.02978	7.12798
ZK1240.2	66.7291	73.0526	264.671	441.936	8.10397e-05	2.01053	4.45505e-06	4.02931	4.0913
F13E9.5	0.0420691	0.848904	6.04742	35.4772	0.0524208	2.00973	0.0180541	4.02706	1.2805
D1054.5	94.3921	83.512	370.334	512.259	1.44617e-05	2.0092	6.15752e-07	4.0256	4.83978
C49G7.10	101.578	159.683	696.964	570.252	4.43083e-06	2.00859	1.66688e-07	4.02389	5.35351
T25C12.3	8101.03	5048.43	23763.3	40564.8	5.12173e-07	2.00807	1.5681e-08	4.02243	6.29058
T15B7.5	9.30865	4.57597	22.1526	91.4385	0.0320108	2.00788	0.00866979	4.0219	1.4947
C23F12.1b	68.2415	101.45	483.841	348.723	3.97672e-05	2.00787	1.96926e-06	4.02188	4.40047
Pseudogene:R09E10.9	0.0427295	0.847457	5.04287	37.5027	0.0528619	2.00584	0.0182551	4.01622	1.27686
F21A3.11	145.632	160.616	579.673	909.551	1.91247e-06	2.0052	6.56335e-08	4.01446	5.71841
F25H5.7	10.3414	7.4202	23.0527	114.228	0.0285601	2.00462	0.0073157	4.01282	1.54424
Y54G2A.9	69.5589	54.3493	284.64	334.669	8.22507e-05	2.00357	4.55221e-06	4.00991	4.08486
C29F9.3b	185.595	212.971	984.219	908.623	6.83497e-08	2.00281	1.67326e-09	4.00781	7.16526
W04B5.3b	1403.91	1268.57	5258.46	7381.76	1.60942e-09	2.00101	2.98244e-11	4.00281	8.79333
F28H7.6	17.5255	17.8771	74.4632	132.253	0.00793932	2.00016	0.00112749	4.00046	2.10022
Y105C5B.6a	4.17263	3.65895	27.1613	44.6957	0.0395154	1.99956	0.0118015	3.99879	1.40323
T10D4.4	2.11402	1.77439	9.06815	47.6786	0.0506719	1.99951	0.0171691	3.99865	1.29523
B0024.4	113.866	120.639	750.701	399.328	4.09369e-05	1.99789	2.0348e-06	3.99414	4.38788
C15C7.5	895.678	844.044	3587.82	4589.35	6.44514e-10	1.99784	1.0945e-11	3.99401	9.19077
C45E5.1	87.2205	80.6582	290.843	551.939	8.9876e-05	1.99682	5.04108e-06	3.99119	4.04636
K12B6.2	1.08166	0.838139	4.03963	44.6073	0.0542352	1.99483	0.0189714	3.9857	1.26572
Y87G2A.16	16.5001	16.9268	64.4053	134.27	0.0101879	1.99405	0.00157443	3.98355	1.99191
ZK858.2	0.109025	4.5176	88.5865	531.318	0.0519546	1.99398	0.0177937	3.98335	1.28438
C09F9.3c	104.913	84.9743	378.308	554.365	2.20446e-05	1.99373	9.93271e-07	3.98265	4.6567
Y39B6A.19a	37.01	46.4169	173.082	255.531	0.000608561	1.99275	4.58259e-05	3.97996	3.2157
W03C9.8	0.039347	0	5.04116	33.4405	0.0522432	1.99267	0.017967	3.97972	1.28197
AC3.4	23.0854	21.7448	50.4989	220.557	0.0125413	1.98983	0.00211574	3.97189	1.90166
W10G11.19	68.7817	88.2887	282.788	494.903	9.35203e-05	1.98676	5.26867e-06	3.96345	4.02909
K08D8.7a	8.08275	9.73635	52.3383	60.8443	0.0236193	1.98419	0.00542909	3.95639	1.62673
K05F1.10	127.187	137.774	509.222	761.841	3.56685e-06	1.98395	1.30648e-07	3.95574	5.44771
T10E9.6	0.0393149	0.855009	11.0677	26.3662	0.055588	1.98321	0.0196513	3.95372	1.25502
ZC328.2	123.087	125.397	492.111	699.705	3.58744e-06	1.98316	1.31625e-07	3.95357	5.44522
Y51F10.7	1804.55	1989.15	6576.86	11212.3	2.60869e-08	1.98223	5.7396e-10	3.95103	7.58358
F44F4.4	120.014	120.635	353.251	844.283	0.000117094	1.98184	6.82172e-06	3.94996	3.93146
T21H3.1a.1	9940.28	9021.54	33819.3	55066.9	1.09251e-08	1.98113	2.27507e-10	3.94802	7.96158
T02B11.4	42.1098	70.1833	215.495	339.993	0.000427814	1.9805	3.03991e-05	3.94629	3.36875
M02B1.4	3.1373	0	11.0775	45.6517	0.055281	1.97983	0.0194777	3.94446	1.25742
ZC373.6	1.07686	0.847491	11.0705	30.4262	0.0560569	1.97771	0.0198692	3.93867	1.25137
R09A1.3	65.6968	53.056	405.501	195.589	0.000727637	1.97767	5.70382e-05	3.93857	3.13809
F54D11.1.1	9826.54	7812.66	33112.8	49373.1	1.0384e-08	1.97624	2.14951e-10	3.93466	7.98364
B0416.11	2.11278	1.77677	10.0724	44.6363	0.0533998	1.97561	0.0185302	3.93294	1.27246
C45G7.3	0.039267	0	34.1546	4.10561	0.0541389	1.97447	0.018931	3.92984	1.26649
Y66D12A.11	12.4024	15.9813	35.2392	148.455	0.020664	1.9739	0.0044412	3.92829	1.68478
F19C7.1	4313.92	3731.06	14103.8	23560.7	3.31444e-08	1.97381	7.53889e-10	3.92805	7.47959
F19B10.13	10.3385	9.33366	53.32	73.2172	0.0206522	1.97132	0.00443507	3.92127	1.68503
C06H5.6b	298.916	257.418	974.411	1657.99	1.30621e-06	1.97055	4.3068e-08	3.91918	5.88399
F46E10.1a	4751.44	3113.28	16681.2	20077.6	3.3119e-08	1.96969	7.51259e-10	3.91683	7.47992
C26B9.5	904.9	827.86	2464.69	5831.11	6.21743e-06	1.96825	2.42378e-07	3.91294	5.20639
D2023.1e	6.21744	0	31.1798	42.6699	0.0520524	1.96776	0.0178659	3.91161	1.28356
C23G10.1b	7.24741	0.800835	16.1128	69.0448	0.0485579	1.96674	0.0161904	3.90884	1.31374
ZK1290.14	77.9984	80.6673	345.167	415.504	2.49866e-05	1.96672	1.15525e-06	3.90878	4.60229
F44D12.6	2.12891	5.55533	7.06448	78.1625	0.0508397	1.9664	0.0172354	3.90791	1.2938
D2096.13	3.1418	2.71952	21.1269	39.5996	0.0483764	1.96628	0.0160885	3.9076	1.31537
B0244.10	76.9659	57.8125	300.884	356.419	9.71527e-05	1.96431	5.5275e-06	3.90225	4.01254
C49C3.4a	2778.99	2239.48	8999.18	14350	4.42996e-08	1.96352	1.0288e-09	3.90011	7.3536
R11E3.2	47.2466	35.931	205.27	212.8	0.000683687	1.96292	5.28814e-05	3.89851	3.16514
R10E11.5b.1	46.9815	58.4752	201.275	314.09	0.000401398	1.96089	2.79872e-05	3.89303	3.39642
C13C12.1a	30.7934	53.0493	174.337	239.47	0.00116659	1.96078	0.000100138	3.89272	2.93308
T14D7.3	0.038633	0	5.04079	32.4261	0.0557715	1.96067	0.0197369	3.89244	1.25359
B0280.13	150.307	129.408	629.591	675.467	1.53967e-06	1.95843	5.14335e-08	3.88638	5.81257
K09E10.1c	28.4886	34.4332	154.438	162.405	0.00185928	1.95716	0.000174578	3.88298	2.73065
W08F4.7	3.14737	4.61735	29.1688	39.6238	0.044516	1.95647	0.0141783	3.88111	1.35148
Y22D7AR.9	81.0699	73.9989	286.81	463.337	9.61762e-05	1.95469	5.4481e-06	3.87632	4.01693
T06C12.10	37.0114	52.1348	251.547	188.4	0.000739204	1.95371	5.82478e-05	3.87369	3.13124
T20H4.2	2.13095	7.46153	14.1038	75.1413	0.0472566	1.95337	0.0155445	3.87278	1.32554
F54C8.1	11.3651	10.2816	49.3033	86.4287	0.02077	1.95293	0.00447402	3.87159	1.68256
C06C6.8	0.0393498	0	4.03623	34.4509	0.056695	1.9524	0.0201932	3.87017	1.24646
Y6E2A.9a	0.0393498	0	4.03623	34.4509	0.056695	1.9524	0.0201932	3.87017	1.24646
M03B6.2	993.015	796.446	3620.02	4568.98	9.14543e-09	1.95126	1.87615e-10	3.86711	8.0388
B0511.3	2.11799	2.71827	7.05979	55.799	0.0559393	1.95086	0.0198067	3.86606	1.25228
C45G9.15	0.0414035	0.850368	5.04221	35.4733	0.0596028	1.95072	0.0216062	3.86566	1.22473
T04A11.1	37.0053	39.7526	151.95	234.135	0.00124868	1.94849	0.000108036	3.85969	2.90355
T04A11.4	37.0053	39.7526	151.95	234.135	0.00124868	1.94849	0.000108036	3.85969	2.90355
R07E3.4	230.666	152.981	738.682	1070.53	7.27005e-06	1.94815	2.88369e-07	3.85879	5.13846
C54C6.7	18.5608	32.1661	127.78	137.414	0.00464284	1.94688	0.00054097	3.8554	2.33322
K10C2.8	4.18692	9.35959	29.1854	71.1258	0.0364645	1.94626	0.0104501	3.85374	1.43813
C46F4.2.2	213.266	317.691	1117.08	1299.79	2.55746e-07	1.94469	7.25946e-09	3.84956	6.59219
T16G1.4	14.4456	14.079	118.683	49.919	0.0181583	1.94083	0.00364858	3.83925	1.74093
M01A8.1a	52.3792	56.8797	210.321	319.707	0.000358927	1.93945	2.46922e-05	3.83558	3.44499
ZC373.7	31.8591	19.766	73.4242	210.623	0.00997987	1.93939	0.00153394	3.83544	2.00087
T20C7.2	14.4457	15.0337	71.4339	96.6424	0.0133889	1.93924	0.0023301	3.83503	1.87325
B0034.4	1.0776	0.846056	7.05292	35.4847	0.0616291	1.93751	0.0226654	3.83044	1.21021
R12B2.1a.3	271.664	289.118	1114.07	1427.12	7.2107e-08	1.93679	1.76972e-09	3.82852	7.14202
C32D5.6	85.1761	103.515	275.756	635.449	0.000305585	1.9353	2.05666e-05	3.82457	3.51487
ZK287.2c	27.9798	8.00039	100.175	107.994	0.0166835	1.93329	0.00319689	3.81926	1.77771
F19B2.6	58.5229	52.1131	233.46	298.341	0.000273889	1.93304	1.80103e-05	3.8186	3.56243
Y39E4B.11	4.17625	4.6062	16.1111	61.9351	0.0479318	1.93296	0.0158693	3.81838	1.31938
F35E2.9	17.5272	17.8737	38.2612	176.974	0.0204988	1.93178	0.00438433	3.81526	1.68827
W02H5.8	164.067	137.765	708.467	673.288	2.02543e-06	1.93112	7.02969e-08	3.81351	5.69348
K07C5.9	18.5653	39.7857	130.808	168.966	0.00479122	1.93034	0.000561227	3.81146	2.31955
Pseudogene:F33E2.8	1.33171	1.08782	22.1134	16.5452	0.0624459	1.93008	0.0230781	3.81078	1.2045
F15H10.4	1.08998	3.67529	9.06963	51.7435	0.0591349	1.93006	0.0213377	3.81071	1.22816
F55G1.15	64.6845	97.8197	308.947	454.185	0.000116766	1.92713	6.78091e-06	3.80299	3.93268
C16B8.3	2050.46	1655.98	8036.13	8517.73	1.90927e-09	1.92661	3.59727e-11	3.8016	8.71913
T28F3.8	406.556	373.883	1418.74	2112.16	1.80296e-07	1.92627	4.939e-09	3.8007	6.74401
K02A4.1	5051.67	4618.2	18090.2	25119.4	2.3054e-09	1.9259	4.3579e-11	3.79973	8.63725
F59H6.4	2.73425	0.928577	8.84487	41.4946	0.0625458	1.92328	0.0231344	3.79285	1.2038
T15B7.10	22.2717	14.7676	69.3643	132.472	0.0131508	1.92322	0.00227235	3.79269	1.88105
Y43F8B.9	43.1566	51.1766	190.189	264.712	0.000644897	1.92279	4.92584e-05	3.79156	3.19051
F28A10.4	1.07463	0	6.04668	33.4482	0.063527	1.92264	0.0236036	3.79116	1.19704
Y53C12A.8	2.10884	0	5.04551	45.6264	0.063903	1.92256	0.0238186	3.79096	1.19448
F16B4.12a	31.8771	29.281	90.58	231.01	0.00635305	1.9212	0.000811899	3.78738	2.19702
F14E5.5	79.0327	123.516	287.834	680.271	0.000455549	1.92031	3.28074e-05	3.78505	3.34146
T07C5.1c	406.917	406.194	1713.88	1899.85	9.14543e-09	1.91988	1.8818e-10	3.78392	8.0388
C35E7.10a	11.3574	5.01844	21.6317	98.9774	0.0402781	1.91988	0.0121246	3.78391	1.39493
F34D10.8	13.4144	8.36706	26.1822	120.957	0.0320108	1.91935	0.00866832	3.78253	1.4947
Y82E9BR.13	42.1364	61.655	215.346	278.985	0.00052445	1.91748	3.88746e-05	3.77764	3.2803
F56C3.9	4.18195	6.50414	15.1094	74.131	0.0479159	1.91643	0.0158611	3.77487	1.31952
B0524.2	0.0364116	0	7.04858	27.3628	0.0614315	1.91466	0.0225737	3.77025	1.21161
C04C11.1a	10.3161	6.16466	53.5774	47.4122	0.0337095	1.91464	0.00933701	3.7702	1.47225
C42D4.3	11.3988	60.7389	98.6371	300.251	0.0157035	1.91296	0.00293535	3.7658	1.804
Y54F10BM.3	15.4826	24.5501	55.3608	169.876	0.0158271	1.9127	0.00296334	3.76512	1.8006
K07H8.5	2.12625	5.56282	9.07439	69.0226	0.0567853	1.91241	0.020233	3.76437	1.24576
C25E10.8.2	57.5131	94.014	214.367	517.27	0.00106651	1.91231	9.02253e-05	3.76411	2.97204
F26H9.8	6.23317	6.49504	19.1327	78.2129	0.0434058	1.91176	0.0136607	3.76267	1.36245
ZC190.7	2.10739	0	6.0501	42.5849	0.0661752	1.90759	0.0249321	3.75181	1.1793
F10C1.8a	19.6086	61.6242	108.126	313.931	0.00945101	1.90749	0.00142688	3.75156	2.02452
F35B12.10b	152.796	129.199	510.23	777.123	1.46942e-05	1.90669	6.27474e-07	3.74948	4.83285
Y52D5A.2	1.07221	0	10.0629	26.363	0.0660391	1.90657	0.0248317	3.74916	1.1802
C32H11.10	73.9091	116.855	257.081	653.814	0.000789784	1.90623	6.31435e-05	3.74829	3.10249
B0361.11	2.1043	0	11.072	33.4696	0.066498	1.90493	0.0251031	3.74491	1.17719
W07B8.5	2550.49	2092.89	8547.4	12001.8	2.06586e-08	1.90387	4.46845e-10	3.74215	7.6849
T04F8.7a	134.358	152.059	672.233	605.042	2.8001e-06	1.90258	1.00553e-07	3.73882	5.55283
T13B5.5	1.15438	0	13.2259	23.1997	0.0666049	1.90256	0.0251531	3.73877	1.17649
Y73F8A.12	0.0398794	0	3.32279	35.9293	0.0629617	1.9014	0.0233351	3.73577	1.20092
C17E7.1	13.42	15.0394	66.4037	92.5667	0.0170609	1.89984	0.00331067	3.73171	1.768
K02G10.3.2	157.922	148.241	528.349	859.631	1.39571e-05	1.89982	5.91673e-07	3.73166	4.85521
T06D4.4	3.14989	4.61146	11.0841	62.9329	0.0566144	1.8996	0.020137	3.7311	1.24707
T20B3.13	4.16669	2.71611	23.1376	39.6074	0.0547235	1.89849	0.01921	3.72822	1.26183
B0280.17	4.61092	0	85.0257	556.053	0.063527	1.89475	0.0236049	3.71858	1.19704
K02D7.1b	966.38	1070.6	3570.72	5344.23	3.08791e-08	1.89408	6.96622e-10	3.71684	7.51034
Pseudogene:Y52D5A.1	0.0372874	0	5.04008	30.5598	0.0640312	1.894	0.0238941	3.71665	1.19361
C10G11.1b	0.0380216	0	5.87434	30.7354	0.0640312	1.894	0.0238941	3.71665	1.19361
Y65B4A.7a	2.10662	0.839419	9.06425	37.5247	0.0670278	1.89356	0.0253696	3.71551	1.17375
C29F5.3	2.1128	1.77675	6.05231	48.6833	0.0661752	1.89318	0.024912	3.71454	1.1793
F22E10.5b	473.515	420.468	1797.41	2115.82	3.26828e-08	1.89242	7.39338e-10	3.71258	7.48568
R05D7.2	0.0393287	0.854978	6.04588	31.4194	0.0678658	1.89174	0.0257793	3.71083	1.16835
F38A3.1	841.34	542.288	1747.13	4676.84	0.000125029	1.89154	7.34435e-06	3.7103	3.90299
C53B7.7	9.30448	6.48885	55.3161	46.7941	0.0342573	1.89066	0.00956997	3.70805	1.46525
F17C11.6.2	73.8979	74.9582	224.426	475.523	0.000612999	1.8897	4.62739e-05	3.70559	3.21254
F22A3.5	103.87	103.511	359.273	582.023	6.42605e-05	1.8877	3.39722e-06	3.70045	4.19206
F56D6.2	157.222	342.273	913.414	1307.55	4.19851e-05	1.88533	2.0973e-06	3.69439	4.37691
C12D8.5	146.654	158.718	477.03	901.376	4.31304e-05	1.88444	2.16521e-06	3.6921	4.36522
K03C7.2b	1530.96	1417.07	6284.98	6411.96	9.63053e-10	1.88423	1.70109e-11	3.69157	9.01635
R09B5.5	16.5054	24.5525	66.4224	152.596	0.0139559	1.88282	0.00249104	3.68795	1.85524
C18H7.11	43.1627	69.2758	313.938	205.739	0.00107735	1.87759	9.14097e-05	3.67461	2.96764
Y53F4A.2	0.0356471	0	7.04808	26.3489	0.0664416	1.87745	0.0250736	3.67425	1.17756
F23F12.12	33.945	69.2767	102.672	422.462	0.00901377	1.87737	0.00134075	3.67406	2.04509
T16D1.2	183.512	201.523	573.647	1142.93	3.68563e-05	1.87684	1.81141e-06	3.6727	4.43349
Y102A11A.1	21.6254	23.5904	86.5386	144.488	0.00921247	1.87652	0.0013823	3.67188	2.03562
C49G7.1	1.08692	2.72819	5.0472	50.7103	0.0695102	1.87648	0.026628	3.67178	1.15795
M05B5.3.2	16.5048	20.7347	33.2328	186.117	0.0264038	1.87641	0.00648445	3.6716	1.57833
Y116F11B.17	2.10427	0.843357	14.085	29.4245	0.069469	1.87581	0.0266036	3.67007	1.15821
Y54G11A.4	40.1415	30.6752	126.212	218.678	0.0039942	1.8741	0.000445835	3.66573	2.39857
F22G12.1	6.23504	9.35875	52.2997	46.7894	0.0371766	1.87142	0.010744	3.65893	1.42973
F54H5.5	38.0275	36.8945	96.6232	278.873	0.00698119	1.87123	0.000926787	3.65844	2.15607
Y46C8AR.1.2	7.27249	14.1017	24.1697	114.849	0.0389923	1.87035	0.0115539	3.65622	1.40902
F10D2.10	75.9339	49.2463	325.017	252.577	0.000680387	1.87026	5.2584e-05	3.65598	3.16724
C50H2.1a	705.078	445.2	2193.94	2861.53	1.91247e-06	1.86985	6.56652e-08	3.65494	5.71841
F12B6.1a	306.496	272.931	1027.52	1500.45	1.16155e-06	1.86947	3.79384e-08	3.65397	5.93496
T28F3.4a	165.09	137.767	523.316	822.963	2.3792e-05	1.86918	1.08675e-06	3.65325	4.62357
F26B1.5	0.0446222	1.79315	6.04881	38.525	0.0721675	1.86912	0.0279859	3.6531	1.14166
D1046.5a	192.513	178.473	669.079	948.38	4.36816e-06	1.86619	1.63242e-07	3.6457	5.3597
K03H1.10.1	131.47	112.052	574.55	493.334	2.04727e-05	1.86602	9.14831e-07	3.64525	4.68883
T11F9.4b.2	85.1657	72.094	202.294	538.652	0.00158946	1.86396	0.000145401	3.64005	2.79875
F31D5.1	2.11574	3.67805	15.0979	42.628	0.0651305	1.86132	0.0244376	3.63339	1.18622
Y51A2B.5	0.0386148	0.85658	6.04547	30.4051	0.0725738	1.86053	0.0282264	3.63142	1.13922
C14A4.8	0.036417	0	5.03961	29.3833	0.0688752	1.85966	0.0263036	3.62921	1.16194
C46G7.1	200.183	330.851	564.599	1860.11	0.000801057	1.85813	6.44917e-05	3.62536	3.09634
Pseudogene:C09F9.7a	164.324	149.631	526.357	852.269	2.34501e-05	1.85766	1.06823e-06	3.6242	4.62986
T20B3.7	13.4216	15.9911	47.3027	116.945	0.0237643	1.85753	0.00548622	3.62386	1.62408
F59B10.6	2.12738	7.47333	18.1217	60.9274	0.0587828	1.857	0.0211599	3.62253	1.23075
ZK1240.3	226.572	201.543	720.572	1147.94	7.91811e-06	1.85668	3.17019e-07	3.62172	5.10138
F21C3.7	0.0371711	0	4.03521	31.4077	0.069313	1.85636	0.0265138	3.62093	1.15919
C10A4.4	17.5093	10.2683	59.3647	95.6056	0.0232512	1.85593	0.0052825	3.61986	1.63355
F21F8.7	30688.5	28102.7	88155.3	165678	7.99831e-07	1.85529	2.52317e-08	3.61825	6.097
W01B11.6a	182.089	222.787	655.521	1101.42	1.35234e-05	1.85347	5.69291e-07	3.61367	4.86891
Y54G2A.7	39.6764	42.5676	169.381	205.459	0.00179183	1.85332	0.000166579	3.61331	2.7467
D2062.4b	0.0368648	0	6.72747	28.2945	0.0698445	1.85307	0.0268123	3.61267	1.15587
F10C1.7a	2532.18	2462.52	6143.86	15842.2	3.32784e-05	1.85119	1.61287e-06	3.60798	4.47784
F23H12.1.2	246.04	219.629	875.548	1121.49	1.34382e-06	1.8487	4.44747e-08	3.60176	5.87166
F26A10.1	2.10656	1.78876	21.1162	24.3746	0.0715082	1.84814	0.0276371	3.60037	1.14564
W01A11.4	3433.74	3448.37	11069.5	18153.1	1.24966e-07	1.84609	3.26066e-09	3.59524	6.90321
R08E3.1b	3647.89	3001.93	11761.9	16440.6	4.73497e-08	1.84559	1.12102e-09	3.59401	7.32468
Y38F2AR.10	4.1619	0.824795	11.0786	46.6735	0.0718579	1.84415	0.0278346	3.59041	1.14353
Y75B7B.1	4.1807	7.46377	21.1393	63.9887	0.0534973	1.8439	0.0185939	3.58978	1.27167
C44H9.6.2	142.54	95.8796	505.875	540.65	6.04581e-05	1.84372	3.15124e-06	3.58934	4.21855
ZK945.1	404.87	483.31	1556.89	2189.14	2.59622e-07	1.84015	7.38559e-09	3.58047	6.58566
E04D5.5	110.781	97.7978	475.985	427.781	4.48219e-05	1.83996	2.26124e-06	3.58	4.34851
D1086.10b	431.375	56.9503	1869.17	2294.23	0.0636724	1.83895	0.0236996	3.57749	1.19605
C48B4.1	353.639	455.711	1501.53	1896.77	1.94869e-07	1.8386	5.37444e-09	3.57663	6.71026
T14G8.4	13.4186	15.0424	55.3432	98.6511	0.0233776	1.83837	0.00534054	3.57605	1.6312
C50H11.15	97.4653	104.471	412.594	459.328	3.70292e-05	1.83835	1.8222e-06	3.57601	4.43146
Y22D7AL.15	137.433	173.01	565.577	760.848	1.10408e-05	1.83668	4.57097e-07	3.57188	4.957
F55B11.5	11.194	4.7448	31.2866	68.7373	0.0464011	1.83503	0.0151497	3.56778	1.33347
D2062.5	0.039435	0.85474	5.95552	31.6625	0.0768181	1.83306	0.0304889	3.56291	1.11454
T04B2.5.1	801.406	799.318	2612.62	4133.93	3.27175e-07	1.83276	9.57091e-09	3.56218	6.48522
R08C7.6	1.07382	0.853426	9.05975	28.391	0.0784028	1.83089	0.031352	3.55756	1.10567
ZK930.4	3.15384	6.51363	11.0862	70.0513	0.0647237	1.83011	0.0242453	3.55564	1.18894
M28.4	2.10733	1.78727	13.0828	33.4822	0.0754116	1.8293	0.0297066	3.55364	1.12256
R05F9.5	21.6192	18.8295	67.4254	139.371	0.0164673	1.82886	0.00312897	3.55256	1.78338
F47B8.2	97.4713	130.181	381.413	600.878	0.000105256	1.82625	6.04722e-06	3.54614	3.97776
B0507.10	22.6527	28.3549	158.949	87.5882	0.0112425	1.82571	0.0018034	3.5448	1.94914
C32H11.12	1052.46	1616.04	2870.29	8768.17	0.000265931	1.82371	1.74046e-05	3.53992	3.57523
ZK1248.20	0.0332585	0	12.0662	18.2566	0.0743472	1.82327	0.0291721	3.53883	1.12874
Y69F12A.1	5.18582	0.821904	19.1173	40.6095	0.0722315	1.82299	0.0280286	3.53813	1.14127
B0218.2	265.516	320.545	1261.99	1168.41	3.91249e-07	1.82225	1.16393e-08	3.53633	6.40755
C41H7.1	61.576	24.4958	145.92	269.764	0.00769241	1.82225	0.00107651	3.53632	2.11394
C41G11.1a	56.4584	33.0717	203.258	206.696	0.00279326	1.82203	0.000284953	3.53579	2.55389
C09D4.1a	231.699	250.099	747.75	1298.71	1.43643e-05	1.82143	6.09826e-07	3.53431	4.84272
C42C1.7a	135.986	109.92	566.377	478.861	4.46447e-05	1.82122	2.24676e-06	3.53379	4.35023
F25H8.3a	75.597	3.2482	112.457	368.107	0.0400732	1.82053	0.0120452	3.53212	1.39715
F37H8.2	57.8865	58.6841	232.753	275.896	0.000630721	1.82051	4.80028e-05	3.53206	3.20016
C33A12.6a	54.418	45.4559	273.682	175.182	0.00212139	1.82037	0.000203396	3.53173	2.67338
C45E5.4	149.721	142.537	571.608	663.072	9.35479e-06	1.82035	3.82076e-07	3.53167	5.02897
C27B7.7b	0.049874	0	55.4889	0.0380548	0.074039	1.81781	0.0290053	3.52545	1.13054
ZC239.13b	6.32648	0	21.8443	47.0843	0.0762242	1.81768	0.0301663	3.52514	1.11791
T28B8.3a	10.3457	15.2135	40.1484	103.887	0.0330019	1.81737	0.00904008	3.52439	1.48146
R09A1.5	29.8218	28.3424	154.938	117.092	0.00693554	1.8171	0.000918147	3.52373	2.15892
B0244.5	11.371	16.9577	66.4	82.399	0.0242973	1.81682	0.00568317	3.52304	1.61444
F41C6.5	6.21614	0.811458	11.0832	59.8824	0.0739789	1.81618	0.0289772	3.52146	1.13089
F53F1.14	4.24169	13.5403	43.8636	63.9191	0.0450444	1.81534	0.0144267	3.51943	1.34636
K11H3.2	7.26652	11.2506	20.1439	99.5792	0.0490158	1.8152	0.0163892	3.51908	1.30966
ZC239.6.3	135.504	160.483	619.605	615.248	8.54782e-06	1.81451	3.45409e-07	3.51739	5.06814
ZK470.2c	1370.09	1311.42	3905.86	7355.23	2.73775e-06	1.81449	9.7904e-08	3.51735	5.56261
F12A10.1	16.5108	35.0401	126.769	119.101	0.0114258	1.81418	0.00184905	3.5166	1.94211
K01B6.1	127.178	121.598	465.94	587.671	2.74127e-05	1.81393	1.29631e-06	3.51598	4.56205
ZC581.6	0.0427084	1.79795	7.05252	34.47	0.0814036	1.81309	0.0330023	3.51394	1.08936
F38B2.2	11.3667	13.1444	39.2518	98.6164	0.0335256	1.81272	0.00924838	3.51305	1.47462
K09E9.1.3	197.886	221.547	700.442	1059.32	8.17683e-06	1.8125	3.29404e-07	3.5125	5.08742
Y54F10AM.8	876.204	798.361	2282.53	4811.36	1.58908e-05	1.8114	6.86449e-07	3.50983	4.79886
C26E1.2a	64.6746	72.114	200.271	407.28	0.00136524	1.81109	0.000120152	3.50908	2.86479
F54C1.8	6.21879	1.75397	10.0789	63.946	0.0723811	1.8108	0.028126	3.50836	1.14037
F22B5.5	7.27907	19.8141	22.1627	144.357	0.0457716	1.81032	0.0147853	3.50721	1.3394
Y75B7AR.1	10.3521	21.7239	73.4445	91.5643	0.0234383	1.80932	0.00536895	3.50477	1.63007
Pseudogene:T25C8.3	2.10418	0	7.07371	37.3214	0.0822005	1.80854	0.0334814	3.50289	1.08513
F41F3.4	1293.18	968.687	2875.27	6813.11	6.52028e-05	1.80748	3.46281e-06	3.50031	4.18573
T16A1.2	0.0446277	1.79314	4.03859	40.547	0.0823357	1.80625	0.0335681	3.49731	1.08441
ZC47.3	25.7385	33.1148	134.824	136.419	0.0066631	1.80622	0.000865634	3.49726	2.17632
Pseudogene:C38D9.5	0.0399012	0	3.0212	36.2629	0.0766815	1.80502	0.0304017	3.49435	1.11531
C50F7.5	116.937	138.744	505.183	562.224	2.09299e-05	1.80415	9.39155e-07	3.49223	4.67923
F10D11.3	0.0366804	0.860966	8.05306	25.7274	0.0821208	1.80183	0.0334226	3.48662	1.08555
F57B9.8	13.4059	8.37888	41.2578	83.3646	0.0376109	1.80078	0.0109465	3.48408	1.42469
F38B7.2b	40.078	45.4716	123.787	267.71	0.00529291	1.80071	0.000640332	3.48392	2.27631
Y82E9BL.13	31.8759	35.9616	146.904	159.829	0.00458401	1.80045	0.000529853	3.48328	2.33875
C17C3.1d.1	46.3859	62.4465	145.629	343.855	0.00412914	1.80028	0.000463523	3.48288	2.38414
F44C8.3	29.8377	53.1106	156.978	214.804	0.00421762	1.79895	0.00047574	3.47967	2.37493
Y39A3CL.2	217.357	269.146	710.517	1329.26	3.89233e-05	1.79889	1.92023e-06	3.47952	4.40979
C28G1.5a	182.517	224.411	793.015	879.058	2.6983e-06	1.79886	9.61588e-08	3.47944	5.56891
T26F2.3.2	3.14047	3.67684	38.1994	19.3406	0.0722221	1.79882	0.0280133	3.47936	1.14133
K11G9.3	24.6775	10.2558	90.5426	89.554	0.0234383	1.79713	0.0053647	3.47527	1.63007
B0524.5	2.12149	4.61965	6.0558	61.8971	0.0786411	1.79705	0.0314711	3.4751	1.10435
F20D12.6a	18.5628	17.937	91.6388	87.7672	0.0177047	1.7965	0.00349596	3.47377	1.75191
T25C8.2.1	11124.1	9709.62	24459.1	63804.8	6.79624e-05	1.79525	3.62241e-06	3.47076	4.16773
T01G6.5	18.5541	28.3682	94.5819	128.222	0.0128541	1.79456	0.00220276	3.46909	1.89096
M04D5.3.2	55.4465	55.9352	256.59	224.039	0.000995846	1.79333	8.25191e-05	3.46613	3.00181
F25B3.4	10.0154	15.0588	43.6644	90.5628	0.0351309	1.79319	0.00994159	3.46581	1.45431
K09C8.7	4.1647	2.71948	16.1039	43.6491	0.0738802	1.7927	0.028911	3.46464	1.13147
Y73B6A.1b	7.25014	4.59599	16.1141	70.072	0.0633426	1.7927	0.0235037	3.46462	1.1983
F36H5.2b	41.917	41.0723	149.966	215.786	0.00334867	1.79234	0.000356347	3.46376	2.47513
K08F8.3.1	99.5125	102.568	345.179	507.167	0.000146446	1.79139	8.7768e-06	3.46147	3.83432
T28C12.2	25.725	29.3043	104.648	150.623	0.0090308	1.79097	0.0013444	3.46047	2.04427
H02F09.3	125.132	135.883	426.701	666.082	7.38688e-05	1.79028	4.01659e-06	3.45883	4.13154
W01B11.1	0.0427112	1.79794	6.04777	35.4809	0.0852563	1.78999	0.0352438	3.45812	1.06927
Y116F11B.7	1.07053	0	7.04907	27.3665	0.0843883	1.78896	0.0347648	3.45565	1.07372
F36H12.17	11.3495	5.5332	35.218	68.0972	0.0480156	1.78869	0.0159141	3.455	1.31862
F13D12.9.2	78.0023	104.48	188.213	628.276	0.00412914	1.78679	0.000463968	3.45046	2.38414
F13A7.7	1.07386	0	3.03131	35.4655	0.0843883	1.78623	0.0347641	3.44912	1.07372
Y39B6A.69	0.0348296	0.865225	16.0828	15.2304	0.0850053	1.78525	0.0351032	3.44678	1.07055
C44B7.8	213.074	184.288	550.814	1120.31	0.000143768	1.78516	8.60735e-06	3.44656	3.84234
K08F8.5b	3.13509	1.77924	11.0764	40.5826	0.0817547	1.78446	0.0332067	3.44489	1.08749
C42D8.1	53.4041	70.225	233.461	294.276	0.000842758	1.78442	6.81623e-05	3.4448	3.0743
Y48G9A.9a	278.71	309.748	1016.1	1370.93	1.5993e-06	1.78325	5.37229e-08	3.44202	5.79607
Y69A2AL.2	316.75	414.787	1595.11	1348.75	9.5007e-07	1.78267	3.05012e-08	3.44062	6.02224
D1086.10a	1098.69	831.555	3117.53	4793.94	2.1926e-06	1.78252	7.65066e-08	3.44027	5.65904
F13H8.11	107.704	91.1362	364.294	469.495	0.000147377	1.78239	8.85085e-06	3.43996	3.83157
B0205.2b	2.11082	2.73381	11.076	39.5676	0.0823357	1.78167	0.0335745	3.43823	1.08441
T08B1.1	556.283	471.756	1467.78	2782.75	1.82755e-05	1.7816	7.97395e-07	3.43808	4.73813
Y54G11A.6	123.952	317.041	812.435	1015.33	0.000331362	1.7814	2.2529e-05	3.43758	3.4797
C28G1.1	41.0943	36.9014	170.048	174.099	0.00356774	1.78124	0.000389168	3.43723	2.44761
W05B2.1	5975.75	4866.25	16041.8	28381	2.49501e-06	1.78087	8.79864e-08	3.43633	5.60293
F07H5.9b	0.0487421	0	53.4078	0.0371926	0.0797123	1.78042	0.0320825	3.43527	1.09847
ZC395.4	1.0722	0.856602	10.0629	25.3522	0.0869762	1.78029	0.0363645	3.43494	1.0606
Y43C5A.2	1464.36	1739.78	4826.72	8149.88	9.87783e-07	1.7797	3.19341e-08	3.43356	6.00534
R10E8.8.2	63.6384	51.1651	285.766	208.783	0.00157826	1.77968	0.000144279	3.4335	2.80182
T05A7.2	2.10091	0.848977	19.1028	20.3111	0.0862957	1.77827	0.0359035	3.43014	1.06401
M79.2	234.764	189.167	604.846	1171.35	0.000117094	1.77795	6.81427e-06	3.42938	3.93146
Y116A8A.4	0.0349876	0	6.77649	25.7598	0.0812183	1.77783	0.032885	3.42909	1.09035
F28B12.1	8.28656	11.2587	45.272	64.0567	0.0414069	1.77767	0.0127236	3.42871	1.38293
R05D3.5	0.0369333	0	3.58286	31.5378	0.0811651	1.77684	0.0328584	3.42675	1.09063
Pseudogene:C47E8.10	0.0364225	0	3.02981	31.4036	0.0811651	1.77684	0.0328584	3.42675	1.09063
Y66H1A.6c	431.494	308.143	1428.06	1580.98	3.25102e-06	1.77399	1.18072e-07	3.41998	5.48798
F10G8.2	1.25222	3.68154	6.05292	50.0479	0.0860177	1.77381	0.0357505	3.41956	1.06541
Pseudogene:K08D10.9	17.6332	13.0917	54.0775	101.541	0.0295588	1.77292	0.00769794	3.41746	1.52931
ZK524.2e	405.89	453.804	1633.37	1797.98	1.46601e-07	1.77272	3.87969e-09	3.41697	6.83386
Y7A5A.1.1	548.312	513.761	2187.89	2052.7	1.34569e-07	1.77178	3.53624e-09	3.41475	6.87105
Pseudogene:C18H2.3	1.07223	0	4.0359	32.4261	0.0869833	1.77088	0.0363729	3.41263	1.06056
T07A9.3	572.925	548.029	2226.29	2235.92	8.56685e-08	1.76864	2.13972e-09	3.40733	7.06718
Y22D7AR.10	348.501	280.545	969.158	1608.42	2.02853e-05	1.76862	9.03945e-07	3.40727	4.69282
F55G11.2	64.6903	141.629	222.428	684.317	0.00522828	1.76833	0.000628949	3.40659	2.28164
Y71G12B.30c	14.4498	19.8006	39.7449	140.59	0.0336724	1.7667	0.00931181	3.40276	1.47273
Y37F4.1	4.17718	6.51597	15.1066	62.9537	0.0709702	1.76608	0.0273632	3.40129	1.14892
ZK1225.5	0.0356291	0.863377	8.05232	24.3283	0.0879078	1.76601	0.036912	3.40112	1.05597
T11B7.2c	3.83191	6.21895	30.5034	33.5408	0.0717021	1.7655	0.0277476	3.39992	1.14447
C01F6.2	20.2406	22.9964	44.6589	171.279	0.028738	1.76517	0.00739661	3.39915	1.54154
ZK816.1	11.3619	12.1989	51.3104	73.2204	0.0358888	1.76443	0.0102475	3.39739	1.44504
C04F5.7	291.112	181.54	726.615	1240.64	0.000147338	1.76386	8.83936e-06	3.39606	3.83169
T25D10.5	3.14059	2.72181	7.05907	51.7402	0.0850864	1.76356	0.0351578	3.39535	1.07014
T07A5.3	46.4141	42.6106	156.982	229.689	0.00343694	1.76327	0.000369788	3.39466	2.46383
C18B2.4	1404.71	1392.41	5903.59	5126.51	2.90659e-08	1.76303	6.48511e-10	3.39409	7.53662
B0554.5	9.31579	14.1128	70.407	52.9204	0.0374297	1.76292	0.0108473	3.39384	1.42678
R07H5.9	5.20476	7.46264	19.1295	66.0181	0.0649875	1.76273	0.0243678	3.3934	1.18717
ZK697.14	0.0420536	1.79961	6.04741	34.4663	0.0900085	1.76258	0.0380898	3.39304	1.04572
F16C3.4	0.0498272	3.75703	11.5683	40.0532	0.0897312	1.76219	0.0379496	3.39213	1.04706
F32H5.1	206.079	213.932	723.584	967.66	7.6076e-06	1.76139	3.03172e-07	3.39024	5.11875
W09C3.3	5.20037	6.51606	27.1657	49.7823	0.0633784	1.76124	0.0235248	3.38989	1.19806
F22A3.1b	606.459	528.986	1899.07	2645.04	8.99741e-07	1.76113	2.87181e-08	3.38964	6.04588
F14E5.3	0.045213	2.74648	10.068	34.4839	0.0906435	1.76057	0.038454	3.38832	1.04266
B0523.1	3.14578	5.57803	22.135	42.6552	0.0737714	1.7605	0.0288487	3.38815	1.13211
F43H9.2b	350.555	350.045	1367.67	1413.92	3.94913e-07	1.76045	1.17972e-08	3.38805	6.4035
C04F12.16	2.1043	0.84331	6.04882	37.514	0.0905561	1.75953	0.0383849	3.38588	1.04308
F57F4.4	21287.8	12163.5	47756	90276.8	5.72327e-05	1.75929	2.9583e-06	3.38531	4.24236
F25E5.8b.2	70.2559	110.078	317.861	421.825	0.000456083	1.75816	3.29024e-05	3.38265	3.34096
F02D8.5	37.0043	47.3859	130.825	239.213	0.00574529	1.75736	0.00071429	3.38078	2.24069
F59A7.9	0.040721	0	1.88504	38.6021	0.0839492	1.7561	0.0345318	3.37783	1.07598
Y11D7A.14	34.9556	46.4355	116.741	244.288	0.0075893	1.75598	0.00105075	3.37755	2.1198
ZK6.10	5007.28	5462.34	18360.7	22682.9	7.74911e-09	1.75579	1.57528e-10	3.3771	8.11075
K01D12.14	2.12846	9.38583	25.1573	54.8556	0.0711785	1.75538	0.0274636	3.37616	1.14765
T01G6.6b	26.7584	42.6416	116.731	191.352	0.00866424	1.75453	0.00126836	3.37416	2.06227
T28D9.3d	125.134	157.788	536.383	599.919	3.07421e-05	1.75417	1.47661e-06	3.37333	4.51227
C34C6.7a	75.9449	85.444	259.639	411.396	0.00065213	1.7541	5.00364e-05	3.37315	3.18567
F26A1.9	9.30684	8.39511	26.1727	79.2589	0.0537018	1.75407	0.0187208	3.37309	1.27001
T06E4.5	0.0348775	0	4.0341	28.3652	0.0848179	1.75361	0.0349943	3.37202	1.07151
C49C3.9	309.571	334.821	1163.38	1387.41	8.23524e-07	1.75337	2.60812e-08	3.37146	6.08432
C49A9.9b	10.0141	35.1825	65.6997	156.63	0.0309086	1.75324	0.00822953	3.37114	1.50992
K01D12.7.2	6.18155	10.5617	4.3625	117.93	0.0792217	1.75254	0.0317918	3.36951	1.10116
H01A20.1	404.864	442.382	1586.06	1748.06	2.24632e-07	1.75218	6.25098e-09	3.36866	6.64853
ZK1127.2	15.4664	14.0829	31.2134	129.121	0.0414269	1.75215	0.0127323	3.36861	1.38272
F33D4.2a	1157.97	878.313	3325.13	4817.26	1.92129e-06	1.75173	6.6206e-08	3.36763	5.71641
M163.1	795.251	689.851	2340.89	3579.74	1.80058e-06	1.75086	6.1154e-08	3.36558	5.74459
C50F2.10	14.4437	17.9044	66.4046	91.5553	0.026196	1.75058	0.00640004	3.36494	1.58177
K02A11.3	138.45	146.355	492.11	653.885	4.25167e-05	1.74838	2.12913e-06	3.3598	4.37144
F21D5.3a.2	413.054	350.987	1251.95	1794.88	4.26779e-06	1.74733	1.58968e-07	3.35736	5.3698
Y47D7A.16	89.1834	70.5597	291.953	363.258	0.00056057	1.7458	4.17952e-05	3.35381	3.25137
Pseudogene:C04F12.6	0.0382926	0	2.6586	34.3337	0.0858028	1.74558	0.0356184	3.35329	1.0665
F37C12.18	7.2743	16.9644	19.1427	125.016	0.0573671	1.74521	0.0204765	3.35245	1.24134
Y39D8A.1a	312.637	258.656	972.167	1306.91	7.17628e-06	1.74521	2.84205e-07	3.35244	5.1441
Y55F3BR.11	31.8693	30.2492	122.757	150.646	0.0084901	1.7427	0.00123287	3.34661	2.07109
Pseudogene:ZC47.8	3.15659	10.3357	43.2466	41.0939	0.0647261	1.74197	0.0242537	3.34491	1.18892
Y38E10A.26	23.2971	31.3158	128.649	112.798	0.0122414	1.74163	0.0020401	3.34414	1.91217
Y43F8C.9	17.5307	26.4576	35.2458	191.22	0.0370221	1.74112	0.0106741	3.34294	1.43154
ZC47.5	36.9981	39.768	149.928	179.773	0.00508496	1.74037	0.00060572	3.34121	2.29371
F59E11.7b	12.3938	16.9583	52.3252	94.5805	0.0331814	1.73935	0.00911554	3.33886	1.4791
M176.4	342.358	341.479	1066.78	1643.07	6.75512e-06	1.73919	2.66269e-07	3.33849	5.17037
R155.4	3.13278	1.78314	13.0843	35.5146	0.0900085	1.73821	0.0380892	3.33622	1.04572
C49F8.1	35.9694	34.0534	131.817	172.03	0.00690305	1.73807	0.000910816	3.33589	2.16096
C28A5.6	27.778	32.707	58.0863	229.79	0.0237403	1.73775	0.00547491	3.33515	1.62451
ZC416.6a	1384.42	1079.16	4088.01	5619.32	9.79458e-07	1.73743	3.15661e-08	3.3344	6.00901
Y60A3A.24	18.533	13.1297	68.414	86.473	0.0285596	1.73676	0.0073138	3.33286	1.54425
Y43F8B.24	3.14978	7.48295	33.1901	37.6079	0.0723124	1.73637	0.0280779	3.33196	1.14079
K08D8.2	0.0316005	0	13.0682	15.2198	1	1.73534	0.036867	3.32959	NA
Y39G10AR.25	1.07136	0.858235	9.05817	25.3489	0.095474	1.73503	0.0413849	3.32888	1.02011
Y22F5A.5	2500.27	1976.77	6567.81	11184.8	5.06877e-06	1.735	1.93515e-07	3.3288	5.2951
D2089.2	2.10349	0.844664	6.04848	36.4993	0.0953482	1.73435	0.0412948	3.3273	1.02069
Pseudogene:F09F3.8	6.21913	4.61074	37.2089	34.3771	0.0700074	1.73397	0.0269009	3.32641	1.15486
C08G5.3a	1.07758	1.79631	6.04813	35.4846	0.0956219	1.73293	0.041498	3.32403	1.01944
ZK105.4	2.10094	0.848928	11.0699	28.4009	0.0952774	1.73289	0.0412394	3.32393	1.02101
Pseudogene:C06C3.11	17.5099	14.0859	73.4398	79.3624	0.0284033	1.73119	0.00724386	3.32001	1.54663
F26D11.2	1.07455	1.80318	22.1127	15.2486	0.0955463	1.731	0.0414399	3.31958	1.01979
T07F10.1a	91.2944	49.243	235.483	359.445	0.00297036	1.73071	0.00030578	3.31891	2.52719
Y54E10A.16.2	710.207	692.716	2470.7	2967.51	1.47819e-07	1.73022	3.92107e-09	3.31779	6.83027
D2062.13	0.0402397	0	1.43208	38.3464	0.0880641	1.72976	0.0370027	3.31672	1.0552
K08A2.2	13.4055	7.42519	20.1452	104.669	0.0603057	1.72827	0.0219694	3.3133	1.21964
Y43D4A.5a	2.11144	3.6885	18.108	32.4875	0.0889453	1.72823	0.0375296	3.3132	1.05088
F08F8.6	9.30161	6.49339	23.1541	73.1492	0.0630411	1.72821	0.0233723	3.31316	1.20038
Pseudogene:T12B5.9	11.3514	7.43923	71.3978	33.6106	0.0536994	1.72813	0.0187141	3.31298	1.27003
VW02B12L.1.2	3729.86	3353.18	8119.71	20358.7	0.00010862	1.72786	6.26073e-06	3.31235	3.96409
F54D5.3	1553.5	1814.98	4763.32	8413.74	3.72314e-06	1.72782	1.37065e-07	3.31228	5.42909
F35E8.8	27.7841	46.4529	126.792	193.4	0.00862974	1.72782	0.00126063	3.31227	2.064
C01G12.9	2.10097	0	7.05215	33.4557	0.0967571	1.72717	0.0421829	3.31077	1.01432
T23F4.2	156.892	155.871	641.039	586.709	2.84987e-05	1.72439	1.35472e-06	3.30441	4.54518
C09H5.2b	557.538	527.081	738.731	3901.49	0.00504806	1.72416	0.000597883	3.30389	2.29688
R13H4.5	82.095	102.586	416.601	320.84	0.000436518	1.72339	3.11393e-05	3.30211	3.36
ZC581.9	71.8498	97.8324	316.988	362.549	0.000463671	1.72252	3.37372e-05	3.30012	3.33379
Y45G5AM.1a.2	2378.32	1283.79	5730.47	8927.21	6.11003e-05	1.72248	3.19986e-06	3.30003	4.21396
T28A11.2b	92.2994	105.434	290.802	508.051	0.000686616	1.72247	5.31505e-05	3.3	3.16329
F42G2.4	83.1128	83.0901	337.199	327.336	0.000405324	1.72194	2.84116e-05	3.2988	3.3922
F08H9.7	281.906	322.451	854.432	1527.93	4.12276e-05	1.72126	2.05435e-06	3.29725	4.38481
Y38E10A.13	80.3998	43.441	243.65	271.08	0.00338899	1.72068	0.000361899	3.29592	2.46993
ZC116.1b	220.433	320.564	822.221	1297.71	4.12276e-05	1.72024	2.05364e-06	3.29492	4.38481
F11E6.11b.1	4.17895	8.4261	24.1528	55.8715	0.0716927	1.71999	0.0277316	3.29435	1.14453
C15H11.13	0.0324516	0	7.04593	22.2939	1	1.71923	0.0383769	3.29261	NA
C08F11.12.2	26.9681	51.566	94.9105	252.072	0.0156657	1.71842	0.00292244	3.29075	1.80505
ZK617.3	0.0340858	0	4.03371	27.3513	0.0906138	1.71767	0.0384358	3.28906	1.04281
C10G11.10	2.10083	0	8.22744	32.1106	0.0988023	1.7176	0.0433429	3.28889	1.00523
C18B2.5a	2095.54	1883.5	5343.01	10265.8	1.35234e-05	1.71705	5.69935e-07	3.28763	4.86891
Pseudogene:Y17D7B.7	29.8135	20.722	57.3759	183.123	0.0268259	1.71639	0.00664607	3.28612	1.57145
C48D5.1a	70.836	146.397	320.028	560.118	0.00172414	1.71604	0.000159379	3.28532	2.76343
Y116A8C.38a	5.19706	3.65606	7.35442	66.4295	0.0893074	1.71558	0.0377156	3.28429	1.04911
C03F11.3	351.578	333.86	853.435	1876.31	0.000175582	1.71401	1.08821e-05	3.28072	3.75552
T05A10.5	23.6877	47.4118	96.6154	216.778	0.0158907	1.71301	0.00298088	3.27844	1.79886
F14H12.2	1.0705	0.859917	10.0618	23.3245	0.0999685	1.71296	0.0440332	3.27833	1.00014
F48C1.1	105.663	131.14	468.947	458.336	0.000111079	1.71293	6.42996e-06	3.27827	3.95437
F40D4.12	0.034854	0.865168	7.04756	24.3247	0.0973918	1.71273	0.0425964	3.2778	1.01148
Pseudogene:Y54H5A.5	9.3093	11.2587	43.2619	65.0711	0.0487886	1.71182	0.0162951	3.27573	1.31168
C39D10.11	70.8249	96.8818	296.865	370.686	0.000626218	1.71012	4.76213e-05	3.27188	3.20327
R07B5.3a	3.13653	2.72958	11.0771	41.6007	0.0940095	1.70958	0.0404824	3.27065	1.02683
C34E10.9	2.11399	3.68228	8.06313	46.6666	0.0956358	1.70935	0.0415225	3.27013	1.01938
Y43B11AR.1	231.697	265.342	791.017	1133.71	1.53397e-05	1.70883	6.58843e-07	3.26895	4.81418
Y105C5B.11a	2.10947	2.73676	9.06576	39.561	0.0972296	1.70794	0.0424773	3.26695	1.0122
ZK829.2	11.3616	11.2436	25.1729	99.6004	0.0562257	1.70654	0.0199604	3.26376	1.25006
F45E12.6	0.0316111	0	9.05328	19.2605	1	1.70627	0.0397156	3.26317	NA
F32A7.7	10.3401	15.0659	65.3836	60.0306	0.040865	1.70526	0.0124558	3.26088	1.38865
W02D7.8	1.08032	2.74476	8.05915	36.5098	0.100489	1.70427	0.0443686	3.25864	0.997879
F55A12.9c	1390.58	1480.87	4812.62	6055.37	8.59261e-08	1.70185	2.15148e-09	3.25317	7.06587
C05G6.1	158.939	151.11	498.153	711.945	8.69958e-05	1.70155	4.85796e-06	3.2525	4.0605
C25F9.6	3.79146	16.0466	41.2517	67.5866	0.0647237	1.701	0.0242488	3.25125	1.18894
C50B8.5	29.8257	37.8785	126.784	158.795	0.00936102	1.69979	0.00140923	3.24854	2.02868
F36D1.4	0.0324543	0	6.04176	23.3038	1	1.69872	0.0404312	3.24614	NA
Y56A3A.6.1	403.828	327.191	1293.2	1507.63	4.37679e-06	1.6978	1.63841e-07	3.24405	5.35884
R11G11.7	82.087	74.0106	172.105	479.571	0.00584508	1.69709	0.000729232	3.24245	2.23321
T19A6.4	16.4961	21.7118	63.3955	112.915	0.028418	1.6964	0.00725177	3.2409	1.54641
ZK1128.3	7.26772	13.1601	15.1167	106.69	0.0713321	1.69526	0.0275647	3.23835	1.14671
Y47G6A.13	13.4119	11.234	21.1531	115.867	0.0601888	1.69509	0.0219131	3.23797	1.22048
Pseudogene:Y38H8A.8	42.1043	24.5199	129.801	156.761	0.0124512	1.69429	0.0020905	3.23617	1.90479
C49C3.10a	87.2124	89.2494	266.686	434.826	0.000971211	1.69363	8.02371e-05	3.2347	3.01269
Y113G7A.10	0.0348567	0.865162	6.04324	25.3349	0.101257	1.69283	0.0448463	3.2329	0.994573
F17C11.4b	281.91	373.862	840.348	1707.21	0.000162596	1.6925	9.91598e-06	3.23215	3.78889
K12C11.5	1.07304	0.854963	4.03622	32.4299	0.104006	1.69187	0.0465336	3.23076	0.982941
K08B5.1	24.6863	19.7865	94.5738	102.789	0.0208908	1.69172	0.00451755	3.23042	1.68004
F58E10.7	183.536	209.185	698.416	798.576	1.63728e-05	1.69123	7.08286e-07	3.22932	4.78588
C01F6.6d	1523.78	1432.32	4335.59	6916.18	2.46153e-06	1.69096	8.65007e-08	3.22872	5.60879
Y55F3AM.10	48.266	44.5195	186.152	191.42	0.00426249	1.69036	0.000483708	3.22737	2.37034
F28H7.8	63.6431	65.4573	183.16	341.083	0.00338888	1.69007	0.000361467	3.22671	2.46994
Pseudogene:ZK384.4	18.5445	20.7507	51.3311	133.242	0.0329385	1.6899	0.00901316	3.22633	1.4823
K12H4.7a	4126.4	4194.64	11901.8	19672.1	1.87575e-06	1.68947	6.40557e-08	3.22538	5.72682
K10C2.2	2.10261	1.79638	17.0962	23.3504	0.10217	1.68908	0.0454717	3.22451	0.990675
F16H6.10	73.8953	91.167	314.972	329.965	0.000619557	1.68882	4.68076e-05	3.22393	3.20792
F47G4.7.2	3891.74	2947.68	10314.7	15807.9	4.25506e-06	1.68834	1.5823e-07	3.22285	5.37109
ZK822.8	19.4847	21.0294	65.0864	115.321	0.0280048	1.6873	0.00709883	3.22053	1.55277
F28B4.3.2	7926.82	4622.95	20075.8	28367.9	2.46658e-05	1.68695	1.13694e-06	3.21976	4.60791
Y37E3.16.2	223.491	200.603	778.926	836.28	1.57549e-05	1.68646	6.79605e-07	3.21865	4.80258
ZK563.6.1	43.1365	32.1391	111.705	208.654	0.0118812	1.68584	0.00195209	3.21727	1.92514
Y43F8B.12	6.20594	0.822909	28.1567	29.4699	0.0962843	1.68566	0.0419032	3.21687	1.01644
Y119D3B.7	30.8505	38.8297	117.734	174.053	0.0105373	1.68536	0.00165512	3.2162	1.97727
C18G1.3a	0.0393077	1.80671	8.05488	28.3875	0.105354	1.68473	0.0472934	3.21479	0.977349
C39H7.4	259.005	230.976	884.358	971.293	9.94601e-06	1.68459	4.09306e-07	3.21449	5.00235
T25D3.3	81.5141	82.13	231.346	419.468	0.00185928	1.68397	0.000174388	3.21311	2.73065
Y48G8AL.13b.1	745.041	658.445	2339.87	2946.11	9.19471e-07	1.68318	2.94048e-08	3.21136	6.03646
ZC239.13a	8.16585	9.36395	35.5253	56.5466	0.0635931	1.68314	0.0236518	3.21127	1.19659
C16D9.4	90.2933	118.772	479.999	329.009	0.000693183	1.68216	5.37184e-05	3.20907	3.15915
C14C6.2	491.954	466.173	1454.24	2174.88	6.50674e-06	1.68104	2.56076e-07	3.2066	5.18664
Pseudogene:Y37E11B.9	0.03328	0	4.03331	26.3373	0.0967861	1.68103	0.0422212	3.20658	1.01419
F46A8.6	0.0341562	0	4.56623	26.9072	0.0967861	1.68103	0.0422212	3.20658	1.01419
T20B3.16	24.6906	19.7798	42.2851	170.88	0.0384257	1.68024	0.0113098	3.20482	1.41538
T20D3.2.1	2709.31	2776.36	7354.82	13442.3	8.64686e-06	1.67985	3.49947e-07	3.20395	5.06314
F17H10.1.2	751.187	635.598	2286.53	2936.93	1.60771e-06	1.67982	5.41053e-08	3.20388	5.79379
F45H7.6	23.6737	28.3604	63.4096	169.904	0.0259272	1.67903	0.00629824	3.20214	1.58624
F21H7.1	52.3806	80.7127	304.889	219.995	0.0028884	1.67872	0.000296628	3.20144	2.53934
R05H10.6	5.17996	0.828987	20.118	32.493	0.100811	1.6774	0.0445793	3.19852	0.996492
F10G8.5	3229.83	3218.02	9846.68	14261.5	4.43915e-07	1.67701	1.34261e-08	3.19765	6.3527
D2030.10a	123.075	122.561	394.492	549.969	0.000241262	1.67441	1.55508e-05	3.19188	3.61751
W09B6.1c.2	10631.7	8126.79	31824	38403.6	5.46794e-07	1.67422	1.69105e-08	3.19147	6.26218
F59F5.1	90.2774	69.2467	222.41	416.468	0.00285827	1.67412	0.000292824	3.19125	2.5439
F55H2.1b	144.987	159.86	483.59	677.832	0.00011245	1.67376	6.51633e-06	3.19045	3.94904
F36D3.8	0.0324569	0	5.03743	24.3137	1	1.6737	0.0430558	3.19032	NA
F07C6.1a	33.9175	32.1547	102.644	176.07	0.0136247	1.67335	0.0023963	3.18954	1.86567
F21D12.3	92.3569	205.416	336.146	850.407	0.00433785	1.67329	0.000494956	3.18941	2.36273
F27E5.9	49.3068	78.8121	292.812	211.845	0.00347841	1.67315	0.000375975	3.18909	2.45862
C28C12.11b	8.27595	6.49941	17.121	73.1314	0.0794869	1.67295	0.0319623	3.18866	1.0997
F25E5.5	94.3862	102.58	319.011	441.983	0.000514212	1.67256	3.80201e-05	3.18781	3.28886
T18H9.2a	9890.43	8238.47	23558.6	45328.6	2.38308e-05	1.67136	1.09e-06	3.18514	4.62286
Y34B4A.6	2895.79	3021.94	7960.68	14279.8	7.68591e-06	1.66997	3.07246e-07	3.18208	5.1143
R03G5.1d.3	13118.3	9718.16	32909.8	53349.7	9.31852e-06	1.66884	3.80018e-07	3.17958	5.03065
T06E4.4	89.441	258.018	331.807	1078.88	0.00919271	1.66824	0.00137535	3.17827	2.03656
F42C5.4a	21.616	21.7	71.4448	120.052	0.0260678	1.66755	0.0063558	3.17675	1.58389
F10E9.12	45.1972	52.147	194.202	192.445	0.0043844	1.66714	0.000501889	3.17585	2.35809
W03D2.6	108.732	115.904	351.219	510.232	0.000410289	1.66583	2.88105e-05	3.17297	3.38691
W03D8.3	2.10007	0.85038	8.05629	30.4195	0.110321	1.66474	0.0502068	3.17057	0.957342
R01E6.4	42.1184	42.6242	154.961	186.306	0.00664054	1.66457	0.000861398	3.17018	2.1778
F56D6.20	1.06784	0	6.04325	25.335	0.10762	1.66452	0.0485841	3.17008	0.968106
C06B8.2c.2	120.539	104.242	489.002	367.342	0.000505169	1.66382	3.7218e-05	3.16855	3.29656
B0218.6b	128.814	169.281	303.996	874.433	0.00334028	1.6633	0.00035504	3.1674	2.47622
K10B3.6a.2	86.1831	78.7754	238.509	408.333	0.00191461	1.66299	0.000180485	3.16671	2.71792
H20E11.1a	197.522	160.479	584.76	767.33	9.64782e-05	1.66279	5.47645e-06	3.16628	4.01557
Y45G5AM.3	127.167	103.514	446.806	432.871	0.000306961	1.66249	2.06797e-05	3.16563	3.51292
F42G4.5b	229.645	251.065	715.54	1088.88	4.86117e-05	1.65992	2.47352e-06	3.16	4.31326
C07G3.2	14.4445	20.7707	89.5282	68.2008	0.0344308	1.65923	0.00963267	3.15847	1.46305
F53C11.1a	198.904	217.752	713.514	837.286	2.20446e-05	1.65803	9.91917e-07	3.15586	4.6567
H43E16.1	389.295	401.484	1647.66	1268.95	7.55006e-06	1.65787	3.00412e-07	3.1555	5.12205
D1081.3	0.031619	0	6.04123	22.2902	1	1.65769	0.0448629	3.15511	NA
C09F12.1.2	419.21	516.643	1828.6	1603.44	2.44215e-06	1.65686	8.56681e-08	3.1533	5.61223
F44F4.11	941.18	839.996	2404.37	4265.24	2.39994e-05	1.65599	1.0992e-06	3.1514	4.6198
T22C8.5	25.7214	27.4028	54.3586	184.14	0.0319756	1.65593	0.00865433	3.15126	1.49518
Pseudogene:R09D1.9	3.14233	5.58697	27.1543	31.5013	0.0946066	1.65549	0.0408564	3.1503	1.02408
Y59H11AM.4	1.06963	0.861619	8.05286	24.3317	0.112951	1.65424	0.0517003	3.14757	0.94711
C18H9.5	30.8494	35.9687	72.4711	215.729	0.0235189	1.65422	0.00539032	3.14754	1.62858
C05B5.2	0.116036	6.41278	158.034	1144.56	0.100545	1.65394	0.0444056	3.14693	0.99764
Y113G7A.13	28.7764	15.9688	91.557	104.821	0.027246	1.65349	0.00680393	3.14593	1.5647
Y37D8A.6	159.971	200.629	732.617	606.084	7.37596e-05	1.6533	4.00455e-06	3.14553	4.13218
Y38E10A.14	355.68	395.745	820.229	2055.6	0.000624782	1.65283	4.74346e-05	3.14449	3.20427
H17B01.5	22.6412	23.6058	89.5468	107.872	0.0231588	1.6517	0.00524751	3.14204	1.63528
F46G10.5b	795.236	486.138	2118.46	2693.45	4.59737e-05	1.65074	2.32643e-06	3.13995	4.33749
B0365.5a	35.9509	19.7676	120.734	116.048	0.0208086	1.6502	0.0044893	3.13877	1.68176
W07A12.7	493.713	332.4	1535.22	1535.83	2.82622e-05	1.64806	1.33998e-06	3.13412	4.54879
C49A9.9a.2	383.446	307.661	1070.45	1502.01	2.83793e-05	1.64802	1.34729e-06	3.13403	4.547
ZK105.3	0.0393132	1.8067	6.04587	30.4087	0.11374	1.64703	0.0521994	3.13189	0.944087
F58A4.7b.1	1256.36	1046.4	3118.98	5456.66	2.51725e-05	1.64693	1.16853e-06	3.13167	4.59907
F31F7.1c	1361.79	1639.44	3613.46	7568.9	7.30944e-05	1.64638	3.96391e-06	3.13047	4.13612
Y47H10A.1	8.29209	14.1142	18.134	104.668	0.0753054	1.6461	0.0296601	3.12987	1.12317
F32D8.10	35.9753	46.4461	137.859	191.38	0.00894701	1.64595	0.00132916	3.12953	2.04832
C01G10.17	5.18038	0	21.9261	32.14	0.113248	1.6456	0.051883	3.12879	0.945968
H28G03.1c	3314.87	2921.04	9093.89	13846.8	2.64467e-06	1.64558	9.40836e-08	3.12874	5.57763
C17C3.1c.2	10.2798	17.8	47.4124	78.5885	0.0518153	1.64547	0.0177042	3.1285	1.28554
F54F7.4	14.4322	13.1489	58.3499	70.1878	0.0451515	1.64526	0.0144839	3.12805	1.34533
Y106G6H.1	319.812	322.449	961.102	1411.83	2.2449e-05	1.64398	1.01427e-06	3.12526	4.6488
F21F8.5	3.12496	0	14.0838	27.396	0.115657	1.64337	0.0533666	3.12394	0.936826
T12B5.6b	42.5382	42.6334	128.628	213.45	0.00974258	1.64336	0.00148828	3.12392	2.01133
C02G6.2	0.03331	0	4.95755	25.4488	1	1.64324	0.0464342	3.12366	NA
ZK666.8	0.0324596	0	4.0329	25.3235	1	1.64324	0.0464342	3.12366	NA
F25H8.5b	207.207	242.722	583.953	1104.09	0.00029729	1.64193	1.98751e-05	3.12083	3.52682
Pseudogene:Y67H2A.9	272.572	258.606	858.019	1091.9	1.92875e-05	1.64067	8.49918e-07	3.11811	4.71472
Y50D4A.10	4.16854	5.57943	21.1299	41.64	0.095673	1.63806	0.0415719	3.11248	1.01921
F38A1.14	12.3775	8.38811	23.159	88.4077	0.0731013	1.63755	0.0285111	3.11137	1.13607
K02F6.1	13.4036	10.2924	36.2301	81.3256	0.0593565	1.63741	0.0214544	3.11107	1.22653
C44H9.1	9.28367	1.75243	25.1539	47.7446	0.0965598	1.63692	0.042071	3.11001	1.0152
C54E10.5	19.9438	21.6723	75.5824	99.3988	0.030077	1.6367	0.00790557	3.10953	1.52177
K03H1.5	220.413	184.42	663.198	835.238	7.07965e-05	1.63655	3.81296e-06	3.10922	4.14999
H12D21.15	0.0359114	1.33832	5.97356	26.2895	0.11374	1.63372	0.0522068	3.10312	0.944087
H12D21.14	0.0359114	1.33832	5.97356	26.2895	0.11374	1.63372	0.0522068	3.10312	0.944087
Y43F8B.14	9.70388	10.8564	58.8643	39.9787	0.0658263	1.63164	0.0247394	3.09866	1.1816
C49A9.6	212.213	163.475	560.553	841.322	0.000254234	1.63148	1.64815e-05	3.09831	3.59477
B0495.10a	150.752	212.057	454.894	905.46	0.00084512	1.63106	6.84581e-05	3.09742	3.07308
T02E1.1	5.19022	3.66773	12.0865	50.7505	0.104208	1.6306	0.0466378	3.09642	0.9821
Y54E5A.2	41.0998	52.1542	136.862	231.082	0.00912408	1.63046	0.00136112	3.09611	2.03981
R09F10.1	218.369	212.985	578.677	1025.69	0.000256759	1.63001	1.6677e-05	3.09516	3.59047
F55C10.2	23.824	25.4359	43.0208	177.829	0.042797	1.62992	0.0133736	3.09496	1.36859
F14F9.4	58.5148	58.8017	230.49	218.146	0.00342868	1.62955	0.000367848	3.09416	2.46487
F17H10.2a	76.9694	98.7876	266.682	396.132	0.00154808	1.62941	0.000140944	3.09386	2.81021
C45G7.5	7.26015	12.2251	31.1975	69.1108	0.071543	1.62899	0.027655	3.09295	1.14543
C50F4.1.2	384.367	420.498	1292.2	1619.68	4.70297e-06	1.62895	1.78966e-07	3.09288	5.32763
T02C5.1a	1502.25	1201.96	4316.46	5489.95	2.4882e-06	1.62743	8.7592e-08	3.08962	5.60412
C06B3.7	17.5218	25.5282	83.5081	98.708	0.0294509	1.62633	0.00765758	3.08727	1.5309
K01D12.18	6.65937	2.65882	14.6885	45.7637	0.108897	1.62447	0.0493697	3.08329	0.962984
F42G10.1.2	266.528	259.625	675.295	1274.26	0.000265583	1.62425	1.73324e-05	3.08282	3.5758
F23H12.8	315.704	466.199	1029.52	1827.41	0.00015726	1.62359	9.52237e-06	3.0814	3.80338
C09B9.4	0.10046	0	44.3058	315.357	0.104901	1.62308	0.0470379	3.08032	0.979222
F40E12.2	11.3654	14.1032	19.1414	113.83	0.0751786	1.62134	0.0295758	3.0766	1.12391
ZC168.5	18.551	28.3777	52.3418	153.602	0.0391315	1.62084	0.0116218	3.07554	1.40747
R08C7.12b	208.126	237.747	766.851	842.393	2.73069e-05	1.61924	1.28837e-06	3.07213	4.56373
Pseudogene:ZC47.11	2.07971	0	17.0855	12.185	0.117934	1.61923	0.0548481	3.07211	0.928362
R90.2	33.931	53.118	111.71	236.146	0.0155043	1.61916	0.0028789	3.07195	1.80955
ZK39.10	0.0340912	0	2.02351	29.3711	0.10869	1.6183	0.0492416	3.07012	0.963812
AC3.10	4.16261	2.72304	7.05882	49.7127	0.115291	1.6183	0.0531548	3.07012	0.938203
R13F6.6a	136.39	122.559	485.05	464.456	0.000276205	1.61792	1.81872e-05	3.06932	3.55877
F26G1.2b	48.2708	55.0025	142.903	259.596	0.00858691	1.61775	0.00125179	3.06896	2.06616
H23N18.1	147.673	174.925	396.523	806.638	0.00107234	1.61771	9.08513e-05	3.06888	2.96967
Y38F1A.7	0.0386286	0.856549	1.01885	35.4571	0.116177	1.61602	0.053671	3.06528	0.934881
F10A3.17	168.169	225.384	641.056	782.27	8.58986e-05	1.61576	4.78072e-06	3.06474	4.06601
W06B3.2b	364.896	379.566	1209.68	1459.75	6.15593e-06	1.61563	2.39599e-07	3.06445	5.21071
R13A5.11	8.98386	4.60055	17.9923	61.2219	0.0959329	1.61492	0.0417087	3.06295	1.01803
T01C3.5	0.0407142	1.80305	3.03158	35.4693	0.120735	1.61309	0.0566747	3.05906	0.918167
C05D12.2	81.1478	52.5609	231.287	278.958	0.00462639	1.61111	0.000538192	3.05486	2.33476
Y50D7A.7	1301.42	1140.09	3501.28	5272.93	7.65853e-06	1.61064	3.05677e-07	3.05387	5.11585
C38H2.2	485.802	455.708	1898.03	1458.8	1.37039e-05	1.60822	5.80091e-07	3.04875	4.86316
Y41E3.18	1.06877	0	3.02949	29.3794	0.11931	1.60807	0.0557764	3.04844	0.923325
Y57G11C.48	0.0316243	0	4.03248	24.3098	1	1.60468	0.0510725	3.04128	NA
K02C4.5	267.553	272.957	789.007	1155.11	6.01718e-05	1.60382	3.13259e-06	3.03948	4.22061
F38A5.11	0.0324623	0	3.0281	26.3333	1	1.60361	0.0511421	3.03902	NA
Pseudogene:T04A8.3	0.0340459	0	4.00355	27.3309	1	1.60361	0.0511421	3.03902	NA
C01G12.13	0.0348649	0.865143	3.02915	28.3652	0.119906	1.60299	0.056137	3.03772	0.921158
K10G4.3	12.3854	15.0659	65.3836	58.0005	0.0526405	1.60275	0.018161	3.03721	1.27868
F52E1.14	1767.07	2197.13	6205.47	7735.79	6.48099e-07	1.60263	2.0164e-08	3.03696	6.18836
F57C12.1	4.1968	21.7664	47.2913	79.3169	0.0740698	1.60247	0.0290265	3.03663	1.13036
R13F6.5	0.0445639	3.70638	16.0934	26.39	0.125227	1.6021	0.0595382	3.03584	0.902303
R03E9.1	1121.1	1497.07	2860.22	6651.25	0.000335452	1.60205	2.28901e-05	3.03574	3.47437
Pseudogene:Y69A2AR.11	6.83641	7.35775	19.1671	55.8529	0.0977	1.59824	0.0427618	3.02773	1.01011
F07D3.3	1.07138	0.858197	3.03043	31.4117	0.125285	1.59822	0.0595983	3.02769	0.902101
C53B4.3.1	139.462	118.75	436.752	500.085	0.000403103	1.59782	2.8156e-05	3.02685	3.39458
C06G3.5a	869.018	726.03	2490.84	3172.27	5.31387e-06	1.59777	2.04848e-07	3.02676	5.27459
C05B5.5b	0.0437169	0	44.8831	0.033364	0.11214	1.59744	0.0512357	3.02606	0.950238
F09G8.4	25.6993	15.0258	83.5043	89.5527	0.0375902	1.5961	0.0109218	3.02324	1.42493
F36A2.3	264.475	245.348	848.372	965.658	3.0626e-05	1.5957	1.46913e-06	3.02242	4.51391
F38B6.4	231.69	233.928	506.228	1212.08	0.00146398	1.59564	0.000131835	3.02229	2.83447
Y6B3B.1	30.8449	35.9794	109.681	152.674	0.0175166	1.59414	0.00344362	3.01914	1.75655
C56E10.1	81.0621	88.3097	236.495	391.024	0.00281627	1.59399	0.000287824	3.01882	2.55033
T28C6.5	5.19937	6.51832	10.08	64.9739	0.109021	1.5938	0.0494664	3.01844	0.962491
K09A9.1	1341.39	1220.05	3922.96	5099.77	1.9698e-06	1.593	6.81219e-08	3.01676	5.70558
ZK970.8	0.030771	0	5.03646	22.2865	1	1.59297	0.0525981	3.01671	NA
ZK849.5	15.4625	16.0014	33.2224	112.855	0.0611694	1.59256	0.0224244	3.01585	1.21347
F48F7.8	0.0375387	1.81139	12.8031	21.1431	0.126696	1.59248	0.0604543	3.01568	0.897238
T27A1.5b	124.096	116.851	287.832	606.96	0.00277058	1.59179	0.000282295	3.01424	2.55743
T25B2.2c	95.3944	69.2497	257.621	354.377	0.00300955	1.59155	0.000310747	3.01373	2.5215
C44C1.6	5.22495	24.6226	66.3962	71.2186	0.0669949	1.59133	0.0253489	3.01328	1.17396
C53B4.7a.2	184.565	259.657	699.429	877.011	0.000107203	1.59103	6.16575e-06	3.01265	3.96979
Y51H7C.9	5.18736	2.71827	8.06505	51.7504	0.119646	1.5909	0.0559706	3.01237	0.922103
ZK849.1	4.15884	0.828897	3.03564	50.7069	0.127757	1.59061	0.0611189	3.01176	0.893617
F07B10.7b	0.0298995	0	7.04415	19.2536	1	1.5899	0.0530575	3.01028	NA
ZC412.5	1.07224	0	1.01886	35.4572	0.122457	1.58967	0.0577182	3.0098	0.912018
Y22D7AR.7	7.24413	6.51732	38.2168	35.5922	0.0915177	1.58948	0.0389666	3.0094	1.03849
T20B6.2	0.0358636	0	1.01802	32.6732	0.114602	1.58901	0.0527457	3.00843	0.940806
H22K11.1	16031.8	15256.3	41744.8	68815.1	8.43209e-06	1.589	3.4021e-07	3.0084	5.07406
C01H6.4	63.6475	87.3765	271.697	280.054	0.00257564	1.58888	0.000257219	3.00815	2.58912
F14E5.1	22.6323	17.8904	58.3678	114.945	0.0413476	1.58874	0.0126915	3.00787	1.38355
Y43C5A.3	77.9915	94.0265	216.374	423.599	0.00448	1.58833	0.000514498	3.00702	2.34872
F58D5.6	1.08466	3.69	3.03505	47.6604	0.128934	1.58671	0.0618581	3.00363	0.889632
E04F6.8.2	128.204	160.654	335.135	725.131	0.00234673	1.58669	0.000228928	3.0036	2.62954
M18.1a	1365.97	913.532	2680.06	5610.09	0.000456083	1.58628	3.28917e-05	3.00274	3.34096
T06D4.3	2.10504	2.74648	11.0725	31.4501	0.12616	1.58623	0.0601284	3.00264	0.899078
B0222.10	1.06575	0	8.87378	20.2766	0.125325	1.58544	0.0596291	3.00099	0.901964
W02A2.8a	5.19685	5.56694	9.31495	62.1443	0.114179	1.58509	0.0524861	3.00025	0.942415
Pseudogene:F44G3.13	6.21921	6.52356	37.209	32.543	0.0962397	1.58473	0.0418617	2.99951	1.01665
F27D9.7	31.8643	31.2133	101.631	146.558	0.0203539	1.5839	0.0043433	2.99779	1.69135
F56F11.3.1	335.34	314.083	1036.12	1249.23	2.00646e-05	1.58363	8.91623e-07	2.99723	4.69757
F28B12.2a	734.791	661.309	2025.88	2889.04	1.24165e-05	1.58318	5.17128e-07	2.99629	4.906
Y23H5A.4a	11.3691	16.9627	18.1372	124.005	0.0826402	1.58205	0.0337783	2.99394	1.08281
T11F9.9	5.71053	18.5059	31.3943	83.6148	0.0827816	1.58184	0.0338771	2.99352	1.08207
F21C10.8a	429.447	429.063	1392.84	1606.46	6.34989e-06	1.58146	2.48722e-07	2.99272	5.19723
C24A1.3a	279.836	208.212	792.016	945.275	0.000127782	1.58132	7.53602e-06	2.99243	3.89353
Y102A5B.1	4.16028	3.68236	19.1147	33.5101	0.116884	1.58079	0.0541786	2.99133	0.932247
E03G2.4	14.4364	16.0089	40.2584	96.5956	0.058838	1.58008	0.0211868	2.98986	1.23034
Y97E10B.7a	10.3181	6.50136	33.201	52.853	0.0862901	1.57928	0.0358905	2.98821	1.06404
F25E2.4	398.699	318.632	1291.18	1229.55	3.03004e-05	1.57898	1.44976e-06	2.98758	4.51855
F19G12.4	4.43263	5.65052	30.5307	29.0954	0.109456	1.57863	0.0497452	2.98686	0.960762
B0286.3	483.752	448.093	1302.27	1984.37	3.96298e-05	1.57861	1.96e-06	2.98681	4.40198
K11H12.3	28.7822	21.6883	67.4278	141.419	0.0351376	1.57842	0.00994567	2.98643	1.45423
C08B11.4	1268.64	1099.16	2527.1	6007.39	0.000505169	1.5783	3.72263e-05	2.98618	3.29656
F45H7.4.1	221.439	206.323	605.843	915.694	0.000212573	1.57773	1.34909e-05	2.985	3.67249
[truncated: 15,869 more rows]

## Sheet: sams-1 UP
ID	Control (1)	Control (2)	sams-1 (1)	sams-1 (2)	padj	log2FoldChange	pvalue	foldChange	log10padj
AC3.3	9.71823	17.7533	138.719	345.867	4.54569e-08	3.48724	1.06563e-09	11.2141	7.3424
AC3.4	23.0854	21.7448	50.4989	220.557	0.0125413	1.98983	0.00211574	3.97189	1.90166
AC3.8	101.586	92.9986	821.2	1242.65	4.16759e-15	3.07656	2.81541e-17	8.43598	14.3801
AH10.1	5.23967	7.38066	44.3025	257.344	2.22403e-05	3.39951	1.00347e-06	10.5525	4.65286
AH6.3	3.17346	3.60821	19.1426	142.267	0.00116659	2.99749	0.000100093	7.9861	2.93308
B0024.4	113.866	120.639	750.701	399.328	4.09369e-05	1.99789	2.0348e-06	3.99414	4.38788
B0025.5	4.21759	5.47206	60.4065	364.274	5.72986e-08	4.11395	1.38852e-09	17.315	7.24186
B0205.10.2	6.27475	9.26292	119.788	774.784	8.23506e-12	4.66794	1.04119e-13	25.4208	11.0843
B0205.13	10.3758	27.3366	1498.48	1657.31	3.16502e-43	5.82798	1.56927e-46	56.8064	42.4996
B0205.14	0.0746663	0	30.1941	95.4898	1.35619e-05	4.0713	5.72398e-07	16.8106	4.86768
B0207.1	0.0639336	0	7.06373	81.1846	0.00246782	3.10365	0.000243187	8.59591	2.60769
B0207.7	0.0549159	0.821859	8.06454	56.804	0.0126441	2.59916	0.00214187	6.05932	1.89811
B0218.7	6.26949	3.57601	60.4049	338.818	1.30517e-07	4.02036	3.42166e-09	16.2274	6.88433
B0218.8	54.4506	41.6026	315.022	1305.62	1.16588e-09	3.47692	2.08102e-11	11.1342	8.93335
B0222.7	15.134	25.2265	134.478	503.005	2.73617e-07	3.33004	7.83459e-09	10.0564	6.56286
B0244.10	76.9659	57.8125	300.884	356.419	9.71527e-05	1.96431	5.5275e-06	3.90225	4.01254
B0252.1	47.2548	39.7317	203.271	290.166	0.000119172	2.13017	6.96492e-06	4.3777	3.92383
B0252.5	2.14632	8.36708	27.1877	131.106	0.00423794	2.65094	0.000478557	6.28075	2.37285
B0261.6a	6.25833	4.54375	29.2063	184.022	0.000460046	3.03407	3.33594e-05	8.19117	3.3372
B0273.1a	7.94489	3.94288	34.2307	147.331	0.00103402	2.86217	8.68363e-05	7.27108	2.98547
B0280.11	0.0716342	1.73377	13.1012	98.496	0.00154986	3.13137	0.000141202	8.76268	2.80971
B0280.13	150.307	129.408	629.591	675.467	1.53967e-06	1.95843	5.14335e-08	3.88638	5.81257
B0285.9	222.486	261.511	1076.83	1347.65	8.03696e-09	2.07687	1.63877e-10	4.21892	8.09491
B0379.2	1.11306	0	29.1935	112.777	1.82907e-05	3.92759	7.9919e-07	15.2168	4.73777
B0379.7.1	2.57506	0	85.5589	378.167	2.52785e-12	5.38451	2.92971e-14	41.7732	11.5972
B0393.4	2.15733	1.69181	25.1875	257.291	2.01818e-06	4.07425	6.99201e-08	16.845	5.69504
B0462.5	11.4018	13.0674	260.622	358.374	5.01172e-14	4.04626	4.28645e-16	16.5213	13.3
B0491.2.1	2.16064	9.27802	63.4182	279.771	2.58612e-06	3.67839	9.18405e-08	12.8028	5.58735
B0491.3	8.31454	3.58558	27.1995	247.12	0.000243744	3.17171	1.57259e-05	9.01117	3.61307
B0495.4	464.31	415.684	1741.09	4285.62	2.39828e-08	2.44644	5.21721e-10	5.45069	7.6201
B0507.6	8.00278	3.62016	68.16	56.7636	0.00501321	2.49126	0.000592823	5.62268	2.29988
B0507.8	5.21004	2.68327	72.3927	30.5529	0.00939275	2.45565	0.00141459	5.4856	2.02721
B0511.4	3.16523	0.783602	12.0976	110.703	0.00342868	2.88369	0.000368049	7.38033	2.46487
B0554.6	8.32401	4.51934	244.529	286.081	1.30861e-14	4.53911	9.89467e-17	23.2492	13.8832
BE10.1	0.0765174	0	22.1539	111.738	1.95616e-05	4.02523	8.64718e-07	16.2823	4.7086
C01B10.6c.1	1852.26	1176.99	7437.53	10603.2	7.59031e-10	2.29286	1.31249e-11	4.90026	9.11974
C01B12.1	8.31479	13.095	56.3699	211.573	0.00033697	2.80055	2.30355e-05	6.96705	3.47241
C01C10.3	433.576	337.621	3687.44	4740.08	2.544e-21	3.15871	6.93747e-24	8.93032	20.5945
C01G12.8	25.7455	17.8291	97.6349	375.562	6.20274e-05	2.77448	3.2561e-06	6.84231	4.20742
C01G5.3	1.10914	0.784895	8.07412	113.735	0.00140316	3.15768	0.000124358	8.92395	2.85289
C02F5.11	15.5015	29.2513	324.991	207.752	1.05069e-07	3.06525	2.68939e-09	8.37013	6.97853
C02F5.5	1.1132	4.5679	29.1937	108.722	0.00115147	3.00579	9.86258e-05	8.03219	2.93875
C02F5.8	32.8997	23.5611	212.278	107.967	0.00300543	2.0405	0.000310136	4.11389	2.52209
C03A7.4	6.2138	17.1895	65.4039	216.333	0.000400268	2.80264	2.78835e-05	6.97717	3.39765
C03A7.7	3.31431	9.464	33.5286	105.21	0.0086169	2.40266	0.00125822	5.28779	2.06465
C03A7.8	0.0886342	2.76326	73.74	132.354	2.41019e-07	4.23211	6.79451e-09	18.7929	6.61795
C03C11.1	0.0740852	0.907522	15.0133	107.143	0.000294921	3.50351	1.96492e-05	11.3413	3.53029
C03C11.2	20.6128	9.27813	84.541	239.108	0.00023174	2.70701	1.49083e-05	6.52968	3.635
C04C3.14	6.26378	1.69195	157.938	119.09	4.42996e-08	3.97632	1.02146e-09	15.7395	7.3536
C04E6.5	2.12709	0.804146	16.1114	69.0294	0.00679629	2.72007	0.000888354	6.58903	2.16773
C04F12.12	1.09775	0	9.07403	74.1008	0.00476666	2.89749	0.000557633	7.4513	2.32179
C04F12.7	14.9193	11.3746	309.07	1666.14	3.00272e-18	5.26226	1.26548e-20	38.3795	17.5225
C04G2.2	4.18801	0.787674	21.145	91.4119	0.00462247	2.75567	0.00053745	6.75369	2.33513
C04G2.4	15.4535	6.79269	209.159	972.708	3.33566e-14	4.79999	2.77024e-16	27.8574	13.4768
C04G2.5	0.069409	0.793729	7.06616	97.4558	0.00198213	3.12307	0.000188079	8.71242	2.70287
C04G2.8.1	7.30074	16.8694	201.312	1614.2	2.16967e-14	5.05934	1.70777e-16	33.3436	13.6636
C04G2.9	25.9911	16.8689	323.414	1348.28	5.22239e-15	4.51222	3.62509e-17	22.8199	14.2821
C05B5.6	1.09956	0	3.0399	85.2399	0.00974258	2.6906	0.00148841	6.45581	2.01133
C05C12.1	0.0644681	0	13.8001	75.9836	0.000999707	3.30764	8.32728e-05	9.90148	3.00013
C05C12.3	398.732	262.426	1653.52	3694.74	1.69601e-09	2.66093	3.15341e-11	6.32439	8.77057
C05C12.5	2.13579	0.788607	13.1016	99.5162	0.00231812	2.99565	0.000225131	7.97589	2.63486
C05D2.3	2.15206	2.64804	46.3018	165.728	3.5185e-06	3.8312	1.28223e-07	14.2333	5.45364
C05E11.6	1.10012	3.64862	37.2141	48.7735	0.00783269	2.59229	0.0011073	6.03056	2.10609
C06A1.3	4.1958	5.51778	35.2267	102.98	0.00272141	2.67882	0.000275857	6.40334	2.56521
C06A8.6	2.14763	6.45764	27.1892	142.292	0.00128725	2.91952	0.000111931	7.56593	2.89034
C06G8.2	173.291	118.712	594.769	949.273	3.09065e-06	2.09409	1.11673e-07	4.26957	5.50995
C06H5.6b	298.916	257.418	974.411	1657.99	1.30621e-06	1.97055	4.3068e-08	3.91918	5.88399
C07A9.11	126.002	131.991	721.463	1462.49	1.7336e-10	2.74916	2.70757e-12	6.72327	9.76105
C07G1.6	0.0987931	2.3971	55.8112	271.172	1.90843e-09	4.87589	3.58384e-11	29.3622	8.71932
C07G1.7	0.0498196	0	29.154	26.4128	0.00688033	2.81627	0.000906574	7.04339	2.16239
C08E3.6	3.17666	3.60179	93.5484	90.5506	6.13228e-06	3.55057	2.37918e-07	11.7173	5.21238
C08E8.3	3.15174	1.75089	24.15	56.8673	0.0127641	2.45629	0.00217706	5.48802	1.89401
C08E8.4	14.479	42.5543	976.118	582.65	7.23927e-17	4.2287	3.72395e-19	18.7485	16.1403
C08F11.10	0.0869488	3.60066	32.2198	159.589	4.59737e-05	3.64494	2.32789e-06	12.5094	4.33749
C08F11.11.1	1807.61	1181.94	5733.49	8956.74	1.62714e-07	2.02257	4.41703e-09	4.06308	6.78857
C08F11.5a	29.8421	31.1637	228.408	223.997	6.49875e-06	2.48248	2.55358e-07	5.58858	5.18717
C08F8.6	7.28814	4.53615	41.2808	217.636	6.91442e-05	3.25911	3.69826e-06	9.57389	4.16024
C08G5.7b	78.0114	138.747	477.008	601.923	1.29146e-05	2.02773	5.41078e-07	4.07764	4.88892
C09B9.2	0.084698	1.70988	29.2005	148.385	1.05572e-05	3.95028	4.35766e-07	15.458	4.97645
C09B9.6	10.747	10.4603	217.998	1085.59	1.11779e-15	4.97436	7.27409e-18	31.4363	14.9516
C09B9.7	3.16497	0	19.1361	103.602	0.00178711	3.05304	0.000166029	8.29958	2.74785
C09D4.3	5.22869	1.70716	25.1796	158.562	0.000455061	3.15609	3.27159e-05	8.91411	3.34193
C09F9.3c	104.913	84.9743	378.308	554.365	2.20446e-05	1.99373	9.93271e-07	3.98265	4.6567
C09G5.4	97.1383	247.122	447.791	1345	0.000623381	2.01687	4.7251e-05	4.04704	3.20525
C09G5.6	23.689	11.1764	103.658	259.496	0.000102742	2.71526	5.8837e-06	6.56712	3.98825
C09G9.4	0.0702455	1.73648	16.1165	90.3712	0.00144953	3.13813	0.000129952	8.80385	2.83877
C09H10.9	5.21237	0.787652	15.1129	96.4811	0.0114802	2.51159	0.00186202	5.70247	1.94005
C10C5.2	15.5033	27.339	350.167	307.529	3.08773e-11	3.45033	4.21011e-13	10.9308	10.5104
C10G11.8	9.35227	7.36271	209.355	1129.32	2.46708e-16	5.20192	1.36083e-18	36.8074	15.6078
C10G11.9	7.56751	8.13219	92.8624	871.102	3.94151e-11	4.70655	5.4362e-13	26.1103	10.4043
C10G8.4	54.4495	28.2816	346.207	1015.33	3.65078e-10	3.4675	5.99601e-12	11.0617	9.43761
C10H11.3	107.725	94.9142	343.194	1036.77	1.25465e-05	2.36574	5.23758e-07	5.15416	4.90148
C10H11.7	0.0777672	4.56974	19.1387	115.812	0.00320903	2.89032	0.00033815	7.41437	2.49363
C12D12.1b	3045.4	2160.46	10912.5	18628.8	4.12307e-09	2.22349	8.12604e-11	4.67021	8.38478
C12D12.5	124.11	109.206	668.197	521.52	1.49433e-06	2.06984	4.98264e-08	4.19839	5.82555
C12D5.3	19.6054	14.9662	209.356	1171.09	1.29203e-12	4.42492	1.41735e-14	21.48	11.8887
C13C12.1a	30.7934	53.0493	174.337	239.47	0.00116659	1.96078	0.000100138	3.89272	2.93308
C14A4.13	5.23407	8.34486	31.2191	191.157	0.000775076	2.8923	6.18236e-05	7.42451	3.11066
C14A6.13	2.14227	0	27.1831	115.48	9.98149e-05	3.6017	5.69752e-06	12.14	4.0008
C14A6.6	0.0668191	0.79859	12.0927	83.8486	0.0014896	3.17485	0.000134789	9.0308	2.82693
C14C10.1	3.19456	7.36453	109.718	570.048	1.50385e-11	4.71899	1.95728e-13	26.3365	10.8228
C14C11.1	24.8533	15.1275	81.2152	375.835	0.000127782	2.78568	7.53939e-06	6.89563	3.89353
C15A11.2.2	1.11657	7.41601	26.1813	129.064	0.00342978	2.75446	0.000368379	6.74799	2.46473
C15A11.5	16.4667	8.53939	56.8609	138.019	0.00524267	2.28089	0.000632416	4.85977	2.28045
C15C6.2a	12.4275	13.0674	277.796	1887.24	1.50059e-17	5.32058	7.16115e-20	39.9625	16.8237
C15C7.5	895.678	844.044	3587.82	4589.35	6.44514e-10	1.99784	1.0945e-11	3.99401	9.19077
C15H11.1	1.12636	0.751906	30.2151	223.702	3.09319e-07	4.38944	8.99106e-09	20.9581	6.50959
C15H7.3	1.11696	3.60874	19.1424	142.638	0.000553244	3.21283	4.11804e-05	9.27168	3.25708
C16A11.7.1	2.13873	2.67468	27.1791	95.4949	0.00111963	3.01968	9.56211e-05	8.10987	2.95093
C16C8.18	3.16164	1.73375	10.0845	98.4961	0.00898208	2.60656	0.00133548	6.09051	2.04662
C17C3.15	61.4849	113.751	269.903	716.08	0.000213117	2.12586	1.35518e-05	4.36463	3.67138
C17D12.5	0.0580704	0	10.0767	62.9028	0.0039567	2.97786	0.000440423	7.87817	2.40267
C17F3.1	0.0805436	0.773615	25.1741	128.024	1.36671e-05	3.98718	5.77684e-07	15.8585	4.86433
C17F3.3	0.0935253	0.780021	27.9318	227.97	1.62623e-07	4.57193	4.38499e-09	23.7841	6.78882
C17F4.7	12291.9	15661.8	53421.1	91303.2	1.53912e-09	2.12392	2.79493e-11	4.35877	8.81273
C17G10.3	1.22303	5.94888	16.4316	102.57	0.00984363	2.54238	0.0015069	5.82548	2.00684
C17H1.7	11.3953	12.1298	165.008	189.318	9.71497e-08	3.2825	2.46261e-09	9.73041	7.01256
C17H12.12	13.4539	22.5756	151.985	695.379	4.26292e-09	3.76909	8.45451e-11	13.6336	8.37029
C17H12.3.2	5.23643	9.29088	35.2451	213.559	0.000403156	2.98134	2.82097e-05	7.89721	3.39453
C17H12.5	2.1462	2.65957	35.2315	128.059	8.19629e-05	3.43708	4.51649e-06	10.8309	4.08638
C17H12.8	1593.48	2209.01	11633	13867.2	6.94558e-16	2.50806	4.13248e-18	5.68856	15.1583
C18A11.1	28.8185	38.7872	261.605	193.483	3.55245e-05	2.35251	1.73054e-06	5.10712	4.44947
C18A11.3	164.077	160.605	542.45	1162.14	8.04498e-06	2.07945	3.22597e-07	4.22647	5.09447
C18A3.7	0.0584729	0.81474	14.097	58.8566	0.00487688	2.88794	0.00057368	7.40212	2.31186
C18C4.3.1	184.578	147.257	771.828	1672.44	1.67654e-08	2.53478	3.56401e-10	5.7949	7.77559
C18E9.8	2.15303	2.64617	25.1834	197.231	2.51307e-05	3.67838	1.16503e-06	12.8027	4.5998
C18E9.9	492.999	576.568	2669.97	3239.49	3.17178e-12	2.22954	3.77429e-14	4.68985	11.4987
C18G1.6.2	8.28817	4.5728	39.2431	81.3098	0.0121931	2.26149	0.00202979	4.79488	1.91389
C18G1.9	1.55425	2.00668	43.0013	158.29	1.65059e-06	4.05978	5.57529e-08	16.6769	5.78236
C18H7.4.1	0.0812846	0	20.147	138.181	7.11942e-06	4.18084	2.8107e-07	18.1367	5.14756
C18H7.7.1	0.0624549	0.80694	11.0846	72.0548	0.00342139	2.98342	0.000366631	7.90856	2.4658
C23F12.1b	68.2415	101.45	483.841	348.723	3.97672e-05	2.00787	1.96926e-06	4.02188	4.40047
C23G10.6	8.32618	7.36345	136.89	658.685	3.24142e-12	4.59342	3.87725e-14	24.141	11.4893
C23H3.9d	157.942	195.809	1078.84	1629.79	1.54727e-12	2.64957	1.72611e-14	6.27482	11.8104
C24A11.1	6.2536	8.3587	32.2189	142.317	0.0035428	2.56118	0.000386009	5.90189	2.45065
C24D10.1	1.1089	0	20.1409	101.565	0.00014881	3.60703	8.94613e-06	12.185	3.82737
C24D10.2.2	2.14377	4.56394	14.1122	132.079	0.00354642	2.80073	0.000386622	6.96795	2.45021
C24D10.7.2	3.13441	14.8519	149.23	756.954	3.94151e-11	4.60548	5.44752e-13	24.3438	10.4043
C24D10.8	8.38463	10.0867	68.9109	403.869	5.07725e-07	3.6918	1.55134e-08	12.9223	6.29437
C24F3.5b	3.18078	13.1112	45.2984	167.784	0.00170802	2.6983	0.000157517	6.49037	2.76751
C24H11.2	1.67569	1.28374	10.8001	111.774	0.00101042	3.21881	8.42908e-05	9.31017	2.9955
C25A8.2	2.1423	3.61665	23.1615	115.826	0.0012552	2.99061	0.000108756	7.9481	2.90129
C25A8.5	0.0766389	0.780526	20.4448	113.038	7.08451e-05	3.73912	3.81997e-06	13.3533	4.14969
C25D7.1	0.068889	0	7.87057	95.8384	0.0011489	3.28188	9.83348e-05	9.72624	2.93972
C25D7.4b	26.7443	14.0475	126.767	123.161	0.00346019	2.09387	0.000372719	4.26891	2.4609
C25D7.5	56.4909	67.3262	412.58	408.388	1.01774e-07	2.41065	2.58811e-09	5.31714	6.99236
C25F9.11.1	8.32135	20.6947	196.239	196.473	4.85326e-07	3.1501	1.47989e-08	8.87718	6.31397
C25F9.14a	37.0248	66.3821	347.171	398.172	5.12313e-07	2.49494	1.57171e-08	5.63703	6.29046
C25F9.5.2	68.7699	61.9782	550.514	549.584	4.8191e-11	2.76074	6.77989e-13	6.77746	10.317
C25G4.6.1	15.5013	18.7874	89.59	446.824	5.30437e-06	3.18622	2.04129e-07	9.10222	5.27537
C26B2.2	6.25228	4.55411	32.2175	138.239	0.0013973	2.80595	0.000123333	6.99318	2.85471
C26B9.5	904.9	827.86	2464.69	5831.11	6.21743e-06	1.96825	2.42378e-07	3.91294	5.20639
C27B7.6	2.14638	1.71257	23.1654	142.27	0.000126472	3.46422	7.43859e-06	11.0366	3.89801
C27D6.11	0.082515	4.36911	16.0447	144.867	0.000967466	3.1805	7.97477e-05	9.06621	3.01436
C27D6.3	4.21292	1.68969	43.2959	257.33	7.75939e-07	4.01741	2.43818e-08	16.1942	6.11017
C27D8.1	4.21217	6.4328	47.3181	234.95	1.16003e-05	3.50286	4.81699e-07	11.3361	4.93553
C27D8.2	13.4515	14.9712	109.712	447.857	1.62623e-07	3.49933	4.40447e-09	11.3084	6.78882
C28D4.4	0.0599786	1.75764	13.445	62.2304	0.0101431	2.64775	0.00156414	6.26689	1.99383
C28D4.5	5.87989	5.492	31.3194	190.053	0.000287924	3.10274	1.9076e-05	8.59049	3.54072
C28D4.7	4.48923	0	50.3153	237	5.62441e-07	4.17071	1.74292e-08	18.0098	6.24992
C28D4.8	1.19309	0	17.681	47.4232	0.00814783	2.73058	0.0011655	6.63721	2.08896
C29E4.7	37.9603	87.1885	434.99	509.463	3.16374e-07	2.57275	9.23534e-09	5.94943	6.4998
C29E6.3	0.0825754	0	13.0473	152.885	2.32053e-05	4.01588	1.05276e-06	16.1771	4.63441
C29F4.2	56.5005	38.7488	770.879	1246.69	8.75606e-21	3.97478	2.44204e-23	15.7228	20.0577
C29F9.3b	185.595	212.971	984.219	908.623	6.83497e-08	2.00281	1.67326e-09	4.00781	7.16526
C29F9.4	97.4801	153.014	641.039	648.821	7.67301e-07	2.09406	2.40628e-08	4.26948	6.11503
C30B5.3	1.10565	1.73591	11.0895	95.4422	0.00340987	2.9143	0.000364934	7.53864	2.46726
C30F12.1	335.2	364.3	1611.23	2249.23	1.90389e-10	2.21247	2.98534e-12	4.63468	9.72036
C30G12.2	335.208	271.952	5498	13240.5	1.61916e-28	4.50319	2.00702e-31	22.6774	27.7907
C30G7.3	2.16801	4.51591	115.737	625.058	1.3714e-13	5.22681	1.24093e-15	37.4479	12.8628
C30G7.4.2	6.26418	3.58504	60.3932	220.721	2.53565e-06	3.63755	8.97338e-08	12.4455	5.59591
C30H6.12b	0.0999648	4.52811	139.858	205.557	8.27755e-11	4.70593	1.22098e-12	26.0992	10.0821
C31H1.1	0.0807443	0	19.141	136.143	9.63979e-06	4.13744	3.94668e-07	17.5993	5.01593
C31H1.5	4.2068	0.757127	38.2578	179.958	1.43728e-05	3.71157	6.11077e-07	13.1007	4.84246
C31H2.2	17.1122	12.4782	65.5104	182.829	0.00156194	2.4207	0.00014269	5.35431	2.80634
C32D5.4	1.10769	1.73174	17.1237	97.4947	0.00122401	3.11686	0.000105674	8.67498	2.91222
C32E12.1.2	4.2102	2.64081	32.2275	223.716	1.56807e-05	3.64447	6.75432e-07	12.5053	4.80463
C32E8.4.2	5.24233	9.27607	58.3905	303.185	3.81266e-06	3.53883	1.40833e-07	11.6224	5.41877
C32F10.4	385.413	375.707	1997.7	3313.79	3.49152e-12	2.52297	4.21968e-14	5.74763	11.457
C32H11.9	0.104104	0	165.586	277.808	4.72955e-16	6.22183	2.69674e-18	74.6374	15.3252
C33C12.4	3.16296	6.48882	46.272	62.0081	0.0084901	2.41141	0.0012327	5.31995	2.07109
C33D12.3	32.9237	27.3383	203.287	452.036	1.64174e-07	2.94308	4.46685e-09	7.69049	6.78469
C33D3.1	191.742	159.643	968.121	1007.41	2.92208e-09	2.22384	5.6685e-11	4.67136	8.53431
C33D3.3	10.3536	11.2128	62.3875	121.025	0.0028356	2.37166	0.000290151	5.17536	2.54735
C33F10.1	5.97769	9.09177	181.469	1066.45	6.96948e-16	5.28624	4.23309e-18	39.0227	15.1568
C33F10.11b.2	2.46343	1.84683	70.1708	463.774	1.95125e-11	5.10533	2.58797e-13	34.4236	10.7097
C33F10.12	3.88102	0	41.0878	208.805	1.17339e-06	4.1511	3.83979e-08	17.7666	5.93056
C33F10.8	3.16439	5.53115	17.1249	97.5119	0.0135602	2.38392	0.00237839	5.21954	1.86773
C33F10.9	25.0073	26.6265	260.678	1223.93	2.81638e-12	4.12087	3.29901e-14	17.3982	11.5503
C33H5.16	2.13002	0.798952	12.0926	81.2124	0.00617651	2.75773	0.000781212	6.7633	2.20926
C34B2.3	0.0744283	2.67608	19.2566	102.514	0.00134944	3.11776	0.000118426	8.68042	2.86985
C34D1.5b	133.349	130.123	1141.22	1226.42	2.82795e-16	2.88341	1.57741e-18	7.3789	15.5485
C34D4.2	1.10366	2.68862	12.0938	86.2981	0.00753496	2.67887	0.00104	6.40356	2.12292
C34D4.3	1.12772	1.69312	34.2403	237.964	2.93771e-07	4.31719	8.48449e-09	19.9344	6.53199
C34F11.1	2.12293	0	13.0933	62.9203	0.0116336	2.60043	0.00189772	6.06466	1.93428
C34F11.2	0.080342	0.773969	36.2333	115.846	4.4213e-06	4.11748	1.65781e-07	17.3574	5.35445
C34F11.4	10.9599	7.36664	74.0758	474.896	1.26584e-07	3.85394	3.31071e-09	14.4594	6.89762
C34F11.5	7.29744	9.26909	82.543	395.879	7.84892e-08	3.82898	1.94581e-09	14.2114	7.10519
C34F11.6	8.28072	7.0483	85.1941	334.695	4.83648e-08	3.88366	1.15104e-09	14.7604	7.31547
C34G6.3	0.0727	0.787653	13.1019	103.578	0.000418164	3.43911	2.95449e-05	10.8461	3.37865
C34H4.1a	107.736	131.071	1101.99	1776.46	9.85287e-18	3.26449	4.51882e-20	9.60972	17.0064
C34H4.2	270.657	280.512	2795.74	2772.91	7.26225e-23	3.07327	1.75536e-25	8.41679	22.1389
C34H4.3c	73.919	86.3404	749.728	859.649	3.79074e-15	3.01625	2.53734e-17	8.09063	14.4213
C35A5.4	1.11663	0.770506	14.1134	148.345	9.81626e-05	3.63954	5.59104e-06	12.4626	4.00805
C35B8.1	3.1896	16.888	79.5166	295.078	2.73069e-05	3.24295	1.28961e-06	9.46727	4.56373
C35D10.11	8.71638	14.015	217.232	769.766	2.61025e-14	4.59644	2.11926e-16	24.1917	13.5833
C35D10.2	7.30091	22.5744	220.428	1307.64	6.74846e-13	4.66508	6.94295e-15	25.3706	12.1708
C35E7.9	19.5853	12.1369	35.7123	253.941	0.00583037	2.34282	0.000727035	5.07292	2.2343
C36B1.10	5.24506	8.31936	47.3297	419.252	1.01991e-06	3.81605	3.30593e-08	14.0847	5.99144
C36F7.5	13.4278	3.59509	44.1708	160.477	0.00320879	2.56534	0.000337485	5.91894	2.49366
C36H8.1	6.27513	9.2627	138.912	1007.04	2.17113e-13	4.96564	2.05878e-15	31.2468	12.6633
C37A2.3	1.10336	3.64051	12.0936	84.2681	0.0126811	2.50621	0.00215549	5.68127	1.89684
C38C10.3	0.0625713	0.806714	9.07408	74.3852	0.00428969	2.92793	0.00048839	7.61017	2.36757
C38C3.3b	1.13752	6.41748	87.5966	451.873	3.97793e-10	4.64339	6.58262e-12	24.9919	9.40034
C39B5.5	12.4047	9.30011	83.5078	119.023	0.000777582	2.52806	6.20716e-05	5.76795	3.10925
C39H7.1.2	11.4025	7.36412	112.145	596.895	7.50813e-10	4.19927	1.29362e-11	18.3698	9.12447
C40H1.8.1	18.5593	13.092	78.4987	194.32	0.000792133	2.46034	6.33917e-05	5.50345	3.1012
C41G7.6	2.34916	5.29959	80.0767	385.713	4.42234e-10	4.61508	7.34543e-12	24.5063	9.35435
C41G7.8	6.2446	11.2453	64.3756	63.0674	0.0146836	2.1038	0.00267554	4.2984	1.83317
C41H7.2	15.4646	6.45559	54.3382	107.791	0.0120939	2.12572	0.00200727	4.36419	1.91744
C41H7.7	18.5804	21.6226	568.076	662.696	4.91934e-24	4.45236	9.75635e-27	21.8924	23.3081
C42C1.9a	3.32815	0	15.3148	103.591	0.00310631	2.94219	0.000323048	7.68575	2.50776
C43E11.5	8.30648	5.49638	33.6402	164.896	0.00144502	2.75393	0.000128875	6.7455	2.84012
C43F9.6	2.14344	0.774581	19.1404	129.03	0.00023596	3.42123	1.51945e-05	10.7125	3.62716
C43G2.3a	0.0659397	0.800256	26.1631	67.021	0.000494907	3.38193	3.6194e-05	10.4246	3.30548
C44B9.2	14.4606	18.8179	56.3685	189.202	0.00474708	2.22613	0.000554586	4.67878	2.32357
C44C8.1	44.6638	20.8219	213.533	196.55	0.000439804	2.20713	3.14554e-05	4.61754	3.35674
C44C8.2	29.8514	38.3909	194.124	236.897	6.08164e-05	2.27203	3.18122e-06	4.83003	4.21598
C44C8.3	29.8514	38.3909	194.124	236.897	6.08164e-05	2.27203	3.18122e-06	4.83003	4.21598
C44C8.4	44.6638	20.8219	213.533	196.55	0.000439804	2.20713	3.14554e-05	4.61754	3.35674
C44H9.4	75.9493	64.4716	389.434	372.747	5.89637e-06	2.12917	2.28034e-07	4.37467	5.22942
C45E5.1	87.2205	80.6582	290.843	551.939	8.9876e-05	1.99682	5.04108e-06	3.99119	4.04636
C45G9.4	6.26256	0	28.0232	234.435	0.000123781	3.47875	7.24967e-06	11.1483	3.90734
C46A5.1	3.16489	2.67569	43.2603	76.2212	0.000968901	2.96073	7.99261e-05	7.78519	3.01372
C46E10.1	2.13805	1.7284	16.1196	104.613	0.00183908	2.9975	0.000171997	7.98617	2.7354
C47A10.1	130.277	108.226	1182.48	1411.8	3.92682e-18	3.13565	1.67927e-20	8.78871	17.406
C47A10.5b	38.0323	33.0725	115.741	307.392	0.00143977	2.1048	0.000128227	4.30139	2.84171
C47A4.3	0.0549277	0	9.06966	56.8041	0.00696898	2.81355	0.000924596	7.03011	2.15683
C47A4.5	2.13552	0	16.6204	95.9448	0.00145285	3.13223	0.000130543	8.76786	2.83778
C47E12.11a	1.09954	0	13.0963	75.1106	0.00230245	3.07433	0.000223182	8.42296	2.63781
C47E8.1	0.0544587	0	7.05909	57.8123	0.00912799	2.72278	0.00136227	6.60142	2.03962
C48B6.4	3.17143	0	29.1964	123.971	0.000175472	3.46252	1.08644e-05	11.0236	3.75579
C48E7.8	1.10217	0.798345	12.0928	83.2421	0.00278143	2.98915	0.000283573	7.94008	2.55573
C49A9.3	44.1871	51.1606	234.415	308.514	4.04068e-05	2.15754	2.00344e-06	4.46154	4.39355
C49A9.4.1	142.872	129.462	513.504	849.057	3.96579e-06	2.03168	1.46981e-07	4.0888	5.40167
C49C3.4a	2778.99	2239.48	8999.18	14350	4.42996e-08	1.96352	1.0288e-09	3.90011	7.3536
C49C8.1	4.19067	0.783626	20.1417	101.577	0.00334867	2.83598	0.000356247	7.14028	2.47513
C49C8.5.1	723.545	825.005	3635.12	4777.81	5.20153e-12	2.2046	6.41528e-14	4.60947	11.2839
C49G7.10	101.578	159.683	696.964	570.252	4.43083e-06	2.00859	1.66688e-07	4.02389	5.35351
C49G7.12	4.22098	23.5329	314.949	316.666	7.02218e-10	3.79777	1.20554e-11	13.9073	9.15353
C49G7.7	9.35006	21.6333	410.493	132.453	2.90146e-07	3.4101	8.36182e-09	10.6302	6.53738
C50A2.3a	260.385	176.775	806.119	1377.14	4.43083e-06	2.02055	1.66464e-07	4.05738	5.35351
C50B6.4	10.5277	11.9032	100.821	360.167	1.48737e-07	3.57094	3.95463e-09	11.8839	6.82758
C50C3.2	3.17648	1.70742	33.2245	151.454	4.47371e-05	3.54077	2.25419e-06	11.638	4.34933
C50D2.6	94.4122	111.09	713.517	1100.02	1.62491e-12	2.82475	1.8228e-14	7.08494	11.7892
C50E10.1	6.27476	9.26291	90.6073	808.374	1.54462e-10	4.57091	2.3837e-12	23.7674	9.81118
C50E10.2a	1.10214	3.64356	12.0928	80.2021	0.0147388	2.45684	0.00268758	5.49012	1.83154
C50F2.5	0.0802773	0	9.67625	143.045	7.76112e-05	3.81481	4.25695e-06	14.0726	4.11008
C50F4.10	1.10643	1.73432	10.0843	99.4352	0.00349239	2.91152	0.000378257	7.52411	2.45688
C50F4.2	0.0605277	0.810693	12.0885	65.9613	0.00418964	2.93068	0.000471806	7.62472	2.37782
C50H2.13	22.6723	32.1164	147.501	312.761	2.61547e-05	2.57551	1.22061e-06	5.9608	4.58245
C52A10.1	264.506	304.318	1147.31	3108.93	2.86391e-08	2.55463	6.37213e-10	5.87518	7.54304
C52B11.3	59.5643	59.7047	453.832	383.962	5.16877e-08	2.48438	1.23814e-09	5.59593	7.28661
C52B11.5	218.393	161.531	1582.02	1491.32	5.9461e-14	2.72786	5.19615e-16	6.62474	13.2258
C52D10.13	11.4026	18.7722	163.046	552.799	7.7935e-10	3.81761	1.36211e-11	14.0999	9.10827
C52E4.7	3.17121	5.5147	19.1409	127.012	0.00433785	2.68507	0.000495217	6.43114	2.36273
C53A3.1	27.7765	10.231	139.855	160.815	0.000672846	2.39667	5.18343e-05	5.26586	3.17208
C53A3.2	208.699	160.496	1349.75	1465.63	2.21925e-13	2.65142	2.11816e-15	6.28287	12.6538
C53D6.10	1.10889	1.72932	14.1083	105.621	0.00132534	3.11278	0.000115901	8.65048	2.87767
C54D10.1	183.561	236.728	2465.63	1920.25	2.71478e-19	3.10454	1.00953e-21	8.60118	18.5663
C54D10.4	0.0580517	0.815575	12.0868	59.8657	0.00615193	2.82604	0.000777046	7.09124	2.21099
C54E4.5	136.42	130.129	809.122	1138.76	1.98578e-11	2.57572	2.64606e-13	5.9617	10.7021
C54F6.18	0.061258	0.809266	35.1987	44.6981	0.00106977	3.22301	9.05677e-05	9.33733	2.97071
C54G4.2	1.10913	0.784911	13.1028	108.666	0.000660032	3.29448	5.06836e-05	9.81157	3.18044
C54G4.3	1.10936	1.72838	10.0859	111.711	0.00200909	3.04089	0.000191062	8.22998	2.697
C55B7.10	1.81058	0	18.7249	110.696	0.00013586	3.62774	8.075e-06	12.3611	3.86691
C56C10.6	0.0761915	2.95722	12.4705	116.733	0.0020706	3.04909	0.000197756	8.27688	2.6839
D1005.3	295.235	317.666	1347.55	1709.31	2.34414e-09	2.07396	4.45079e-11	4.2104	8.63002
D1054.5	94.3921	83.512	370.334	512.259	1.44617e-05	2.0092	6.15752e-07	4.0256	4.83978
D1081.12	0.0504064	0	11.0764	45.6412	0.0106916	2.67014	0.00168905	6.36489	1.97096
D1081.5	0.0948069	1.69349	32.2282	237.958	2.2106e-07	4.44892	6.12419e-09	21.8402	6.65549
D1086.17	2.15515	4.53864	49.3247	197.285	3.56685e-06	3.75455	1.30503e-07	13.4968	5.44771
D1086.7	48.3001	31.1431	928.912	2551.6	4.4907e-24	4.85283	8.62792e-27	28.8965	23.3477
D2062.1	0.0576299	0.816414	8.06604	62.8991	0.00909618	2.70674	0.00135527	6.52846	2.04114
D2062.6	4.0354	2.65971	33.2708	127.703	0.000208135	3.25753	1.31576e-05	9.56347	3.68165
DC2.5	73.8983	48.2811	293.849	439.905	1.7393e-05	2.223	7.55654e-07	4.66862	4.75963
E01G4.6	10.3774	16.8689	223.416	548.769	6.73536e-13	4.12316	6.88772e-15	17.4259	12.1716
E02C12.6	2.14199	7.42665	82.4651	50.8858	0.00273597	2.67911	0.000278091	6.40459	2.56289
E03G2.2	203.017	141.547	818.195	1487.14	3.05488e-08	2.41504	6.87278e-10	5.33333	7.51501
E03H12.10	27.8	22.5807	75.4076	541.425	0.000117094	2.84054	6.81968e-06	7.16288	3.93146
E03H12.5	9.89563	16.003	220.085	1307.42	9.81925e-15	4.89718	7.1811e-17	29.7987	14.0079
E03H12.7	2.15097	0.760381	31.8895	171.319	6.06972e-06	3.93657	2.35115e-07	15.3118	5.21683
E04D5.4a	10.4119	9.26527	246.337	126.139	6.43934e-08	3.54653	1.57242e-09	11.6845	7.19116
EGAP2.3.1	564.999	524.689	2136.2	4256.74	1.26372e-08	2.26452	2.64727e-10	4.80495	7.89835
F01D5.7a	1.09884	0	11.0853	75.1038	0.00320879	2.99689	0.000337377	7.98278	2.49366
F01D5.8a.2	43.7843	42.0941	189.973	312.451	0.000103939	2.17697	5.96513e-06	4.52203	3.98322
F01G10.3b	10.3774	23.5284	294.849	475.498	3.79663e-13	3.9158	3.7178e-15	15.0929	12.4206
F01G10.5	0.0788135	0.776658	26.1778	117.855	1.95616e-05	3.93038	8.66845e-07	15.2462	4.7086
F02C9.4	0.0665813	3.64437	16.1136	76.1459	0.0121056	2.55163	0.00200998	5.86295	1.91701
F02E11.1	1.11229	1.72252	21.1495	114.795	0.0002889	3.37873	1.91764e-05	10.4015	3.53925
F02E9.3	6.24784	9.32627	34.224	108.757	0.0103253	2.28047	0.00161135	4.85835	1.9861
F07A5.2	11.4033	14.966	193.254	1112	1.87684e-13	4.65814	1.75645e-15	25.2487	12.7266
F07B10.1a	98.5053	61.5906	420.675	1003.17	1.03496e-07	2.729	2.64274e-09	6.62996	6.98507
F07C6.2	33.9402	29.2548	168.057	309.466	2.46658e-05	2.4667	1.13736e-06	5.52777	4.60791
F07F6.1	9.33292	3.8978	35.2411	177.934	0.000856974	2.87876	6.95246e-05	7.35516	3.06703
F07G6.10	45.2185	14.9669	218.385	514.163	1.68459e-06	2.994	5.71101e-08	7.96678	5.77351
F07H5.9a	249.127	172.957	891.511	1933.32	1.43996e-07	2.39978	3.80182e-09	5.27724	6.84165
F08A8.8	5.22876	4.55134	75.453	105.772	5.01841e-05	3.18321	2.56286e-06	9.08324	4.29943
F08B1.1c.2	1586.3	1787.35	7488.65	9607.76	6.96632e-12	2.11243	8.67822e-14	4.32419	11.157
F08B4.8	5.24728	2.62074	117.765	522.186	9.11729e-13	4.96122	9.66258e-15	31.1512	12.0401
F08G2.1	6.89114	3.88629	74.1049	227.513	4.11476e-07	3.7781	1.23685e-08	13.7189	6.38566
F08G2.2	12.6399	13.0153	166.33	306.827	1.54419e-09	3.6035	2.84242e-11	12.1552	8.8113
F08G2.5	26.7777	48.267	1084.88	1917	5.2136e-30	4.83889	5.4931e-33	28.6187	29.2829
F08G2.6	2.12784	1.7479	18.1221	68.0225	0.00811499	2.62854	0.00115878	6.18398	2.09071
F08H9.2	8.32642	6.41337	126.831	750.344	2.75617e-12	4.72165	3.2114e-14	26.385	11.5597
F08H9.6	96.4501	91.1164	390.474	723.079	2.08589e-06	2.23987	7.26537e-08	4.72353	5.68071
F09A5.9	35.9937	23.5341	188.188	385.839	1.93596e-06	2.76893	6.68317e-08	6.81602	5.7131
F09C12.8	2.15916	2.63455	36.2554	279.714	3.81149e-07	4.17921	1.12916e-08	18.1162	6.4189
F09E10.1	22.6737	17.8273	126.812	380.68	2.72803e-06	3.01411	9.73873e-08	8.07865	5.56415
F09E10.11a	1300.11	2104.32	8615.26	9614.47	7.66507e-11	2.18908	1.12589e-12	4.56016	10.1155
F09E10.11b	96.7755	178.731	456.462	947.644	6.33668e-05	2.03166	3.33586e-06	4.08874	4.19814
F09F7.5c.2	346.469	306.227	1926.21	1836.7	1.49078e-11	2.278	1.93104e-13	4.85004	10.8266
F09G2.6	21.6447	31.1732	144.907	254.467	6.96288e-05	2.44753	3.74144e-06	5.45482	4.15721
F09G8.5	24.7303	26.3797	637.027	1050.06	1.71711e-25	4.55692	2.66054e-28	23.5379	24.7652
F09G8.6	6.2667	25.4784	48.3279	255.346	0.00425374	2.42425	0.00048166	5.36751	2.37123
F10A3.1	0.0487395	0	21.1191	32.4795	0.00883646	2.73202	0.00130343	6.64386	2.05372
F10C1.8b	20.3766	22.4713	99.0637	204.567	0.000624142	2.34057	4.73473e-05	5.06502	3.20472
F10D2.11	217.377	290.067	937.962	1747.95	3.94732e-07	2.12284	1.17674e-08	4.3555	6.4037
F10D2.2a	156.909	127.273	665.334	1260.44	3.00757e-08	2.43263	6.74769e-10	5.39876	7.52178
F10D2.9	732.871	327.159	36587.9	29518.8	6.64835e-43	5.46989	3.70841e-46	44.3201	42.1773
F10F2.4	46.251	48.0207	534.355	602.922	1.07163e-14	3.24311	7.90354e-17	9.46833	13.97
F10F2.7	2.129	0.800774	14.4845	75.8534	0.00636462	2.7432	0.000814167	6.69552	2.19623
F10G8.1a	1.43487	0	18.6687	137.886	3.57202e-05	3.85237	1.74229e-06	14.4437	4.44709
F11D11.3	0.102868	1.68189	125.789	283.915	1.42598e-13	5.48462	1.308e-15	44.7749	12.8459
F11E6.5	2974.7	2671.63	12083.9	14889	6.59824e-11	2.02438	9.56918e-13	4.06817	10.1806
F11G11.10	8.23335	13.8745	138.816	547.537	1.94284e-10	4.15367	3.05845e-12	17.7984	9.71156
F11G11.12	15.5968	44.6011	328.196	1058.31	2.92648e-11	3.87227	3.95397e-13	14.6444	10.5337
F11G11.4	2.14011	0.780739	16.1211	114.781	0.000713921	3.22722	5.57951e-05	9.36465	3.14635
F11G11.8	6.27063	4.19984	63.3351	378.383	4.70518e-08	4.13419	1.10813e-09	17.5596	7.32742
F11G11.9	3.17192	0	19.1415	136.823	0.000443781	3.33306	3.18224e-05	10.0775	3.35283
F12B6.2a	166.149	63.7813	487.053	780.178	0.000167691	2.07862	1.02995e-05	4.22403	3.77549
F13A7.1	5.23769	4.53483	36.2525	234.928	2.86296e-05	3.45616	1.36272e-06	10.9751	4.54319
F13G11.3	73.9172	39.7118	1569.99	4031.87	3.44797e-27	5.03062	4.91499e-30	32.6864	26.4624
F13G3.2	4.18112	3.64292	41.237	48.7881	0.0132506	2.33917	0.00229864	5.0601	1.87776
F14B8.3	20.6235	8.31795	154.976	334.878	1.42966e-07	3.3698	3.76575e-09	10.3374	6.84477
F14F7.3	3.16333	6.14427	80.7593	29.1303	0.00929989	2.44747	0.00139772	5.45458	2.03152
F14F7.4	0.0734654	0.786256	12.0968	107.642	0.000415582	3.44299	2.93367e-05	10.8753	3.38134
F15A8.6	101.571	79.6889	476	619.225	1.97612e-07	2.28371	5.46235e-09	4.86928	6.70419
F15B9.1	171.26	180.577	1081.86	1527.93	8.03365e-13	2.60977	8.36475e-15	6.10405	12.0951
F15B9.6	5.24209	4.52672	131.816	227.945	2.99081e-10	4.19859	4.85648e-12	18.3612	9.52421
F15H10.1.2	24.5769	111.187	260.756	1023.88	9.12916e-05	2.66866	5.1318e-06	6.35836	4.03957
F15H10.2	90.0721	78.273	356.351	937.462	8.64612e-07	2.54973	2.74361e-08	5.85523	6.06318
F15H10.7	4.19527	6.47172	39.2471	95.5379	0.00357644	2.58883	0.000390719	6.01612	2.44655
F16F9.5	11.3741	9.31155	55.3453	113.892	0.00526531	2.28864	0.000635687	4.88595	2.27858
F16H6.1	8.31369	30.2565	96.5846	140.423	0.0078496	2.07243	0.00111164	4.20595	2.10515
F17C11.1	1201.02	806.902	4211.8	6562.65	2.00547e-08	2.14545	4.31298e-10	4.4243	7.69778
F17C11.11a	235.814	354.793	1202.64	2129.99	6.02098e-08	2.21755	1.46653e-09	4.65103	7.22033
F17C11.17	1125.2	851.642	3937.05	6859.08	1.421e-08	2.17055	2.98556e-10	4.50196	7.84741
F17C8.7	0.0718467	2.58649	21.9283	89.588	0.000727637	3.26809	5.70475e-05	9.63369	3.13809
F17E9.5	16.529	14.0172	273.767	1619.32	4.55394e-16	4.98066	2.56838e-18	31.574	15.3416
F18A1.3g	0.049305	0	41.8039	12.7609	0.0119763	2.6314	0.00197515	6.19629	1.92168
F18A12.1	2.13606	0	15.1127	99.5194	0.00139789	3.14465	0.000123693	8.84368	2.85453
F18C5.4	1.12193	3.59822	26.9414	174.518	6.33689e-05	3.54982	3.34223e-06	11.7112	4.19812
F19B2.5.2	690.755	847.859	3643.16	4088.14	1.84305e-11	2.10271	2.41019e-13	4.29515	10.7345
F19B6.4	0.0739772	0	9.07989	113.732	0.000277858	3.57937	1.83229e-05	11.9536	3.55618
F19C7.1	4313.92	3731.06	14103.8	23560.7	3.31444e-08	1.97381	7.53889e-10	3.92805	7.47959
F19C7.2	47.4325	29.3048	263.955	494.863	1.14315e-07	2.84936	2.96148e-09	7.2068	6.9419
F20D6.3	15.4967	18.7891	201.229	190.374	3.73197e-07	2.98732	1.10097e-08	7.92999	6.42806
F20D6.6	2.14464	1.71587	26.1803	128.035	0.000148855	3.42204	8.95807e-06	10.7186	3.82724
F20H11.4	8.30889	10.2512	28.2011	183.019	0.00419059	2.51657	0.000472172	5.72221	2.37772
F21A3.11	145.632	160.616	579.673	909.551	1.91247e-06	2.0052	6.56335e-08	4.01446	5.71841
F21C10.9.2	186.634	137.732	1822.55	1792.86	3.35474e-19	3.17434	1.26829e-21	9.02757	18.4743
F21D9.2	1.09916	1.74933	12.0908	73.0812	0.00811845	2.6772	0.00115978	6.39612	2.09053
F21F3.2	0.078612	1.72064	21.1504	120.895	0.000138589	3.57262	8.25434e-06	11.8978	3.85827
F21F3.3	1.12578	2.64282	56.3637	188.133	1.82053e-07	4.21057	4.99842e-09	18.5144	6.7398
F21F8.11	87.2199	65.4171	322.033	524.45	1.8349e-05	2.13243	8.04013e-07	4.38456	4.73639
F21F8.4.2	170.232	211.99	5210.17	14185.8	1.26818e-34	5.16186	9.43175e-38	35.7994	33.8968
F21H7.2.2	1.13682	6.41843	99.6467	406.072	2.02983e-10	4.63266	3.20797e-12	24.8068	9.69254
F21H7.5	13.0646	12.1232	176.263	930.449	8.39023e-13	4.53896	8.78803e-15	23.2469	12.0762
F22D6.10	5.23267	17.8861	36.2463	162.692	0.0114258	2.23722	0.00184965	4.71489	1.94211
F22E10.1	49.3168	48.2832	299.882	425.64	1.83981e-07	2.53105	5.06277e-09	5.77992	6.73523
F22E5.13.1	44.0541	32.269	289.063	148.684	0.000733122	2.1163	5.75684e-05	4.33582	3.13482
F22E5.6	8.32669	2.61536	995.149	279.745	1.47715e-19	5.66745	5.4014e-22	50.8244	18.8306
F23B12.1	0.073914	3.62718	22.1515	96.4952	0.00260766	2.94523	0.000261655	7.70199	2.58375
F23B2.11.1	749.23	471.752	4375.5	3842.13	1.93533e-11	2.47012	2.55485e-13	5.54088	10.7132
F23B2.7a	1.31445	0.786178	22.322	96.3587	0.00029729	3.41552	1.98521e-05	10.6702	3.52682
F23F1.6	16.5012	13.1086	82.5062	125.135	0.00311304	2.21566	0.000324327	4.64494	2.50682
F23H12.9b	181.373	252.948	1051.99	1512.84	1.79185e-09	2.29666	3.34272e-11	4.91317	8.7467
F25A2.1	24.718	34.9851	168.044	233.116	8.64292e-05	2.32405	4.82097e-06	5.00736	4.06334
F25B3.5a	29.8303	24.5126	144.895	186.275	0.000540323	2.16787	4.01852e-05	4.4936	3.26735
F25E5.4	79.0324	55.8864	431.718	593.735	2.02735e-08	2.57488	4.3726e-10	5.95822	7.69307
F25F2.1a	13.4392	9.28418	46.3132	233.951	0.000708109	2.73045	5.50776e-05	6.63664	3.1499
F26A1.3	0.0775969	0	22.1549	116.824	1.46814e-05	4.06969	6.26017e-07	16.7918	4.83323
F26A3.5	0.0977457	2.63529	32.231	277.666	2.97463e-07	4.3702	8.60954e-09	20.6805	6.52657
F26B1.8	11.9563	18.5338	340.415	1544.54	2.42942e-18	5.11095	1.00881e-20	34.5581	17.6145
F26D11.12	41.1098	38.7811	201.257	280.997	5.9817e-05	2.21356	3.10971e-06	4.63818	4.22318
F26D2.10	1.10712	0.788785	6.4838	106.783	0.00294484	2.998	0.000302788	7.9889	2.53094
F26F4.2	0.0834973	0	25.3379	146.314	1.88289e-06	4.35944	6.44163e-08	20.5268	5.72517
F26G1.7	5.33764	8.87958	93.8704	383.152	7.12564e-09	4.06508	1.43528e-10	16.7383	8.14718
F27C1.1	7.3009	6.41297	232.503	1327.96	1.55186e-18	5.59356	6.25167e-21	48.2869	17.8091
F27C1.8	7.29975	17.822	159.018	507.982	8.26375e-10	3.91853	1.44942e-11	15.1215	9.08282
F27C8.2	8.45855	16.9416	104.552	72.0897	0.00758946	2.15018	0.00105269	4.43883	2.11979
F27C8.4a	147.698	193.894	1646.44	2076.02	3.65605e-20	3.15926	1.1103e-22	8.93374	19.437
F27C8.5	3.18252	5.48881	31.2205	210.485	7.17041e-05	3.38039	3.87213e-06	10.4135	4.14446
F27E5.3	2.14781	0.766399	20.1497	156.505	6.50414e-05	3.63552	3.44657e-06	12.4279	4.18681
F28H7.6	17.5255	17.8771	74.4632	132.253	0.00793932	2.00016	0.00112749	4.00046	2.10022
F29B9.7	0.0684699	2.68865	18.1255	81.2311	0.00424353	2.86297	0.000479452	7.27514	2.37227
F29G6.3d.6	6165.84	4973.4	22266.3	40626.2	2.44272e-09	2.22149	4.6629e-11	4.66376	8.61213
F29G6.3e	1010.07	569.71	3593.28	5352.11	5.98077e-08	2.2045	1.45303e-09	4.60916	7.22324
F30A10.12	0.0589032	0.813888	10.0772	63.9223	0.00641541	2.81541	0.000824223	7.03921	2.19278
F30B5.1	23.7877	38.7487	282.81	985.756	4.6284e-11	3.72856	6.48292e-13	13.2559	10.3346
F31E8.5	4.19816	4.56121	26.1807	124.995	0.00201433	2.80313	0.000191758	6.97955	2.69587
F31F4.1	52.3749	40.6834	166.051	330.867	0.000738022	2.01859	5.80446e-05	4.05188	3.13193
F32A11.3	22.6807	21.6228	201.315	1125.17	4.90374e-11	4.08906	6.92936e-13	17.0188	10.3095
F32A5.3	394.627	284.478	1300.23	2949.89	2.41019e-07	2.31523	6.80845e-09	4.97683	6.61795
F32B4.2	0.0886065	4.54697	25.1816	178.91	0.000158032	3.45595	9.58869e-06	10.9735	3.80125
F32B5.4	0.0699761	0	19.1321	88.3411	0.000138575	3.69651	8.24491e-06	12.9647	3.85832
F32B6.4.2	2.16153	0.739399	60.4026	315.388	6.66173e-10	4.85839	1.1354e-11	29.0083	9.17641
F32B6.5	17.2871	16.0339	369.723	1791.39	6.22215e-19	5.15855	2.42947e-21	35.7172	18.2061
F32B6.6	6.75732	23.2399	213.684	1228.56	1.89206e-12	4.61931	2.14593e-14	24.5782	11.7231
F32H2.7	7.30011	8.31375	95.6344	640.316	3.87027e-10	4.38945	6.3805e-12	20.9584	9.41226
F33D11.2.2	0.0558719	0	3.03717	64.9081	0.0144985	2.55876	0.00262923	5.89201	1.83868
F33D11.7	2.12334	0.810736	13.978	61.9816	0.0134166	2.51907	0.00234224	5.73212	1.87236
F33D4.1b	301.737	285.462	1279.79	1537.08	9.20291e-09	2.0172	1.89933e-10	4.04798	8.03607
F33E2.2e	898.757	896.391	4457.31	5025.11	1.19232e-12	2.16991	1.30058e-14	4.49996	11.9236
F33H12.7	30.8785	41.605	1657.45	906.628	3.78782e-27	4.67427	5.63419e-30	25.5326	26.4216
F35C11.2	4.60846	1.12961	19.5238	135.326	0.000999707	3.09606	8.32129e-05	8.55078	3.00013
F35C5.5a	317.792	330.959	2657.9	4746.13	1.19333e-18	3.19952	4.73338e-21	9.18653	17.9232
F35C5.6	16881.3	16001.6	60254.6	104345	4.39128e-09	2.06943	8.73628e-11	4.19721	8.35741
F35E12.7a	417.183	524.193	3409.68	5054.86	6.08619e-18	2.8961	2.71587e-20	7.44409	17.2157
F35E12.8b	147.688	137.747	1091.88	794.547	6.32701e-10	2.44134	1.06659e-11	5.43146	9.1988
F35H8.4	1.11581	3.61127	27.186	127.022	0.000335452	3.2644	2.28859e-05	9.60912	3.47437
F36A2.10.1	4.22148	2.61947	109.72	606.71	2.66238e-13	5.16669	2.5576e-15	35.9194	12.5747
F36A2.11	2.13851	2.67512	18.1309	103.605	0.0024356	2.90184	0.000239559	7.47377	2.61339
F36A2.12	1.10397	1.73935	11.0885	89.3417	0.00448364	2.84684	0.000515195	7.19424	2.34837
F36A2.14	4.19556	2.66661	19.1398	120.903	0.00275894	2.81875	0.000280767	7.05548	2.55926
F36A4.4	0.0702346	2.68484	16.1165	89.3575	0.00363785	2.90337	0.000399296	7.48175	2.43916
F36D3.16	1.1059	1.7354	20.138	87.3364	0.00134948	3.08663	0.000118514	8.49509	2.86983
F36D3.5	1.11254	3.61863	17.7812	117.527	0.00195164	2.9695	0.000184695	7.83265	2.7096
F36G9.13	0.0672543	1.74245	12.093	84.2585	0.0037042	2.93245	0.000408185	7.63407	2.43131
F36H1.3	1.12029	2.65336	22.1625	165.671	6.82881e-05	3.58534	3.64824e-06	12.0031	4.16566
F36H12.10	1.11751	0.299307	27.188	141.775	5.73244e-06	4.09924	2.21339e-07	17.1394	5.24166
F36H12.3	1.12488	3.59232	27.7391	204.728	2.01121e-05	3.72405	8.94979e-07	13.2145	4.69654
F36H12.4	3.16868	0.77773	26.1772	111.76	0.000458949	3.23654	3.31945e-05	9.42531	3.33824
F36H12.5	0.0862163	2.65373	30.7206	156.582	2.28784e-05	3.79123	1.03651e-06	13.8444	4.64057
F36H12.7	33.5639	25.2134	416.423	2179.58	5.63019e-16	4.68776	3.24517e-18	25.7724	15.2495
F36H12.8	1.11846	3.6055	43.0156	129.389	4.43385e-05	3.5263	2.2286e-06	11.5218	4.35322
F37A4.4	16.513	6.43008	52.3497	241.087	0.000649615	2.75769	4.97629e-05	6.76314	3.18734
F37A8.2	0.0585665	0.814554	12.0872	61.0948	0.00568589	2.84697	0.000704085	7.19488	2.2452
F37B1.1	50.3419	52.0916	237.506	508.091	4.46353e-06	2.46118	1.68472e-07	5.50669	5.35032
F37B1.3	1.12389	0.75661	51.3315	172.855	7.52189e-08	4.46736	1.85542e-09	22.1212	7.12367
F37E3.3	3.1628	0.787662	17.1237	96.481	0.00311531	2.88583	0.000324757	7.3913	2.5065
F37H8.4	4.19326	0.779595	25.1707	106.675	0.00146613	2.99147	0.00013212	7.95284	2.83383
F38A1.1	24.7141	34.0427	146.912	205.617	0.000474822	2.16181	3.46074e-05	4.47475	3.32347
F38A1.4	4.19182	1.72563	63.564	61.4629	0.000635645	3.023	4.8417e-05	8.12858	3.19679
F38A5.6	0.0616853	0.808434	17.1145	63.9459	0.00225656	3.07667	0.000218174	8.43667	2.64655
F38B2.6	2.12853	2.69584	31.1863	55.8694	0.00693554	2.61697	0.000917769	6.1346	2.15892
F38E11.1	15.498	15.9298	176.09	248.368	4.70533e-08	3.19242	1.11108e-09	9.14145	7.32741
F38H4.4	1.12344	0	29.206	191.124	4.65151e-07	4.42427	1.41261e-08	21.4702	6.33241
F39E9.4	3.16194	0.789095	14.1069	96.4719	0.00459608	2.80356	0.000532673	6.9816	2.33761
F40E3.5.2	4.18159	1.74187	28.1749	65.0077	0.00923069	2.5149	0.00138604	5.71558	2.03477
F40F12.3	3.18574	3.58404	30.2183	263.416	6.28458e-06	3.78976	2.45385e-07	13.8303	5.20172
F40F12.7.3	185.627	222.223	1392.06	1617.03	1.54157e-14	2.62303	1.18472e-16	6.16041	13.812
F40F12.9b	9.59417	7.62455	121.722	130.681	6.15593e-06	3.14575	2.39519e-07	8.85042	5.21071
F40F4.6	12128.9	8359.98	40898.4	65899.8	1.5762e-08	2.10971	3.33116e-10	4.31604	7.80239
F40F8.7.2	411.034	414.725	2850.13	4807.27	1.65849e-16	2.9201	9.04539e-19	7.569	15.7803
F40F8.8b	13.4515	31.1557	219.368	321.708	1.06365e-07	3.07759	2.72916e-09	8.44205	6.9732
F40F9.2	148.084	175.734	820.156	776.036	8.81602e-08	2.05235	2.21288e-09	4.14782	7.05473
F40F9.3	3.17528	1.70959	16.1266	159.552	0.000425268	3.2626	3.01522e-05	9.59713	3.37134
F40G12.10	0.0836215	1.71173	24.1715	146.337	2.63332e-05	3.83232	1.2322e-06	14.2443	4.5795
F41B4.3	66.7412	76.8346	530.329	541.832	6.08004e-10	2.59099	1.02119e-11	6.02513	9.21609
F41C3.2	32.9279	52.0859	183.179	674.046	5.21159e-06	2.79873	1.99937e-07	6.95829	5.28303
F41G3.5	0.0736995	0	26.1722	95.4788	2.58657e-05	3.97415	1.20231e-06	15.7158	4.58728
F41H10.1	17.1142	23.3169	211.272	706.678	4.53439e-11	3.86626	6.32313e-13	14.5835	10.3435
F42A9.7	3.16991	0.775608	25.173	118.877	0.000381302	3.27569	2.64678e-05	9.6846	3.41873
F42C5.10	838.298	720.293	2615.65	5254.52	3.65466e-07	2.05497	1.07363e-08	4.15536	6.43715
F42D1.2	2757.48	2136.66	14251.7	18522.9	2.75065e-14	2.48285	2.2503e-16	5.59002	13.5606
F42G4.2	9.33287	4.54335	33.2296	178.948	0.00116579	2.80891	9.99248e-05	7.00754	2.93338
F42G4.6	3.84401	3.29799	30.8013	153.773	0.000103939	3.38645	5.96304e-06	10.4574	3.98322
F42G8.19	4.23393	17.1008	60.7246	109.346	0.00993822	2.21609	0.00152322	4.64633	2.00269
F42G8.8	1.11342	1.72027	23.1615	118.869	0.000173429	3.45827	1.07164e-05	10.9911	3.76088
F43C9.1	40.0738	25.6179	144.906	232.084	0.000998397	2.08511	8.29162e-05	4.24308	3.0007
F43E2.5.2	1358.84	1151.47	17377.6	33430.3	3.38148e-28	3.98179	4.40106e-31	15.7993	27.4709
F43E2.6a	1.54688	7.41226	59.0564	167.582	3.67322e-05	3.41508	1.80303e-06	10.667	4.43495
F43G9.6b.1	12.6513	8.10341	54.1599	237.911	0.000184968	2.94244	1.15173e-05	7.6871	3.7329
F44A6.5	74.9373	105.407	409.589	659.94	1.09342e-06	2.25357	3.55776e-08	4.7686	5.96121
F44C4.3	1974.64	1649.3	11807.1	10433	4.65933e-14	2.37439	3.95617e-16	5.18515	13.3317
F44C8.5b	5.54135	4.85566	69.449	81.0147	0.000437142	2.90525	3.12109e-05	7.49149	3.35938
F44D12.4	11.4021	14.0184	351.259	1902.49	6.66029e-20	5.45664	2.22904e-22	43.9148	19.1765
F44D12.5	5.1871	7.80942	127.727	764.674	4.00224e-13	4.96911	3.94395e-15	31.322	12.3977
F44D12.7	8.82871	12.6089	136.496	635.193	7.01199e-11	4.27553	1.02127e-12	19.367	10.1542
F44D12.8a	2.15134	5.49702	35.2388	166.728	0.000125029	3.30104	7.33412e-06	9.85626	3.90299
F44F1.3	0.0528063	0	11.0781	50.3523	0.00801442	2.76386	0.00114293	6.79212	2.09613
F44F4.10	1.09962	0.803266	14.1016	73.3793	0.00353131	2.92519	0.000384318	7.59573	2.45206
F44F4.4	120.014	120.635	353.251	844.283	0.000117094	1.98184	6.82172e-06	3.94996	3.93146
F44G3.10	1.09977	1.74807	54.2916	32.5544	0.00247974	2.93744	0.000245131	7.66053	2.60559
F44G3.2	12.4065	17.88	161.935	42.8252	0.0126991	2.08299	0.00216299	4.23686	1.89623
F44G3.6.2	351.939	369.988	1717.4	1909.52	2.39708e-10	2.09405	3.81809e-12	4.26946	9.62032
F44G3.7	0.0893318	1.70213	31.2168	181.971	1.86009e-06	4.18157	6.3397e-08	18.1459	5.73046
F44G4.5	0.0539729	0	9.06908	54.7728	0.00780385	2.77291	0.00110129	6.83483	2.10769
F45E4.1	16.8911	8.3214	5631.65	5304.19	1.94864e-94	8.11255	2.41542e-98	276.771	93.7103
F46A9.1	1.1169	3.60888	25.1762	136.173	0.000300196	3.29373	2.00937e-05	9.80643	3.5226
F46A9.2	0.0530017	0	5.04766	56.7888	0.0139471	2.57324	0.00248688	5.95145	1.85552
F46E10.1a	4751.44	3113.28	16681.2	20077.6	3.3119e-08	1.96969	7.51259e-10	3.91683	7.47992
F46F5.6	0.079256	0.775877	57.4514	88.8145	1.67251e-06	4.21083	5.65969e-08	18.5177	5.77663
F46G10.3	26.7785	41.6155	387.413	378.828	1.41875e-10	3.08387	2.18067e-12	8.47888	9.84809
F46G10.6	758.386	867.832	2702.21	7039.33	2.70982e-07	2.27	7.74233e-09	4.82323	6.56706
F47B3.4	0.097483	0	39.5038	269.265	1.38749e-09	5.17718	2.51099e-11	36.1814	8.85777
F47B3.6	0.0830889	0	22.1598	146.886	3.22001e-06	4.2911	1.16547e-07	19.5771	5.49214
F47B3.7	4.69155	0	19.5316	225.883	7.20702e-05	3.63449	3.89943e-06	12.4191	4.14224
F47B8.11	6.27521	12.1145	210.364	1269.12	7.51247e-16	5.18809	4.65601e-18	36.4562	15.1242
F47C12.4	1.66784	8.89517	34.2632	163.669	0.00085168	2.99632	6.90423e-05	7.9796	3.06972
F47D12.7	4.21783	4.52266	60.7492	375.24	2.48577e-08	4.23151	5.43834e-10	18.785	7.60454
F47G4.3	63.6426	33.0556	411.52	139.594	0.00255538	2.0516	0.000254351	4.14566	2.59254
F47G6.3	3.16102	2.68302	9.07851	96.4622	0.0142698	2.44994	0.0025732	5.46393	1.84558
F47H4.10	8.63704	10.6073	79.436	73.5799	0.00497603	2.3007	0.000587193	4.92697	2.30312
F48C1.7	3.18579	3.58394	37.2601	257.321	2.53227e-06	3.86241	8.94574e-08	14.5446	5.59649
F48C1.9	5.21385	4.57908	68.3819	43.7561	0.0066709	2.46019	0.000867403	5.50288	2.17582
F48F7.7	0.0931232	3.58997	109.931	138.524	1.69024e-08	4.37764	3.60362e-10	20.7875	7.77205
F49C12.15	44.2028	35.8934	252.626	1102.89	4.66011e-09	3.45442	9.32889e-11	10.9619	8.3316
F52B11.4	17.2976	29.9836	180.904	520.024	3.52209e-08	3.32259	8.05486e-10	10.0046	7.4532
F52E1.7b	228.206	377.169	2508.96	3641.36	7.40347e-17	3.05295	3.8543e-19	8.29907	16.1306
F52F12.5	3.17196	2.66236	14.1129	139.198	0.00175099	2.96732	0.000162348	7.8208	2.75672
F52H3.6	8.32602	1.67128	148.75	613.612	4.66586e-13	4.94516	4.65574e-15	30.8063	12.3311
F53B2.5	0.0837766	2.65808	21.1547	149.384	0.000123147	3.55866	7.2049e-06	11.7832	3.90958
F53B2.8	198.927	330.008	5596.59	7273.71	1.27544e-36	4.27794	8.69529e-40	19.3995	35.8943
F53B6.4a	20.6262	22.5836	112.732	448.893	5.08302e-06	3.02997	1.94374e-07	8.16793	5.29388
F53G12.6	0.0884802	2.64983	40.2667	164.693	3.6205e-06	4.00823	1.33062e-07	16.0916	5.44123
F53G12.8	7.27665	6.45691	27.1895	139.252	0.00500517	2.52391	0.000591563	5.7514	2.30058
F54A3.4	4.18467	1.73703	13.1002	88.3411	0.0136926	2.44844	0.00241155	5.45826	1.86351
F54B11.11	58.5399	24.4777	330.079	542.753	1.10592e-07	2.90924	2.85134e-09	7.5122	6.95627
F54C1.9	3.17409	2.65836	23.1659	143.292	0.000412014	3.19502	2.89827e-05	9.15794	3.38509
F54C9.4	64.6826	69.2372	226.441	521.34	0.00013379	2.10971	7.93537e-06	4.31605	3.87358
F54D1.1	1.11021	4.5754	15.1147	107.667	0.00600501	2.69955	0.000754395	6.49601	2.22149
F54D1.2	1.10303	3.64134	24.7685	70.4524	0.00714825	2.637	0.000964928	6.22037	2.1458
F54D1.3	1.10303	3.64134	24.7685	70.4524	0.00714825	2.637	0.000964928	6.22037	2.1458
F54D11.1.1	9826.54	7812.66	33112.8	49373.1	1.0384e-08	1.97624	2.14951e-10	3.93466	7.98364
F54E2.1	1064.76	1162.89	12254	13015.5	3.75339e-30	3.25187	3.72198e-33	9.52599	29.4256
F54F12.1	6.26139	6.43852	35.2442	206.43	0.000227794	3.08518	1.46263e-05	8.48654	3.64246
F54H5.2	3.1676	6.19048	41.8878	85.4453	0.00262762	2.69626	0.000264309	6.4812	2.58044
F55A11.11	1.11635	9.34328	25.3566	126.513	0.00825607	2.52253	0.00119018	5.74589	2.08323
F55C5.1	2.16681	2.62106	118.77	507.926	4.02224e-14	5.34971	3.3903e-16	40.7777	13.3955
F55D12.6	1.11285	4.56878	17.1279	118.86	0.00317177	2.84723	0.000332018	7.19617	2.4987
F55F8.7	0.079763	0	13.2167	136.737	3.60842e-05	3.93903	1.76451e-06	15.3379	4.44268
F55H12.1	3.15266	0	16.1114	69.0295	0.0124724	2.55403	0.00209742	5.87271	1.90405
F55H12.5	5.22575	0.768293	39.2541	127.054	0.00026284	3.23562	1.71372e-05	9.41932	3.58031
F56A11.6	3.18911	3.57769	49.337	323.522	8.49752e-08	4.21058	2.11714e-09	18.5145	7.07071
F56B3.6	11.393	3.58055	44.3044	279.746	7.48311e-05	3.2454	4.08591e-06	9.48336	4.12592
F56C11.6b	93.367	79.703	337.129	530.575	3.04424e-05	2.01084	1.45844e-06	4.03018	4.51652
F56D2.5	28.9837	32.3219	204.101	282.453	2.82641e-06	2.57103	1.01775e-07	5.94232	5.54877
F56F3.4	9.3303	14.0734	35.2388	150.481	0.011413	2.18421	0.00184574	4.54479	1.9426
F56H11.3a	0.0580654	0	12.0868	60.8781	0.00320093	3.03406	0.000336261	8.1911	2.49472
F57B9.3	0.104296	0	252.562	196.085	1.33753e-16	6.28714	7.21195e-19	78.0941	15.8737
F57F4.1	1.1113	0	20.1431	112.752	8.10397e-05	3.71134	4.45296e-06	13.0986	4.0913
F57F4.3	4277.55	1802.65	15296.4	24797	1.61596e-07	2.37466	4.33661e-09	5.18612	6.79157
F57H12.5a	5.7621	13.0358	44.442	236.313	0.000266192	2.98483	1.74442e-05	7.91629	3.5748
F57H12.5c	0.0531293	0	18.9949	43.0786	0.00533231	2.89231	0.000647081	7.42459	2.27308
F58A6.5	3.1591	1.73817	12.0943	88.3348	0.0102465	2.55978	0.00159079	5.89616	1.98943
F58A6.8	17.7602	16.4395	217.283	781.599	1.96506e-12	4.14856	2.2531e-14	17.7354	11.7066
F58A6.9	4.84567	6.15202	91.6401	429.814	2.89281e-10	4.48045	4.66148e-12	22.3228	9.53868
F58B3.1	369.619	280.129	4387.48	5648.52	5.30639e-28	3.64053	7.23523e-31	12.4712	27.2752
F58B3.3	15.9185	12.5193	109.255	173.829	5.9817e-05	2.7266	3.11041e-06	6.61896	4.22318
F58D2.2	7.29321	6.42665	45.3113	293.999	1.30276e-05	3.4554	5.46617e-07	10.9693	4.88514
F58D5.7	2.15196	7.39802	24.1765	181.973	0.000842875	3.01134	6.82241e-05	8.06311	3.07424
F58E6.5	2.16388	7.37009	67.4503	383.631	3.93605e-08	4.1842	9.05036e-10	18.179	7.40494
F58F12.3	5.21528	0	17.1255	104.619	0.00888283	2.62428	0.00131348	6.16575	2.05145
F58G1.3	2.15622	1.69391	33.2338	231.52	1.09441e-06	4.1013	3.56777e-08	17.1639	5.96082
F58G1.4	2058.67	2577.41	7820.79	14455	7.44763e-08	2.0107	1.83248e-09	4.02978	7.12798
F58H1.6	12.4036	7.39728	48.3133	150.498	0.00272141	2.48306	0.000275393	5.59082	2.56521
F58H7.8	29.8514	38.3909	194.124	236.897	6.08164e-05	2.27203	3.18122e-06	4.83003	4.21598
F59A1.10	254.26	193.891	1965.48	2593.55	6.36956e-18	3.04566	2.8818e-20	8.25724	17.1959
F59A1.15	0.0549302	0	8.06455	57.8161	0.00766701	2.77994	0.00106963	6.86824	2.11537
F59A3.8	1.11065	1.72579	26.1746	101.588	0.000269449	3.37187	1.7685e-05	10.3522	3.56952
F59A6.12	8.31743	6.42878	93.5892	220.779	5.22497e-07	3.51771	1.60619e-08	11.4534	6.28192
F59A6.2	0.0616923	0.80842	14.0995	66.9842	0.00288325	3.02176	0.000295741	8.1216	2.54012
F59A6.4	1.11169	2.67104	16.1214	115.8	0.00124112	3.0904	0.000107228	8.51731	2.90619
F59B1.2	1561.71	1669.32	6784.17	8879.35	4.98338e-11	2.04776	7.07278e-13	4.13465	10.3025
F59B10.4a	58.5324	44.4763	172.103	501.941	0.000220765	2.25807	1.40928e-05	4.78352	3.65607
F59D6.3	116.953	117.754	628.993	1230.39	1.15346e-09	2.64861	2.0517e-11	6.27063	8.938
F59E12.12	2.14267	4.56654	28.189	111.773	0.00138167	2.928	0.000121855	7.61052	2.85959
H04J21.1	0.0684904	2.68861	8.07154	91.3649	0.00979886	2.65104	0.00149822	6.28122	2.00882
H04M03.1	2.15631	0.749972	41.2807	225.762	1.65212e-07	4.34679	4.50533e-09	20.3476	6.78196
H05L14.1	2.15795	3.58437	42.2892	249.184	8.19868e-07	4.01312	2.59147e-08	16.1461	6.08626
H06H21.9	2.14527	2.66144	35.2301	121.956	0.000108781	3.39195	6.28168e-06	10.4973	3.96345
H06I04.5	4.20123	0.766727	22.161	151.163	0.000380907	3.2664	2.64168e-05	9.62245	3.41918
H08M01.1	1.1218	0.760601	15.1225	188.039	1.93574e-05	3.90306	8.54195e-07	14.9602	4.71315
H10E21.1b	43.1638	48.2994	263.642	297.329	9.13592e-06	2.26719	3.70872e-07	4.81386	5.03925
H10E21.3a	138.468	139.652	788.994	1081.72	1.15417e-10	2.46498	1.73823e-12	5.52121	9.93773
H12D21.1	3.45061	0.492649	14.6546	71.4566	0.0138509	2.52142	0.00245772	5.74149	1.85852
H12D21.13	2.23677	0	9.47534	68.649	0.0147031	2.52583	0.00268001	5.75906	1.83259
H17B01.2	0.0611359	3.01953	27.8951	49.4178	0.010323	2.60453	0.00160831	6.08191	1.9862
H20J04.1	1.0958	0.810662	6.05655	71.0243	0.0126946	2.57697	0.00216025	5.96685	1.89638
H22K11.4a	63.6552	69.2444	277.747	406.3	4.065e-05	2.04256	2.01801e-06	4.11977	4.39094
H23L24.5	18.5657	19.3125	142.878	182.941	3.21629e-05	2.60524	1.55482e-06	6.08492	4.49265
H27M09.5	2.13521	2.68192	22.1492	86.3313	0.00328654	2.81797	0.000347699	7.05172	2.48326
H32C10.1a.2	1.10425	1.73878	17.1208	84.2777	0.00242947	2.9722	0.000238806	7.84729	2.61449
H32C10.3	0.0539729	0	9.06908	54.7728	0.00780385	2.77291	0.00110129	6.83483	2.10769
H34I24.1	0.0572015	0	10.0762	60.871	0.00452821	2.94119	0.000522	7.68044	2.34407
H34I24.2	1322.96	1106.74	5403.38	8568.58	1.36974e-10	2.25908	2.08835e-12	4.78687	9.86336
H34P18.1	3.17099	1.71727	57.2733	91.4958	5.80052e-05	3.42233	3.00541e-06	10.7207	4.23653
H38K22.6	2.13277	0.79404	12.0943	89.8128	0.00426249	2.85403	0.00048339	7.23019	2.37034
H38K22.7	3.16029	0	7.06659	99.0289	0.011413	2.60358	0.00184616	6.07793	1.9426
K01D12.11	210.195	309.073	10355.9	9071.91	7.34026e-55	4.90186	1.81971e-58	29.8956	54.1343
K01D12.15	2.78518	4.34499	40.3622	134.007	6.79911e-05	3.41107	3.62816e-06	10.6374	4.16755
K01H12.2	10.3603	10.2462	36.2394	192.208	0.00272863	2.54443	0.000277006	5.83377	2.56406
K01H12.4	4.20701	0	36.2467	185.04	1.97666e-05	3.75585	8.77154e-07	13.509	4.70407
K02A11.4	23.683	14.038	149.913	155.736	0.000155312	2.48382	9.38516e-06	5.59375	3.80879
K02D7.4	932.579	996.325	5631.83	7777.01	6.96198e-16	2.54717	4.18539e-18	5.84485	15.1573
K02D7.5	105.68	176.809	369.362	1129.49	0.00025812	2.04646	1.67814e-05	4.1309	3.58818
K02E11.1	2.15039	2.6513	28.1979	167.723	4.31247e-05	3.57499	2.16225e-06	11.9174	4.36527
K02E11.10	1.10817	0	34.2126	84.3199	5.17713e-05	3.75652	2.64712e-06	13.5153	4.28591
K02F6.3	10.3568	2.64674	49.3199	161.669	0.000586291	2.90493	4.39673e-05	7.48982	3.23189
K03H1.1	9.35032	3.15257	62.5968	519.463	4.89405e-08	4.18481	1.16778e-09	18.1867	7.31033
K03H1.12	3.18601	0.745785	38.2663	263.426	3.10076e-07	4.24633	9.03226e-09	18.979	6.50853
K03H1.9	0.0649514	0.802138	15.1072	75.1171	0.00145285	3.17535	0.000130562	9.03389	2.83778
K04A8.20	3.18993	0.737554	190.16	211.713	5.41681e-14	5.16786	4.66648e-16	35.9485	13.2663
K04A8.3	0.0888796	1.70286	69.9401	139.314	5.72986e-08	4.47173	1.38595e-09	22.1883	7.24186
K04A8.4	0.10764	3.57046	180.624	377.641	7.47417e-16	5.545	4.58595e-18	46.6887	15.1264
K04A8.5	4.21194	2.63767	148.799	133.323	2.96648e-09	4.19331	5.79139e-11	18.2942	8.52776
K04E7.2.2	1436.71	1024.87	9407.89	19365.3	5.72051e-16	3.19657	3.36814e-18	9.16776	15.2426
K04E7.3	16.5219	10.2224	170.052	243.269	4.46043e-08	3.32103	1.03943e-09	9.99379	7.35062
K04G2.4	10.6388	4.16303	67.5688	344.211	9.87783e-07	3.71496	3.19568e-08	13.1315	6.00534
K04H4.5	2.16311	7.37154	58.3942	362.234	1.75168e-07	4.05944	4.78767e-09	16.673	6.75655
K05F1.10	127.187	137.774	509.222	761.841	3.56685e-06	1.98395	1.30648e-07	3.95574	5.44771
K05F1.2	5.98717	5.29349	151.499	656.748	1.1906e-14	5.11484	8.92855e-17	34.6513	13.9242
K05F1.3	5.22868	4.55149	19.145	161.608	0.00202366	2.83148	0.000192896	7.11805	2.69386
K05F1.9	3.19591	3.56587	119.788	774.777	1.14229e-14	5.42869	8.49552e-17	43.0724	13.9422
K06A1.2	1.09411	1.76002	15.1022	56.8349	0.0130219	2.52703	0.00223637	5.76383	1.88532
K06A4.6	0.0482007	0	12.0793	40.5693	0.0134116	2.58904	0.00233694	6.01698	1.87252
K06A5.2	15.5048	14.0151	174.133	1030.5	5.10066e-12	4.41171	6.25925e-14	21.2842	11.2924
K06G5.1b.3	4396.92	3941.41	18781.6	29133.3	1.28856e-11	2.26767	1.65313e-13	4.81543	10.8899
K06H7.8	1.0933	0	5.04982	66.9521	0.0134166	2.57886	0.00234239	5.97466	1.87236
K07A1.4	0.0589241	0	7.06135	67.972	0.00516848	2.90492	0.000618872	7.48978	2.28664
K07A1.5	5.22552	1.71209	32.9396	131.141	0.000521325	3.09236	3.85784e-05	8.5289	3.28289
K07A3.3b	0.0664473	0	29.5803	66.1438	0.000143768	3.6822	8.6043e-06	12.8367	3.84234
K07F5.1	25.6922	38.9881	435.693	2044.33	1.02894e-15	4.54507	6.63213e-18	23.3455	14.9876
K07F5.11	28.5018	35.8966	196.556	783.265	3.4957e-08	3.32505	7.97284e-10	10.0216	7.45647
K07F5.2	8.67487	3.29776	302.367	1651.5	2.04541e-21	6.07919	5.45105e-24	67.611	20.6892
K07F5.3	27.1493	7.43862	168.565	892.193	4.15674e-09	3.98875	8.21816e-11	15.8757	8.38125
K07F5.4	0.0724383	0.788132	14.1073	101.547	0.000384685	3.45316	2.67265e-05	10.9523	3.41489
K07F5.5	20.4662	17.8194	270.743	1305.59	1.54758e-14	4.56417	1.19893e-16	23.6566	13.8103
K07F5.9	49.3217	45.4174	158.027	756.513	2.67012e-05	2.70067	1.25438e-06	6.50102	4.57347
K08B4.3	61.9419	87.6106	932.204	1192.86	5.48957e-20	3.49826	1.80321e-22	11.3	19.2605
K08C9.1	0.0786449	0	11.0939	133.068	6.78239e-05	3.83598	3.61083e-06	14.2806	4.16862
K08C9.2	5.24438	17.8345	57.3892	367.343	5.4017e-05	3.18942	2.78538e-06	9.12244	4.26747
K08D10.7.1	4.19005	0.784574	16.4916	103	0.00513703	2.74904	0.000613515	6.72269	2.28929
K08D10.8	1.11738	2.65919	27.8213	137.815	9.68513e-05	3.50054	5.50435e-06	11.318	4.01389
K08D8.12b	13.4445	13.0822	171.041	174.061	4.54158e-07	3.10614	1.37641e-08	8.61075	6.34279
K08D8.3	232.739	216.744	1328.43	2053.59	1.00248e-12	2.62342	1.07487e-14	6.16209	11.9989
K08D8.4a	119.94	259.159	1835.16	1491.11	1.2273e-11	2.83116	1.56693e-13	7.11645	10.911
K08D8.4f	173.375	132.449	1638.26	1835.12	1.11415e-19	3.20196	3.8669e-22	9.20206	18.9531
K08D8.7b	23.8871	14.6007	142.842	156.921	0.000218105	2.4492	1.3896e-05	5.46112	3.66133
K08E3.1	149.739	232.018	724.597	1170.35	2.03085e-06	2.03628	7.06108e-08	4.10185	5.69232
K08E7.7a	30.6693	13.939	254.956	182.14	8.11241e-06	2.79183	3.25804e-07	6.9251	5.09085
K08E7.9	365.949	231.965	3281.85	3858.87	1.23655e-19	3.25925	4.36833e-22	9.57484	18.9078
K08F4.5	1.12381	1.70031	36.2466	186.055	1.276e-06	4.12131	4.1993e-08	17.4036	5.89415
K08F4.8	10.9273	16.5946	101.112	345.837	1.23641e-06	3.3091	4.06134e-08	9.91146	5.90784
K09B11.5b	5.62103	4.57504	37.371	163.095	0.000219873	3.12299	1.40223e-05	8.71194	3.65783
K09C6.1	0.0758925	3.07177	11.2936	116.445	0.00245698	3.0151	0.000241931	8.08415	2.6096
K09C6.7a	6.91782	0.751789	40.012	208.964	3.34403e-05	3.54866	1.62279e-06	11.7018	4.47573
K09C6.8	1.47462	1.91917	9.00702	91.1566	0.0068049	2.74633	0.000892418	6.71006	2.16718
K09E10.1c	28.4886	34.4332	154.438	162.405	0.00185928	1.95716	0.000174578	3.88298	2.73065
K09E4.1	3.40214	6.98747	28.2767	149.125	0.00112598	2.90419	9.62335e-05	7.486	2.94847
K09F6.3	11.6791	4.60591	53.7791	257.071	5.34245e-05	3.20859	2.74821e-06	9.24444	4.27226
K09H9.3	3.18275	4.53864	48.319	197.285	6.2947e-06	3.63923	2.4617e-07	12.46	5.20103
K10C2.1	3818	2264.2	16789.9	34459.3	7.17878e-11	2.73005	1.05001e-12	6.6348	10.1439
K10C9.7	6.25102	1.7112	33.2218	133.148	0.000807477	2.9919	6.50586e-05	7.95522	3.09287
K10D11.1	50.3485	94.9175	274.531	729.135	2.51306e-05	2.38738	1.16347e-06	5.23206	4.5998
K10D11.5	126.162	121.583	679.273	582.63	4.1049e-07	2.07818	1.2288e-08	4.22273	6.3867
K11C4.1	1.11149	2.67146	13.1044	117.826	0.00181137	3.02517	0.000168844	8.14082	2.74199
K11D12.3a	150.766	226.293	857.436	1280.38	3.60694e-08	2.22826	8.27126e-10	4.68569	7.44286
K11H12.4	100.552	86.3474	452.87	838.187	1.07395e-07	2.44627	2.76225e-09	5.45004	6.96902
K11H12.8d	0.0670737	0	72.9733	24.6238	0.000165279	3.6605	1.01104e-05	12.645	3.78178
K12B6.9	48.2873	62.5885	193.225	400.132	0.000331613	2.04836	2.25665e-05	4.13635	3.47937
K12G11.2	12.5587	12.178	89.5224	66.4007	0.0118806	2.03447	0.00195125	4.09672	1.92516
M01G12.12	180.465	152.037	822.19	799.606	2.24878e-07	2.02369	6.27805e-09	4.06623	6.64805
M01G12.9	89.2868	98.7148	3216.43	3920.98	1.36795e-53	4.90538	4.23908e-57	29.9685	52.8639
M02F4.7	876.203	575.601	2717.29	4476.22	4.41093e-07	2.02681	1.33134e-08	4.07502	6.35547
M02H5.5	74.9303	92.0911	361.274	484.757	9.94205e-06	2.04375	4.08527e-07	4.12317	5.00252
M03B6.1	61.614	57.7976	320.021	554.985	2.43783e-07	2.50863	6.9048e-09	5.69081	6.613
M03B6.2	993.015	796.446	3620.02	4568.98	9.14543e-09	1.95126	1.87615e-10	3.86711	8.0388
M04C3.1a	577.995	485.091	3277.72	4218.26	9.63181e-15	2.557	6.98433e-17	5.88484	14.0163
M04C3.2a	56.3468	74.0093	830.155	1073.92	7.8666e-20	3.53252	2.68152e-22	11.5717	19.1042
M04C3.5c	6.67906	6.07315	56.1646	56.7879	0.0102187	2.2979	0.00158267	4.9174	1.99061
M04C9.4	25.7369	22.6037	112.711	238.145	0.000365379	2.34768	2.52266e-05	5.09005	3.43726
M04G12.2	328.03	357.623	1385.81	2698.44	1.19364e-08	2.2885	2.49308e-10	4.88548	7.92313
M04G7.2a	0.0603738	0.810994	9.83686	67.8231	0.00635161	2.82022	0.000810927	7.06272	2.19712
M05B5.1	1.30829	3.09365	30.4626	180.754	1.15901e-05	3.81369	4.80558e-07	14.0616	4.93591
M05D6.1.1	0.0517377	0	9.97209	49.3227	0.0116427	2.64121	0.00190011	6.23853	1.93395
M117.4	4.20686	8.34792	39.2635	171.835	0.000456375	2.9581	3.29518e-05	7.77102	3.34068
M176.1a	7.26914	6.47076	60.3563	73.219	0.00476666	2.41231	0.00055776	5.32326	2.32179
M28.10	1326.03	1177.19	4426.17	8060.2	5.19434e-08	2.05233	1.24909e-09	4.14776	7.28447
M28.9.1	1.11807	0.767744	34.2273	138.223	4.85283e-06	4.01448	1.8497e-07	16.1614	5.314
M6.1b	3491.13	3088.54	10656.9	24183.1	2.88843e-07	2.11461	8.30636e-09	4.33074	6.53934
M7.7	0.0567168	0.818236	21.1285	47.7074	0.00433447	2.91282	0.000494293	7.5309	2.36306
M70.1b	3.17832	1.44899	50.1105	150.218	3.56685e-06	3.87989	1.30506e-07	14.7219	5.44771
M70.3b	0.099603	4.78482	57.593	281.024	9.33702e-08	4.32803	2.35523e-09	20.0847	7.02979
M88.1.1	541.166	701.237	8260.5	4319.5	4.25288e-15	3.03986	2.92575e-17	8.22408	14.3713
C01B10.1	560.93	561.514	2315.15	3766.29	1.37345e-09	2.1782	2.47707e-11	4.52588	8.86219
C04G2.3	2.90425	15.2043	63.9507	404.585	8.11797e-06	3.55954	3.2653e-07	11.7904	5.09055
C08A9.11	20.6018	16.9116	92.5719	144.486	0.00302269	2.12937	0.000312479	4.37527	2.51961
C08E3.5	10.3535	11.213	117.682	65.1638	0.0026607	2.38293	0.000268296	5.21595	2.575
C08F11.14	0.058511	0	4.04415	69.9929	0.00889624	2.73103	0.00131941	6.63931	2.05079
C18H2.4	0.0580964	0.815486	13.0918	58.965	0.00560383	2.85048	0.000689061	7.21243	2.25152
F01D4.3	0.0509453	0	8.06226	49.6914	0.0126698	2.61015	0.00215119	6.10569	1.89723
F10F2.6	0.0578189	0.816037	10.4786	60.9267	0.00753904	2.76409	0.00104103	6.7932	2.12268
F20D1.5	8.98218	10.2144	318.108	380.104	1.00718e-17	4.55672	4.7441e-20	23.5347	16.9969
F35E2.10	0.0580548	0.815569	9.07152	62.8926	0.00820556	2.73703	0.00118046	6.66699	2.08589
F36H12.14	1.10399	0	14.1048	88.3285	0.000884997	3.27957	7.2182e-05	9.71065	3.05306
F36H12.6	8.92987	1.49493	103.556	484.106	5.58992e-10	4.56916	9.35407e-12	23.7385	9.25259
F40F12.8	3.16296	1.20212	18.9536	94.7998	0.00300316	2.89074	0.000309716	7.4165	2.52242
F48F5.2	6.25657	6.44802	27.1932	169.774	0.00154449	2.78803	0.000140521	6.90688	2.81121
F55C5.2	5.24522	0.733113	77.5124	405.025	6.76636e-10	4.67316	1.15743e-11	25.5129	9.16964
F56D6.15	2.354	2.67427	365.329	540.542	7.32229e-25	6.20619	1.27068e-27	73.8329	24.1354
F59A6.8	5.72922	2.05606	20.1329	105.144	0.00635305	2.63183	0.000811789	6.19812	2.19702
K06A4.8	1.10384	0	14.7079	87.2324	0.00099789	3.25529	8.28122e-05	9.54863	3.00092
LLC1.121	22.6606	24.5195	86.5528	220.811	0.00219275	2.17281	0.000211461	4.509	2.65901
M176.9	5.22805	3.60299	43.259	134.189	0.000251337	3.09731	1.62781e-05	8.5582	3.59974
T08G3.4	0.0736938	0.78584	9.98497	110.687	0.000679974	3.35201	5.251e-05	10.2107	3.16751
T10B9.6	2.15236	1.70121	98.8692	117.239	4.74932e-08	4.22432	1.12736e-09	18.6916	7.32337
T13F2.9	11.6688	26.2674	309.636	1861.66	1.8405e-15	4.91954	1.20913e-17	30.2641	14.7351
W03D8.10	0.0922768	1.05536	17.1871	224.821	1.45896e-06	4.33375	4.84661e-08	20.1645	5.83596
Y113G7B.14	112.84	94.9246	583.667	538.808	4.32632e-07	2.147	1.30312e-08	4.42907	6.36388
Y39B6A.21	59.5685	56.8397	370.339	639.532	4.66011e-09	2.74475	9.30665e-11	6.70272	8.3316
Y41D4B.18	36.4345	57.7885	459.405	684.98	1.53627e-12	3.21676	1.70432e-14	9.29698	11.8135
Y59E9AL.5	0.061597	0.978319	6.25815	74.4062	0.00736071	2.77669	0.00100718	6.85277	2.13308
Y69A2AR.14	2.145	0	24.4009	133.996	6.59226e-05	3.68089	3.50552e-06	12.825	4.18097
Y69A2AR.8	0.0953691	0	34.5021	244.729	7.36874e-09	5.01396	1.49339e-10	32.3111	8.13261
ZC47.9	10.3467	10.2727	75.4457	77.3175	0.00682148	2.20032	0.000895438	4.59582	2.16612
ZK1251.5	0.0710002	0.790778	5.1151	105.097	0.00240568	3.08415	0.000236021	8.4805	2.61876
R01H2.2	1.10245	2.69137	17.1193	77.1654	0.00633655	2.71306	0.000808515	6.55709	2.19815
R02D5.7	18.563	9.28009	97.6133	209.605	9.12916e-05	2.77037	5.13175e-06	6.82283	4.03957
R03D7.8	1.09578	1.75647	10.0782	65.9613	0.0144069	2.50325	0.00260727	5.66961	1.84143
R03G5.5a	48.288	60.6801	202.281	407.264	0.000164113	2.11116	1.00288e-05	4.32038	3.78486
R03H10.6	10.3655	17.8578	149.9	123.17	8.60557e-05	2.67804	4.7948e-06	6.39986	4.06522
R03H10.7	13.4468	12.1262	209.273	182.232	2.59581e-08	3.33101	5.69517e-10	10.0632	7.58573
R05F9.13	35.687	33.486	252.368	1263.28	2.5762e-10	3.77991	4.13533e-12	13.7362	9.58902
R05F9.8	11.6082	15.4893	149.489	689.687	1.38725e-10	4.11634	2.12365e-12	17.3437	9.85785
R05H10.1	3.17515	10.2698	74.4431	91.5397	0.00117245	2.70009	0.000100714	6.49841	2.93091
R06B10.1	2.1478	0.766414	27.1894	149.4	2.72716e-05	3.73671	1.28456e-06	13.331	4.56429
R06B9.1	1.17028	1.83428	74.8119	42.8108	0.000177313	3.40283	1.10166e-05	10.5768	3.75126
R07B1.3	82.2647	87.7217	516.126	707.41	1.25528e-09	2.5394	2.24838e-11	5.81345	8.90126
R07B1.9	40.104	133.961	424.7	982.803	9.31482e-06	2.57773	3.7929e-07	5.97001	5.03083
R07B7.6a	95.4164	78.7486	532.324	356.506	2.45968e-05	2.04392	1.13113e-06	4.12364	4.60912
R07C3.13	1.09808	1.75162	15.1055	66.9939	0.00764727	2.68722	0.00106403	6.44071	2.11649
R07C3.4	2.12789	0	6.05831	82.2049	0.0125767	2.58674	0.00212483	6.00738	1.90043
R07E4.1a	143.579	114.91	650.102	733.356	1.60333e-07	2.13892	4.29277e-09	4.40433	6.79498
R07E5.15	3.18613	6.9727	31.8987	265.676	3.01753e-05	3.50909	1.44191e-06	11.3852	4.52035
R07E5.6	0.0926905	3.59068	23.1731	220.636	2.34487e-05	3.79608	1.06671e-06	13.891	4.62988
R08A2.1	2.1403	0.780378	27.1809	104.641	0.000226322	3.39563	1.45177e-05	10.5241	3.64527
R08C7.5b	1.12065	1.70625	22.1628	169.739	2.4203e-05	3.78391	1.11057e-06	13.7743	4.61613
R08E3.2	236.821	156.782	1072.78	1045.12	9.71497e-08	2.14676	2.4616e-09	4.42831	7.01256
R08E5.1.1	39.0586	36.8809	222.374	222.985	8.25973e-05	2.17909	4.57651e-06	4.52867	4.08303
R08E5.3	602.038	522.343	4999.53	4749.79	4.87688e-20	2.85778	1.57172e-22	7.24897	19.3119
R08F11.3	109.785	123.455	1303.27	1927.25	8.99098e-22	3.46986	2.28466e-24	11.0798	21.0462
R08F11.4	11.3841	4.53979	71.4474	158.671	0.000152111	2.94468	9.16779e-06	7.69904	3.81784
R09A1.3	65.6968	53.056	405.501	195.589	0.000727637	1.97767	5.70382e-05	3.93857	3.13809
R09B5.6	1083.2	935.406	4658.64	7563.05	4.34132e-11	2.32986	6.027e-13	5.02755	10.3624
R09E10.1.3	9.20712	6.99842	30.8963	112.839	0.0105373	2.30156	0.00165455	4.92991	1.97727
R09E10.2	1.1123	1.7225	15.1162	120.881	0.000571523	3.27784	4.27181e-05	9.69905	3.24297
R09E10.3	2.15931	2.63429	37.2616	281.752	3.08123e-07	4.19912	8.9372e-09	18.368	6.51128
R09E10.6	17.5528	16.8725	440.827	2230.59	1.28313e-20	5.36168	3.73766e-23	41.1175	19.8917
R09H10.7	4.21364	2.63457	157.951	155.715	2.29124e-10	4.36456	3.63531e-12	20.5998	9.63993
R102.10	2.13291	2.68669	14.1052	86.3077	0.00814783	2.61677	0.00116647	6.13375	2.08896
R105.1	2.15985	2.63328	62.4103	268.56	1.05963e-08	4.4333	2.20004e-10	21.605	7.97485
R10E11.5b.1	46.9815	58.4752	201.275	314.09	0.000401398	1.96089	2.79872e-05	3.89303	3.39642
R10E4.7	35.9875	28.3034	95.6238	369.472	0.00105631	2.29502	8.92319e-05	4.90762	2.97621
R10E9.2	8.32626	9.26322	115.761	703.484	6.17575e-11	4.44449	8.91819e-13	21.7733	10.2093
R11A8.8	3.7441	2.12548	21.7656	79.7259	0.00565573	2.69141	0.000697546	6.45945	2.24751
R11E3.1	8.31508	14.047	79.5024	191.255	0.000100718	2.84858	5.75534e-06	7.20289	3.99689
R11E3.2	47.2466	35.931	205.27	212.8	0.000683687	1.96292	5.28814e-05	3.89851	3.16514
R11G11.12	27.787	32.1324	163.008	200.542	0.000258457	2.18965	1.68193e-05	4.56196	3.58761
R11G11.14	10.3485	6.45667	65.396	98.6484	0.00236636	2.4799	0.000231651	5.57858	2.62592
R13H9.1	1.1251	2.99461	25.1844	210.584	9.19158e-06	3.87622	3.73702e-07	14.6845	5.03661
R13H9.2	13.3503	27.7323	374.534	1800.57	1.06211e-16	4.90455	5.59523e-19	29.9513	15.9738
R13H9.5	0.0806984	0	19.1812	135.849	1.01208e-05	4.12998	4.17126e-07	17.5085	4.99479
R13H9.6	0.0719746	0	35.2158	79.5933	2.06456e-05	4.00232	9.23836e-07	16.0257	4.68517
R148.7	4.20944	0.752341	27.1972	220.648	1.90988e-05	3.73387	8.40418e-07	13.3047	4.71899
R155.2	6.26037	2.64355	35.2431	199.297	8.19629e-05	3.3366	4.51786e-06	10.1022	4.08638
R155.3	1.11861	2.65671	36.2391	138.232	2.59654e-05	3.66444	1.20855e-06	12.6796	4.58561
R193.2	453.046	298.596	4620.38	6822.39	3.9443e-23	3.58803	9.04487e-26	12.0255	22.404
T01B11.4	1.11306	1.72099	16.1325	123.925	0.000441499	3.32208	3.16198e-05	10.001	3.35507
T01B7.7	5.23085	3.59814	50.322	147.429	5.82421e-05	3.2823	3.0213e-06	9.72904	4.23476
T01E8.9	0.0971922	2.63609	54.3601	247.164	2.32905e-08	4.56071	5.05216e-10	23.6	7.63282
T02B11.4	42.1098	70.1833	215.495	339.993	0.000427814	1.9805	3.03991e-05	3.94629	3.36875
T02B11.9	1.10771	0.787655	14.1074	101.55	0.0007743	3.25748	6.16657e-05	9.56308	3.11109
T02E1.6	4.20187	1.70909	20.15	156.512	0.000499294	3.18545	3.65458e-05	9.09738	3.30164
T02E1.7	1.11171	0.779964	18.1325	115.801	0.000194621	3.50397	1.22068e-05	11.3449	3.71081
T03F1.5.1	7.23936	9.90882	166.179	888.156	2.81184e-14	4.95512	2.31779e-16	31.0198	13.551
T03F6.6.2	3.19112	2.62641	62.4196	383.619	1.60124e-09	4.60051	2.95735e-11	24.26	8.79554
T04A8.13	6.25808	5.49422	31.2176	178.94	0.000569958	2.96518	4.25658e-05	7.80923	3.24416
T04F3.3	1.11	3.6245	17.1256	105.636	0.0030994	2.86901	0.000321753	7.30562	2.50872
T04H1.9	55.4673	107.284	2395.25	6532.91	3.75339e-30	5.21215	3.60557e-33	37.0692	29.4256
T05A7.6	1.1301	4.53108	50.3379	259.379	3.42069e-07	4.1106	1.00278e-08	17.2748	6.46589
T05B4.2	60.5867	60.6608	405.532	378.855	2.41019e-07	2.37147	6.81158e-09	5.17468	6.61795
T05C12.1	2.14652	0	37.2428	131.109	9.85405e-06	3.92552	4.043e-07	15.195	5.00639
T05C12.3	1.09498	0	12.088	63.8989	0.00556012	2.85093	0.000681728	7.21463	2.25492
T05D4.5	6.25459	2.65245	38.2534	148.422	0.000305585	3.10111	2.05681e-05	8.58077	3.51487
T05E12.6a	2368.11	2009.11	11894.7	17380.9	5.63347e-14	2.47983	4.88804e-16	5.57832	13.2492
T05F1.5	3.1882	2.63187	40.2815	308.232	2.25246e-07	4.18172	6.30996e-09	18.1477	6.64734
T05F1.8	7.61703	3.58619	64.6057	205.117	5.30437e-06	3.50487	2.04153e-07	11.352	5.27537
T06A10.107	0.055845	0.819985	8.06506	58.8355	0.0113698	2.63637	0.00183284	6.21764	1.94425
T06A4.2	5.22953	4.5499	27.1917	159.592	0.000798037	2.95852	6.41991e-05	7.77325	3.09798
T06C10.3	0.079079	3.61605	22.8501	119.633	0.00095511	3.15512	7.85517e-05	8.90813	3.01995
T06C10.6	0.057615	0.816443	14.0963	56.8251	0.00556012	2.85182	0.000681486	7.21913	2.25492
T06C12.10	37.0114	52.1348	251.547	188.4	0.000739204	1.95371	5.82478e-05	3.87369	3.13124
T06C12.14	5.24101	0.742265	123.764	212.664	4.75225e-10	4.47226	7.92286e-12	22.1965	9.3231
T06E4.12.2	5.23275	3.59482	30.1919	184.02	0.000208773	3.20795	1.32109e-05	9.24039	3.68032
T06E4.6	10.2193	11.8858	108.031	325.323	9.31011e-08	3.57679	2.34267e-09	11.9322	7.03105
T06E6.3	7.26882	7.42486	72.4167	59.0094	0.0066548	2.32775	0.000864073	5.02021	2.17686
T07H3.1	22.6805	28.2827	486.041	526.512	5.42515e-18	3.87172	2.38727e-20	14.6387	17.2656
T07H3.2	9.34735	7.37105	207.268	215.81	5.33924e-11	3.9311	7.64404e-13	15.2538	10.2725
T07H3.6	10.3533	14.0759	72.4413	106.806	0.00448378	2.23019	0.000515488	4.69194	2.34836
T07H8.5	1.1144	3.6144	77.4444	68.1495	6.52028e-05	3.42217	3.4632e-06	10.7196	4.18573
T08B6.4	7.29594	10.223	83.5438	328.678	3.78177e-07	3.61125	1.11801e-08	12.2207	6.4223
T08B6.9	2.13779	3.62662	18.1303	99.54	0.00459098	2.73406	0.000531512	6.65325	2.33809
T08E11.1	4.19921	3.60897	63.3797	94.5626	0.000116171	3.17011	6.73916e-06	9.00112	3.9349
T08E11.8	2.15379	0.754927	77.4782	155.607	1.96224e-08	4.43833	4.20784e-10	21.6805	7.70725
T08G11.2	1.10453	1.73819	16.1158	86.3077	0.00251581	2.96762	0.00024932	7.82246	2.59932
T08G3.7	0.0613603	0	6.99214	74.2014	0.00459098	2.93908	0.000531206	7.6692	2.33809
T08H10.3	2.14089	2.67027	15.4479	117.286	0.00212457	2.94615	0.000203832	7.70689	2.67273
T09F5.10	0.0553851	0	13.0897	53.7714	0.00451916	2.94081	0.000520676	7.67841	2.34494
T09F5.9	141.55	106.324	1321.41	3751.71	4.62873e-17	3.87838	2.35238e-19	14.7064	16.3345
T10B9.1	9.08341	2.14903	85.0786	106.48	0.000109287	3.14064	6.31948e-06	8.81918	3.96143
T10B9.10	1.13293	2.63024	250.666	123.813	4.35613e-12	4.98932	5.29162e-14	31.7639	11.3609
T10B9.2	78.2651	61.1404	1111.97	954.875	4.05976e-20	3.54925	1.25806e-22	11.7066	19.3915
T10B9.3	13.4517	23.5362	339.078	218.953	2.45829e-09	3.3716	4.72308e-11	10.3503	8.60937
T10E10.6	0.0651842	4.27709	19.4694	67.8656	0.01361	2.50734	0.00239134	5.68572	1.86614
T10E9.4.2	7.29995	13.0661	120.787	582.289	7.72934e-10	4.13558	1.34611e-11	17.5766	9.11186
T10H4.12	124.13	146.301	1448.17	1508.61	1.4123e-20	3.16611	4.20145e-23	8.97623	19.8501
T10H9.5a	1504.33	975.376	5963.96	10277	7.72536e-10	2.40998	1.34063e-11	5.31468	9.11208
T11B7.2b	26.0738	20.061	119.419	223.9	0.000249013	2.39615	1.60967e-05	5.26397	3.60378
T11F8.4	2.13779	2.6766	20.1411	98.5261	0.00236	2.89958	0.000230515	7.46212	2.62709
T11F9.3	246.042	178.681	816.179	1304.82	1.63041e-06	2.03072	5.49702e-08	4.08608	5.7877
T12B5.10	246.287	279.895	1661.41	2134.44	1.51936e-14	2.59076	1.15823e-16	6.02416	13.8183
T12B5.8	85.8896	104.307	550.674	581.853	2.83534e-08	2.29943	6.27642e-10	4.92264	7.54739
T12G3.1a.2	1505.36	1494.15	11413.6	10531.8	4.36987e-19	2.63254	1.67916e-21	6.20119	18.3595
T13F2.11	14.2838	38.8908	331.658	1464.91	8.58086e-13	4.31615	9.04088e-15	19.9201	12.0665
T13H10.1	2.15189	0.758609	25.1822	187.048	8.93911e-06	3.91358	3.62329e-07	15.0697	5.04871
T15B12.2	0.0786269	0.776988	17.1282	125.967	6.3542e-05	3.76665	3.3553e-06	13.6105	4.19694
T15B7.4	1332.65	1020.34	6278.79	9809.14	1.9288e-12	2.49462	2.19956e-14	5.63578	11.7147
T16A9.5.2	9.35234	16.3254	168.537	986.274	2.95343e-12	4.52391	3.49616e-14	23.0055	11.5297
T16H12.6	5.24851	14.0155	121.457	716.965	2.95294e-10	4.34894	4.77668e-12	20.378	9.52975
T19C9.8	6.2732	13.068	231.445	369.55	2.00783e-13	4.23055	1.89148e-15	18.7725	12.6973
T19D12.4a	650.804	733.601	6988.43	6061.5	5.7898e-23	2.98634	1.36357e-25	7.92459	22.2373
T19D12.5	6.25113	4.55607	67.4043	96.6082	0.000296492	2.93105	1.97722e-05	7.62668	3.52799
T19D7.6	11.3738	12.174	58.3611	106.783	0.00844623	2.13625	0.00122307	4.39617	2.07334
T21E8.1c	86.7886	72.2111	799.083	942.75	5.63419e-16	3.13222	3.28239e-18	8.76783	15.2492
T21E8.3	15.5048	29.2337	316.006	773.909	1.04381e-13	4.00384	9.38042e-16	16.0426	12.9814
T21G5.4	10.373	8.31114	91.5934	340.908	1.48797e-07	3.67225	3.96546e-09	12.7485	6.82741
T21H3.1a.1	9940.28	9021.54	33819.3	55066.9	1.09251e-08	1.98113	2.27507e-10	3.94802	7.96158
T22B3.2b	3.19327	6.41686	110.718	452.92	2.73868e-11	4.62637	3.66629e-13	24.6988	10.5625
T22B3.3	4.21644	1.68297	54.3678	332.693	2.48154e-08	4.36933	5.41371e-10	20.668	7.60528
T22B7.1c.1	496.074	449.951	2416.37	4077.86	7.22628e-12	2.49755	9.09163e-14	5.64726	11.1411
T22B7.3	48.2831	34.009	63.4331	490.635	0.00673149	2.11866	0.000877368	4.34292	2.17189
T22B7.7	66.7451	56.8362	1938.3	2611.85	8.42707e-43	4.81922	5.22285e-46	28.2312	42.0743
T22C1.8	1.1294	1.69009	42.2897	257.323	4.54569e-08	4.49992	1.06217e-09	22.6262	7.3424
T22C1.9	1.08955	0	10.0744	53.7644	0.0123622	2.60378	0.00207019	6.07879	1.90791
T22F7.4	47.2541	38.7797	160.013	326.785	0.000504022	2.08994	3.70793e-05	4.2573	3.29755
T22H6.6c	2127.31	1516.05	7935.5	10748.8	2.34414e-09	2.09971	4.46018e-11	4.28623	8.63002
T22H9.3	2.15311	5.49293	21.1599	199.264	0.000288606	3.25069	1.9139e-05	9.51824	3.53969
T23B3.5	14.961	13.9303	229.826	1279.22	7.79266e-15	4.81336	5.55411e-17	28.1168	14.1083
T23B7.1	0.0905207	2.02169	37.3128	186.3	5.75713e-07	4.30413	1.78762e-08	19.7547	6.23979
T23F11.2	0.0852621	1.26499	14.6683	167.253	2.14035e-05	3.95567	9.6173e-07	15.5159	4.66952
T23F6.3a	5.55404	10.8452	83.5522	446.797	2.83534e-08	3.99837	6.291e-10	15.9819	7.54739
T23G11.1	19.6054	28.283	197.27	789.121	1.13606e-09	3.67954	2.01371e-11	12.8131	8.9446
T24E12.5	42.1437	56.8655	443.734	195.594	8.22507e-05	2.29635	4.55211e-06	4.91214	4.08486
T25B6.2	445.869	328.104	2483.79	4123.69	1.51377e-13	2.78445	1.40728e-15	6.88972	12.8199
T25B9.4	1.65862	0	14.7346	126.348	0.000131377	3.64539	7.76779e-06	12.5133	3.88148
T25B9.5a	6.69194	1.72442	22.536	103.037	0.00765555	2.55229	0.00106613	5.86563	2.11602
T25B9.6a	3.18065	3.5939	34.2356	187.077	3.14727e-05	3.5214	1.5156e-06	11.4828	4.50207
T25C12.2	1.09874	0	55.2936	30.5224	0.000775004	3.28528	6.17697e-05	9.74918	3.1107
T25C12.3	8101.03	5048.43	23763.3	40564.8	5.12173e-07	2.00807	1.5681e-08	4.02243	6.29058
T27A3.3	1.13346	5.47427	42.2956	343.876	3.69157e-07	4.14566	1.08676e-08	17.6998	6.43279
T27A3.4	24.4589	23.7166	608.663	4014.83	7.26476e-22	5.62515	1.80099e-24	49.3559	21.1388
T27A3.5	2.1605	2.6321	51.3469	295.013	2.63083e-08	4.40482	5.80461e-10	21.1827	7.57991
T27B7.4b	26.0573	43.2226	245.963	316.61	9.45051e-07	2.6284	3.02815e-08	6.18339	6.02454
T27C10.7	2.15743	2.63777	43.2942	240.022	3.89175e-07	4.12803	1.15534e-08	17.4848	6.40986
T27C10.8	3.17139	4.56276	27.1854	120.927	0.00144953	2.88775	0.000129995	7.40116	2.83877
T27E4.7	153.832	172.988	523.329	1129.55	1.54401e-05	2.03074	6.64111e-07	4.08614	4.81135
T27E7.1	5.24791	7.36406	138.898	582.298	9.17655e-13	4.72045	9.78225e-15	26.3632	12.0373
T28B8.4	1.11353	3.45487	32.3207	108.544	0.000197509	3.3633	1.24246e-05	10.2909	3.70441
T28B8.6	2.13262	1.73876	12.0942	88.3315	0.00658914	2.71203	0.000851463	6.55242	2.18117
T28C12.3	0.0539703	0	10.0741	53.7608	0.00715884	2.80282	0.000967674	6.97805	2.14516
T28D6.2	73.9209	109.179	1136.18	1262.05	4.28224e-20	3.3951	1.35354e-22	10.5203	19.3683
T28D6.7	90.3079	99.6798	447.839	834.113	1.1225e-07	2.42236	2.90103e-09	5.36047	6.94982
T28F4.3	4.20513	4.54725	49.3167	149.462	5.33422e-05	3.29789	2.74067e-06	9.83476	4.27293
T28H10.3	525.356	670.51	6678.39	5692.87	1.30147e-23	3.1155	2.82315e-26	8.66681	22.8856
T28H11.1	15.9354	12.8552	152.225	973.483	2.81281e-11	4.36526	3.78295e-13	20.6099	10.5509
T28H11.5	19.9335	9.263	255.351	1093.45	2.43313e-14	4.64321	1.93021e-16	24.9888	13.6138
T28H11.6	0.115715	0	225.552	1024.54	0.0126142	2.60942	0.0021343	6.10257	1.89914
T28H11.7	0.0995472	6.07609	46.1556	290.16	1.20521e-06	4.06375	3.95139e-08	16.7229	5.91894
VZK822L.1c	5330.27	4786.68	26016.7	37470.8	7.92051e-14	2.39741	7.01973e-16	5.26855	13.1012
W01B6.2	2.16004	0.742462	43.2985	293.978	1.67654e-08	4.60914	3.55935e-10	24.4056	7.77559
W01B6.5	2.13036	0.798347	13.0982	81.2156	0.00538936	2.79019	0.000655007	6.91722	2.26846
W01C9.2	4.21004	9.29144	115.696	131.26	3.86157e-06	3.32387	1.42879e-07	10.0134	5.41324
W01C9.4	1.09618	1.75562	13.0939	63.9698	0.0112972	2.57753	0.00181623	5.96917	1.94703
W02A2.1a	6092.89	6107.63	30004.2	48300.8	2.93115e-13	2.42447	2.83396e-15	5.36833	12.533
W02A2.1b.2	5424.49	6333.7	22019.1	36934.4	1.83859e-09	2.08009	3.4413e-11	4.22832	8.73552
W02B12.12b	4.22107	3.56832	89.5946	573.08	9.97852e-12	4.90501	1.2678e-13	29.9609	11.0009
W02D3.5	2448.04	2483.15	11208.3	17985	5.9172e-12	2.31108	7.33462e-14	4.96255	11.2279
W02G9.2	295.249	232.917	3656.23	4398.8	1.01648e-28	3.62717	1.19697e-31	12.3563	27.9929
W02G9.4	425.373	523.264	1775.3	3564.38	4.42996e-08	2.21106	1.02959e-09	4.63014	7.3536
W03A5.1	6.24135	5.52515	26.1753	95.5101	0.013185	2.2951	0.00228148	4.90788	1.87992
W03D8.1	1.10719	1.73276	19.134	93.4335	0.00111695	3.12735	9.52536e-05	8.73831	2.95197
W03D8.2c	0.0587001	0	21.6732	52.7936	0.00144538	3.22121	0.000129165	9.32567	2.84002
W03D8.5	1.10054	1.74646	13.097	76.1334	0.00630163	2.7513	0.000800814	6.73323	2.20055
W03D8.6a	513.483	427.116	2018.83	2900.22	2.81334e-09	2.12711	5.4401e-11	4.36843	8.55078
W03D8.8	20.6272	30.1909	957.085	2302.02	1.99036e-31	5.39462	1.60364e-34	42.0671	30.7011
W03D8.9.1	9.35234	10.8592	205.274	940.742	4.17627e-15	4.87915	2.84716e-17	29.4286	14.3792
W03F11.1a	382.345	191.038	2373.11	6330.21	5.45229e-13	3.45482	5.50805e-15	10.9649	12.2634
W03F11.3	0.0635715	0	9.07463	78.1424	0.00185282	3.17	0.000173511	9.00047	2.73217
W03F11.4	4.21946	5.46861	70.4723	449.829	3.15421e-09	4.3801	6.17744e-11	20.8229	8.50111
W03G1.2	0.0736697	0.785884	15.1136	105.455	0.000271165	3.51669	1.78144e-05	11.4454	3.56677
W04B5.3b	1403.91	1268.57	5258.46	7381.76	1.60942e-09	2.00101	2.98244e-11	4.00281	8.79333
W04C9.1a	375.158	329.073	1213.73	2746.3	6.55849e-07	2.18214	2.04457e-08	4.53827	6.1832
W05B2.6	461.681	446.215	2346.89	5270.98	1.90972e-11	2.74264	2.50921e-13	6.69293	10.719
W05G11.3.1	2.15305	10.2519	58.3709	156.608	0.000266192	3.02757	1.74547e-05	8.15436	3.5748
W06A7.5	7.60268	11.1163	72.5816	145.898	0.00019055	2.83114	1.19042e-05	7.11634	3.71999
W06D12.3	744.047	381.409	7998.87	7992.01	1.29629e-19	3.47489	4.65974e-22	11.1185	18.8873
W06D4.2	2.14831	3.60379	37.2456	140.274	7.26189e-05	3.41479	3.93362e-06	10.6648	4.13895
W06G6.1	1.12558	4.53984	98.597	141.4	1.14962e-07	4.0384	2.98538e-09	16.4316	6.93945
W07B8.1	46.2359	44.488	254.587	303.433	1.0837e-05	2.26521	4.47988e-07	4.80724	4.96509
W07B8.4	0.0604778	0.81079	33.1883	44.6934	0.00135157	3.1764	0.000118781	9.04048	2.86916
W08D2.8	0.0649791	0	8.06985	83.2214	0.00172414	3.18749	0.000159431	9.11022	2.76343
W09C3.2	0.07109	0	24.159	87.3395	6.24018e-05	3.83198	3.27962e-06	14.241	4.2048
W09C3.6	7.36249	12.4179	207.234	878.467	7.55525e-15	4.82914	5.33808e-17	28.426	14.1218
W09G10.6	2.15444	12.1532	125.744	103.808	9.61762e-05	3.06359	5.44663e-06	8.36049	4.01693
W10G11.19	68.7817	88.2887	282.788	494.903	9.35203e-05	1.98676	5.26867e-06	3.96345	4.02909
WBGene00219655	3.17208	5.51265	41.2618	109.774	0.000792291	2.91622	6.34913e-05	7.54866	3.10112
Y102A11A.3	1060.66	786.901	6737.89	12862.6	7.78049e-16	3.07635	4.87034e-18	8.43476	15.109
Y102A11A.9.2	27.7989	53.0681	353.17	196.58	6.91517e-05	2.35623	3.70295e-06	5.12031	4.1602
Y105C5A.15d	39.4899	46.0113	158.851	291.864	0.000693183	2.02188	5.37448e-05	4.06114	3.15915
Y105C5A.24	146.667	142.502	783.974	1365.91	2.42018e-10	2.58201	3.86989e-12	5.98772	9.61615
Y105E8A.27	4.18203	0.796583	18.125	77.1717	0.0113324	2.52019	0.00182471	5.73658	1.94568
Y105E8A.4	406.936	409.012	4555.95	4167.6	5.13348e-25	3.15693	8.2721e-28	8.91929	24.2896
Y106G6A.4	0.0843895	1.7104	33.2224	142.29	7.40311e-06	3.98567	2.94106e-07	15.8418	5.13059
Y106G6D.3	10.3726	6.4213	65.4369	356.145	1.58863e-06	3.58721	5.32661e-08	12.0187	5.79898
Y106G6G.1	9.32533	10.2682	35.2345	128.092	0.0107251	2.21907	0.00169709	4.65592	1.9696
Y106G6G.4	5.24919	8.31259	183.187	976.507	8.7098e-16	5.22216	5.56002e-18	37.3274	15.06
Y106G6H.13	9.35131	9.26433	117.768	565.969	3.42512e-10	4.2037	5.58294e-12	18.4264	9.46532
Y113G7C.1	3.19457	4.51657	112.737	571.067	5.84245e-13	5.03657	5.93841e-15	32.8215	12.2334
Y116A8C.23	1.12605	0	34.2381	216.582	7.74593e-08	4.6282	1.91548e-09	24.7302	7.11093
Y116A8C.24a	1.10587	0	19.6354	89.6674	0.000359922	3.44943	2.4783e-05	10.924	3.44379
Y116F11B.3	282.946	225.307	1370.71	2477.36	5.89598e-11	2.60779	8.47764e-13	6.09571	10.2294
Y119D3B.19	10.0517	7.15458	118.714	103.468	3.61513e-05	3.01392	1.77004e-06	8.07757	4.44188
Y119D3B.8	29.8462	25.4406	208.303	328.834	2.66198e-07	2.81929	7.58917e-09	7.05816	6.57479
Y119D3B.9	8.32056	22.6039	118.746	248.312	2.3456e-05	2.90557	1.06995e-06	7.49313	4.62975
Y11D7A.11	8.29955	5.50728	29.1997	131.118	0.00572275	2.48218	0.000710422	5.58741	2.2424
Y17G7B.11	133.342	115.853	851.371	836.263	8.85314e-11	2.47637	1.31137e-12	5.56495	10.0529
Y18H1A.1	0.0840729	4.55596	23.1663	147.359	0.000608988	3.22198	4.58958e-05	9.33066	3.21539
Y18H1A.10	2.695	3.32451	18.6027	175.336	0.000162596	3.42152	9.9123e-06	10.7147	3.78889
Y1A5A.1	2.14681	1.71173	20.1488	148.326	0.00016628	3.43465	1.01819e-05	10.8126	3.77916
Y22D7AR.12	6.24429	0.776983	18.1338	118.866	0.00650601	2.65281	0.000839108	6.28892	2.18669
Y22D7AR.9	81.0699	73.9989	286.81	463.337	9.61762e-05	1.95469	5.4481e-06	3.87632	4.01693
Y25C1A.1	3.18497	8.33524	51.3406	223.762	2.28784e-05	3.39853	1.03558e-06	10.5453	4.64057
Y26D4A.21	6.26373	10.2389	81.512	186.161	1.47077e-05	3.16831	6.28965e-07	8.98994	4.83245
Y2H9A.3	4.05966	15.2134	53.185	248.31	0.000277924	3.00097	1.83533e-05	8.0054	3.55607
Y32F6A.4	354.671	310.027	1548.85	2932.75	6.44514e-10	2.4526	1.09394e-11	5.47401	9.19077
Y34F4.1a	27.7925	30.2134	173.079	262.638	1.8349e-05	2.47192	8.03265e-07	5.5478	4.73639
Y34F4.2a	58.5466	38.7489	396.512	806.561	1.21132e-10	3.17899	1.83931e-12	9.05671	9.91674
Y34F4.4	29.8327	30.2295	140.876	203.577	0.00071801	2.09945	5.61592e-05	4.28546	3.14387
Y34F4.6a	10.3449	8.36806	39.2528	108.774	0.0125713	2.16508	0.00212236	4.48491	1.90062
Y37A1B.5a	1602.79	1379.99	9481.55	11426.4	1.14906e-16	2.55879	6.12453e-19	5.89213	15.9397
Y37A1B.5c	8.20349	3.54521	81.1473	64.8304	0.00114189	2.78742	9.7664e-05	6.90393	2.94238
Y37D8A.5	1.12302	2.64803	38.2569	174.867	4.13968e-06	3.91278	1.53682e-07	15.0613	5.38303
Y37E11AR.4	37.0381	42.9372	224.796	322.692	6.35435e-06	2.39558	2.49291e-07	5.26187	5.19693
Y37E11B.10b.2	5.24763	4.51657	120.786	560.892	1.14595e-12	4.85512	1.2429e-14	28.9425	11.9408
Y37E3.19	0.0659841	0	11.0868	83.232	0.000889166	3.33455	7.26322e-05	10.0879	3.05102
Y37H2A.11	0.0608312	1.75581	45.2428	32.5379	0.00377038	2.90295	0.00041688	7.47955	2.42361
Y37H2A.13	2.13622	2.67983	53.3058	58.9639	0.000752528	3.04133	5.97918e-05	8.2325	3.12348
Y37H2A.14	65.7132	99.6744	7012.55	4754.44	1.93155e-58	5.73912	3.59135e-62	53.413	57.7141
Y38C1AA.7	7.30091	7.36298	209.359	1339.16	2.33206e-17	5.47651	1.14891e-19	44.5239	16.6323
Y38E10A.17	8.32346	8.31823	72.4834	421.325	1.61907e-07	3.81573	4.35499e-09	14.0815	6.79073
Y38F1A.1	11.3906	10.2352	54.3604	230.909	0.000248523	2.85358	1.60496e-05	7.22792	3.60463
Y38H6C.23.2	52.4005	31.1358	421.678	989.899	2.40085e-12	3.56468	2.76763e-14	11.8324	11.6196
Y38H8A.3	0.104851	0.734246	45.9105	417.857	5.20113e-11	5.37122	7.41407e-13	41.3903	10.2839
Y38H8A.4	1.11805	0.956118	19.2238	152.867	3.19751e-05	3.80061	1.54376e-06	13.9347	4.49519
Y39A3A.4	3.29878	10.5927	66.7538	101.849	0.00121946	2.70348	0.000105206	6.51373	2.91383
Y39B6A.1	23633.7	19897.6	74371.5	205454	1.17126e-07	2.35473	3.04882e-09	5.11498	6.93135
Y39B6A.18	1.10157	0.799512	9.70958	83.6915	0.00455041	2.87674	0.000525369	7.34487	2.34195
Y39B6A.19a	37.01	46.4169	173.082	255.531	0.000608561	1.99275	4.58259e-05	3.97996	3.2157
Y39B6A.24	64.6937	94.9261	535.368	609.052	2.74419e-09	2.53421	5.28939e-11	5.7926	8.56159
Y39B6A.30	0.0895517	0.758265	35.6824	180.401	2.2326e-07	4.5022	6.19899e-09	22.6619	6.65119
Y39B6A.41	30.8653	21.6386	138.879	309.433	4.25024e-05	2.57085	2.12578e-06	5.9416	4.37159
Y39D8C.1	653.874	485.161	5565.37	4707.57	9.99369e-18	2.89479	4.64535e-20	7.43737	17.0003
Y39G10AR.15	7.2784	14.083	37.2066	131.151	0.0134808	2.15528	0.00235934	4.45454	1.87028
Y39G10AR.16	9.34515	9.84644	44.4377	315.053	5.25941e-05	3.2096	2.69571e-06	9.25096	4.27906
Y40B10A.2	74.9421	105.389	617.898	778.143	9.56633e-11	2.64703	1.42294e-12	6.26374	10.0193
Y40C5A.1.2	129.236	99.6762	459.918	872.831	2.8001e-06	2.20987	1.00654e-07	4.62632	5.55283
Y40H4A.2	2.13499	0	10.0844	100.52	0.00309941	2.98048	0.000321946	7.89249	2.50872
Y41C4A.11	117.963	156.805	53668.6	27864.1	9.86819e-96	7.67547	6.11601e-100	204.431	95.0058
Y41D4B.16	840.356	997.296	4509.68	5251.55	1.3542e-12	2.18078	1.49394e-14	4.53398	11.8683
Y41D4B.17	46.8419	86.3782	412.07	430.182	1.58803e-06	2.33756	5.31475e-08	5.05446	5.79914
Y41E3.2	29.8553	39.6995	363.321	1208.86	3.52122e-13	3.90731	3.42629e-15	15.0044	12.4533
Y43C5A.1.2	26.7787	39.71	166.07	624.118	1.49205e-06	2.98892	4.9658e-08	7.9388	5.82622
Y43C5A.4	0.0663432	0.79949	13.0977	81.3513	0.00141373	3.18604	0.000125558	9.10109	2.84963
Y43F8A.2	6.27027	5.47192	56.3826	369.363	2.73767e-07	3.9161	7.85585e-09	15.0961	6.56262
Y43F8B.23	1.09365	1.76102	30.1716	40.6299	0.0085974	2.63301	0.00125484	6.20318	2.06563
Y43F8C.5	2.15264	4.54395	29.2062	187.066	7.40466e-05	3.43754	4.0339e-06	10.8343	4.13049
Y44A6D.5	4.19418	5.52134	19.1388	111.757	0.00886706	2.47621	0.00130959	5.56433	2.05222
Y45F10B.3	1.10566	1.73589	8.57538	97.9965	0.00512798	2.82452	0.000611799	7.0838	2.29005
Y45F10C.1	0.0508609	0	8.06221	49.5289	0.013456	2.58735	0.00235344	6.00992	1.87109
Y46C8AL.1	4.69581	6.8388	52.3194	251.258	4.46616e-06	3.60556	1.68848e-07	12.1726	5.35007
Y46C8AL.2	49.3203	36.8507	343.157	514.247	1.54051e-09	2.91168	2.80701e-11	7.52493	8.81233
Y46C8AL.3	22.6739	6.41725	2031.92	4216.29	7.6662e-47	6.91165	2.85077e-50	120.397	46.1154
Y46C8AL.4	3.45347	10.2342	83.7301	216.193	3.23166e-06	3.47512	1.17169e-07	11.1203	5.49057
Y46C8AL.5	23.9823	39.8364	357.408	677.175	1.12354e-12	3.54697	1.21163e-14	11.6881	11.9494
Y46G5A.22b	3.17566	7.40812	17.1327	155.499	0.00454762	2.66966	0.000524519	6.36277	2.34222
Y46G5A.30	14.4734	7.37014	96.624	340.918	7.89362e-07	3.45289	2.48525e-08	10.9502	6.10272
Y46H3B.1	40.8119	30.5972	121.933	356.879	0.000577162	2.26496	4.31754e-05	4.80642	3.2387
Y47D3A.10	1.12634	2.64178	39.2676	212.527	8.98837e-07	4.1067	2.86336e-08	17.2282	6.04632
Y47D3A.11	1.09846	0.805521	13.0955	71.0488	0.00459419	2.86334	0.000532169	7.27697	2.33779
Y47D3A.13	3.52775	2.66865	19.5412	115.837	0.00206357	2.90292	0.000196956	7.47937	2.68538
Y47D3A.30b	1.11732	7.41376	21.1541	139.225	0.00405007	2.73913	0.000453327	6.67668	2.39254
Y47D3A.31	8.30835	7.39552	53.3426	156.605	0.000408438	2.82697	2.86552e-05	7.09582	3.38887
Y47D7A.15	6.26463	6.43219	69.446	215.651	3.29598e-06	3.47191	1.19909e-07	11.0956	5.48202
Y47D7A.7	2.98027	0	54.6069	68.2499	7.38688e-05	3.60642	4.01964e-06	12.1798	4.13154
Y47G6A.15	12.4254	39.7388	105.684	374.561	0.000410866	2.56551	2.88765e-05	5.91966	3.3863
Y47G6A.26	0.0904675	1.70029	22.1656	201.288	4.55623e-06	4.09914	1.731e-07	17.1382	5.34139
Y47H10A.5	191.754	213.894	1790.32	1132.8	3.62127e-11	2.56882	4.96003e-13	5.93325	10.4411
Y48B6A.5	3.18203	5.48988	42.2834	193.204	2.89101e-05	3.44398	1.37787e-06	10.8828	4.53895
Y48E1B.11	11.3917	28.346	134.821	145.55	0.00107648	2.29291	9.12691e-05	4.90045	2.96799
Y48G1C.13	5.24129	10.2298	89.3884	244.114	9.68197e-07	3.50233	3.11431e-08	11.332	6.01404
Y48G1C.5	11.3834	13.1075	40.2715	175.93	0.00524267	2.34045	0.000632416	5.06461	2.28045
Y48G9A.10	8.30682	5.49584	164.937	35.7003	0.00106632	2.80583	9.01434e-05	6.99263	2.97211
Y49E10.10.1	11.3931	6.42779	52.3519	269.583	5.78859e-05	3.15841	2.99565e-06	8.92845	4.23743
Y49F6B.10	64.6887	74.9391	235.506	677.05	4.94807e-05	2.29871	2.5208e-06	4.92018	4.30556
Y49F6B.8	0.0760534	0.781576	27.1801	103.619	3.67322e-05	3.82862	1.80091e-06	14.2078	4.43495
Y50E8A.10	2.1267	0.804839	17.1161	67.0003	0.00673157	2.72009	0.000877796	6.58912	2.17188
Y51B9A.3	2.13122	1.74144	9.32824	86.6146	0.0104716	2.5865	0.00164067	6.00639	1.97999
Y51B9A.5	1.09954	0	10.0804	78.1495	0.00320903	2.99806	0.000338306	7.98926	2.49363
Y51B9A.9	20.6063	14.998	127.776	138.417	0.000463031	2.36907	3.36332e-05	5.16607	3.33439
Y51F10.7	1804.55	1989.15	6576.86	11212.3	2.60869e-08	1.98223	5.7396e-10	3.95103	7.58358
Y51H4A.13	6.14641	12.3571	67.5526	145.646	0.00043499	2.77055	3.10033e-05	6.82368	3.36152
Y51H4A.24	143.552	150.998	601.951	879.772	4.84749e-07	2.0636	1.47513e-08	4.18029	6.31448
Y51H4A.25b.2	13.3562	11.7145	144.164	287.921	1.733e-08	3.49965	3.70552e-10	11.311	7.7612
Y51H4A.25d	27.1169	42.1478	193.057	235.828	0.000101771	2.24664	5.82178e-06	4.74576	3.99238
Y51H7C.1	90.3152	40.3456	1354.88	2885.13	1.38891e-21	4.47837	3.61538e-24	22.2907	20.8573
Y51H7C.13	26.7803	14.9673	430.744	1264.9	4.29307e-18	4.64376	1.8625e-20	24.9983	17.3672
Y52E8A.4	12.387	6.46689	78.4523	58.0058	0.0142412	2.09687	0.0025658	4.27781	1.84645
Y53C10A.10	7.28878	5.48458	51.3396	214.603	3.11342e-05	3.28833	1.49738e-06	9.76981	4.50676
Y53C10A.9	8.29977	4.55599	38.2493	124.015	0.00274176	2.61592	0.000278849	6.13015	2.56197
Y53F4B.24	0.0690422	1.73887	7.87064	94.4113	0.00542658	2.84739	0.000660253	7.19696	2.26547
Y54E2A.7	5.21132	0	20.139	89.3758	0.0116224	2.53841	0.00189454	5.8095	1.9347
Y54F10BM.11	5.21113	3.63202	70.3856	34.6148	0.0092101	2.42222	0.0013808	5.35994	2.03574
Y54F10BM.15	17.5222	10.252	84.5142	114.963	0.00376132	2.21973	0.000415412	4.65805	2.42466
Y54G2A.13	3.23527	2.6399	41.0896	222.979	2.29053e-06	3.88138	8.01628e-08	14.7371	5.64006
Y54G2A.18	4206.33	4175.58	25845.5	16618	1.54221e-09	2.10306	2.81965e-11	4.2962	8.81186
Y54G2A.9	69.5589	54.3493	284.64	334.669	8.22507e-05	2.00357	4.55221e-06	4.00991	4.08486
Y57A10A.11	13.4528	11.1652	176.121	488.648	2.96962e-11	4.00165	4.03066e-13	16.0183	10.5273
Y57A10B.7	1.09285	0	10.0764	60.8746	0.00820556	2.73352	0.00118087	6.65078	2.08589
Y57G11A.2	8.3267	26.3792	138.912	983.623	6.13311e-09	4.02927	1.23156e-10	16.3279	8.21232
Y57G11B.7	0.05928	0	2.48478	73.4218	0.013816	2.57744	0.00244544	5.96879	1.85962
Y57G11C.5a	15.4988	24.7177	100.65	335.853	4.19851e-05	2.80359	2.09698e-06	6.98174	4.37691
Y57G11C.6	3.1639	1.7298	17.1245	99.5344	0.00358053	2.81618	0.000391672	7.04296	2.44605
Y57G7A.5	2.14622	3.6082	17.1312	145.311	0.000921608	3.08589	7.54536e-05	8.49077	3.03545
Y57G7A.6	4.21572	3.57822	73.4788	289.962	1.44703e-08	4.21271	3.04921e-10	18.5417	7.83952
Y58A7A.3	335.884	334.724	1533.9	2105.88	3.43771e-10	2.19013	5.62476e-12	4.56346	9.46373
Y58A7A.4	15.8174	11.9688	138.648	339.127	4.42996e-08	3.45454	1.02571e-09	10.9627	7.3536
Y58A7A.5	39.0981	60.0967	324.125	695.029	8.28646e-09	2.94002	1.69478e-10	7.6742	8.08163
Y59E9AL.2	17.3397	26.379	229.674	1201.37	4.54777e-12	4.24409	5.55259e-14	18.9495	11.3422
Y59E9AL.6	10.1932	12.1139	144.199	768.33	1.41464e-11	4.41831	1.82365e-13	21.3817	10.8494
Y59E9AR.1	23.7828	58.348	761.205	3471.45	1.65571e-18	4.92471	6.77266e-21	30.3728	17.781
Y60A3A.2	0.063533	0	26.1601	60.9224	0.000344585	3.52102	2.36613e-05	11.4797	3.4627
Y65B4A.9a	1.11397	3.61538	23.4738	119.679	0.00079725	3.12123	6.4066e-05	8.7013	3.09841
Y66A7A.9	1.08853	0	10.0737	51.7334	0.0138373	2.56305	0.00245273	5.90956	1.85895
Y67A10A.3b	1.11819	6.45872	18.1377	149.389	0.00269863	2.85632	0.000272623	7.24168	2.56886
Y67A6A.1	2.14325	2.6655	19.1402	125.984	0.000813806	3.11856	6.5619e-05	8.68518	3.08948
Y67D8B.5	1.09871	0	18.7642	67.0704	0.00175292	3.12642	0.000162635	8.73267	2.75624
Y69A2AR.12	57.1437	44.7853	184.514	578.305	5.28038e-05	2.44084	2.70974e-06	5.42956	4.27733
Y69A2AR.19a	8.32212	13.0753	75.4976	352.091	2.77016e-06	3.40473	9.92346e-08	10.5907	5.5575
Y69A2AR.23	0.0584851	0.814715	9.07177	63.9187	0.00740084	2.77095	0.00101461	6.82558	2.13072
Y69A2AR.25	24.0151	36.5645	93.9943	378.885	0.000637426	2.4071	4.85921e-05	5.30406	3.19557
Y69E1A.1.1	10.3779	9.62378	173.688	970.812	7.9549e-14	4.80717	7.09951e-16	27.9965	13.0994
Y69E1A.2	11.1617	9.27222	72.1362	337.943	2.58612e-06	3.43404	9.17971e-08	10.8081	5.58735
Y69E1A.3	1.68015	0	13.7227	87.9021	0.00111768	3.23211	9.53856e-05	9.39642	2.95168
Y69E1A.4	0.0526356	0	13.0875	47.9935	0.00701587	2.80948	0.000937972	7.0103	2.15392
Y69E1A.8	0.0713904	0	10.0844	102.548	0.000380594	3.51593	2.63715e-05	11.4393	3.41954
Y6E2A.10	2.14448	0.772648	21.1525	133.105	0.00014274	3.49901	8.51927e-06	11.306	3.84545
Y71F9AL.2	9.32326	3.00869	19.3042	142.281	0.0092117	2.46488	0.00138161	5.52079	2.03566
Y71F9B.15	0.0464377	0	20.1121	29.4332	0.0129835	2.60105	0.00222736	6.0673	1.88661
Y71G12B.2	5.2287	8.35816	98.5746	78.3542	0.000331186	2.8331	2.24964e-05	7.12601	3.47993
Y71G12B.22	2.38288	4.33407	17.1037	93.8864	0.00726313	2.62294	0.000987623	6.16006	2.13888
Y71G12B.27	2.15356	2.64514	25.1839	203.338	2.08983e-05	3.70782	9.3644e-07	13.0667	4.67989
Y71G12B.3	1.09372	0	12.0871	60.8816	0.00630163	2.81652	0.000801032	7.04463	2.20055
Y71G12B.32	1.11096	3.62226	84.4672	42.7535	0.00046039	3.1607	3.34128e-05	8.94263	3.33687
Y71H10A.2.5	732.767	536.565	4408.02	4554.73	2.43806e-14	2.55422	1.94924e-16	5.87348	13.613
Y71H10B.1c	2193.91	1684.53	9004.3	11354.9	1.06416e-10	2.1429	1.58949e-12	4.41648	9.97299
Y71H2AM.13	814.737	700.296	4962.54	3984.27	2.95343e-12	2.31546	3.47864e-14	4.97764	11.5297
Y73B6BL.31a	129.244	98.7154	993.249	666.194	2.45788e-09	2.54919	4.70707e-11	5.85304	8.60944
Y73B6BL.34	52.3942	41.6101	205.306	669.991	4.51253e-06	2.7125	1.7088e-07	6.55456	5.34558
Y73F8A.14	0.0550291	0.82163	9.78331	55.3273	0.0122926	2.60831	0.00205473	6.09787	1.91036
Y73F8A.20	2.15005	1.70559	28.1975	165.686	2.33613e-05	3.70671	1.06128e-06	13.0566	4.6315
Y75B8A.28	110.802	123.474	703.444	875.952	1.5801e-10	2.46927	2.44825e-12	5.53765	9.80131
Y75B8A.39	2.14019	5.52477	68.3897	57.9777	0.00139789	2.8323	0.000123718	7.12209	2.85453
Y76A2A.1	11.3762	7.40268	30.2091	150.461	0.00844623	2.32853	0.00122288	5.02294	2.07334
Y77E11A.10	11.5387	17.0997	30.5972	194.249	0.0124121	2.17223	0.0020801	4.5072	1.90615
Y80D3A.7b	30.8542	25.4656	140.872	190.344	0.000749022	2.12131	5.93275e-05	4.35087	3.12551
Y82E9BL.17	16.5007	16.9257	116.691	84.4936	0.00617651	2.05208	0.000781653	4.14704	2.20926
Y82E9BL.18	21.6346	25.4784	150.916	137.43	0.000882437	2.16287	7.19185e-05	4.47804	3.05432
Y82E9BL.7	11.3964	34.9992	194.182	160.865	0.000364438	2.41898	2.51165e-05	5.34791	3.43838
Y87G2A.16	16.5001	16.9268	64.4053	134.27	0.0101879	1.99405	0.00157443	3.98355	1.99191
Y94H6A.10	467.39	646.988	5708.26	3484.1	7.52101e-14	2.77044	6.61905e-16	6.82317	13.1237
Y9C9A.8	13.4379	26.4484	138.834	111.98	0.00264546	2.14709	0.000266595	4.42933	2.5775
ZC116.2	5.23161	2.64879	30.2108	174.858	0.000176061	3.25584	1.09226e-05	9.55221	3.75434
ZC116.5	15.4898	15.9462	96.6058	197.396	0.000143259	2.61623	8.55913e-06	6.13148	3.84388
ZC168.6	6.26823	1.68435	45.3125	318.426	8.97656e-07	3.96336	2.85403e-08	15.5988	6.04689
ZC196.6	0.0513848	0.829077	34.1773	23.382	0.0096207	2.68057	0.00146302	6.4111	2.01679
ZC239.12	5.2494	0.71695	1311.24	368.235	5.7796e-25	6.57038	9.67147e-28	95.0348	24.2381
ZC239.14	7.29563	15.9331	204.245	191.386	2.98072e-08	3.43345	6.66897e-10	10.8037	7.52568
ZC239.22	13.4456	31.1862	143.89	203.567	0.000196688	2.44984	1.23486e-05	5.46357	3.70622
ZC250.5	0.0558617	0	7.05981	60.8598	0.00766369	2.78053	0.00106797	6.87103	2.11556
ZC317.6	5.70059	10.7312	59.9821	223.785	3.58843e-05	3.20359	1.75252e-06	9.21251	4.4451
ZC328.2	123.087	125.397	492.111	699.705	3.58744e-06	1.98316	1.31625e-07	3.95357	5.44522
ZC328.3b	325.944	370.872	1440.98	1882.52	7.18841e-09	2.01613	1.45238e-10	4.04497	8.14337
ZC412.7	3.45061	0.492649	14.6546	71.4566	0.0138509	2.52142	0.00245772	5.74149	1.85852
ZC416.4	32.9273	35.9001	407.442	418.537	3.31255e-12	3.1881	3.98286e-14	9.11411	11.4798
ZC443.6	45.228	50.1674	1123.07	863.793	2.03966e-24	4.00528	3.66595e-27	16.0587	23.6904
ZC47.4	1.11884	2.65625	67.4063	108.789	2.84121e-06	3.85884	1.02484e-07	14.5086	5.5465
ZC47.7	18.8668	11.4251	57.3678	219.049	0.00187271	2.45657	0.00017607	5.48912	2.72753
ZC477.1	1.72873	3.78802	51.1157	297.009	4.54569e-08	4.37831	1.06775e-09	20.7971	7.3424
ZC477.7a	0.0927369	3.94157	28.6353	215.315	1.26116e-05	3.86268	5.27599e-07	14.5474	4.89923
ZK1010.5	18.5784	20.6761	111.731	554.8	7.18768e-07	3.32833	2.24517e-08	10.0445	6.14341
ZK1025.3.1	0.0580443	0.81559	15.1015	56.8285	0.00485829	2.88816	0.000570315	7.40324	2.31352
ZK1053.2	4.21319	1.6892	45.3081	260.388	5.23803e-07	4.05189	1.61345e-08	16.5859	6.28083
ZK1055.6b	85.1892	93.9574	679.29	901.396	5.45229e-13	2.83059	5.47582e-15	7.11363	12.2634
ZK1055.7	283.972	253.865	2054.03	2024.13	8.48113e-16	2.66079	5.36148e-18	6.3238	15.0715
ZK1225.4	0.0780228	0	17.1277	123.93	2.65947e-05	3.98181	1.24637e-06	15.7995	4.57521
ZK1225.6	1.10381	1.73967	17.0602	82.8239	0.00310491	2.91971	0.00032271	7.56692	2.50795
ZK1240.2	66.7291	73.0526	264.671	441.936	8.10397e-05	2.01053	4.45505e-06	4.02931	4.0913
ZK1248.5	0.0788322	0.776625	14.1113	130.027	9.51349e-05	3.70634	5.37142e-06	13.0532	4.02166
ZK1248.6	11.1058	10.1561	228.183	652.473	2.03406e-15	4.64939	1.34889e-17	25.096	14.6916
ZK1251.1	1.12816	3.58608	53.3516	223.753	2.31888e-07	4.16175	6.51039e-09	17.8983	6.63472
ZK1251.6	36.6192	22.1674	341.988	1695.07	1.51377e-13	4.35544	1.40111e-15	20.47	12.8199
ZK1290.10	20.5948	10.2481	86.5295	124.124	0.00482156	2.16076	0.00056508	4.47151	2.31681
ZK1290.14	77.9984	80.6673	345.167	415.504	2.49866e-05	1.96672	1.15525e-06	3.90878	4.60229
ZK1290.3a	3.18435	4.53537	56.3681	212.567	1.31918e-06	3.79286	4.35776e-08	13.86	5.8797
ZK1290.6	1.12701	2.64055	35.2452	225.752	1.09221e-06	4.10547	3.54707e-08	17.2135	5.96169
ZK1307.3	0.0541182	0	14.5255	49.6128	0.00567006	2.87521	0.000700997	7.33712	2.24641
ZK1307.4	2.15842	3.58348	54.9336	245.236	1.62623e-07	4.13366	4.4034e-09	17.5532	6.78882
ZK131.1	5.57211	5.49224	52.3381	168.123	4.72645e-05	3.25033	2.40204e-06	9.51582	4.32547
ZK131.2	48.2635	36.986	196.97	595.147	3.7567e-06	2.72794	1.38533e-07	6.62511	5.42519
ZK131.3	2.22226	16.3411	56.2226	124.845	0.0078006	2.37055	0.00109793	5.17139	2.10787
ZK131.4	5.57211	5.49224	52.3381	168.123	4.72645e-05	3.25033	2.40204e-06	9.51582	4.32547
ZK131.5	58.1708	65.071	547.651	1672.94	1.42598e-13	3.68352	1.30723e-15	12.8484	12.8459
ZK131.6	12.6399	13.0153	166.33	306.827	1.54419e-09	3.6035	2.84242e-11	12.1552	8.8113
ZK131.7	2.22226	16.3411	56.2226	124.845	0.0078006	2.37055	0.00109793	5.17139	2.10787
ZK131.8	5.57211	5.49224	52.3381	168.123	4.72645e-05	3.25033	2.40204e-06	9.51582	4.32547
ZK131.9	6.89114	3.88629	74.1049	227.513	4.11476e-07	3.7781	1.23685e-08	13.7189	6.38566
ZK180.6b	12.4253	47.3675	141.9	323.695	0.000621896	2.40676	4.70999e-05	5.30283	3.20628
ZK265.2	6.26591	8.33077	83.53	221.782	1.42401e-06	3.46427	4.72169e-08	11.0369	5.84649
ZK265.3	0.0934046	5.488	42.2849	207.448	1.75575e-05	3.71155	7.6389e-07	13.1005	4.75554
ZK353.4	0.060505	1.75651	16.1085	60.898	0.00753474	2.73305	0.00103903	6.64858	2.12293
ZK354.1	25.2822	9.58635	197.742	591.05	1.35675e-09	3.77282	2.43853e-11	13.6689	8.8675
ZK354.11	54.1433	30.0165	492.156	1907.76	3.70577e-14	4.18444	3.10059e-16	18.182	13.4311
ZK354.2a	19.5929	16.8873	49.0264	315.635	0.00147032	2.53051	0.00013268	5.77775	2.83259
ZK354.4	21.6349	27.6159	277.001	1256.65	4.01731e-13	4.25029	3.9837e-15	19.0312	12.3961
ZK354.5	35.5732	43.6594	438.811	1907.64	1.68811e-14	4.23507	1.31826e-16	18.8314	13.7726
ZK354.6	1.12077	0.762582	32.2199	161.62	2.29053e-06	4.12374	8.02075e-08	17.4329	5.64006
ZK354.7	3.18343	0.750915	34.2392	224.732	1.86009e-06	4.04193	6.34058e-08	16.4719	5.73046
ZK354.8	1.1184	2.65712	26.123	146.835	8.91684e-05	3.52442	4.99034e-06	11.5069	4.04979
ZK484.2a.3	354.673	330.968	1327.46	3536.81	5.25566e-08	2.48196	1.26709e-09	5.58654	7.27937
ZK484.5	9.3522	10.213	154	770.739	1.7065e-12	4.55884	1.9249e-14	23.5694	11.7679
ZK484.7	0.0790395	0	14.1115	132.059	3.45945e-05	3.94421	1.68095e-06	15.393	4.46099
ZK484.8	8.49081	10.213	189.225	977.523	9.0269e-15	4.92432	6.48975e-17	30.3646	14.0445
ZK507.1	7.16501	5.40676	32.4302	96.1674	0.00679629	2.46628	0.000889825	5.52617	2.16773
ZK512.8	4.20406	2.65175	29.2033	162.642	0.000162851	3.29388	9.94166e-06	9.80746	3.78821
ZK520.2	154.868	130.119	1557.85	1325.28	2.33206e-17	3.04246	1.15627e-19	8.23893	16.6323
ZK520.5	34.9684	21.6313	106.696	448.9	0.000118063	2.65816	6.88551e-06	6.31226	3.92788
ZK524.1	3.16967	7.42461	14.1115	121.917	0.0143817	2.36425	0.00259913	5.14884	1.84219
ZK546.3	1.91489	5.56072	27.3627	103.281	0.00329348	2.78199	0.000348841	6.87799	2.48235
ZK546.4	7.27582	10.2715	27.1888	131.122	0.0128401	2.23731	0.00219957	4.71516	1.89143
ZK546.6	14.8279	13.2452	183.439	694.612	7.19162e-12	4.18415	9.00345e-14	18.1783	11.1432
ZK550.5	3.18847	2.63137	47.3238	308.244	7.87921e-08	4.26143	1.9582e-09	19.1787	7.10352
ZK593.1a	492.998	480.418	2225.15	3614.34	1.09375e-10	2.31734	1.64045e-12	4.98414	9.96108
ZK593.2a	19.5936	26.4141	120.76	245.276	0.000126651	2.47661	7.45699e-06	5.56587	3.89739
ZK593.3	100.563	82.5276	1178.49	2392.75	8.85426e-21	3.87567	2.5243e-23	14.6789	20.0528
ZK596.2	1.10422	3.63838	18.126	81.237	0.00762585	2.63525	0.00105963	6.21284	2.11771
ZK6.11a	6730.39	6948.54	40990.1	57945.6	2.83758e-17	2.60486	1.4245e-19	6.08333	16.5471
ZK616.61	2.14214	1.72062	16.1226	123.938	0.00079725	3.16711	6.40863e-05	8.98243	3.09841
ZK616.65a	0.0697978	0.793006	16.3574	89.5149	0.000521621	3.38714	3.86326e-05	10.4624	3.28264
ZK622.3c.10	3333.33	2700.17	12405	19378.7	9.20355e-10	2.13873	1.61996e-11	4.40375	9.03604
ZK688.10	7.28799	1.69387	35.2456	224.744	6.92884e-05	3.39626	3.71886e-06	10.5287	4.15934
ZK688.12	3.15348	1.74789	16.112	69.0356	0.0146475	2.43287	0.00266352	5.39965	1.83424
ZK757.3a.1	3.19374	3.56939	111.726	491.637	7.71797e-13	5.02298	7.98823e-15	32.5139	12.1125
ZK783.6	0.0688293	0.794811	11.0785	91.4498	0.00140879	3.19306	0.000125031	9.14549	2.85115
ZK795.2	5.22938	6.45198	26.1859	157.559	0.00183181	2.77629	0.000171203	6.85089	2.73712
ZK809.1	3.17219	6.46462	27.2466	123.505	0.00305684	2.70856	0.000316577	6.53667	2.51473
ZK84.2	3.16885	6.47325	18.1336	114.806	0.00944844	2.47486	0.0014259	5.55915	2.02464
ZK84.5	1.09284	0	11.0815	59.8623	0.0075893	2.75841	0.00105089	6.76652	2.1198
ZK849.4	0.0631705	1.75085	15.1058	69.0229	0.00543939	2.8283	0.00066361	7.10237	2.26445
ZK856.18	1.12694	2.64069	41.28	218.639	5.28907e-07	4.15989	1.63245e-08	17.8752	6.27662
ZK856.5	82.1097	99.687	451.855	694.581	1.01774e-07	2.34613	2.59244e-09	5.08459	6.99236
ZK858.8	9.33271	6.44435	36.2466	172.853	0.00144538	2.71086	0.000129354	6.54713	2.84002
ZK892.3	0.0645938	1.74789	15.1069	73.0877	0.0043407	2.88719	0.00049608	7.39827	2.36244
ZK892.5	3.16891	1.72097	9.08191	129.007	0.00376482	2.84865	0.000416032	7.20326	2.42426
ZK896.1	10.3757	8.31614	257.594	309.499	2.4969e-14	4.23759	2.01176e-16	18.8643	13.6026
ZK896.5.2	79.0189	32.0932	232.476	516.239	0.000203229	2.28379	1.28037e-05	4.86955	3.69201
ZK930.7	7.27423	0.769384	30.2042	130.089	0.00234042	2.83526	0.000228167	7.13673	2.63071
ZK938.1	12.4285	9.26334	268.94	1254.91	1.78032e-17	5.14496	8.60646e-20	35.3824	16.7495
ZK945.6a	0.053471	0.824794	9.06877	52.7451	0.0138812	2.56419	0.00246749	5.91423	1.85757
ZK945.7	10.3754	5.46776	77.5165	470.212	5.16877e-08	3.97034	1.23973e-09	15.6744	7.28661

## Sheet: sams-1 DOWN
ID	Control (1)	Control (2)	sams-1 (1)	sams-1 (2)	padj	log2FoldChange	pvalue	foldChange	log10padj
T24B8.5	1758.14	2406.02	71.4924	83.649	2.33625e-43	-4.71585	1.01356e-46	0.0380528	42.6315
Y19D10B.7	508.699	583.644	0.0298453	0.0873273	2.77205e-30	-7.80954	2.40525e-33	0.00445752	29.5572
F15E11.15b	2240.37	3453.79	70.4854	15.38	9.3589e-30	-5.65219	1.04407e-32	0.0198849	29.0288
F15E11.12a	443.925	641.614	13.118	2.12939	2.28913e-24	-5.59814	4.25621e-27	0.0206439	23.6403
F15E11.1	2534.33	3795.82	117.284	26.0792	8.42539e-24	-5.1153	1.77542e-26	0.0288496	23.0744
F15E11.14	2534.33	3795.82	117.284	26.0792	8.42539e-24	-5.1153	1.77542e-26	0.0288496	23.0744
F44E2.2a	1650.1	1194.66	89.4978	41.4997	2.45305e-23	-4.33257	5.47318e-26	0.0496326	22.6103
D1086.3	827.787	1069.45	124.832	143.751	5.44627e-15	-2.85833	3.81424e-17	0.137897	14.2639
Y51A2D.7a	57.7188	183.133	0.0240474	0.0702456	1.18134e-10	-5.36241	1.78647e-12	0.0243082	9.92762
F49F1.7a	305.29	572.746	47.3371	53.0799	1.6856e-10	-3.04832	2.62216e-12	0.120882	9.77325
F49F1.1	546.077	924.85	143.95	110.132	2.95651e-09	-2.53554	5.7536e-11	0.172475	8.52922
C56A3.2a	610.384	501.825	108.554	67.243	3.1559e-09	-2.66487	6.20031e-11	0.157687	8.50088
T08A9.8	624.922	722.815	171.121	178.373	1.49661e-07	-2.02061	3.99775e-09	0.246453	6.82489
F23A7.4.1	2855.96	3207.8	1080.08	981.398	2.24878e-07	-1.66789	6.2857e-09	0.314712	6.64805
R03G5.1b.1	1097.26	1346.63	405.731	355.169	7.34165e-07	-1.77613	2.29782e-08	0.291966	6.13421
C49F5.1.1	10446	7988.67	1815.4	3586.58	4.36816e-06	-1.86452	1.63248e-07	0.274614	5.3597
E02H4.7	206.891	313.693	50.3515	20.4764	4.45752e-06	-2.70838	1.67969e-07	0.153002	5.35091
F59D8.1	292027	207985	63705.3	12490.2	5.18541e-06	-2.59537	1.98611e-07	0.165468	5.28522
Y105C5B.13	280.193	155.8	36.2218	9.38752	1.18596e-05	-2.96527	4.93201e-07	0.128046	4.92593
Y106G6D.1	128.943	136.482	18.145	5.18135	1.6504e-05	-3.0706	7.14987e-07	0.11903	4.78241
Y40H7A.10	582.913	618.984	202.315	185.499	1.90733e-05	-1.71662	8.38115e-07	0.30426	4.71957
T04C12.26	2554.69	2207.72	981.966	906.724	2.60811e-05	-1.45586	1.21556e-06	0.364537	4.58367
F23A7.8	2348.08	3021.84	1149.16	862.734	2.62431e-05	-1.5175	1.22636e-06	0.349292	4.58099
T05G5.10a	10751.6	11843.4	5099.49	3271.34	2.71681e-05	-1.53254	1.278e-06	0.345668	4.56594
F33H1.2	7240.89	7421.75	2968.13	1319.28	2.74669e-05	-1.82785	1.30057e-06	0.281685	4.56119
R52.1	604.495	301.425	100.601	24.4539	3.01376e-05	-2.67335	1.43824e-06	0.156762	4.52089
H02I12.8	2403.26	2691.43	1036.76	514.905	3.1738e-05	-1.77584	1.53035e-06	0.292024	4.49842
F59C12.4	296.982	281.082	78.5276	39.8323	3.8939e-05	-2.24214	1.92342e-06	0.211372	4.40962
F35G12.10.2	7567.96	7685.63	3468.1	1989.74	5.54795e-05	-1.57355	2.86424e-06	0.33598	4.25587
K09F5.2	127819	74772.1	40738.1	23613.8	6.17943e-05	-1.73412	3.24004e-06	0.300592	4.20905
T03D3.1	225.209	169.627	44.3108	26.5835	6.33668e-05	-2.37819	3.3382e-06	0.19235	4.19814
T24C4.1	2262.2	2443.47	1015.18	537.172	6.43569e-05	-1.6727	3.40631e-06	0.313665	4.1914
T09F3.3.2	10916.8	11480.1	5008.46	2391.16	8.32349e-05	-1.66773	4.617e-06	0.314748	4.07969
Y62E10A.15a	1589.33	1861.67	696.396	295.987	8.50135e-05	-1.83475	4.72619e-06	0.280339	4.07051
C05C10.4.3	2391.47	2825.41	1212.74	980.128	9.64782e-05	-1.36375	5.47717e-06	0.38857	4.01557
T22F3.4	19426.3	20637.6	9903.51	9150.15	0.000141161	-1.20365	8.41632e-06	0.434174	3.85028
C49F5.3	599.331	739.944	263.702	142.727	0.000153237	-1.76385	9.25027e-06	0.294462	3.81464
F21D5.1	5502.28	5827.59	2693.17	1421.27	0.000174089	-1.54469	1.0768e-05	0.34277	3.75923
Y38H6C.1a.1	10326.9	10705.8	5339.77	4257.03	0.000184968	-1.25615	1.15211e-05	0.418659	3.7329
F54A3.3	6644.79	7360.99	3486.22	3080.81	0.000187194	-1.21964	1.16714e-05	0.429391	3.72771
T04C12.5.1	43862.6	40227	21192.3	14182.2	0.000192081	-1.3627	1.20355e-05	0.388853	3.71652
T05E7.5	442.366	270.466	94.6304	21.498	0.000210875	-2.435	1.3357e-05	0.184924	3.67597
C14C6.5	1958.03	2154.31	752.821	1033.08	0.000212668	-1.32617	1.351e-05	0.398825	3.6723
F22H10.6	621.8	510.369	222.439	147.813	0.000229078	-1.6803	1.47229e-05	0.312018	3.64002
Y17G9B.3	1680.06	1712.58	719.109	272.964	0.000250268	-1.80293	1.61933e-05	0.286592	3.6016
K02F2.4	744.817	754.094	323.079	263.94	0.000278941	-1.45258	1.84463e-05	0.365367	3.55449
C18G1.4a	6551.49	6062.66	2994.08	1353.02	0.000313196	-1.60571	2.1158e-05	0.328574	3.50418
T21G5.3	7228.24	7127.23	3683.72	2385.11	0.000318951	-1.35131	2.15863e-05	0.391936	3.49628
T26A5.3	2088.15	2234.27	1060.77	664.324	0.000321045	-1.42277	2.17479e-05	0.372995	3.49343
Y40B10A.1a	10613.3	11888.1	5853.29	3887.68	0.000335303	-1.31767	2.28384e-05	0.401183	3.47456
C01G10.8.1	4522.74	4973.73	2447.6	1890.9	0.000335741	-1.24992	2.29307e-05	0.420471	3.474
F52B5.2	2481.62	2659.75	1285.2	837.51	0.000342593	-1.37947	2.34623e-05	0.38436	3.46522
K08F4.3	3251.11	3569.79	1586.12	668.414	0.000357968	-1.65062	2.46041e-05	0.318504	3.44616
C16C8.16	688.476	788.426	325.09	205.882	0.000368819	-1.55151	2.5487e-05	0.341152	3.43319
ZC513.8	135.298	91.2432	16.2423	18.6447	0.000379882	-2.47906	2.62858e-05	0.179361	3.42035
F49E8.2b	3430.43	3505.01	1717.96	930.227	0.000379882	-1.47667	2.62986e-05	0.359318	3.42035
F13D12.5	1066.55	1069.17	496.178	293.497	0.000402082	-1.51802	2.80597e-05	0.349166	3.39569
F56A4.2	9148.53	10028.1	3702.6	5298.63	0.000414468	-1.22187	2.92324e-05	0.428726	3.38251
Y19D10A.9	9148.53	10028.1	3702.6	5298.63	0.000414468	-1.22187	2.92324e-05	0.428726	3.38251
H34C03.2a	8582.38	8212.89	4412.11	3091.01	0.000424683	-1.27994	3.00783e-05	0.411813	3.37193
F15B10.3a	237.481	158.157	52.3598	20.4729	0.000427814	-2.29577	3.04123e-05	0.20366	3.36875
F44E2.2c	7066.2	7015.64	3335.94	1321.92	0.000441499	-1.64898	3.16314e-05	0.318866	3.35507
Y47D7A.8	408.252	291.438	113.749	37.7987	0.000445102	-2.12805	3.19447e-05	0.228767	3.35154
C48B4.11	2126.07	2409.44	1129.21	667.382	0.00044511	-1.4278	3.19729e-05	0.371697	3.35153
ZC395.10.1	8789.4	10075.8	5006.9	3719.58	0.000455196	-1.2306	3.27538e-05	0.426142	3.3418
F55F8.9a	2142.44	2162.85	1084.93	686.735	0.000479445	-1.38238	3.49741e-05	0.383586	3.31926
M01E11.5.1	17346.2	19314.6	8943.97	3673.76	0.000501223	-1.59699	3.68254e-05	0.330567	3.29997
Y47D7A.1	1194.15	874.387	361.113	71.4243	0.00050937	-2.1579	3.76305e-05	0.224082	3.29297
K04G2.2	5293.23	5281.2	2629.76	1222.62	0.000534137	-1.53061	3.96258e-05	0.346131	3.27235
T02G5.3	229.384	230.626	73.4925	38.8089	0.000537957	-1.9956	3.99425e-05	0.250763	3.26925
Y46G5A.31	6015.64	5986.48	3201.4	2356.47	0.00056057	-1.23136	4.177e-05	0.425915	3.25137
C35D10.13	3487.81	3612.57	1819.6	1005.61	0.000577897	-1.42127	4.32662e-05	0.373384	3.23815
T01H3.4	5783.02	5997.98	2848.15	1132.97	0.000585403	-1.61862	4.38644e-05	0.325646	3.23255
T22D1.10	2833.06	2739.66	1441.19	928.18	0.00059366	-1.3404	4.45567e-05	0.394911	3.22646
F31D4.3	5861.95	5976.01	3186.3	2448.16	0.000647818	-1.19468	4.9545e-05	0.436884	3.18855
R09F10.8	2495.93	2597.91	1215.76	491.15	0.000652107	-1.62747	4.99942e-05	0.323655	3.18568
C52D10.6.1	314.137	198.637	69.157	13.4253	0.00066109	-2.40386	5.08058e-05	0.188959	3.17974
B0348.6a.1	10858.1	10883.9	5726.48	3060.46	0.000675987	-1.40062	5.21182e-05	0.378766	3.17006
F58G11.3b	1268.22	666.063	328.761	364.363	0.000703859	-1.57318	5.47034e-05	0.336067	3.15251
Y18D10A.11	7524.91	7137.33	3640.19	1503.8	0.000712627	-1.57329	5.55173e-05	0.336041	3.14714
B0001.7a	3083.06	2907.19	1553.91	910.865	0.000713412	-1.38008	5.56669e-05	0.384197	3.14666
C52D10.9	196.255	135.534	38.321	7.591	0.000738612	-2.52347	5.81368e-05	0.173924	3.13158
Y97E10AR.4	2000.04	2194.29	1085.93	681.64	0.000739204	-1.34685	5.83209e-05	0.39315	3.13124
F15H10.3a.2	678.241	780.788	338.173	247.642	0.000741499	-1.40903	5.85938e-05	0.376565	3.12989
C29E4.4	3103.56	2930.98	1579.07	960.782	0.000747186	-1.3514	5.91358e-05	0.391911	3.12657
T28D9.10a	2881.23	2943.38	1538.81	990.323	0.000749778	-1.31047	5.94339e-05	0.403189	3.12507
C26E6.3	3538.03	3549.7	1896.09	1348.92	0.00074978	-1.24387	5.94805e-05	0.422237	3.12507
ZC204.7	139.158	111.583	28.2057	10.2775	0.000752528	-2.4328	5.97477e-05	0.185206	3.12348
Y44A6C.2	113.491	69.6183	15.1224	4.15575	0.000792133	-2.71631	6.34295e-05	0.152163	3.1012
C35E7.1b	594.105	450.392	210.361	87.7174	0.000793755	-1.81801	6.36578e-05	0.283612	3.10031
T12G3.4	639.691	770.628	322.392	178.868	0.000813923	-1.55555	6.56788e-05	0.340198	3.08942
B0281.5a	620.706	443.744	186.209	41.8773	0.000858174	-2.11686	6.97283e-05	0.230548	3.06642
C34B2.7.1	3429.4	3296.5	1786.39	1070.81	0.000877583	-1.33779	7.14141e-05	0.395625	3.05671
W01A11.2	1876.03	1839.2	967.175	609.308	0.000913643	-1.33914	7.46883e-05	0.395258	3.03922
R06C7.4.3	8225.31	8982.37	3891.7	1031.61	0.000919875	-1.80068	7.52547e-05	0.287039	3.03627
C55B7.1	3667.68	3359.87	1850.55	1034.04	0.000924135	-1.38156	7.57178e-05	0.383804	3.03426
K07F5.12	367.702	342.908	137.9	61.2263	0.000937648	-1.83178	7.69412e-05	0.280918	3.02796
F35G12.11.2	497.409	561.565	236.164	148.83	0.000946203	-1.5287	7.77604e-05	0.346588	3.02402
F49C12.7c.1	246.853	288.703	88.5899	86.672	0.000985497	-1.65755	8.15395e-05	0.316977	3.00634
ZC53.7	844.178	783.595	379.434	183.477	0.000995846	-1.58873	8.25153e-05	0.332465	3.00181
C10F3.1	4927.45	4699.54	2624.73	1707.53	0.000996019	-1.2644	8.25952e-05	0.416273	3.00173
F42A10.7.1	1139.19	644.433	338.179	336.267	0.00100004	-1.49961	8.33621e-05	0.353649	2.99998
B0041.8.2	2654.78	2864.4	1464.34	827.328	0.00102589	-1.36205	8.58356e-05	0.38903	2.9889
Y73B6BL.32	2103.53	2190.44	1146.32	817.127	0.00102646	-1.24277	8.59466e-05	0.422561	2.98866
C36A4.4	5174.4	5312.98	2866.35	1733.05	0.00103274	-1.29449	8.66389e-05	0.407681	2.98601
F36G9.12	265.189	211.519	76.5111	24.5509	0.001039	-2.12183	8.74474e-05	0.229756	2.98338
F55G1.4	6335.28	4997.42	3001.12	1843.03	0.00105476	-1.33325	8.90353e-05	0.396874	2.97685
W02F12.6	2333.05	2491.26	1293.25	801.853	0.00110202	-1.30597	9.38441e-05	0.404449	2.95781
F26H11.1	1545.1	1823.1	872.572	501.323	0.001112	-1.38187	9.47631e-05	0.383722	2.95389
Pseudogene:C18H2.2	1290.32	1276.02	658.248	381.15	0.00121642	-1.39382	0.000104867	0.380556	2.91492
Pseudogene:C33H5.4	2305.6	2125.32	1188.28	867.004	0.00125034	-1.22696	0.000108257	0.427217	2.90297
Y39B6A.10	612.621	642.785	277.788	108.094	0.00127753	-1.71752	0.000110849	0.304071	2.89363
K07A1.1	1755.15	2113.44	994.347	482.993	0.00128301	-1.45971	0.000111403	0.363567	2.89177
C06A1.12	1970.3	1992.47	1050.71	593.012	0.00128335	-1.36288	0.000111512	0.388805	2.89166
F23D12.11	704.881	780.76	359.307	277.181	0.00128956	-1.32407	0.000112212	0.399407	2.88956
T05E11.4b	1181.36	1388.07	666.259	448.339	0.00129064	-1.30512	0.000112386	0.404687	2.88919
Y32F6A.1.2	1892.46	2138.13	1078.89	662.283	0.00129786	-1.31004	0.000113175	0.40331	2.88677
C48B4.10	736.657	877.881	395.537	287.372	0.00131118	-1.33767	0.0001145	0.395659	2.88234
Y45G12C.2	430.078	517.279	206.476	166.575	0.00133828	-1.4285	0.000117115	0.371516	2.87345
F29B9.6	11751.3	12082.7	6778.15	4598.65	0.00133983	-1.18518	0.0001175	0.439768	2.87295
F57B1.2	3667.1	3426.92	1863.88	849.749	0.00136966	-1.46173	0.00012071	0.363058	2.86339
Y57G11C.51.2	1187.5	1442.27	593.804	676.512	0.0013973	-1.17147	0.000123409	0.443969	2.85471
R148.4a.1	1434.42	1541.31	774.95	410.657	0.00143829	-1.40978	0.000128007	0.376368	2.84215
F46F11.2	66198.6	65253.6	35303.8	14944.3	0.00144538	-1.45985	0.000129196	0.363531	2.84002
C36C9.10	1162.91	1417.62	660.22	352.587	0.00144763	-1.42553	0.000129645	0.372283	2.83934
F15E11.13	5613.26	9200.04	397.57	51.0386	0.00145819	-3.12442	0.000131133	0.114672	2.83619
F52E1.10	1578.92	1866.86	922.892	620.509	0.00146294	-1.2631	0.000131651	0.416649	2.83477
Y39G10AR.32a	589.094	652.26	293.891	227.262	0.00146743	-1.34845	0.000132328	0.392715	2.83344
T27E9.5	1490.75	1443.24	751.803	356.667	0.00150622	-1.47538	0.000136479	0.35964	2.82211
ZK1055.1	12658.4	10976.1	6646.33	4424.56	0.0015172	-1.21235	0.000137568	0.431565	2.81896
F46A9.4	3515.54	3818.25	2045.19	1267.92	0.00152981	-1.2529	0.000138806	0.419603	2.81536
C30G12.7	6009.49	5844.65	3330.22	2011.12	0.00153119	-1.2582	0.000139026	0.418066	2.81497
Y66D12A.19	1098.33	1120.56	573.669	338.32	0.00153239	-1.37293	0.000139231	0.386105	2.81463
C36B1.4.1	3344.4	3793.42	1991.7	1284.74	0.0015357	-1.23169	0.000139626	0.425818	2.81369
F59E12.13.1	1451.84	1527.01	790.046	456.496	0.00155596	-1.34936	0.00014195	0.392466	2.808
T09B4.2.1	1558.44	1885.9	922.893	682.648	0.00156194	-1.21212	0.000142644	0.431633	2.80634
W01A11.1	2554.38	2647.31	1413.01	1241.93	0.00160601	-1.09971	0.000147065	0.466609	2.79425
H05L14.2	2917.06	2595.91	1482.45	777.411	0.00160601	-1.37735	0.000147114	0.384925	2.79425
F59D8.2	282969	197578	113982	31097.9	0.00161586	-1.7376	0.000148216	0.299868	2.7916
Y23H5A.3	2337.14	2454.12	1316.4	787.592	0.00162476	-1.28867	0.000149234	0.409328	2.78921
C38D4.6a	4285.01	4552.05	2465.71	1382.55	0.00166135	-1.29799	0.000152801	0.406692	2.77954
T26A5.7a	3752.12	4054.84	2106.46	969.748	0.00171421	-1.41971	0.000158194	0.373786	2.76594
C24B9.9	162.706	107.683	34.2439	23.5184	0.00172585	-2.10475	0.000159696	0.232491	2.763
R09E12.3	5203.11	5511.5	3060.5	2321.83	0.00172888	-1.11771	0.000160084	0.460824	2.76223
JC8.13a	759.158	1003.04	400.508	130.887	0.00179203	-1.72765	0.000166708	0.301943	2.74666
C50F7.4	2471.36	2320.81	1328.47	928.172	0.00182503	-1.20311	0.000170314	0.434338	2.73873
Pseudogene:C06A1.4	11148.5	9800.27	5801.1	2877.18	0.00182503	-1.36253	0.000170344	0.3889	2.73873
C27B7.5	1772.54	1732.6	931.949	464.653	0.00184379	-1.40835	0.000172552	0.376743	2.73429
W08E3.1	5620.12	5663.81	3197.37	1830.81	0.00185543	-1.26938	0.000173871	0.414837	2.73155
D2030.1.2	2103.54	2393.22	1248.97	839.542	0.00185928	-1.21576	0.000174564	0.430547	2.73065
Y20C6A.2	98.1933	79.1977	15.1227	14.3412	0.00186275	-2.32323	0.000175019	0.19982	2.72984
C09E7.8b	1642.17	1724.63	920.326	691.723	0.00187601	-1.18037	0.000176497	0.441239	2.72677
C14B1.7b	422.57	334.737	148.982	138.626	0.00187795	-1.47701	0.000176796	0.359234	2.72632
C14B1.9	5130.34	5425.87	2966.9	1580.19	0.00190772	-1.30998	0.000179717	0.403326	2.71948
F49E8.7a.1	1280.37	1708.87	769.025	666.389	0.00191963	-1.17214	0.000181077	0.443764	2.71678
Y42H9B.3	2781.86	3051.9	1645.49	1062.65	0.00194819	-1.21637	0.000184133	0.430365	2.71037
Pseudogene:Y106G6H.10	113.752	67.8495	16.2892	2.23706	0.00195164	-2.6621	0.000184822	0.157989	2.7096
Y106G6H.9	113.752	67.8495	16.2892	2.23706	0.00195164	-2.6621	0.000184822	0.157989	2.7096
C53H9.2e	29.9381	29.4214	0.0136498	0.0397545	0.00196056	-3.15239	0.000185788	0.11247	2.70762
C30C11.4.2	16020.3	15279.5	9103.98	6043.38	0.00197905	-1.16621	0.000187663	0.445591	2.70354
F18A1.8	1380.09	1289	711.546	413.708	0.00198464	-1.34051	0.000188562	0.394882	2.70232
Y55F3AR.3a	7948.11	7094.41	4296.37	2671.28	0.00201635	-1.2232	0.000192075	0.428332	2.69543
ZK1127.11	1107.28	1134.71	591.803	329.366	0.00212139	-1.36868	0.000203279	0.387246	2.67338
F16H11.3	907.725	977.857	442.837	140.698	0.00216665	-1.69658	0.000208004	0.308517	2.66421
C36B1.8a	7060.78	6567.08	3939.09	2615.24	0.00217226	-1.17423	0.000208811	0.44312	2.66309
R09B3.3	8397.98	8920.14	5069.29	3710.4	0.00217778	-1.10388	0.000209477	0.465264	2.66199
F07A5.1b	4585.04	4699.86	2571.71	1194.37	0.00218343	-1.38261	0.000210291	0.383524	2.66086
Y67A10A.4	343.158	384.838	158.025	74.4675	0.00231812	-1.663	0.000225107	0.315781	2.63486
F58E1.5	211.822	120.997	41.2889	5.18454	0.00232783	-2.43708	0.000226219	0.184658	2.63305
C06A5.6	5579.1	5068.88	2901.49	1212.43	0.00233662	-1.44263	0.000227362	0.367896	2.63141
Y71F9AL.12	1014.33	1131.04	574.675	385.175	0.00237595	-1.26197	0.00023281	0.416973	2.62416
T23G5.1.2	13788.6	12204.1	7325.66	3458.8	0.00241679	-1.35694	0.00023741	0.390411	2.61676
F20D12.1a	14021.2	13160.7	7999.95	5269.12	0.00247095	-1.1538	0.000243904	0.449441	2.60714
W08F4.3	6584.31	6370.08	3718.69	1979.55	0.00247192	-1.28327	0.000244205	0.410863	2.60696
R10D12.13a	654.905	731.493	348.356	271.066	0.00247981	-1.26508	0.000245292	0.416077	2.60558
K05C4.4	205.884	274.49	91.6048	50.0124	0.00252524	-1.74799	0.000250567	0.297717	2.5977
R09B3.2	5923.41	5727.58	3297.01	1587.33	0.00253801	-1.34183	0.000252322	0.394521	2.59551
ZK899.6	82.3139	108.122	20.4749	4.15687	0.00256347	-2.47923	0.000255473	0.179341	2.59117
H31G24.4.2	10843.3	11425.3	6504.61	3602.97	0.00256541	-1.24182	0.000255826	0.42284	2.59084
F01D4.5b	897.497	880.658	469.002	314.88	0.0025716	-1.28278	0.000256602	0.411001	2.5898
R11A8.1	760.224	882.621	427.74	296.541	0.00257564	-1.27931	0.000257324	0.411992	2.58912
F35G12.8	8245.26	7256.23	4466.45	2512.36	0.00258433	-1.2564	0.000258526	0.418588	2.58765
Y73B6BL.38	13466.3	13851.9	8093.85	5048.87	0.00258433	-1.16948	0.000258673	0.444582	2.58765
F56F11.4b	1555.31	1538.43	831.307	385.192	0.00259543	-1.41919	0.000260106	0.373922	2.58579
F26A3.3	3818.6	3239.01	1929.42	850.809	0.0026078	-1.41946	0.000261831	0.373851	2.58373
Y97E10AL.3	861.922	931.969	473.572	351.01	0.00262652	-1.22961	0.000264036	0.426434	2.58062
H26D21.2	3703	3614.41	2118.5	1315.31	0.00264535	-1.20235	0.00026642	0.434566	2.57752
C52D10.7	156.304	87.5417	23.3757	1.62857	0.00267383	-2.63169	0.000269786	0.161355	2.57287
C05C8.6	3612.83	3760.09	2093.34	1054.51	0.00267811	-1.31742	0.000270384	0.401252	2.57217
C47E8.5.2	72370.1	71346.5	42372.8	36395.3	0.00272141	-1.00387	0.0002758	0.498662	2.56521
B0035.12.3	3853.63	3878.09	2251.35	1411.07	0.00272141	-1.18953	0.000275936	0.438445	2.56521
Y110A7A.15a	2426.38	2319.96	1352.52	824.061	0.00272619	-1.23263	0.000276589	0.425541	2.56444
F43G9.9.2	5601.69	6002.69	3387.58	1912.31	0.00277058	-1.2331	0.000282136	0.425403	2.55743
F31E3.3	2666.07	2904.36	1604.23	958.742	0.00281594	-1.22395	0.000287615	0.428109	2.55038
C50E3.12	1023.48	978.774	460.952	116.25	0.0028356	-1.76819	0.00029015	0.293577	2.54735
B0523.3	1213.1	1292.85	686.385	387.22	0.0028387	-1.31341	0.000290644	0.402369	2.54688
F56F3.1	34417.9	30371.4	18767.5	9288.15	0.00292049	-1.30237	0.000300103	0.405459	2.53454
F36H1.4a	1973.59	1997.22	1135.84	753.231	0.00296674	-1.1845	0.000305224	0.439978	2.52772
C05C10.7	302.197	382.974	149.974	75.484	0.00297682	-1.62195	0.00030663	0.324896	2.52625
F54C8.2	2182.31	2212.95	1262.2	791.306	0.00301005	-1.20622	0.000310985	0.433403	2.52143
T21B10.7	10723.9	11314.1	6612.11	4892.17	0.00303695	-1.06392	0.000314329	0.478332	2.51756
F46F11.8	3210.15	3254.61	1893.07	1247.05	0.00306987	-1.15689	0.000318117	0.448479	2.51288
M01E11.6	5726.15	5541.99	3335.95	2471.34	0.00307774	-1.08296	0.000319124	0.472061	2.51177
F59A3.12	1234.63	1377.57	727.648	480.938	0.00309731	-1.21688	0.000321345	0.430211	2.50902
ZK856.12.1	4379.24	3993.26	2369.1	1092.21	0.00310804	-1.35745	0.000323421	0.390272	2.50751
T05F1.1b	6200.08	5757.03	3539.55	2469.56	0.00313596	-1.11552	0.00032721	0.461526	2.50363
C52E4.3.2	4784.01	4644.33	2783.74	1740.13	0.00314235	-1.17273	0.000328354	0.443581	2.50275
C35D10.6	1523.59	1665.01	900.75	672.457	0.00315372	-1.13644	0.000329738	0.45488	2.50118
F58F6.4	1152.64	1200.52	640.09	325.08	0.00318518	-1.36508	0.000333641	0.388214	2.49687
Y71F9B.4.1	1192.61	1223.33	670.283	473.802	0.00319462	-1.18977	0.000335116	0.438372	2.49558
ZK652.1	1593.27	1816.37	966.167	726.45	0.00320903	-1.12748	0.000337887	0.457715	2.49363
Y39B6A.42	2514.4	2489.31	1446.22	849.735	0.00320903	-1.22821	0.000338022	0.426847	2.49363
B0414.6	1701.84	1579.3	926.916	571.611	0.00325975	-1.23608	0.000344399	0.424524	2.48682
R05H5.3.2	11430.9	12035.6	6868.75	3337.56	0.00325975	-1.2915	0.000344461	0.408527	2.48682
C07H6.5	88999.1	81606.7	49441.8	22131.7	0.00327686	-1.33823	0.000346471	0.395505	2.48454
T13H5.7	915.964	1055.87	532.405	293.495	0.00329348	-1.33766	0.000348736	0.395663	2.48235
T07F8.3b	14320.4	12896.1	8035.17	4331.87	0.00331614	-1.24127	0.000351858	0.422999	2.47937
K01C8.10.2	8367.24	8531.75	5060.23	3986.48	0.00333592	-1.03193	0.000354267	0.489057	2.47678
F45C12.7	277.526	237.201	104.687	48.9966	0.00338789	-1.73338	0.000361151	0.300746	2.47007
Y66D12A.5	1729.5	1615.49	944.024	526.791	0.003398	-1.28186	0.000363071	0.411264	2.46878
ZK858.1	8572.09	6966.86	4346.69	1774.79	0.00341319	-1.41584	0.00036554	0.374791	2.46684
M7.2b	5325.02	5109.8	3068.55	1650.49	0.00343316	-1.24542	0.000369169	0.421786	2.46431
F44E2.8	2837.17	2872.93	1653.86	873.172	0.00346065	-1.2712	0.000372983	0.414314	2.46084
C36A4.1	229.174	189.134	78.5614	37.6968	0.00346187	-1.81463	0.000373328	0.284277	2.46069
Y82E9BR.2	899.505	956.551	502.273	280.902	0.00346662	-1.32983	0.000374271	0.397816	2.46009
C14B1.2	2508.26	2655.92	1494.53	804.914	0.00347841	-1.26257	0.000375781	0.416801	2.45862
F44B9.8	3200.92	3101.35	1853.82	1125.82	0.00350354	-1.19028	0.00038021	0.438219	2.45549
F08F8.10c	699.479	643.021	323.677	108.095	0.00352745	-1.64641	0.000383461	0.319433	2.45254
B0001.2	3181.45	3264.15	1884.01	1009.68	0.00357875	-1.25258	0.000391256	0.419696	2.44627
T26A5.9.3	13973.1	14948.3	8472.96	7901.57	0.00358535	-0.958503	0.000392469	0.514591	2.44547
C09G4.4	1860.49	1845.27	1069.75	659.845	0.00358535	-1.20682	0.000392644	0.433222	2.44547
T12G3.5.2	2053.35	2415.1	1293.25	983.177	0.0036012	-1.09243	0.000394827	0.468972	2.44355
F08B4.5	2168.1	2309.4	1297.27	1042.26	0.00366957	-1.06239	0.000403232	0.478838	2.43538
T10B11.3	2661.95	2523.55	1521.7	1033.1	0.00367912	-1.13906	0.000404509	0.454055	2.43426
F57C2.2	972.11	1026.13	547.47	295.452	0.00369559	-1.33088	0.00040655	0.397525	2.43232
Y54E10A.9b.1	10077.1	8988.07	5632.66	4648.66	0.00370049	-1.02564	0.000407547	0.491194	2.43174
C44B7.12	4529.92	4890.89	2835.06	1890.9	0.00375211	-1.11237	0.000413929	0.462535	2.42572
Pseudogene:Y102A5C.5	358.497	352.377	165.049	99.8864	0.00379603	-1.48602	0.000420186	0.356995	2.42067
F54E12.2.1	10658.3	9717.77	6094.82	3322.27	0.0038779	-1.21818	0.00042949	0.429824	2.4114
F55A12.5	4288.08	4108.41	2516.03	1649.46	0.00389891	-1.12904	0.0004323	0.457221	2.40906
F22B3.4	21729.7	20298.7	12635	6676.04	0.00392669	-1.22452	0.000435623	0.427941	2.40597
C15H11.6.2	1576.85	1645.99	913.831	459.557	0.00394607	-1.31518	0.000438263	0.401874	2.40383
R13F6.10	4098.52	3768.57	2335.89	1741.14	0.00394695	-1.07509	0.000438698	0.47464	2.40374
R12E2.10	7961.81	7402.04	4583.82	2436.56	0.00394695	-1.23175	0.000438945	0.425802	2.40374
K08F4.2	18693.7	17287	10961.8	6948.04	0.00396235	-1.12497	0.000441298	0.458512	2.40205
D2096.4a	3770.64	3753.37	2255.37	1611.76	0.00396635	-1.08338	0.000441989	0.471923	2.40161
F49C12.11	1356.6	1740.27	874.584	638.839	0.00398251	-1.1429	0.000444037	0.45285	2.39984
Y65B4BL.2b.2	12464.3	11358.3	7005.71	3230.4	0.00399059	-1.30684	0.000445186	0.404206	2.39896
D2024.5a	2598.43	2636.85	1548.87	934.29	0.00401615	-1.18384	0.000448783	0.440178	2.39619
R107.5b	2847.42	2978.59	1722.98	962.819	0.00408061	-1.21806	0.000457251	0.429861	2.38928
D2005.7	1372.96	1484.16	821.243	570.584	0.00412591	-1.14998	0.000462838	0.45063	2.38448
C49H3.3.2	1982.64	2291.36	1255	872.137	0.00412914	-1.12089	0.000463965	0.459811	2.38414
Y22D7AL.5b.2	11551.8	10532.5	5660.06	6728.96	0.00415362	-0.977304	0.000466976	0.507928	2.38157
Y50D4C.4	1664.94	1439.36	879.614	482.984	0.00417973	-1.2832	0.000470171	0.410882	2.37885
ZC155.4	1937.54	2062.9	1172.48	685.714	0.00423548	-1.20837	0.000478017	0.432759	2.3731
C18E9.11a	2187.55	2278.01	1320.42	819.168	0.00425269	-1.17025	0.000481013	0.444343	2.37134
F55C5.10	31.6321	25.8658	0.0135302	1.06598	0.00425374	-2.9192	0.000481527	0.1322	2.37123
Y43F11A.4	94.1011	79.2144	20.6548	6.70396	0.00426249	-2.32384	0.000483703	0.199735	2.37034
Y43F11A.1	94.1011	79.2144	20.6548	6.70396	0.00426249	-2.32384	0.000483703	0.199735	2.37034
Y102E9.2a	5226.67	5379.18	3226.56	2053.91	0.00426806	-1.12164	0.000484604	0.459571	2.36977
Y110A7A.13	1255.12	1253.76	696.451	596.04	0.00428302	-1.08217	0.000486568	0.472317	2.36825
C45G3.1	3525.71	3090.86	1933.32	981.162	0.00428415	-1.27723	0.000486961	0.412586	2.36814
T21C9.13	4859.85	5252.62	3042.38	1659.65	0.00432941	-1.20556	0.000493179	0.4336	2.36357
T20B12.1	1362.7	1376.57	788.032	546.134	0.0043407	-1.15128	0.000495825	0.450224	2.36244
W06B4.1	4680.53	4939.43	2915.58	1733	0.00435313	-1.15829	0.00049777	0.448043	2.3612
EEED8.3	3730.69	4498.79	2418.41	1168.62	0.00441601	-1.28214	0.000505794	0.411185	2.35497
T23H2.1	9649.63	8378.06	5449.43	3215.94	0.00445914	-1.16936	0.00051155	0.44462	2.35075
Y32B12B.2a	681.51	598.198	334.767	175.799	0.0045086	-1.39971	0.000518622	0.379006	2.34596
Y75D11A.3	583.947	612.292	304.957	129.483	0.00451775	-1.50211	0.000520137	0.353036	2.34508
W03C9.5	861.677	1034.92	524.354	374.981	0.00451775	-1.18149	0.000520234	0.440894	2.34508
C48B4.6	797.111	918.787	473.026	290.433	0.00455041	-1.26034	0.000525405	0.417445	2.34195
F53H4.2.1	1539.99	1740.23	959.12	614.395	0.00459098	-1.16657	0.000531424	0.445478	2.33809
ZK418.8	544.026	643.706	309.99	211.983	0.00459619	-1.27632	0.00053297	0.412846	2.3376
R17.1	83.8198	55.3378	13.107	6.18877	0.00460255	-2.38365	0.000533993	0.191624	2.337
Y66D12A.17	2533.84	2275.13	1383.82	629.694	0.00460874	-1.33676	0.000535282	0.395909	2.33642
T11F8.3a.1	29796.8	26641	17070.7	8609.65	0.00461071	-1.23539	0.000535797	0.424727	2.33623
F44E2.10	800.177	865.453	459.943	303.673	0.00463076	-1.22508	0.000539275	0.427774	2.33435
T22C1.1.2	5378.41	5460.47	3318.1	2026.53	0.00468175	-1.13324	0.000546084	0.45589	2.32959
T06D8.8.1	6760.58	7220.11	4304.42	2679.43	0.00470589	-1.11541	0.00054919	0.461559	2.32736
C07B5.5	1018.43	1036.75	574.674	446.289	0.00471568	-1.12658	0.000550626	0.457999	2.32646
F25G6.9	3144.53	2625.37	1694.8	925.127	0.00475481	-1.24021	0.000555784	0.423312	2.32287
T21B10.4	3565.71	3840.04	2226.19	1185.93	0.00478851	-1.21583	0.000560613	0.430526	2.3198
T28A8.4	972.306	1024.42	559.576	296.552	0.00483504	-1.30545	0.000566959	0.404596	2.3156
F11A10.2	1031.76	1147.2	616.943	459.535	0.00485829	-1.13087	0.00057059	0.456641	2.31352
Y71A12B.11	310.155	154.261	67.4544	6.20718	0.00487688	-2.28464	0.000573627	0.205236	2.31186
Y62H9A.4.2	2963.2	2796.73	1734.05	1192.03	0.00489997	-1.09765	0.0005767	0.467276	2.30981
C06E7.1a	5737.98	5256.9	3346.67	2472.15	0.00493209	-1.04633	0.000581396	0.484198	2.30697
F38B7.5	1678.29	1605	964.152	658.198	0.00496732	-1.13275	0.000585857	0.456045	2.30388
F35G12.9	648.006	802.035	391.87	256.81	0.00500182	-1.25178	0.000590547	0.419931	2.30087
Y52E8A.2	780.724	933.076	475.039	294.507	0.00500228	-1.24716	0.00059091	0.421275	2.30083
K07E8.3.3	128.071	251.789	65.4396	37.785	0.00504169	-1.80489	0.000596503	0.286203	2.29742
Y43C5A.6b	2224.45	2352.25	1375.77	884.366	0.0050422	-1.13026	0.000596876	0.456835	2.29738
F49E12.2	1948.79	1680.15	1017.49	901.665	0.00505508	-1.05082	0.000599167	0.482693	2.29627
T05G5.7a	15140.2	15069.2	9241.86	4643.61	0.00505508	-1.2193	0.000599341	0.429492	2.29627
W09C5.2	2963.19	2673.94	1686.75	977.08	0.00505528	-1.18849	0.000599678	0.438761	2.29626
T05G5.3.2	5907.03	5881.77	3579.8	1838.96	0.00505589	-1.21952	0.000600064	0.429424	2.2962
T10B5.6	2310.5	2233.24	1360.68	843.618	0.00506721	-1.1545	0.000601722	0.449223	2.29523
C08C3.2	635.224	758.881	376.412	252.734	0.00506788	-1.24177	0.000602115	0.422852	2.29517
T05E7.1	187.376	165.805	62.4204	49.999	0.00507323	-1.65721	0.00060338	0.317053	2.29472
T23D8.6	1097.35	1178.56	648.019	337.089	0.00510135	-1.29406	0.000608305	0.407803	2.29232
K08H2.3	400.537	405.705	199.286	115.209	0.00513965	-1.42024	0.000614371	0.37365	2.28907
F21G4.2	13676.9	11538.5	7593.35	3716.45	0.00514427	-1.25309	0.000615336	0.41955	2.28868
C17E4.2	137.095	93.419	33.2344	11.2951	0.00517855	-2.12934	0.000621362	0.228562	2.28579
C32E8.8	11275.2	10069	6564.81	3814.33	0.00518028	-1.15221	0.000621891	0.449936	2.28565
C14B9.4a	10296.6	8994.35	5762.7	2590.81	0.0051832	-1.29445	0.000622562	0.407692	2.2854
T04A8.7a	5192.87	5287.77	3193.35	2622.36	0.00520945	-0.98267	0.000626361	0.506042	2.28321
D1054.2.2	3421.26	4002.82	2268.46	1499.7	0.00524267	-1.09269	0.000631345	0.468887	2.28045
Pseudogene:F54D7.6	969.764	1095.13	578.72	465.5	0.00524267	-1.10147	0.000632608	0.466042	2.28045
F19H6.4	638.25	665.599	337.161	129.486	0.00524267	-1.51469	0.000632629	0.349971	2.28045
Pseudogene:Y48A6C.1	419.332	433.888	211.585	154.227	0.00527051	-1.30904	0.000636643	0.403588	2.27815
Y53C12B.3a	10745.4	9108.56	5894.54	2551.08	0.00528116	-1.31615	0.000638256	0.401605	2.27727
C50F4.6	453.555	461.092	229.205	102.952	0.00528773	-1.50469	0.000639378	0.352405	2.27673
Y71F9B.7	4396.7	4496.8	2735.43	1631.12	0.00529787	-1.13693	0.000641261	0.454725	2.2759
Y116A8C.42	4343.42	4340.68	2677.06	1735.03	0.00532193	-1.09469	0.000644503	0.468237	2.27393
C06G3.2	7956.11	7586.87	4801.89	3635.05	0.00533164	-1.01186	0.00064667	0.495905	2.27314
C27A2.1	4264.5	4036.08	2525.09	1350.97	0.00543939	-1.20053	0.000664027	0.435114	2.26445
C28C12.12	2061.53	2291.35	1310.36	779.438	0.00547189	-1.1632	0.000668767	0.446522	2.26186
B0035.8	471.883	720.057	294.363	234.96	0.00551534	-1.25916	0.00067442	0.417787	2.25843
F33D11.10	3383.33	3574.44	2140.64	1491.54	0.00553988	-1.059	0.000677929	0.479965	2.2565
F45E4.10a.2	3595.3	3402.86	2143.34	1324.2	0.00556012	-1.1273	0.000681964	0.457773	2.25492
Y57G7A.2	106.437	107.819	31.2214	14.3487	0.00557416	-2.03912	0.00068403	0.243312	2.25382
W09G12.1	290.767	217.239	73.4931	4.16761	0.00558504	-2.29196	0.000685712	0.204197	2.25297
F17A2.13	390.216	310.478	156.011	47.9856	0.00560272	-1.74113	0.000688577	0.299136	2.2516
C17H12.13a	2307.46	2578.8	1477.42	1107.46	0.00562659	-1.0413	0.000692557	0.485889	2.24975
F23F1.1	2919.15	2964.29	1799.47	1077.93	0.00565573	-1.14153	0.000697288	0.453279	2.24751
Y54E10A.3	1558.43	1640.24	944.025	728.484	0.00565573	-1.05821	0.000697299	0.480226	2.24751
C24G6.1	1662.92	1700.23	989.311	495.212	0.0056684	-1.26749	0.00069946	0.415381	2.24654
ZK632.1a	8099.78	7706.48	4884.11	2625.44	0.00567006	-1.17829	0.000700123	0.441875	2.24641
T20F5.2	3066.39	3890.1	2112.29	1456.43	0.00567006	-1.07721	0.000700396	0.473944	2.24641
Y62E10A.14	3211.86	3387.57	2024.16	1179.35	0.00568589	-1.1498	0.000703933	0.450688	2.2452
T12E12.2	2436.52	2213.22	1401.94	902.704	0.0057196	-1.12788	0.000708968	0.457588	2.24263
T12A2.3	145.412	185.969	59.399	19.4518	0.00572186	-1.93039	0.000709603	0.262358	2.24246
Y48G8AL.20	445.683	591.381	252.628	224.195	0.00572275	-1.21826	0.000710172	0.429799	2.2424
Y48A6C.3	641.957	581.794	319.75	132.438	0.00573506	-1.48315	0.000712306	0.357707	2.24146
Y73B6BL.33b	3586.2	3433.53	2160.77	1434.49	0.00576596	-1.08497	0.000717216	0.471403	2.23913
F08G5.1a	2773.63	2561.62	1613.28	899.655	0.0057702	-1.19011	0.000718101	0.438268	2.23881
T04D3.1	414.863	386.644	199.285	101.97	0.00582939	-1.46146	0.000726551	0.363126	2.23438
Y18D10A.20	10715.7	10900	6762.07	5302.72	0.00586589	-0.973636	0.000732919	0.509221	2.23167
T10G3.6a	1119.87	1210.02	680.345	416.758	0.00587754	-1.18791	0.000735102	0.438937	2.2308
Y116A8C.22	104.413	117.358	31.2227	23.5117	0.00587912	-1.90373	0.000735665	0.267251	2.23069
F39H2.4	717.762	818.794	429.68	267.102	0.00590206	-1.23457	0.000738901	0.424968	2.229
T24H10.1	4559.62	4447.28	2800.84	1782.91	0.00597236	-1.09188	0.000749182	0.46915	2.22385
Y75B8A.31	495.874	589.438	280.805	222.162	0.00597973	-1.20886	0.000750477	0.432609	2.22332
C31H1.8a	5969.54	5807.5	3674.41	2197.55	0.00599653	-1.11734	0.000752958	0.460944	2.2221
ZC308.1a	9834.5	8371.78	5639.92	3689.02	0.00600857	-1.08656	0.000755214	0.470882	2.22123
K02F6.7	721.266	744.559	408.615	233.385	0.0061025	-1.27751	0.000768155	0.412508	2.21449
Y17G7B.5a	8846.74	8148.14	5264.53	2752.79	0.00610523	-1.18679	0.000768877	0.439278	2.2143
C06A8.4	963.11	1104.38	597.82	390.266	0.00611518	-1.16833	0.000770673	0.444935	2.21359
R03D7.2	575.179	574.394	308.509	160.344	0.00611518	-1.36468	0.000770888	0.38832	2.21359
F20D12.4.2	6002.32	5801.79	3681.45	2122.17	0.00614891	-1.13463	0.000776284	0.455452	2.2112
K01G5.9.3	1767.43	1653.54	1025.54	661.257	0.00616761	-1.13315	0.000779408	0.455919	2.20988
F25H2.9.1	2738.84	3127.09	1806.51	1231.76	0.00617651	-1.06618	0.000781681	0.477581	2.20926
T10B11.8a	1715.49	1809.7	1059.76	595.493	0.00622308	-1.1905	0.000788347	0.43815	2.20599
K07A1.12	5517.66	5204.96	3332.23	1879.7	0.00622887	-1.14929	0.000789466	0.450846	2.20559
Y82E9BR.19	1200.88	1071.35	630.99	239.778	0.00623943	-1.43661	0.000791578	0.369435	2.20486
F55G1.11	248.473	299.116	113.796	105.145	0.00626095	-1.38702	0.000795084	0.382355	2.20336
B0334.4	2718.35	3119.47	1800.48	1211.38	0.00631316	-1.07078	0.000803279	0.476061	2.19975
R06C7.2	756.089	703.584	406.603	255.793	0.00631739	-1.23682	0.000804209	0.424305	2.19946
C27A12.3	2241.85	2249.44	1369.73	791.664	0.00631954	-1.16067	0.000804874	0.447306	2.19931
K08H2.1	631.009	504.66	272.752	72.44	0.00633655	-1.6904	0.000808197	0.30984	2.19815
Y47G6A.28	3100.5	2827.18	1820.6	1191.01	0.00633655	-1.09544	0.000808612	0.467992	2.19815
F02E9.7	1584.06	1787.8	1008.43	763.122	0.00636462	-1.04917	0.000814033	0.483245	2.19623
C17E7.12	430.257	476.2	227.463	88.7334	0.00638684	-1.5379	0.000817574	0.344387	2.19471
Y39G10AR.2b	3363.86	3482.11	2127.56	1274.55	0.00639538	-1.11953	0.00081929	0.460244	2.19413
T28D6.9	808.387	967.35	504.223	274.137	0.00641062	-1.27192	0.000821641	0.414109	2.1931
T05H4.6b.1	6106.84	5929.34	3769.01	2152.73	0.00641541	-1.13309	0.000823919	0.455938	2.19278
C02F5.1	4974.56	4187.39	2799.84	1478.31	0.00641602	-1.20111	0.000824718	0.434939	2.19273
W02B12.6a	395.45	438.966	211.986	146.171	0.00645998	-1.30417	0.00083117	0.404954	2.18977
W05B10.1	5588.36	5687.6	3469.1	1634.19	0.00646484	-1.23421	0.000832195	0.425074	2.18944
T25G3.2.1	17444.6	16029.6	10436.5	5210.04	0.00646911	-1.1971	0.000833146	0.436152	2.18916
F26E4.8b	24940.9	22492.1	15020.4	9828.1	0.00649074	-1.05606	0.000836736	0.480945	2.18771
Y54G11A.3	2990.85	2752	1743.11	861.967	0.00655456	-1.23406	0.000845776	0.425118	2.18346
Y45F10A.2	17208.6	16594.9	10737.1	6345.13	0.00658815	-1.09935	0.000850927	0.466728	2.18124
C25D7.6	10157.3	9486.46	6173.32	3407.85	0.00659324	-1.14427	0.000852401	0.452419	2.1809
Y43E12A.1	6699.53	7058.48	4345.14	2554.37	0.00660456	-1.10703	0.000854684	0.464249	2.18016
E02H4.6	622.907	663.656	356.283	217.081	0.0066631	-1.255	0.000865976	0.418992	2.17632
T13F2.6	4732.79	4663.35	2955.83	1907.2	0.0066932	-1.06917	0.000871548	0.476593	2.17437
F26F4.11	1180.36	1454.67	746.771	662.255	0.0067479	-1.02597	0.000880343	0.49108	2.17083
F31E9.4	73.8113	34.7445	8.07352	1.08215	0.00675248	-2.57484	0.000881358	0.16784	2.17054
F52B5.3	4637.45	3768.55	2568.36	1388.66	0.00678895	-1.19143	0.00088696	0.43787	2.1682
C27C12.3	1436.91	1444.11	851.211	406.307	0.00679629	-1.27936	0.000889562	0.411978	2.16773
C50A2.2a	2125.02	1888.63	1217.77	756.004	0.00679629	-1.13618	0.000889981	0.454963	2.16773
R06F6.12	1750.21	1724.18	1055.89	695.557	0.00679629	-1.10354	0.000890863	0.465372	2.16773
R06C7.1	19438	17238	11408	5447.22	0.00679629	-1.21785	0.000890868	0.429923	2.16773
C13B4.2	6478.8	6471.91	4105.15	2537.82	0.00682542	-1.07961	0.000896379	0.473157	2.16587
F26B1.2a	12048.8	11446.4	7371.95	3714.5	0.00683644	-1.18395	0.000899097	0.440146	2.16517
T05B9.1	9990.27	9648.29	6203.51	3387.47	0.00683761	-1.1413	0.000899674	0.453351	2.1651
Y39A1C.4	2014.34	1595.42	1068.82	689.783	0.00683788	-1.151	0.000900133	0.450312	2.16508
Y46H3C.5	496.648	509.735	269.611	155.225	0.00690305	-1.32243	0.000910852	0.399861	2.16096
ZK1098.7	500.987	545.61	253.635	256.786	0.00690473	-1.14819	0.000911501	0.45119	2.16085
R05D3.8	847.349	824.474	478.692	329.677	0.00693223	-1.15835	0.00091685	0.448024	2.15913
T07D4.5	1059.44	1275.72	683.365	500.285	0.0069394	-1.09263	0.000919088	0.468907	2.15868
Y41E3.1a	3323.44	3177.2	2026.99	1386.36	0.0069587	-1.05174	0.000922076	0.482385	2.15747
D2005.5	3069.74	2619.66	1738.08	946.519	0.00696898	-1.18708	0.00092453	0.439192	2.15683
T23G11.3.2	51121.8	45144.4	30288.9	15342.6	0.00696898	-1.17971	0.000924735	0.441441	2.15683
T12C9.7a	1922.17	1941.02	1185.56	756.001	0.00698657	-1.10564	0.000928801	0.464696	2.15574
W03G9.8	1152.68	1429.97	760.856	405.558	0.00699092	-1.23278	0.000929811	0.425496	2.15547
T05H4.11.1	3480.67	3573.48	2215.11	1381.52	0.00699373	-1.08656	0.000930619	0.470882	2.15529
Y111B2A.2	1598.12	1737.81	1000.95	493.817	0.00700102	-1.245	0.000932347	0.421907	2.15484
C09G9.6	15318.5	14593.2	9522.64	5408.69	0.00700102	-1.11407	0.000932581	0.461988	2.15484
ZC328.4	1419.1	1510.9	885.822	557.324	0.00700102	-1.13082	0.000932891	0.456655	2.15484
F52B5.5a.2	2562.57	2631.14	1610.26	925.122	0.00700755	-1.1408	0.000934442	0.453508	2.15443
D1081.9	1637.31	1638.33	995.349	597.078	0.00701587	-1.14718	0.000936179	0.451508	2.15392
C03D6.5	1328.9	1334.68	797.088	560.394	0.00701587	-1.08914	0.000937964	0.470041	2.15392
C27H6.2	4237.86	3903.75	2541.19	1431.45	0.00701587	-1.14355	0.000938563	0.452643	2.15392
B0205.1b	2386.27	2274.87	1438.24	890.806	0.00701587	-1.11364	0.000938783	0.462128	2.15392
F58A4.2	1698.76	1593.61	958.111	379.082	0.0070209	-1.36367	0.000940668	0.388592	2.15361
C50B6.2	21462.3	20752.8	13425.5	7181.34	0.00702099	-1.14125	0.000941644	0.453368	2.1536
R06B9.6	1972.35	1761.08	1134.23	693.86	0.00705978	-1.14082	0.000947385	0.453503	2.15121
K04C2.4.1	2004.13	1959.11	1207.7	638.854	0.00705978	-1.19924	0.000947958	0.435505	2.15121
C37C3.9	4185.62	4258.83	2657.93	1530.27	0.00705978	-1.12081	0.000948159	0.459835	2.15121
F43G6.7	717.159	711.23	402.576	219.124	0.00706382	-1.28303	0.000949139	0.410932	2.15096
K04G2.10	220.164	212.506	89.5889	28.6242	0.00706925	-1.79196	0.000950307	0.288779	2.15063
C53D6.4b	1331.98	1400.37	821.242	574.656	0.00709499	-1.08482	0.000954647	0.471452	2.14905
C06A8.5	2068.66	1772.49	1161.41	767.206	0.00710011	-1.11087	0.000955775	0.463016	2.14874
D2030.7	2834.53	2764.76	1710.38	801.638	0.00713714	-1.24485	0.000961645	0.421951	2.14648
T24C4.5	1182.21	1285.52	738.655	450.753	0.00714587	-1.1569	0.000963707	0.448476	2.14594
F36A2.1b	1257.6	1858.87	864.018	755.108	0.00714825	-1.05843	0.000965357	0.480155	2.1458
T05H10.4a	1637.26	1507.96	871.561	260.912	0.00715884	-1.50005	0.00096731	0.353542	2.14516
T07A9.1b	298.594	290.93	137.796	101.883	0.00716505	-1.37565	0.000968957	0.38538	2.14478
T04H1.4b.1	2946.82	2813.85	1790.41	1286.77	0.00716702	-1.02985	0.000969669	0.48976	2.14466
Y69A2AR.30c	2410.75	2503.76	1511.62	771.224	0.00716935	-1.20175	0.000970428	0.434746	2.14452
C09H6.3	2724.47	2692.99	1689.77	1045.33	0.00719062	-1.09959	0.000973753	0.46665	2.14323
ZK1127.3	1548.18	1725	994.342	561.425	0.00719231	-1.17195	0.000974427	0.443821	2.14313
F25B5.2b.1	3308.51	3224.14	2032.95	1081	0.00722102	-1.17058	0.000978765	0.444244	2.1414
C48D1.2a	8019.86	7712.19	4971.67	2618.31	0.00722833	-1.15561	0.000980203	0.448875	2.14096
D1014.8	1493.87	1504.11	906.786	645.968	0.00724801	-1.06824	0.000983771	0.476899	2.13978
T12G3.6b	4826.04	5514.42	3157.11	1312.27	0.00725365	-1.28469	0.000984986	0.410458	2.13944
Y47G6A.12	5774.84	5181.13	3451.99	2340.17	0.00726313	-1.04379	0.000987235	0.485052	2.13888
Y73E7A.6.2	959.028	1175.79	622.98	445.273	0.00728063	-1.10777	0.000991335	0.464011	2.13783
C41G7.1a	1257.18	1324.22	775.953	523.721	0.00728063	-1.10267	0.000991356	0.465655	2.13783
ZC410.3a	1416.81	1458.55	872.024	556.772	0.00729159	-1.11952	0.000993301	0.460247	2.13718
K02E7.9	128.815	54.2618	22.1645	6.19554	0.00729346	-2.26518	0.000994253	0.208024	2.13707
Y39E4B.2	3749.1	3583	2253.36	1028.03	0.00729346	-1.24717	0.00099446	0.421273	2.13707
B0250.7c	312.532	369.318	167.584	111.952	0.00730501	-1.35719	0.000996487	0.390342	2.13638
F59A6.5	5651.89	5175.43	3424.82	2211.81	0.00732069	-1.06245	0.00099908	0.478818	2.13545
T24D1.1b	11168.6	10273.6	6846.6	4538.66	0.00732406	-1.03722	0.00100016	0.487264	2.13525
M05D6.2	3337.21	3399.38	2123.53	1369.28	0.00732554	-1.0653	0.0010014	0.477872	2.13516
Pseudogene:T11F8.2	121.85	149.751	47.3228	26.5742	0.00732554	-1.79459	0.00100156	0.288253	2.13516
C41G7.4	679.274	731.223	396.54	289.402	0.0073861	-1.14697	0.00101121	0.451571	2.13158
F15A4.2	122.815	107.753	36.2533	22.4958	0.00740938	-1.86356	0.00101624	0.274798	2.13022
Y75B8A.18a	678.244	763.631	407.608	210.976	0.00743973	-1.29623	0.00102172	0.40719	2.12844
F58D5.1b.1	8472.75	7307.59	4954.56	3627.88	0.00743973	-1.00881	0.00102178	0.496956	2.12844
C55B7.11	1437.12	1577.7	914.051	505.975	0.0074434	-1.18326	0.00102275	0.440357	2.12823
F56H1.4	6771.84	6390.98	4197.74	2658.03	0.00747103	-1.06069	0.00102701	0.479404	2.12662
Y46G5A.27	128.841	71.4886	22.1655	1.0942	0.00748863	-2.42157	0.00103035	0.186652	2.1256
B0414.8a	1978.54	2156.17	1282.18	844.631	0.00749505	-1.07388	0.0010317	0.475039	2.12523
C47B2.4	5804.58	5717.05	3664.34	2679.41	0.0075138	-0.989579	0.00103475	0.503625	2.12414
C38C10.4	834.406	767.32	437.261	388.078	0.00753496	-1.08038	0.00103956	0.472903	2.12292
F26F4.8	393.387	422.834	209.35	149.836	0.00754593	-1.27014	0.00104245	0.41462	2.12229
T22C1.3	1676.27	1927.74	1108.07	724.418	0.00757863	-1.08725	0.00104743	0.470657	2.12041
Y49E10.3a	2584.1	2726.33	1665.62	1006.62	0.0075893	-1.10141	0.00105087	0.46606	2.1198
W02D9.4	424.139	493.304	242.56	156.972	0.0075893	-1.27978	0.00105151	0.411858	2.1198
C10H11.9	6697.03	6044.48	4047.78	2684.51	0.00760969	-1.04366	0.00105597	0.485095	2.11863
C35D10.7a	2393.51	2436.94	1510.63	998.464	0.0076128	-1.06279	0.00105687	0.478705	2.11846
R10D12.14a	12598.8	12482.7	8076.31	4738.34	0.00761788	-1.08302	0.00105805	0.472041	2.11817
K07A1.17	1794.09	1985.81	1156.37	591.993	0.00763846	-1.20396	0.00106233	0.434083	2.11699
C32F10.5	4299.13	4516.66	2810.03	1766.16	0.00766369	-1.06212	0.00106821	0.478929	2.11556
C24B9.3b	2018.69	1685.45	788.144	1159.25	0.00766701	-1.06272	0.00106943	0.478729	2.11537
T21C9.4	2781.86	3028.09	1824.63	1043.3	0.00767071	-1.12422	0.00107063	0.458749	2.11516
Pseudogene:F55H2.4	853.019	748.391	453.492	331.936	0.00767071	-1.14197	0.00107139	0.453139	2.11516
C09E7.7.1	1835.48	2116.83	1146.64	1097.67	0.00767071	-0.949	0.00107204	0.517991	2.11516
F28B3.8	5736.94	5537.16	3602.95	2254.6	0.00768182	-1.06287	0.00107455	0.478677	2.11454
F39H11.5	4135.42	4321.65	2695.17	1665.76	0.00771458	-1.0705	0.00108057	0.476153	2.11269
T07G12.6a	2343.64	2213.62	1404.73	714.356	0.0077337	-1.20101	0.00108372	0.43497	2.11161
H26D21.1	668.02	840.765	428.743	241.535	0.0077366	-1.25173	0.00108461	0.419944	2.11145
F54H12.5	218.188	275.374	109.718	75.4702	0.0077607	-1.45347	0.00108847	0.365141	2.1101
F49C12.8	9207.45	9265.65	5944.86	3435.35	0.00779704	-1.09006	0.00109635	0.469741	2.10807
Y49E10.14a.2	4774.58	4534.6	2946.12	1594.54	0.00780206	-1.1414	0.00109911	0.453318	2.10779
T06G6.9	2895.59	2772.92	1758.21	1382.52	0.00780385	-0.98268	0.00110046	0.506039	2.10769
K10D2.5	420.065	562.838	258.663	174.289	0.00780385	-1.2628	0.00110096	0.416734	2.10769
T01H8.1e	10478	9996.66	6597.01	4041.51	0.00782782	-1.06258	0.00110516	0.478776	2.10636
Y37H2A.5b	1453.92	1613.61	939.997	608.28	0.00782894	-1.09691	0.0011058	0.467516	2.1063
C42C1.8	3700.32	3502.34	2209.26	934.427	0.00782988	-1.27581	0.00110642	0.412992	2.10624
F16D3.4	3673.27	3198.4	2143.66	1157.4	0.0078341	-1.16246	0.00110799	0.44675	2.10601
Y65B4BL.4	2742.89	2544.49	1643.47	864.001	0.00784476	-1.17679	0.00110998	0.442335	2.10542
Pseudogene:Y53C10A.1	468.192	502.78	256.651	197.712	0.00785181	-1.19493	0.00111244	0.436809	2.10503
K07C11.2.2	8255.55	8125.29	5283.65	3462.85	0.00787091	-1.02758	0.00111564	0.490532	2.10397
W10C6.1	3998.08	3406.85	2308.71	1234.83	0.00788293	-1.16756	0.00111832	0.445173	2.10331
B0304.2	1736.7	1723.05	1064.79	586.895	0.00794738	-1.16741	0.00112992	0.44522	2.09978
F35C11.5	5129.34	5382.03	3376.51	2107.9	0.0079749	-1.0551	0.00113433	0.481265	2.09827
Y47G6A.2.2	3560.57	3366.9	2190.96	1272.52	0.00799583	-1.11099	0.0011378	0.462975	2.09714
W02D3.8	685.418	715.98	396.539	293.476	0.00799668	-1.1312	0.00113842	0.456536	2.09709
C13G5.2	1646.55	1874.45	1083.91	599.12	0.00800226	-1.16269	0.00113971	0.446678	2.09679
H20J04.8	1438.52	1358.46	851.433	526.782	0.00800493	-1.13018	0.00114105	0.456857	2.09664
C41G7.2	4857.32	4687.05	3013.5	2381.15	0.0080848	-0.956164	0.00115397	0.515425	2.09233
K03E5.3	1025.53	953.908	584.674	312.83	0.00813586	-1.23343	0.00116277	0.425306	2.0896
T14G10.6	3881.3	3898.06	2475.77	1394.77	0.00814783	-1.11517	0.0011665	0.461636	2.08896
Y39C12A.8	728.477	938.82	479.063	250.707	0.00816779	-1.26748	0.00117037	0.415384	2.0879
F53G2.7.2	1897.59	1880.07	1123.17	1013.72	0.00816975	-0.956297	0.00117122	0.515378	2.08779
DY3.7	7338.47	6972.58	4597.28	2627.47	0.00816975	-1.09813	0.00117166	0.467122	2.08779
C01B10.8.2	2570.76	2425.5	1569	943.456	0.00817188	-1.10391	0.00117293	0.465255	2.08768
F09E5.13	1832.72	1910.24	1164.68	687.494	0.00817188	-1.122	0.00117298	0.459458	2.08768
F59C6.4	1708.01	1722.09	1062.78	638.847	0.00818491	-1.11957	0.00117536	0.460231	2.08699
K10B2.3a	11489.3	12454.5	7548.07	3273.38	0.00818849	-1.22986	0.00117638	0.426359	2.0868
T23G7.1	4467.39	4396.85	2796.82	1366.25	0.00819274	-1.18607	0.00117801	0.439499	2.08657
C50B6.3b	3472.48	3589.65	2246.31	1631.11	0.00825607	-0.991237	0.00118991	0.503046	2.08323
C16C8.5	252.023	353.458	141.922	98.9008	0.00829838	-1.38261	0.0011968	0.383525	2.08101
C36C9.3	458.948	463.756	248.597	136.603	0.00831368	-1.32976	0.00119952	0.397834	2.08021
EEED8.14	951.825	1048.23	591.779	296.553	0.00833241	-1.25228	0.00120274	0.419784	2.07923
T05C12.7	11865.4	11628.1	7589.33	5713.28	0.00836264	-0.952625	0.00120807	0.516691	2.07766
R05D11.3	4758.44	5254.47	3134.97	2696.72	0.00836264	-0.91446	0.00120814	0.530542	2.07766
F39H2.3.2	1136.28	1290.93	734.69	495.195	0.00838267	-1.09124	0.00121155	0.469357	2.07662
T12F5.2	1119.33	999.268	629.832	340.784	0.00838368	-1.22074	0.00121222	0.429063	2.07657
Y49E10.15	3636.29	3713.16	2353.14	1540.55	0.00844369	-1.036	0.00122142	0.487676	2.07347
F23F1.8b	3427.74	3346.91	2157.75	1478.3	0.00844623	-1.02103	0.00122336	0.492766	2.07334
R151.9	1537.97	1894.42	1021.52	875.177	0.00844845	-0.980843	0.0012242	0.506684	2.07322
F37A4.8	7302.6	6647.02	4488.59	2798.62	0.00845804	-1.05627	0.00122659	0.480873	2.07273
F08G12.10	2112.66	1608.79	1025.54	270.083	0.00845804	-1.53506	0.00122664	0.345065	2.07273
F42A9.6b	437.466	537.115	263.693	150.864	0.0084901	-1.30336	0.00123212	0.405181	2.07109
T13C2.4	1610.66	1553.61	971.194	507.434	0.00850282	-1.19311	0.00123524	0.437358	2.07044
T27F2.3.2	2431.43	2465.49	1546.86	1062.64	0.00853676	-1.0294	0.00124176	0.489914	2.06871
F44A2.1b	7125.22	6472.87	4369.57	2522.02	0.00854446	-1.09401	0.00124341	0.468458	2.06832
Y17G9B.9	3148.98	3078.05	1983.68	1266.14	0.00855765	-1.05621	0.00124586	0.480895	2.06765
ZK643.5	2166.04	2117.06	1341.55	942.427	0.0085832	-1.02935	0.00125064	0.489931	2.06635
F33A8.4	2116.83	2000.92	1288.18	751.88	0.00858691	-1.12239	0.00125225	0.459333	2.06616
Y62E10A.12a.2	950.329	1141.41	616.338	469.994	0.00859182	-1.05988	0.00125349	0.479673	2.06591
ZK1127.13	509.449	635.371	315.665	220.609	0.00863026	-1.18991	0.00126145	0.43833	2.06398
F26D10.12a	323.546	215.269	95.6303	9.26702	0.00863026	-2.07578	0.00126219	0.237208	2.06398
F07A11.3	3558.52	3304.07	2182.91	1249.09	0.00869309	-1.10995	0.00127312	0.463312	2.06083
T16H12.11.1	952.843	987.275	579.703	322.017	0.00870549	-1.19862	0.00127547	0.435693	2.06021
W03C9.7a.2	17867.8	16306.6	10919.5	5091.87	0.00872322	-1.18933	0.0012791	0.438507	2.05932
F35H10.6	649.564	718.857	390.501	279.215	0.00872322	-1.13605	0.00127915	0.455004	2.05932
T02C12.2	1194.66	1209.04	732.677	462.598	0.00873014	-1.1164	0.0012811	0.461244	2.05898
T16G12.3	1777.21	1592.68	1041.45	647.851	0.00873014	-1.10975	0.00128125	0.463373	2.05898
F56D12.5a.2	83281.6	77825.8	52668.4	37234.8	0.00879091	-0.971618	0.00129127	0.509934	2.05597
F56A3.3a.1	4773.75	4146.45	2842.11	1737.07	0.00879091	-1.07902	0.00129296	0.473351	2.05597
EEED8.1.2	2602.53	2693.04	1638.44	706.101	0.00879091	-1.25485	0.00129344	0.419038	2.05597
M142.8a	880.832	960.636	549.41	323.114	0.00879616	-1.17509	0.00129476	0.442855	2.05571
C06B3.3	305.356	606.795	217.402	135.583	0.00879828	-1.40466	0.00129568	0.377708	2.0556
Y97E10AR.3	1284.86	1502.27	855.458	508.446	0.00879828	-1.13241	0.00129641	0.456152	2.0556
B0035.3	1304.34	1564.13	871.562	651.058	0.00879828	-1.03138	0.0012967	0.489243	2.0556
Y53C12A.3	1209.03	1312.8	767.902	551.222	0.00882838	-1.05197	0.00130169	0.48231	2.05412
Pseudogene:Y102A5C.6	1616.93	1439.46	933.645	472.808	0.00885667	-1.21335	0.00130696	0.431265	2.05273
F52B5.6.4	30117.6	31181.4	17278	19989.2	0.00887687	-0.86279	0.00131159	0.549888	2.05174
ZK287.6	613.677	616.989	350.243	209.949	0.00888283	-1.22548	0.00131357	0.427654	2.05145
T07G12.11a	1583.82	1577.88	968.003	455.91	0.00888499	-1.23635	0.00131548	0.424446	2.05134
K09D9.12.1	196.653	228.711	93.6147	57.136	0.00888499	-1.51385	0.00131554	0.350175	2.05134
Y47G6A.11	5521.74	4620.47	3221.52	1812.46	0.00888499	-1.12132	0.00131609	0.459672	2.05134
R01H2.6	7080.28	7242.91	4653.64	3345.68	0.0088909	-0.968527	0.00131752	0.511028	2.05105
F20C5.3d	2441.65	2320.81	1492.51	756.013	0.00890207	-1.17959	0.00132083	0.441477	2.05051
F52C6.11	321.673	362.875	162.051	146.768	0.00893831	-1.23885	0.00132718	0.423709	2.04874
C16A11.3b	418.968	358.459	188.751	167.612	0.00893831	-1.22785	0.00132731	0.426952	2.04874
T06E4.1	4532.96	3937.03	2700.2	1732.99	0.00894858	-1.05469	0.00132995	0.481402	2.04825
Y11D7A.13	1273.51	1136.7	703.49	264.981	0.00902751	-1.37132	0.00134336	0.386537	2.04443
T22B2.1	214.926	119.046	60.405	15.3774	0.00905707	-1.95455	0.00134888	0.258001	2.04301
H05C05.1b	183.345	136.488	55.9393	50.8792	0.0091039	-1.60328	0.00135698	0.329128	2.04077
C49H3.10a	4289.11	4044.62	2685.11	1695.3	0.00911477	-1.04699	0.00135917	0.483977	2.04025
R144.10	979.326	1013.72	601.643	376.045	0.00916527	-1.13236	0.00136897	0.456169	2.03785
Y54E10A.12	2203.81	2266.81	1414.76	785.012	0.0091807	-1.12741	0.0013725	0.457738	2.03712
F55H2.7.2	2068.72	2354.16	1396.91	974.009	0.00919295	-1.01858	0.00137595	0.493601	2.03654
M18.7a.2	2651.27	2740.89	1724.19	1147.28	0.00920971	-1.0286	0.00138017	0.490184	2.03575
C10H11.10	5679.57	5492.41	3631.13	2351.38	0.00923069	-1.02269	0.00138618	0.492197	2.03477
Pseudogene:K06B9.4	1141.95	922.177	594.758	229.283	0.00927496	-1.38256	0.0013934	0.383537	2.03269
F29F11.3	544.041	652.246	324.08	276.149	0.00931307	-1.10439	0.00140028	0.465098	2.03091
C36A4.8b	1978.5	1809.65	1174.49	568.563	0.00935297	-1.21095	0.00140686	0.431983	2.02905
T05F1.6	14630.9	12763.7	8909.74	5417.86	0.00935548	-1.05442	0.00140782	0.481489	2.02893
F56C9.3	4848.57	4862.3	3148.05	1771.71	0.00939656	-1.09069	0.00141574	0.469536	2.02703
T22C1.5	1723.4	1843.95	1123.16	678.578	0.00940773	-1.09403	0.00141859	0.468452	2.02652
C09B8.5	180.161	141.046	61.4103	17.4143	0.00941981	-1.87908	0.001421	0.271858	2.02596
F21F3.4	250.089	271.15	113.836	105.224	0.00949018	-1.32377	0.00143415	0.39949	2.02273
C49A9.10	660.865	863.593	432.77	330.15	0.00949018	-1.10406	0.00143455	0.465205	2.02273
F20A1.9	1365.78	1430.85	865.521	464.644	0.00950412	-1.16813	0.00143725	0.444997	2.02209
Y63D3A.4	1300.19	1215.67	772.933	493.16	0.00957109	-1.10217	0.00145094	0.465816	2.01904
B0511.13a	1658.85	1731.61	1061.77	755.993	0.00957215	-1.02031	0.00145218	0.49301	2.01899
R12E2.3	5514.62	5789.41	3675.41	2713.03	0.00957215	-0.952239	0.00145229	0.51683	2.01899
F09E8.3a	2292.05	2092.33	1386.84	834.448	0.00958216	-1.09345	0.0014544	0.468641	2.01854
B0207.6	830.934	941.598	528.377	359.699	0.00958952	-1.10422	0.00145611	0.465153	2.0182
K07F5.13b	4121.05	3886.63	2564.34	1285.77	0.00961864	-1.15604	0.00146113	0.448744	2.01689
C29A12.1	2269.55	2590.22	1544.85	1100.33	0.0096207	-0.998672	0.00146345	0.50046	2.01679
ZK1098.2	2031.8	1953.37	1260.03	833.424	0.0096207	-1.04738	0.00146367	0.483845	2.01679
C50C3.1	2760.32	2628.26	1711.91	881.32	0.0096207	-1.15498	0.00146382	0.449071	2.01679
K11H3.4	815.554	863.517	496.173	361.732	0.0096753	-1.08175	0.00147333	0.472454	2.01434
F38E1.7	6228.78	6391.02	4096.09	2095.68	0.00968334	-1.12899	0.00147563	0.457235	2.01397
Y53F4B.3	549.164	659.863	333.137	271.058	0.00968334	-1.10835	0.00147576	0.463825	2.01397
Y111B2A.3	3864.25	3543.56	2379.86	1303.46	0.0096935	-1.11587	0.00147791	0.461412	2.01352
C48B6.9	409.721	353.309	196.264	77.5253	0.00970865	-1.49898	0.00148082	0.353804	2.01284
C17F4.5	1166.97	1085.29	678.329	314.893	0.00970885	-1.26111	0.00148145	0.417222	2.01283
C07G2.3b.4	10261.8	10693.4	6691.62	5862.01	0.00973841	-0.877828	0.00148656	0.544186	2.01151
Y39E4B.5	3554.44	3731.51	2346.95	1220.57	0.00982187	-1.13106	0.00150235	0.45658	2.00781
R07E5.3.2	1986.72	1923.87	1238.9	805.918	0.00982361	-1.0527	0.00150322	0.482065	2.00773
Y71F9B.16a	849.375	907.294	506.239	437.11	0.0098629	-1.02	0.00151046	0.493116	2.006
C04H5.1	766.357	752.125	443.84	322.001	0.00990806	-1.09958	0.00151799	0.466654	2.00401
C10C6.5.2	2456	2271.28	1501.57	1037.65	0.00993822	-1.02022	0.00152384	0.49304	2.00269
R13F6.1	506.105	591.364	306.967	142.722	0.00994312	-1.34308	0.00152521	0.394178	2.00248
F52F12.4	2645.58	2746.3	1738.08	1104.42	0.00997935	-1.0402	0.00153294	0.486261	2.0009
Y71H2AM.17	2258.25	2125.65	1391.87	953.635	0.00997935	-1.02449	0.00153324	0.491583	2.0009
M01E11.1	659.79	655.049	381.442	248.657	0.0100023	-1.16174	0.00153843	0.446972	1.9999
F56C9.6b	5730.78	5419.14	3595.9	1726.9	0.0100672	-1.1637	0.00155048	0.446367	1.99709
C33F10.2	1005.11	1015.8	609.896	448.326	0.0100864	-1.05126	0.00155406	0.482547	1.99627
Y38H8A.7	314.191	346.74	155.329	145.91	0.0101303	-1.22581	0.00156146	0.427556	1.99438
Y46H3C.7	628.53	529.856	323.693	142.143	0.0101431	-1.37224	0.00156469	0.386291	1.99383
F10C5.2.2	4309.59	4088.43	2700.2	1311.24	0.0101588	-1.16292	0.00156836	0.446609	1.99316
F14D2.1	435.527	464.777	247.942	140.788	0.0101795	-1.2862	0.0015722	0.41003	1.99227
D1044.6	6532.06	5786.52	4009.54	2328.97	0.0101879	-1.07338	0.00157475	0.475203	1.99191
Y54G11A.1	1046.06	932.014	596.811	322.018	0.0102072	-1.19994	0.00157836	0.435295	1.99109
ZK418.5	2508.28	2457.85	1557.93	1283.7	0.0102115	-0.938671	0.00158015	0.521713	1.99091
Y71H2AM.7	1067.62	1088.19	660.345	356.176	0.0102235	-1.17926	0.00158559	0.441577	1.9904
F01F1.8a.2	9175.7	9482.65	6124	4656.82	0.0102235	-0.923513	0.00158582	0.527224	1.9904
C50F4.11	2589.21	2486.42	1630.39	953.645	0.0102235	-1.08505	0.00158596	0.471375	1.9904
F23D12.2	606.475	553.202	327.095	146.798	0.0102458	-1.35037	0.00159006	0.392192	1.98945
F26F4.5.2	1589.14	1522.19	972.2	501.322	0.0102497	-1.17386	0.00159193	0.443234	1.98929
T22A3.5a	2438.6	2555.93	1610.26	1043.29	0.0103156	-1.02995	0.00160345	0.489727	1.9865
F21C3.5	1309.47	1655.53	913.831	654.117	0.0103201	-1.03292	0.00160623	0.48872	1.98632
Y40B1B.3	185.189	104.806	40.2801	2.12159	0.0103201	-2.25114	0.00160669	0.210058	1.98632
F19B6.1c	6042.1	5682.32	3844.12	2326.93	0.0103201	-1.04352	0.0016067	0.485144	1.98632
F23B2.6	7008.53	6639.42	4468.46	2421.68	0.010323	-1.09487	0.00160842	0.468178	1.9862
T19B10.8	4722.53	4545.32	3024.27	1699.38	0.0103241	-1.08293	0.00160961	0.472069	1.98615
Y80D3A.2d	4405.89	3531.51	2518.04	1707.52	0.0103241	-1.0341	0.00161051	0.488319	1.98615
Y45G5AM.2	2063.55	1862.93	1243.93	743.779	0.0103241	-1.09376	0.00161051	0.46854	1.98615
C56C10.1	2234.69	2262.74	1442.19	970.955	0.0103337	-1.01854	0.0016133	0.493615	1.98574
C09G4.5	1631.34	1568.46	1007.49	570.99	0.0103695	-1.12417	0.00161954	0.458765	1.98424
K08H10.9	955.979	1332.88	673.301	517.6	0.0104316	-1.05229	0.00163053	0.482203	1.98165
T05E8.3	3438.65	3214.57	2140.64	1566.92	0.0104518	-0.972508	0.00163432	0.509619	1.98081
F18A1.5	6341.49	5921.69	4026.65	2572.45	0.010455	-1.01588	0.00163612	0.494525	1.98068
T12F5.3.1	3583.26	3158.28	2172.9	1267.16	0.0104716	-1.08388	0.0016401	0.471758	1.97999
C41D11.7	1026.64	1093.87	648.139	459.534	0.0104801	-1.05226	0.00164265	0.482211	1.97963
F55G1.8.1	18161.9	17075.7	11635.1	6208.42	0.0105186	-1.09081	0.00164934	0.469497	1.97804
Y57A10A.3	258.262	272.655	130.004	72.5319	0.0105331	-1.42867	0.00165251	0.371472	1.97744
Y41E3.9a	1807.38	1585.93	1065.8	615.417	0.0105331	-1.12077	0.00165292	0.459848	1.97744
Y39G10AR.14a.1	6665.61	5858.88	4075.01	2170.79	0.0105373	-1.11166	0.00165553	0.462761	1.97727
F26H9.1	3369.17	3342.13	2178.28	1179.98	0.0105735	-1.1047	0.0016645	0.464999	1.97578
F53C3.2	175.985	95.2497	45.3094	9.26065	0.010587	-2.03781	0.00166729	0.243532	1.97523
T23G7.5a.1	866.904	1187.58	593.705	491.27	0.0106107	-1.03552	0.00167234	0.48784	1.97425
Pseudogene:F23A7.6	216.015	158.148	77.5116	23.5288	0.0106375	-1.78567	0.00167831	0.290042	1.97316
F10B5.6	3097.99	3239.58	2046.38	1030.78	0.0106375	-1.14046	0.0016784	0.453616	1.97316
Y49E10.4	1286.87	1235.68	785.009	444.266	0.0106375	-1.13902	0.00167853	0.454067	1.97316
C05C10.2a	4354.67	3727.62	2612.64	1597.5	0.0106513	-1.05869	0.00168137	0.480069	1.9726
F46B6.3b	2063.58	2151.38	1354.64	887.418	0.0107251	-1.02828	0.00169718	0.490296	1.9696
T01E8.4	2428.34	2410.29	1559.94	879.277	0.0107251	-1.09568	0.00169767	0.467916	1.9696
R53.6.2	772.509	822.612	478.055	256.817	0.0107282	-1.20518	0.00169883	0.433714	1.96947
K02B12.8b	1982.61	2033.38	1261.04	553.285	0.0107477	-1.22733	0.00170258	0.427106	1.96868
Y76B12C.2	7230.86	6081.58	4334.61	2585.7	0.0107489	-1.06128	0.00170344	0.479205	1.96863
F56D1.1	2918.15	3157.52	1979.61	1277.6	0.0107547	-1.01713	0.00170502	0.494099	1.9684
F26D10.3.2	116161	109548	74173.2	59347	0.0107898	-0.895037	0.00171125	0.537734	1.96699
Y47G6A.1.2	868.814	881.619	526.362	254.784	0.0108029	-1.24349	0.00171401	0.42235	1.96646
C52E12.3.1	2615.88	2826.27	1767.26	1168.6	0.0108502	-1.00939	0.00172219	0.496757	1.96456
Y43F4B.10.2	778.665	842.596	488.12	295.524	0.0108608	-1.14708	0.00172453	0.451539	1.96414
ZK546.1d.2	5349.6	4572.88	3219.51	1741.15	0.0108871	-1.1088	0.00173006	0.46368	1.96309
Y55F3AM.15	2165.01	2088.53	1359.67	965.857	0.0109255	-0.995692	0.00173683	0.501495	1.96156
C25A11.10	520.423	502.406	284.987	120.74	0.0109259	-1.38236	0.00173759	0.383591	1.96154
Y24F12A.1b	2014.38	1976.24	1276.13	686.734	0.0109753	-1.12592	0.00174611	0.458211	1.95958
C06G4.1	2384.26	2089.46	1429.11	837.506	0.0109938	-1.09239	0.00175075	0.468983	1.95885
VW02B12L.3	4064.72	4040.82	2663.97	1719.75	0.0109938	-1.00764	0.00175086	0.497358	1.95885
R05G9.3	506.08	571.406	282.814	75.4955	0.0109938	-1.56793	0.00175163	0.337292	1.95885
F54E7.8	2200.87	2148.52	1396.9	762.121	0.0109938	-1.11472	0.00175178	0.461781	1.95885
F18A1.7	13612.4	14244.9	9210.65	4571.28	0.0110441	-1.1161	0.00176104	0.46134	1.95687
H38K22.1	4434.61	4013.19	2755.56	1849.13	0.0110441	-1.00023	0.00176117	0.499921	1.95687
ZK675.1.2	29051.9	25569.2	18088.2	10038.9	0.0110475	-1.07107	0.00176239	0.475965	1.95674
F26A3.2b.2	861.646	832.078	510.261	342.381	0.0110595	-1.09992	0.00176637	0.466542	1.95626
C15F1.4	1127.04	1068.12	657.198	545.1	0.0111445	-0.995675	0.00178132	0.501501	1.95294
C36B1.3	3818.81	3933.28	2551.25	1593.42	0.0111588	-1.021	0.00178471	0.492775	1.95238
R06C7.9b	2022.59	2082.86	1319.41	722.389	0.0111588	-1.11101	0.00178499	0.462971	1.95238
F56B3.12	942.626	1060.56	605.871	465.641	0.011212	-1.02109	0.00179489	0.492743	1.95032
C27A2.6	3335.16	3234.59	2149.7	1338.73	0.0112163	-1.03113	0.00179627	0.489328	1.95015
C52E4.6a.2	2913.31	2835.05	1848.92	1421.17	0.0112337	-0.94509	0.00179975	0.519397	1.94948
T12G3.8a	751.646	867.099	487.808	297.061	0.0112425	-1.1423	0.00180264	0.453036	1.94914
C01F6.4a	1708.62	1602.53	1046.59	739.509	0.0112425	-1.01419	0.00180395	0.495106	1.94914
T28D6.6b	2972.45	2950.92	1920.24	1411.05	0.0112663	-0.958599	0.00180924	0.514557	1.94822
T01G9.4	2449.86	2370.3	1560.95	905.763	0.0112663	-1.07711	0.00180987	0.473979	1.94822
C29E4.13c.5	1564.55	1465.06	958.111	613.373	0.0113168	-1.06197	0.00182009	0.478977	1.94628
D2023.5	1183.42	1286.14	748.781	631.692	0.0113272	-0.96619	0.00182297	0.511856	1.94588
C17E4.3	4166.16	4236.93	2763.6	1509.89	0.0113272	-1.08301	0.00182316	0.472041	1.94588
T23H2.3	5482.82	5062.16	3476.14	2040.66	0.01136	-1.05025	0.00182985	0.482883	1.94462
F10B5.7	2498	2126.57	1474.4	972.994	0.0113652	-1.03898	0.0018314	0.486672	1.94442
Y59A8B.12	914.946	1003.47	589.766	343.407	0.01138	-1.13777	0.00183519	0.454462	1.94386
F17C11.10	7628.44	6890.69	4793.53	2680.45	0.0113867	-1.07063	0.00183697	0.476111	1.9436
F57B9.7a	2017.48	2148.53	1342.56	927.146	0.0113885	-0.997154	0.00183797	0.500987	1.94353
Y18D10A.17	57310.8	53089.6	36523.6	17372	0.0113935	-1.13452	0.00183966	0.455485	1.94334
Y92H12BR.3b	3751.15	3234.54	2257.38	1547.57	0.0114108	-1.00224	0.0018444	0.499223	1.94268
Y37E3.15a	2735.72	2567.22	1720.36	1142.55	0.0114287	-1.01116	0.00185084	0.496146	1.942
C07A9.2.1	1768.47	1755.39	1127.19	759.052	0.011432	-1.02109	0.00185208	0.492744	1.94188
F25H2.13.2	2639.45	2843.39	1784.37	1265.37	0.0114865	-0.97033	0.00186375	0.510389	1.93981
ZK546.15	1643.45	1642.15	1032.58	463.633	0.0115012	-1.21736	0.00186685	0.430069	1.93926
W04A8.5	196.516	132.442	60.4043	10.2826	0.0115288	-1.97531	0.00187204	0.254315	1.93822
Y59A8B.21	999.962	872.014	557.564	424.892	0.0115321	-1.05071	0.0018733	0.482731	1.93809
F10E9.5	871.937	1118.7	606.875	361.744	0.0115431	-1.13392	0.0018758	0.455675	1.93768
Y54G9A.6	3014.44	2896.67	1932.31	1134.98	0.0115501	-1.05953	0.00187837	0.479788	1.93741
F08B4.1a	1610.67	1520.27	995.348	631.711	0.0115546	-1.05906	0.00187982	0.479946	1.93724
C27F2.9	1421.15	1669.77	973.208	707.09	0.0115676	-0.998213	0.00188264	0.50062	1.93676
F26B1.3	13268.1	13288.2	8852.37	4596.74	0.0116034	-1.08767	0.00188979	0.47052	1.93541
R07E5.14.2	2576.95	2824.35	1744.12	1335.66	0.0116034	-0.938638	0.00188991	0.521725	1.93541
Y111B2A.18.1	7943.02	7681.71	5214.21	3141.94	0.0116705	-1.02114	0.00190662	0.492727	1.93291
K01D12.6	1902.71	1948.63	1243.93	775.357	0.0116729	-1.04556	0.00190831	0.484458	1.93282
C26D10.2a	15148.4	14281	9850.73	6509.96	0.0116729	-0.97306	0.00190847	0.509424	1.93282
D1046.2.2	1382.2	1570.79	937.982	535.953	0.0116866	-1.10416	0.00191144	0.465172	1.93231
F59B2.6	8153.07	7844.71	5283.65	2572.47	0.0117751	-1.12613	0.00192664	0.458144	1.92903
T04B8.2	85.7938	31.9961	11.0927	4.14653	0.0117853	-2.30159	0.00192983	0.202839	1.92866
H27M09.2	4301.43	4381.59	2865.25	2056.95	0.0117853	-0.946959	0.0019305	0.518725	1.92866
B0238.11	4488.91	4206.44	2866.26	1587.32	0.0118124	-1.07559	0.00193639	0.474479	1.92766
B0393.3	8159.21	7532.26	5210.18	2839.38	0.0118253	-1.07371	0.00193924	0.475095	1.92719
M03D4.1b	7707.39	7114.76	4931.39	2870.91	0.0118504	-1.04213	0.00194426	0.485611	1.92627
F37D6.1	2424.24	2211.3	1494.53	1026.98	0.0118504	-1.00232	0.00194484	0.499197	1.92627
M01A10.1	2047.16	1980.05	1287.2	608.295	0.0118781	-1.17793	0.00195011	0.441987	1.92525
B0240.4	6555.63	6223.47	4194.72	1947.97	0.0119108	-1.15221	0.00195769	0.449936	1.92406
M03A1.7.2	461.006	472.315	263.692	150.863	0.0119151	-1.24906	0.00195914	0.420723	1.9239
F14D2.12	1144.8	1209.16	730.091	551.605	0.0119182	-0.999451	0.0019604	0.50019	1.92379
C15H11.5.2	1437.48	1279.43	855.457	498.258	0.0119357	-1.11183	0.00196602	0.462707	1.92315
R06A4.4a	6058.66	5228.72	3714.66	2083.45	0.0119357	-1.07378	0.00196623	0.475072	1.92315
C39B5.2b	381.941	196.1	130.85	41.8708	0.0119671	-1.68842	0.00197214	0.310266	1.92201
Pseudogene:M117.5	75.1339	46.1679	13.3867	5.4215	0.0119941	-2.2123	0.00197921	0.215789	1.92103
C45H4.14a	189.284	170.821	78.94	34.3328	0.0119941	-1.63616	0.00198023	0.321712	1.92103
T14B4.3	865.764	935.869	553.536	355.626	0.0119941	-1.09274	0.00198031	0.46887	1.92103
Y47G6A.25	1696.72	1531.69	1025.54	533.921	0.0120276	-1.14851	0.00198659	0.45109	1.91982
R07E5.11	227.414	286.787	124.812	78.5277	0.0120435	-1.38114	0.00199145	0.383917	1.91925
F37A4.2.2	1304.31	1354.68	844.386	505.388	0.0120477	-1.08523	0.001994	0.471317	1.9191
F54D5.8	6185.76	6194.89	4121.25	2930.03	0.0120477	-0.940926	0.00199438	0.520898	1.9191
BE0003N10.2	1578.9	1513.61	988.302	572.628	0.0120524	-1.09377	0.0019959	0.468537	1.91893
F29G9.1	554.632	441.078	279.201	154.848	0.0120827	-1.2788	0.00200253	0.412137	1.91784
T17A3.7	195.926	108.391	50.2814	5.76535	0.0120827	-2.10215	0.00200317	0.232911	1.91784
C05D11.3	1230.56	1469.89	847.407	601.141	0.0120939	-1.01422	0.00200667	0.495097	1.91744
Y60A3A.12	575.731	550.568	320.915	126.936	0.0120939	-1.37757	0.00200695	0.384866	1.91744
Y47D3A.26a	4541.16	3887.53	2761.59	1730.95	0.0121187	-1.02834	0.00201365	0.490274	1.91654
F59G1.3	6140.65	5560.92	3879.71	2545.96	0.0121411	-0.98943	0.00201812	0.503677	1.91574
F20G4.3	19803.4	16899.6	12225.9	7490.02	0.0121474	-1.01815	0.00201993	0.493751	1.91552
ZK1058.5	565.691	639.552	351.25	242.541	0.0122275	-1.12154	0.00203628	0.459602	1.91266
F32H2.10	843.228	975.884	559.573	311.828	0.0122369	-1.15386	0.00203859	0.44942	1.91233
M106.1	4512.92	4005.15	2794.06	1939.4	0.0122483	-0.975314	0.00204201	0.508629	1.91192
C14A4.3	2245.97	2306.53	1488.49	942.432	0.0122697	-1.02185	0.0020485	0.492486	1.91116
C18E3.8	1547.16	1622.14	1017.49	672.458	0.0122697	-1.02374	0.00204863	0.491841	1.91116
R02F2.4	2103.53	1985.72	1317.4	936.312	0.0122772	-0.984722	0.00205065	0.505323	1.9109
H34C03.1	350.353	370.466	190.227	139.645	0.0122806	-1.21485	0.00205196	0.430819	1.91078
C48B6.3	4413.12	4707.13	2999.11	2341.18	0.0123224	-0.904274	0.00206048	0.534302	1.9093
K06H7.6	1396.53	1466.04	913.829	607.257	0.0123439	-1.02816	0.00206636	0.490336	1.90855
F57C2.3	736.645	812.169	463.964	203.849	0.0123873	-1.27886	0.00207517	0.412121	1.90702
T27D12.4b	559.315	433.203	277.781	139.662	0.0124229	-1.31685	0.00208268	0.40141	1.90578
Y62E10A.17a	706.878	575.042	374.395	189.581	0.0124512	-1.26295	0.00209028	0.41669	1.90479
C23G10.7b	3346.46	3749.59	2351.98	1530.26	0.0124589	-0.988874	0.00209262	0.503871	1.90452
Y38C1AA.2	2004.14	2029.54	1314.38	789.621	0.0124589	-1.05113	0.00209334	0.482591	1.90452
Y45G5AM.7	2338.17	2197.99	1476.41	980.124	0.0124678	-1.00632	0.00209562	0.497815	1.90421
F10G7.8.1	6649.91	6411.92	4369.83	2443.08	0.0124724	-1.05134	0.00209837	0.48252	1.90405
F56A3.4	8808.85	7939.63	5584.57	3769.49	0.0124724	-0.9678	0.0020987	0.511285	1.90405
Y37H2A.12b	311.432	367.655	178.15	121.311	0.012481	-1.25571	0.00210093	0.418789	1.90375
F39H11.1	2105.74	2370.23	1461.95	953.698	0.0124871	-1.00639	0.00210272	0.49779	1.90354
ZK637.7a	4438.5	4049.27	2811.79	1783.79	0.0124876	-1.00688	0.00210358	0.497621	1.90352
EEED8.13	148.465	153.489	62.4156	27.5967	0.0125164	-1.67893	0.00211076	0.312314	1.90252
F45B8.1	631.071	575.086	352.254	162.078	0.0125713	-1.29611	0.00212201	0.407223	1.90062
C45G9.2	1205.94	1276.64	787.021	426.948	0.0125767	-1.12961	0.00212465	0.457039	1.90043
Y32H12A.2a.1	1872.99	1895.33	1225.81	729.515	0.0126126	-1.05748	0.00213257	0.480469	1.89919
T19H12.2	10963.3	10767.7	7325.65	4119.96	0.0126126	-1.03845	0.00213325	0.48685	1.89919
ZC434.8.1	2986.79	2964.25	1951.44	1430.41	0.0126388	-0.944021	0.00213925	0.519782	1.8983
T04A8.8	4184.62	4568.19	2924.63	1792.08	0.0126388	-1.00796	0.00214001	0.497249	1.8983
T16A1.8	122.658	51.415	20.1513	1.09197	0.0126441	-2.31492	0.00214248	0.200974	1.89811
ZK858.4a	8008.62	8536.52	5583.56	3375.24	0.0126468	-1.00216	0.00214417	0.499253	1.89802
C09G9.2b.1	1580.95	1523.13	998.366	595.039	0.0126468	-1.07216	0.00214481	0.475605	1.89802
M01E11.3	1882.19	1776.33	1183.54	656.169	0.0126536	-1.09755	0.00214722	0.467309	1.89779
F23F12.6	5559.69	5752.3	3799.2	2278.03	0.0126698	-1.01278	0.00215155	0.495589	1.89723
Y95D11A.3	1238.73	1295.67	807.149	469.733	0.0126811	-1.09342	0.00215567	0.468648	1.89684
C24G6.3	2454.99	2372.18	1579.06	1076.9	0.0126811	-0.985438	0.00215582	0.505073	1.89684
K07H8.3	2754.22	2977.59	1804.5	1636.18	0.0126946	-0.873039	0.00215925	0.545995	1.89638
F44C4.4a	6031.01	5365.79	3793.16	2358.51	0.0126946	-1.0107	0.00216049	0.496306	1.89638
Y38A8.2	4959.26	5360.13	3454	2360.54	0.0126991	-0.952064	0.00216235	0.516893	1.89623
F49E8.4	1238.75	1368.96	825.266	587.896	0.0127161	-1.0024	0.00216729	0.499169	1.89565
F55G1.6	1709.07	1905.8	1120.15	997.422	0.0127674	-0.904172	0.00217903	0.534339	1.8939
F57B9.2	21854.7	16892.9	12782.4	7259.78	0.0127674	-1.06676	0.00218012	0.477389	1.8939
F15E6.4	201.764	204.842	83.5535	80.5482	0.01284	-1.36515	0.00219399	0.388193	1.89143
Pseudogene:Y53C10A.14	200.764	238.128	99.6533	75.464	0.01284	-1.37015	0.00219666	0.38685	1.89143
Y110A2AR.1	4128.26	4262.62	2807.89	1705.49	0.01284	-1.01129	0.00219717	0.496102	1.89143
R09A8.2	792.986	830.247	483.086	181.441	0.0128401	-1.33779	0.00219897	0.395627	1.89143
T26E3.8	44.8737	20.0255	3.03724	0.0427839	0.0128401	-2.54474	0.00219924	0.171378	1.89143
C12D8.1b	2722.49	2558.1	1722.4	1256.37	0.0128761	-0.954791	0.00220733	0.515916	1.89022
C34E10.11	1511.29	1428.86	858.482	858.863	0.012984	-0.913282	0.00222824	0.530976	1.88659
C01G5.8a	1929.35	2001.94	1285.19	823.236	0.0129945	-1.0155	0.00223085	0.494656	1.88624
C35D10.9b	1657.8	1558.35	1037.62	586.892	0.013044	-1.09188	0.00224111	0.469149	1.88459
W09C2.1e	257.016	237.536	114.807	30.4502	0.013044	-1.6919	0.00224177	0.30952	1.88459
T26A5.5b	6416.28	5946.44	4146.41	2370.74	0.0130814	-1.03847	0.00224982	0.486842	1.88335
C04F6.1	377904	255131	194941	56987.5	0.0130877	-1.37605	0.00225252	0.385271	1.88314
K10C8.1	602.394	527.445	318.04	253.739	0.0130901	-1.09534	0.00225375	0.468026	1.88306
B0244.8	22685.7	22935.4	15480.6	8242.89	0.0130925	-1.05284	0.00225511	0.482018	1.88298
K08E4.6	1650.64	1646.87	1065.8	723.394	0.0130925	-1.00223	0.00225579	0.499229	1.88298
F45E4.9	1511.3	1617.39	1007.43	703.017	0.0131104	-0.99129	0.00225968	0.503028	1.88238
C30C11.2	11147.1	11407.3	7655.75	4439.85	0.0131315	-1.01447	0.00226523	0.495009	1.88169
T10E9.2	2813.62	2839.57	1875.95	1123.77	0.0131315	-1.02874	0.00226576	0.490137	1.88169
F34D10.2	3241.92	3137.5	2119.5	1226.67	0.0131352	-1.04393	0.00226721	0.485005	1.88156
Y39G10AR.10	1920.96	1130.78	870.554	249.39	0.0131447	-1.46829	0.00226966	0.36141	1.88125
Pseudogene:F27B3.7	947.344	833.283	462.645	524.298	0.0131508	-0.985432	0.00227166	0.505075	1.88105
T10F2.3	4656.97	4436.78	3042.38	1984.62	0.0131612	-0.978758	0.00227497	0.507416	1.8807
C33H5.14a	1301.27	1550.78	889.677	718.289	0.0131677	-0.950962	0.0022769	0.517288	1.88049
C05C8.5	1796.78	1948.95	1224.14	752.904	0.013185	-1.03465	0.00228154	0.488135	1.87992
B0261.7	5860.92	5617.12	3841.47	1985.66	0.0131885	-1.08379	0.00228295	0.471787	1.87981
C01G6.3	6584.25	4990.76	3564.71	1039.25	0.0132007	-1.37407	0.0022867	0.3858	1.8794
M116.5	2184.67	1770.07	1269.5	702.309	0.0132089	-1.11111	0.00228894	0.462938	1.87913
Pseudogene:F59A1.8	154.641	183.034	73.4856	36.764	0.0132089	-1.58367	0.00228976	0.333631	1.87913
Y49F6C.3	161.586	126.581	58.1987	20.4675	0.0132732	-1.76587	0.00230363	0.294049	1.87702
Y39A1A.11	266.344	307.678	142.927	109.081	0.0132732	-1.26136	0.00230448	0.417151	1.87702
T05B4.11	34.9549	344.659	47.328	8.24492	0.0132732	-2.19215	0.00230503	0.218825	1.87702
Y105E8A.22	952.81	782.53	527.37	335.252	0.0132738	-1.11596	0.00230596	0.461384	1.877
T07H6.2	297.037	268.579	143.932	91.7702	0.013275	-1.32526	0.00230699	0.399077	1.87696
R04D3.2	1033.74	1011.3	608.323	191.685	0.0133086	-1.38822	0.00231365	0.382035	1.87587
Y59A8A.3	17453.8	15520.3	11133.9	6134.05	0.0133963	-1.04702	0.00233275	0.483966	1.87302
W03D2.4	14460.8	14181.1	9721.91	5264.03	0.0133963	-1.04569	0.00233304	0.484415	1.87302
Y75B12B.1a	4772.77	5063.15	3315.12	2116.04	0.0134116	-0.977215	0.00233858	0.507959	1.87252
C01A2.3	1162.92	1174.73	680.348	672.431	0.0134116	-0.923439	0.00233895	0.527251	1.87252
ZK945.2.1	2790.08	3253.67	2001.76	1355.03	0.0134338	-0.968235	0.00234687	0.511131	1.8718
C37A2.4a	6505.43	6143.48	4266.17	2576.53	0.0134338	-1.00547	0.00234735	0.498108	1.8718
F30F8.1	5297.34	4588.13	3246.68	1434.51	0.0134338	-1.16989	0.00234789	0.444454	1.8718
Y73C8C.3	124.162	92.0119	37.4682	11.2943	0.0134496	-1.92418	0.0023515	0.263491	1.87129
C28C12.9.1	1298.18	1347.98	806.147	727.45	0.0135538	-0.919538	0.00237559	0.528678	1.86794
Y37H2A.1a	1332.99	1247.06	803.126	643.92	0.0135558	-0.962935	0.00237678	0.513012	1.86787
K07A12.2	18335	17145.2	12075.9	7188.46	0.0135662	-1.00071	0.00238028	0.499755	1.86754
T07G12.10	1819.54	1882.15	1211.11	656.638	0.0136026	-1.09015	0.00238752	0.469714	1.86638
Y62H9A.3	3524.72	3187.91	2225.18	1477.28	0.0136044	-0.982714	0.00238952	0.506027	1.86632
ZK686.1.1	1501.06	1827.83	1068.81	512.53	0.0136216	-1.15926	0.00239423	0.447741	1.86577
C27H6.9	1215.16	1177.6	760.855	511.493	0.0136719	-1.02799	0.00240562	0.490394	1.86417
C56A3.5	1480.55	1466.97	953.078	621.521	0.0136926	-1.0212	0.0024118	0.492708	1.86351
F53A2.4	1741.83	1735.41	1135.24	622.55	0.0137206	-1.08845	0.00241758	0.470268	1.86263
ZK970.3	1059.44	1237.63	727.644	483.987	0.0137414	-1.0338	0.0024221	0.488422	1.86197
Y95B8A.5a	2748.99	2251.2	1628.36	991.244	0.0137558	-1.04972	0.00242569	0.483063	1.86151
H02I12.1	112951	96110.2	70303.6	33730.3	0.0137558	-1.10986	0.00242635	0.463337	1.86151
R01H2.3	7038.25	6765.07	4645.59	2326.94	0.0137898	-1.08899	0.00243319	0.470092	1.86044
ZK20.5.2	2499.07	2738.7	1742.1	1089.13	0.013794	-1.00322	0.00243479	0.498886	1.86031
C38D4.4	3700.95	3433.52	2375.13	1232.79	0.013816	-1.08879	0.00244173	0.470156	1.85962
C46A5.9	7231.91	6764.1	4736.16	2785.38	0.013816	-1.01347	0.00244255	0.495352	1.85962
K12C11.2	8305.76	8025.32	5543.3	3643.17	0.013816	-0.955542	0.00244521	0.515648	1.85962
C43E11.10	3235.77	3074.67	2105.41	1208.33	0.013816	-1.04215	0.00244553	0.485604	1.85962
B0393.6	4838.32	4516.75	3136.98	1654.56	0.0138477	-1.07285	0.00245543	0.475378	1.85862
C48B4.9	1967.24	1836.29	1242.92	655.152	0.0138684	-1.1053	0.00246167	0.464805	1.85797
T10E9.1	941.599	1092.96	642.098	367.857	0.0138812	-1.10801	0.00246693	0.463933	1.85757
Y56A3A.1b.1	4947.44	4513.7	3159.01	2217.76	0.0138812	-0.944703	0.00246743	0.519536	1.85757
D2089.1a	3228.56	2877.71	2013.28	1400.67	0.0138812	-0.966237	0.00246745	0.511839	1.85757
ZK1248.15	1810.5	1882.95	1208.71	831.381	0.0138812	-0.977884	0.00246825	0.507724	1.85757
C04A2.7c.2	12989.4	11434.9	8254.57	5367.93	0.0138888	-0.968499	0.00247045	0.511038	1.85734
T22D1.9.1	14367.6	12979.8	9291.17	5519.73	0.013892	-1.00443	0.00247188	0.498467	1.85724
T19B4.2.2	19191.6	16614	12120.2	7512.43	0.0138984	-0.990166	0.00247389	0.50342	1.85703
F55A3.3	12670.6	11230.6	8079.75	5324.38	0.0139117	-0.961402	0.00247713	0.513558	1.85662
F10D11.1.2	1515.43	1858.23	980.258	1013.71	0.0139372	-0.89157	0.00248388	0.539027	1.85582
M01E5.6	332.751	183.771	107.704	16.4015	0.0139372	-1.86951	0.00248425	0.273666	1.85582
Y39A1A.23.1	980.669	959.694	603.887	440.042	0.0139501	-1.0146	0.00248828	0.494966	1.85542
K06A5.7.2	9938.02	9363.65	6567.83	3944.73	0.0139559	-0.996338	0.00249057	0.501271	1.85524
C41H7.6	1135.47	1066.21	696.667	461.544	0.0139791	-1.04246	0.00249605	0.485498	1.85452
T02B5.3	65.4556	62.0793	11.0947	14.3283	0.0140122	-2.01782	0.00250282	0.246931	1.8535
C17H12.2.2	4215.35	4153.12	2800.84	2031.48	0.0140542	-0.922241	0.00251121	0.527689	1.85219
Y106G6D.7	3740.91	3362.11	2371.11	1456.91	0.0140563	-1.01113	0.00251246	0.496158	1.85213
F32B6.3	1043.4	1148.75	699.413	394.529	0.0140711	-1.103	0.00251599	0.465548	1.85167
T05H10.1	6633.5	5701.79	4140.37	2487.9	0.0140711	-1.0156	0.00251684	0.494624	1.85167
F34D10.4	4030.89	3502.02	2499.92	1676.96	0.0140731	-0.976927	0.00251827	0.508061	1.85161
Y62E10A.11a.2	595.564	649.807	339.318	335.948	0.0140731	-1.00597	0.00251895	0.497935	1.85161
C47B2.2.1	1234.65	1298.49	791.05	654.105	0.0141406	-0.938166	0.00253189	0.521896	1.84953
R07G3.7a	3512.72	3632.53	2382.45	1769.45	0.0141431	-0.913476	0.00253331	0.530904	1.84945
B0024.10	2157.41	2088.95	1401.4	755.397	0.0141431	-1.08268	0.0025341	0.47215	1.84945
Y39G10AL.1a	241.977	51.1056	39.4353	3.40806	0.0141486	-2.21493	0.00253596	0.215397	1.84929
F02E9.9b	2253.15	2207.49	1395.9	1278.6	0.0141623	-0.876235	0.00253965	0.544787	1.84887
C05B10.1a	7712.63	7619.92	5203.07	3658.47	0.0141729	-0.920646	0.00254296	0.528272	1.84854
C03C10.4	2156.27	2581.44	1527.63	1237.23	0.0141837	-0.905557	0.00254577	0.533826	1.84821
D2030.8	2157.84	2090.44	1404.95	868.064	0.0141876	-1.01857	0.00254911	0.493606	1.84809
Y57E12AL.6.1	3158.95	3478.29	2216.12	1588.32	0.0142052	-0.928966	0.00255484	0.525235	1.84755
Y43C5A.5b	1299.21	1509.86	908.796	565.349	0.0142052	-1.03977	0.00255668	0.486405	1.84755
F36H2.2a	1653.72	1702.1	1101.02	658.201	0.0142062	-1.04261	0.00255773	0.485449	1.84752
C32A3.2	663.887	606.453	358.297	319.95	0.0142264	-1.02729	0.00256225	0.490632	1.84691
F07H5.13	1169.96	801.566	555.548	137.643	0.0142609	-1.50697	0.00257023	0.351848	1.84585
F38A5.13	6895.83	6518.51	4546.96	3045.15	0.0142698	-0.948042	0.0025736	0.518335	1.84558
F33E11.2	2275.68	2456.01	1567.99	799.818	0.0143301	-1.09767	0.00258803	0.467272	1.84375
Y14H12B.2	3762.42	3383.06	2383.18	1216.49	0.0143817	-1.09342	0.00259835	0.468648	1.84219
Y65B4BR.8	1358.63	1489.86	926.911	536.97	0.0144051	-1.06561	0.00260466	0.477769	1.84148
F14D2.8	180.277	223.001	91.6016	65.2785	0.0144051	-1.39566	0.00260515	0.380071	1.84148
C26E6.12	890.38	1076.77	614.927	424.897	0.0144063	-1.03019	0.00260625	0.489646	1.84145
F10E9.7.2	1855.59	2104.78	1308.34	752.948	0.014443	-1.04876	0.00261559	0.483384	1.84034
R05F9.9	1543.05	1570.73	1018.49	640.879	0.0144649	-1.02252	0.00262044	0.492256	1.83968
R53.2	1429.35	1807.83	1049.69	619.489	0.0144946	-1.05835	0.00262762	0.480181	1.83879
F58G11.3a	3552.45	3794.58	2461.04	1194.51	0.0145322	-1.10442	0.00263624	0.46509	1.83767
C33F10.13	200.598	113.33	62.4157	17.414	0.0145417	-1.8211	0.00263977	0.283005	1.83738
T07C12.12	1254.06	1082.39	743.171	392.047	0.0145427	-1.14049	0.00264085	0.453606	1.83735
Y67H2A.1	1631.17	1569.76	1046.67	666.347	0.0145928	-1.0185	0.00265113	0.49363	1.83586
F44F1.7	390.062	170.388	101.668	7.228	0.0145928	-2.02778	0.00265261	0.245232	1.83586
T09B4.1.2	7910.22	7056.32	5064.25	2634.61	0.0146482	-1.0675	0.00266546	0.477146	1.83421
T22D1.5	4563.74	4743.31	3165.16	1929.61	0.0146595	-0.987247	0.00266881	0.504439	1.83388
F29F11.1	3753.24	3875.2	2581.45	1659.64	0.0146595	-0.968219	0.00266932	0.511137	1.83388
F10E9.11	1177.28	1432.78	839.354	537.983	0.0147388	-1.03091	0.00268925	0.489403	1.83154
B0511.9a	3476.57	3529.68	2368.09	1368.28	0.0147869	-1.02031	0.00269895	0.493009	1.83012
Y40A1A.4	55.5686	53.0496	11.5842	1.51233	0.0147975	-2.30931	0.00270305	0.201756	1.82981
D2005.4.2	2206.99	1919.08	1355.8	721.503	0.0147975	-1.09521	0.00270369	0.468069	1.82981
R04D3.4	418.958	370.433	220.415	94.8408	0.0149295	-1.36658	0.00273238	0.387809	1.82595
M05B5.5a	1311.59	1248.8	814.051	336.871	0.0149391	-1.22882	0.00273505	0.426666	1.82568
C16A11.6	573.949	648.071	368.8	233.803	0.0149577	-1.11793	0.00273939	0.460754	1.82514
F59A2.1a.2	29585.7	25503.5	18803.7	10133.7	0.0150392	-1.0421	0.00275617	0.48562	1.82278
W09D10.2	6936.82	6431.87	4444.31	3597.31	0.0150483	-0.871152	0.00275897	0.54671	1.82251
F55A11.4b	940.414	517.819	410.627	173.289	0.0150668	-1.37218	0.00276778	0.386306	1.82198
T17E9.2c	4670.3	4456.75	3030.31	2430.82	0.0151044	-0.877275	0.00277654	0.544395	1.8209
F26A1.1	1766.45	2057.18	1264.06	806.936	0.0151356	-0.998466	0.00278511	0.500532	1.82
F58A4.10	7990.19	8616.46	5680.18	4012.97	0.0151361	-0.905083	0.00278646	0.534002	1.81998
C03C10.3	11356.1	11467.3	7720.16	3341.64	0.0151361	-1.13579	0.00278708	0.455085	1.81998
T01B11.3	538.897	593.217	340.177	190.594	0.0151598	-1.17741	0.00279237	0.442146	1.81931
Y40B1B.6	2502.12	2383.6	1629.38	1085.05	0.0151682	-0.971075	0.00279485	0.510126	1.81907
R04D3.3	4454.08	4169.12	2878.9	1252.1	0.0151807	-1.15205	0.0027981	0.449984	1.81871
F59E12.2.2	1978.51	1820.1	1252.99	658.208	0.0151839	-1.09406	0.00279963	0.468442	1.81862
B0280.9	2297.2	2249.4	1515.66	1004.57	0.015199	-0.973299	0.00280418	0.50934	1.81818
C14C11.2.2	2121.32	2024.15	1378.81	804.354	0.015199	-1.03745	0.00280579	0.487187	1.81818
W03G1.6a	2489.83	2409.31	1641.46	993.372	0.0152038	-1.01095	0.00280804	0.496219	1.81805
F32D1.7	5268.68	5187.83	3565.71	1964.26	0.0152038	-1.03063	0.00280895	0.489496	1.81805
T02E1.3c	8447.14	7641.71	5495	3226.5	0.0152337	-1.00202	0.00281637	0.499299	1.81719
C12C8.3a.2	27667.5	23190.5	17050.6	7064.19	0.0153052	-1.1659	0.00283149	0.445686	1.81516
F55A12.1	4908.55	4293.53	3096.39	1547.75	0.0153215	-1.09068	0.0028364	0.469539	1.8147
Y43F4B.6	13786.6	12280.1	8858.41	6284.81	0.0153393	-0.915695	0.00284065	0.530088	1.81419
C36A4.5	4302.32	3693.16	2677.75	1765.34	0.0153595	-0.973092	0.00284533	0.509413	1.81362
W02A2.7	47233.3	42885.6	31023.5	16652.8	0.0153623	-1.03159	0.00284682	0.48917	1.81354
C08F8.3a	2966.28	2891.93	1960.49	935.316	0.0154512	-1.11319	0.0028652	0.46227	1.81104
F37A4.9	3472.47	3563.96	2376.14	1183.89	0.0155043	-1.08373	0.00287818	0.471808	1.80955
W08D2.5a	5191.7	4577.6	3244.41	2505.92	0.0155145	-0.899978	0.00288174	0.535895	1.80926
T23B5.1a	3706.65	3619.17	2467.84	1774.77	0.0155223	-0.917612	0.00288416	0.529384	1.80904
C08B6.9	1992.9	2364.65	1452.26	856.86	0.0155478	-1.02447	0.00289178	0.491592	1.80833
T11B7.1	239.49	109.463	69.4607	17.4158	0.0155797	-1.83597	0.00289868	0.280104	1.80744
F45F2.10	7441.97	6825.95	4870.02	3219.36	0.0155825	-0.945491	0.00290017	0.519253	1.80736
C41C4.7a	3524.73	3390.68	2342.93	1490.52	0.015587	-0.972853	0.00290345	0.509497	1.80724
C30B5.1	8216.59	7531.32	5324.91	2374.83	0.015587	-1.12705	0.00290355	0.457851	1.80724
C36F7.2.2	672.083	651.23	406.6	237.455	0.015587	-1.13471	0.0029039	0.455427	1.80724
B0464.6.1	5974.14	5867.03	4046.04	2088.55	0.0156657	-1.05538	0.00292177	0.481172	1.80505
T10B11.7b	1890.41	1901.98	1263.05	785.543	0.0156676	-1.00449	0.00292377	0.498447	1.805
F56D2.2	986.509	1008.47	630.194	463.157	0.0156717	-0.987987	0.00292552	0.504181	1.80488
C42C1.15	783.803	878.76	520.324	352.566	0.0156851	-1.03915	0.00292899	0.486614	1.80451
Y57A10A.2	398.496	370.412	208.342	165.108	0.015699	-1.14172	0.00293353	0.453219	1.80413
ZK1290.4c	3057.49	2936.62	1984.65	1561.82	0.0157667	-0.891246	0.00294911	0.539148	1.80226
F30F8.3	3213.25	3413.56	2252.35	1409.02	0.015789	-0.974427	0.00295426	0.508942	1.80165
T02G5.12	1727.46	1587.85	1086.93	520.68	0.015815	-1.13775	0.0029601	0.454468	1.80093
ZK1248.13	1643.47	1701.14	1109.07	695.892	0.015855	-1.00505	0.00297034	0.498252	1.79983
Y71H2B.6	1470.33	1739.25	1046.67	751.915	0.015855	-0.955583	0.00297054	0.515633	1.79983
T06E4.3a	4101.59	3584.83	2592.52	1640.28	0.0158552	-0.983264	0.00297155	0.505834	1.79983
F54D5.2	2040.82	1991.12	1342.93	892.04	0.0158812	-0.973011	0.00297741	0.509442	1.79912
C41H7.8	100.21	64.8443	24.1742	4.1549	0.0158907	-2.09595	0.00298215	0.233914	1.79886
Y110A7A.14.1	5759.52	6430.03	4173.58	2909.65	0.016003	-0.909436	0.00300767	0.532393	1.7958
C36B1.12c.2	8797.59	8850.62	6083.74	3223.45	0.016003	-1.03256	0.00300818	0.488842	1.7958
F48E8.2	1728.54	1929.6	1204.68	883.333	0.016016	-0.933359	0.00301162	0.523638	1.79545
F15A4.10	224.305	235.329	115.752	57.1404	0.0160397	-1.42846	0.00301796	0.371527	1.7948
C46E10.8	159.757	181.115	77.5099	33.7102	0.0160397	-1.57447	0.00301807	0.335766	1.7948
F54F7.6.2	188.462	219.176	97.6382	58.1529	0.016052	-1.411	0.00302138	0.37605	1.79447
T16G12.8	509.192	605.625	335.145	172.26	0.0161028	-1.20906	0.00303271	0.43255	1.7931
C55A6.9	3421.24	3509.69	2364.06	1355.04	0.0161872	-1.01108	0.00305184	0.496174	1.79083
R09A8.1c	424.941	395.629	236.156	123.776	0.016209	-1.25951	0.00305796	0.417687	1.79024
C05D11.10	762.283	802.571	447.868	439.136	0.0162174	-0.947451	0.00306055	0.518548	1.79002
W02B12.10	2025.66	1933.37	1318.4	879.265	0.0162414	-0.971462	0.00306609	0.509989	1.78938
T07A9.6	19526.7	17658.2	12854.9	7326	0.016251	-0.999448	0.0030689	0.500191	1.78912
M4.1a	3129.2	2764.32	1978.61	1289.83	0.0162653	-0.974129	0.00307262	0.509047	1.78874
Y57G11C.25	346.226	348.596	190.223	69.3752	0.0162661	-1.43314	0.00307377	0.370325	1.78872
ZK673.3	774.549	721.641	462.959	316.909	0.0162897	-1.05203	0.00308025	0.482289	1.78809
F17A2.5	308.242	232.395	131.854	32.7028	0.0162962	-1.64471	0.0030825	0.319811	1.78791
ZK632.5	1063.52	1087.19	696.444	422.866	0.0163081	-1.05034	0.00308659	0.482855	1.7876
F10G7.3	2165.02	2236.1	1482.45	869.085	0.0163081	-1.01654	0.00308677	0.494301	1.7876
ZK418.4	2105.58	2088.54	1408.98	802.867	0.016357	-1.03356	0.00309805	0.488505	1.7863
W08E12.7.1	32631	30924.4	22024.2	15113.4	0.0163862	-0.905647	0.00310459	0.533793	1.78552
F11A10.5	4355.71	4112.19	2896.45	1702.43	0.016415	-0.997855	0.00311165	0.500744	1.78476
C06A5.9	1808.44	1865.82	1228.83	747.85	0.016415	-1.00829	0.00311209	0.497136	1.78476
ZK287.7.2	914.956	1037.73	627.002	363.781	0.0164204	-1.07901	0.00311412	0.473353	1.78462
T27F7.3	5469.54	5586.64	3748.88	2910.66	0.0164646	-0.865836	0.00312354	0.548729	1.78345
K06H7.7	637.264	688.388	410.625	239.492	0.0164673	-1.1221	0.00312877	0.459426	1.78338
C28A5.1	2679.54	2447.93	1722.11	870.907	0.0164673	-1.08645	0.00313112	0.470918	1.78338
D2013.9.2	1967.27	2012.38	1296.27	1065.68	0.0164673	-0.885927	0.00313119	0.54114	1.78338
EEED8.15	598.224	494.207	277.782	42.8965	0.0164703	-1.67388	0.00313308	0.31341	1.7833
F53F10.5.2	6619.15	5659.91	4183.65	2215.89	0.0164703	-1.0507	0.0031338	0.482733	1.7833
W03G9.4.1	5837.38	5702.75	3902.86	3055.33	0.0164821	-0.865635	0.00313783	0.548805	1.78299
F28B3.5b	2622.02	2834.84	1852.8	1062.65	0.0164821	-1.01513	0.00313809	0.494784	1.78299
Y48G8AL.6	2814.61	2307.4	1693.79	1125.81	0.0164832	-0.985377	0.00313932	0.505094	1.78296
C33H5.10	1462.11	1493.62	971.194	680.603	0.0165183	-0.96174	0.00314805	0.513437	1.78203
C05D2.5	8012.67	6933.52	5090.42	2441.05	0.01654	-1.09109	0.00315424	0.469406	1.78146
Y71H2AM.3	956.906	759.669	531.395	342.382	0.0165408	-1.08406	0.00315643	0.471698	1.78144
T05F1.2	5966.47	5996.92	4118.23	2143.56	0.0165534	-1.04138	0.00315987	0.485863	1.78111
R119.4	39638.6	33424.9	25117.9	12782.5	0.0165827	-1.05629	0.00316648	0.480866	1.78035
F10C5.1	1549.17	1359.39	950.057	457.516	0.0165959	-1.14038	0.00317004	0.453641	1.78
C01F6.1	3463.62	3605.46	2404.96	1696.93	0.0166004	-0.91301	0.00317192	0.531076	1.77988
K07A1.10	765.387	971.112	475.043	509.426	0.0166145	-0.943889	0.0031764	0.51983	1.77951
C34D4.13	711.066	843.55	474.031	372.931	0.0166145	-0.9923	0.00317668	0.502676	1.77951
ZC308.4b	3431.48	3635.38	2374.12	997.466	0.0166747	-1.15187	0.00319129	0.450043	1.77794
C29A12.3a	5651.9	5441.01	3824.36	2250.53	0.0166835	-0.986598	0.0031963	0.504666	1.77771
T19B10.4a	5305.22	5144.17	3599.03	2248.62	0.0166835	-0.959483	0.00319797	0.514241	1.77771
K12H4.8	4164.09	3481.06	2556.29	1786.98	0.0166835	-0.945078	0.00319814	0.519401	1.77771
F10E7.5	3206.08	3231.72	2167.81	1640.27	0.0167099	-0.889383	0.00320665	0.539845	1.77703
CD4.6	8199.21	8454.62	5715.4	4292.11	0.0167099	-0.868112	0.00320735	0.547863	1.77703
C35A5.8	6484.94	5953.1	4282.27	2545.97	0.0167222	-0.984662	0.00321119	0.505344	1.77671
F45G2.3	2315.63	2207.52	1523.71	815.096	0.0167282	-1.058	0.00321781	0.480299	1.77655
R144.9	362.678	443.8	226.456	161.038	0.0167282	-1.14642	0.00321812	0.451744	1.77655
T02E9.5.2	2213.06	1544.97	1124.17	270.083	0.0167331	-1.44275	0.00322418	0.367866	1.77642
ZK863.4.2	6086.37	6012.13	4176.6	2732.39	0.0167331	-0.933579	0.00322422	0.523558	1.77642
Pseudogene:C43D7.11	27.5256	17.2231	1.02055	0.0339032	0.0167331	-2.49547	0.00322487	0.177332	1.77642
K02C4.3	6886.58	5782.69	4318.5	2248.5	0.0167829	-1.05739	0.00323695	0.480501	1.77513
C26E6.5	3738.89	3920.9	2631.76	1544.52	0.0167987	-0.990101	0.0032421	0.503443	1.77472
C36B1.7	1490.82	1719.27	1067.81	615.415	0.0169025	-1.03699	0.00326526	0.487344	1.77205
C49F5.6	1630.12	1494.58	1021.51	435.109	0.0169164	-1.18279	0.003269	0.440499	1.77169
F55A11.7	4318.84	4194.03	2906.33	2058.49	0.0169334	-0.907874	0.00327438	0.53297	1.77126
K07A1.11	3511.4	3282.16	2318.77	1436.53	0.0169465	-0.975829	0.00327797	0.508448	1.77092
F27D4.2a.2	3608.47	3058.23	2251.16	1383.64	0.0169598	-0.995513	0.00328265	0.501557	1.77058
Y97E10AL.2.2	3891.58	4090.31	2702.22	2082.41	0.0169598	-0.871113	0.00328297	0.546725	1.77058
C03E10.4	3641.55	3825.71	2566.35	1584.25	0.0169598	-0.965995	0.0032837	0.511925	1.77058
F56A3.1	911.905	1128.17	643.106	480.923	0.0169772	-0.976029	0.00328916	0.508377	1.77013
R10E4.4.2	6080.19	5316.29	3906.88	2161.9	0.0169818	-1.02324	0.00329111	0.49201	1.77002
T14B4.1	2437.56	2276.03	1592.15	988.276	0.0170329	-0.988169	0.00330417	0.504117	1.76871
T07G12.12a	1339.14	1302.3	871.558	489.09	0.0170873	-1.06257	0.00331686	0.478779	1.76733
C29H12.5	989.735	922.47	594.8	477.861	0.0170978	-0.960384	0.00332183	0.51392	1.76706
T15H9.2	652.623	657.904	407.606	237.454	0.0170978	-1.11837	0.00332186	0.460613	1.76706
Y54E10A.15	2834.07	2305.51	1717.95	929.197	0.0171377	-1.06619	0.00333088	0.477578	1.76605
B0361.2a	1197.76	1254.71	793.061	596.041	0.017138	-0.944386	0.00333201	0.519651	1.76604
D1054.15b	4179.48	4041.76	2827.01	1777.82	0.0171492	-0.958224	0.00333525	0.51469	1.76576
T01C3.3	3260.38	3411.64	2281.54	1541.46	0.017154	-0.928073	0.00333724	0.52556	1.76564
C15C8.4	2396.6	2584.49	1694.8	978.093	0.0171562	-1.0092	0.00333945	0.496822	1.76558
C33H5.7	2449.88	2452.15	1660.58	1108.49	0.0171562	-0.947314	0.00333979	0.518597	1.76558
T09A5.10.2	4344.45	4113.13	2889.41	2013.14	0.017162	-0.915825	0.00334199	0.530041	1.76543
C16C8.12	379.05	384.742	216.401	145.79	0.0171689	-1.16522	0.00334546	0.445896	1.76526
F54F2.5a	2027.26	1918.32	1320.57	890.684	0.0172031	-0.958815	0.00335519	0.514479	1.76439
B0365.1	9881.66	9200.87	6630.22	3899.9	0.0172031	-0.977259	0.00335532	0.507944	1.76439
M03F8.3b	3004.19	2661.52	1903.13	1328.53	0.0172401	-0.938187	0.00336469	0.521888	1.76346
Y38A8.3	3615.89	3130.8	2288.58	1182.87	0.0172429	-1.06537	0.00336648	0.477849	1.76339
F22B7.6b	2040.01	2089.5	1395.9	865.006	0.0172429	-0.985735	0.00336844	0.504968	1.76339
B0035.18	252.958	267.02	132.862	94.8201	0.0172884	-1.25617	0.00337892	0.418654	1.76224
ZK328.4	2284.88	2058.05	1462.32	812.038	0.0173033	-1.04333	0.00338559	0.485207	1.76187
F29D11.2	6805.66	6209.13	4474.5	3058.39	0.0173311	-0.918273	0.00339425	0.529142	1.76117
Y55F3BL.2a	1664.99	1682.09	1113.1	781.46	0.0173501	-0.94502	0.00340121	0.519422	1.7607
F41H10.10	1641.58	1825.35	1164.04	692.522	0.0173503	-1.01202	0.00340231	0.495853	1.76069
T08B2.5e	1849.44	1090.82	813.346	740.649	0.0174318	-1.04802	0.00342371	0.483631	1.75866
R05F9.1d	5270.39	4533.47	3318.3	2368.89	0.0174698	-0.917148	0.00343224	0.529555	1.75771
W01G7.3.2	1535.88	1546.94	1030.57	602.17	0.017501	-1.02716	0.00343946	0.490675	1.75694
Y73B6BL.2	1447.62	1425.59	952.454	625.91	0.01754	-0.982872	0.00344929	0.505972	1.75597
C33H5.12a	4252.13	4384.97	2986.2	1892.19	0.0175845	-0.945715	0.00345914	0.519172	1.75487
W07E6.4	2060.49	1940.98	1349.6	823.238	0.0175959	-0.997664	0.00346247	0.50081	1.75459
F32D1.6b	4481.85	4603.71	3140.25	1656.98	0.0176062	-1.02929	0.0034675	0.48995	1.75433
R11A8.7g	14446.5	11817.5	9007.36	5770.34	0.0176129	-0.956197	0.00347236	0.515414	1.75417
H19N07.1b	957.397	1173.25	685.344	474.214	0.0176602	-0.991507	0.00348388	0.502952	1.753
ZK1098.4	1310.45	1268.97	849.418	559.374	0.0176724	-0.990612	0.00348737	0.503264	1.75271
ZC53.6	38.9087	72.7534	12.0982	6.18317	0.017705	-2.09877	0.00349711	0.233458	1.7519
F57B10.4	3301.33	2919.49	2119.5	1149.25	0.0177065	-1.03891	0.0034985	0.486697	1.75187
C23H3.5	1069.69	1240.47	751.797	516.584	0.0177396	-0.980328	0.00350724	0.506864	1.75106
Y71F9B.3	14610.4	13896.5	9940.3	5021.57	0.0177471	-1.03778	0.00351092	0.487076	1.75087
Pseudogene:Y48G1BL.3	2801.04	2348.76	1730.75	1096.25	0.0177503	-0.987326	0.00351265	0.504412	1.75079
C02F5.4	2869.96	2622.52	1866.89	943.463	0.0177651	-1.07035	0.00351984	0.476202	1.75043
F09E5.2	782.802	958.724	504.226	494.149	0.0177651	-0.92841	0.00351992	0.525437	1.75043
ZC168.3a	2549.26	2516.87	1730.02	1058.57	0.0177651	-0.979226	0.00351998	0.507252	1.75043
F55G11.4	811.531	1368.18	444.869	681.584	0.0177755	-1.05841	0.00352316	0.480159	1.75018
C18E3.9a	2056.4	2020.96	1381.81	779.436	0.0177801	-1.026	0.00352543	0.491069	1.75007
Y43F4B.4	2175.29	2529.29	1590.13	1087.09	0.0177801	-0.934248	0.00352663	0.523315	1.75007
Y66D12A.16b	1264.36	1343.25	863.507	550.207	0.0177801	-0.997335	0.00352736	0.500924	1.75007
M01E5.4	2915.08	3125.14	2067.17	1403.92	0.017787	-0.923412	0.00352984	0.527261	1.7499
R12B2.4	2798.25	2691.06	1877.97	1132.94	0.0177897	-0.984096	0.00353163	0.505542	1.74983
F14B6.3	236.409	114.253	65.4359	7.22512	0.0177897	-1.95938	0.00353354	0.257138	1.74983
ZK1127.7	1820.61	1633.79	1146.49	520.223	0.0177897	-1.14152	0.00353452	0.453283	1.74983
ZK177.1	1188.48	1059.58	715.564	263.961	0.0177897	-1.26015	0.00353518	0.4175	1.74983
Y75B8A.16	1006.13	1053.89	672.289	354.616	0.0177897	-1.10002	0.0035359	0.466512	1.74983
B0025.2.2	2513.42	2692.98	1761.22	1293.89	0.0177956	-0.897375	0.00353905	0.536863	1.74969
C17G10.1.2	1857.62	1890.57	1267.08	699.974	0.0177956	-1.03741	0.00354064	0.4872	1.74969
F17A9.6	921.022	770.205	513.276	156.995	0.0177956	-1.36698	0.00354146	0.387703	1.74969
T05H4.1	1456.99	1413.64	917.856	775.334	0.017799	-0.894861	0.00354326	0.537799	1.7496
M01G5.1	2250.03	1857.18	1369.73	826.296	0.0178043	-1.01981	0.00354541	0.49318	1.74947
F53G12.5b	22581.2	20999.3	15268.2	8402.83	0.0178159	-0.996071	0.00354998	0.501363	1.74919
T07F8.4	2093.25	1941.29	1346.57	972.139	0.0178159	-0.927672	0.00355121	0.525706	1.74919
C36B1.11	7000.33	6372.89	4602.31	2125.23	0.0178159	-1.09023	0.00355134	0.469687	1.74919
R02D3.7	2973.45	2744.36	1954.45	1106.46	0.017832	-1.01493	0.00355862	0.494853	1.7488
M116.4	237.939	116.645	61.4117	4.67546	0.017832	-2.03184	0.00355915	0.244543	1.7488
M116.1	237.939	116.645	61.4117	4.67546	0.017832	-2.03184	0.00355915	0.244543	1.7488
F19B10.9	698.709	664.572	422.7	175.324	0.0178779	-1.25206	0.00357003	0.419849	1.74768
Y39G10AR.13b.2	6165.24	5646.6	4096.09	2331.01	0.0178875	-0.994539	0.00357307	0.501896	1.74745
C24D10.5	64.5164	113.714	28.1994	6.19571	0.0179048	-1.99281	0.00357764	0.251249	1.74703
F26H11.6	1286.88	1222.33	829.289	494.18	0.0179093	-1.03352	0.00357965	0.488516	1.74692
C09G4.3	7968.65	7994.88	5583.56	3157.22	0.0179245	-0.984375	0.00358379	0.505445	1.74655
C18E9.3a	4039.09	3587.69	2613.65	1654.54	0.0179795	-0.960778	0.00359701	0.51378	1.74522
R05D3.4a	5551.43	5023.11	3659.68	2199.05	0.0180457	-0.972518	0.00361586	0.509616	1.74363
Y50D7A.4	2694.74	2236.01	1618.31	1242.95	0.0180467	-0.918234	0.00361717	0.529156	1.7436
Pseudogene:T08A9.6	163.568	181.874	81.1021	35.737	0.0180676	-1.54136	0.00362247	0.343563	1.7431
DY3.8	2806.46	3158.5	2038.99	990.328	0.018121	-1.07412	0.00363718	0.474961	1.74182
ZC302.1.1	3513.44	3156.5	2285.56	1405.97	0.018121	-0.974214	0.00363769	0.509017	1.74182
Pseudogene:F43G6.3	498.27	453.257	278.785	100.958	0.0181583	-1.35803	0.00364648	0.390114	1.74093
F08B6.1	305.745	445.508	210.634	106.123	0.0181583	-1.29018	0.00364994	0.4089	1.74093
C27A12.10	1188.51	1074.77	738.713	474.819	0.0181606	-1.01474	0.00365351	0.494917	1.74087
ZK809.5b	2719.35	2483.52	1752.17	1272.5	0.0181713	-0.912849	0.00365679	0.531135	1.74061
ZK381.4b	10213.6	9466.45	6870.75	3609.56	0.0182082	-1.02019	0.0036683	0.493051	1.73973
F56F4.8	58.2285	40.1113	10.084	1.0806	0.0182082	-2.26518	0.00366872	0.208024	1.73973
F10C2.4	5366.01	4602.36	3408.71	2308.59	0.0182648	-0.930779	0.00368204	0.524575	1.73838
ZC302.2a	3719.43	3909.06	2644.97	1474.53	0.0182774	-1.00048	0.00368725	0.499834	1.73809
C34G6.5	2360.74	2540.7	1679.7	1020.88	0.0182774	-0.975511	0.00369028	0.50856	1.73809
F13A7.14	1590.18	1454.55	996.355	754.967	0.0182884	-0.927032	0.00369409	0.525939	1.73783
T26A5.2a	2561.55	2467.37	1721.97	1022.92	0.0182884	-0.989696	0.00369508	0.503584	1.73783
F16A11.2	892.405	932.991	590.771	378.037	0.0183018	-1.02414	0.00369913	0.491702	1.73751
Y43F4B.9b.3	626.961	709.871	414.742	287.445	0.0183018	-1.03527	0.00370007	0.487926	1.73751
Y49F6B.1	993.841	988.175	641.092	446.288	0.0183356	-0.984496	0.00370916	0.505402	1.73671
F57G4.8	251.961	257.221	133.865	51.0345	0.0183451	-1.45836	0.00371328	0.363907	1.73648
T13H5.4	2343.31	2217.01	1522.71	1173.68	0.0183451	-0.890755	0.00371336	0.539332	1.73648
F32D8.5b	970.573	1021.12	640.892	474.687	0.0183484	-0.958995	0.00371517	0.514415	1.7364
ZK546.5	1628.08	1498.36	1047.68	600.133	0.0183495	-1.03428	0.00371653	0.488261	1.73638
C50F2.3	2359.69	2194.17	1545.85	1010.69	0.0183495	-0.95585	0.00371767	0.515538	1.73638
C01B12.8	624.989	736.949	424.715	283.291	0.0184056	-1.04782	0.00373245	0.4837	1.73505
R07G3.3b	10771	8940.97	6817.42	4110.78	0.0184254	-0.973385	0.00373761	0.50931	1.73458
ZK616.4.2	2574.87	2431.18	1702.85	1161.46	0.0184416	-0.931616	0.00374318	0.524271	1.7342
T28D9.4a	4296.3	4429.19	3038.35	1713.64	0.0184836	-0.990138	0.00375514	0.503429	1.73321
Y39G10AR.9a	2220.37	2341.74	1547.86	1103.39	0.0184851	-0.909507	0.00375659	0.532367	1.73318
Y59A8A.1	1828.93	1849.62	1247.95	768.224	0.0184907	-0.983621	0.00376346	0.505709	1.73305
K10D2.4	673.133	729.308	442.83	281.256	0.0184919	-1.0575	0.00376484	0.480464	1.73302
C15H11.7	5525.9	5811.29	3938.08	2789.44	0.0184927	-0.882348	0.00376617	0.542484	1.733
Pseudogene:R52.10	134.695	69.9388	30.2839	2.21932	0.018577	-2.11524	0.00379024	0.230807	1.73102
F32D1.10	17797.1	14993	11383.5	5485.1	0.0185891	-1.06405	0.00379565	0.478286	1.73074
F08A8.7.1	537.764	630.17	360.305	213.003	0.0185896	-1.11514	0.00379741	0.461646	1.73073
C50C3.6	17513.2	13834.5	10805.8	6498.76	0.0185923	-0.97979	0.00379911	0.507053	1.73067
M88.7	1300.23	1331.79	839.357	722.357	0.0186333	-0.885648	0.00380915	0.541244	1.72971
C24A1.2b.1	338.864	419.526	218.15	96.6117	0.0186333	-1.313	0.00381069	0.402484	1.72971
D1081.7b	13345	11721.4	8629.95	3559.65	0.0186333	-1.13024	0.00381234	0.456839	1.72971
C47E8.8a	2063.08	1832.02	1316.9	703.215	0.0186431	-1.0541	0.00381875	0.481597	1.72948
C06A5.8b.1	908.82	1017.71	603.858	503.327	0.0186975	-0.924481	0.00383448	0.52687	1.72822
C30F12.2.1	1159.86	1309.94	803.125	616.414	0.0187336	-0.923037	0.00384419	0.527398	1.72738
F48E8.7b	4826.03	4442.48	3221.52	1884.79	0.0187336	-0.978359	0.003845	0.507557	1.72738
F08D12.10	141.126	68.5778	31.2199	2.11755	0.0187401	-2.11364	0.0038503	0.231063	1.72723
F55C5.4	5434.67	5081.2	3658.3	1873.59	0.0187401	-1.03455	0.00385041	0.48817	1.72723
T07D4.4b	4664.13	4080.74	2995.08	2076.31	0.0187401	-0.916026	0.00385205	0.529967	1.72723
Y67D8A.10	1216.2	1228.03	769.915	680.586	0.0188152	-0.886047	0.0038715	0.541095	1.72549
C34B2.2	1994.94	2178.04	1427.09	861.951	0.0188638	-0.980301	0.00388382	0.506874	1.72437
K08D9.9	132.111	177.391	67.4457	18.4326	0.0189028	-1.71005	0.00389303	0.305649	1.72347
Y37H2A.6	170.068	259.229	93.6164	85.6427	0.0189458	-1.30589	0.00390387	0.404471	1.72249
C28A5.2	1602.28	1463.56	1024.39	475.06	0.0189458	-1.12387	0.00390423	0.458862	1.72249
H02I12.5	4242.02	3914.93	2813.63	1929.31	0.0189714	-0.911389	0.00391183	0.531673	1.7219
F57B10.6	1460.09	1645.94	1025.54	789.603	0.0189714	-0.901503	0.00391185	0.535329	1.7219
Y113G7B.4	280.243	378.495	182.838	107.318	0.0189981	-1.24431	0.00391855	0.422109	1.72129
T27A3.2	4382.37	4153.1	2930.67	2169.01	0.0190173	-0.876242	0.00392369	0.544785	1.72085
F12A10.8	1393.46	1397.48	936.974	578.714	0.0190763	-0.995899	0.00393893	0.501423	1.71951
F52C6.2	670.159	681.611	428.539	257.257	0.0190763	-1.08074	0.0039394	0.472788	1.71951
C17E7.9a	315.966	298.125	171.997	78.3231	0.0191246	-1.34128	0.00395174	0.394671	1.71841
Y113G7B.5a	1322.2	1371.49	902.091	457.248	0.0191276	-1.08381	0.00395355	0.471781	1.71834
T19B4.7	6812.81	5664.65	4316.49	2561.25	0.019131	-0.979958	0.00395545	0.506994	1.71826
K08E3.3b	2365.83	2124.68	1531.76	917.984	0.0191434	-0.991434	0.00395919	0.502977	1.71798
Y110A7A.17a	5696.2	5083.82	3700.11	2710.85	0.0191602	-0.88365	0.00396545	0.541995	1.7176
F28C6.3	2495.91	2412.96	1683.63	834.13	0.0191602	-1.06489	0.00396623	0.478008	1.7176
C14B1.12	435.428	531.372	290.863	175.308	0.0191994	-1.13729	0.00397554	0.454612	1.71671
R10H10.1	1052.29	1342.34	756.831	624.56	0.0191999	-0.916227	0.00397682	0.529893	1.7167
Y37E3.3	1076.83	1024.34	690.405	436.107	0.0192055	-1.01267	0.00397917	0.495628	1.71657
K03H6.2a	225.411	403.074	163.051	55.1137	0.0192236	-1.49134	0.00398412	0.355683	1.71617
T06D10.2	4220.49	4602.43	3064.52	2154.75	0.0192935	-0.885065	0.00399981	0.541463	1.71459
Y71F9AL.18	6337.02	5653.44	4160.66	2802.97	0.0193024	-0.913047	0.00400283	0.531062	1.71439
K07A12.7	1417.04	1471.72	938.99	779.41	0.0193125	-0.881218	0.00400614	0.542909	1.71416
C32F10.2	3388.67	2991.95	2199.88	1185.35	0.0193159	-1.02582	0.00400871	0.491131	1.71408
F46B6.5a	6204.19	5582.8	4094.08	2754.8	0.0193159	-0.912185	0.00400976	0.53138	1.71408
C08B11.3	10654.2	9015.22	6857.67	4159.68	0.019361	-0.959302	0.00402268	0.514306	1.71307
Y119D3B.11.2	2112.73	1880.06	1355.64	685.716	0.0193726	-1.07043	0.004027	0.476178	1.71281
F58A4.9.1	744.888	950.19	539.445	361.734	0.0194048	-1.01727	0.00403489	0.494049	1.71209
Y4C6A.3	2514.4	2414.1	1656.55	624.602	0.0194286	-1.1857	0.00404105	0.43961	1.71156
W04A8.6a	2378.13	2142.77	1546.86	876.218	0.0194405	-1.01273	0.00404523	0.495606	1.71129
Y14H12B.1a	3263.45	3342.15	2297.64	1440.6	0.0194405	-0.942128	0.00404836	0.520465	1.71129
F29G9.5	7753.47	7505.59	5356.11	3598.34	0.0194667	-0.897587	0.00405501	0.536784	1.71071
T10F2.4	6089.42	5616.13	4101.12	2420.66	0.0194953	-0.963673	0.00406287	0.51275	1.71007
Y57A10A.31	10146	8574.52	6520.52	3211.23	0.0194953	-1.05054	0.00406338	0.482788	1.71007
F08B4.7	1816.65	1866.75	1248.96	866.017	0.019506	-0.924714	0.00406804	0.526785	1.70983
C13F10.6	2211.11	2111.38	1479.43	742.766	0.0195122	-1.0618	0.00407173	0.479033	1.70969
M03C11.4.2	5564.82	5517.16	3893.8	2420.65	0.0195182	-0.933963	0.0040742	0.523418	1.70956
C45G3.5	1145.49	1164.29	769.91	430.001	0.0195219	-1.04878	0.00407706	0.483376	1.70948
Y113G7B.7	223.324	277.232	122.8	103.981	0.0195219	-1.21459	0.00407739	0.430896	1.70948
Y110A7A.8	3640.51	3494.44	2484.83	1378.47	0.019523	-0.998136	0.00407884	0.500646	1.70945
F26H9.4	646.493	698.844	424.715	279.216	0.0195368	-1.04052	0.00408431	0.486154	1.70915
Y45F10C.3	7222.7	7253.39	5083.37	2483.83	0.0195368	-1.03961	0.00408513	0.486458	1.70915
D2045.6	4202.01	3608.61	2659.95	1923.49	0.0195368	-0.901325	0.00408535	0.535395	1.70915
Y47H9C.8	1245.9	1197.57	807.149	565.482	0.0195816	-0.954394	0.00409835	0.516058	1.70815
Y106G6H.6d.1	2181.41	2210.39	1511.63	830.375	0.0195826	-1.01591	0.00409979	0.494516	1.70813
F23H11.1	2363.79	2296.99	1606.23	920.023	0.0196023	-0.996894	0.00410513	0.501078	1.70769
ZK593.7.2	729.507	855.921	503.215	358.674	0.0196265	-0.991709	0.00411141	0.502882	1.70716
Y69A2AR.21	1261.29	1396.57	893.698	516.594	0.0196374	-1.02078	0.00411492	0.49285	1.70691
C09G5.2a	1141.38	1126.16	753.567	466.283	0.0196386	-1.00735	0.00411637	0.49746	1.70689
E01B7.2	800.195	864.46	534.413	374.975	0.0196441	-0.987181	0.00411876	0.504463	1.70677
F10G7.4	3038.02	2859.51	1992.7	1568.95	0.0196574	-0.862906	0.00412489	0.549844	1.70647
Pseudogene:F59A1.9	207.976	299.177	119.782	107.035	0.0196574	-1.22705	0.0041255	0.427189	1.70647
D1086.4a	659.828	770.257	451.888	306.72	0.0196574	-1.02198	0.00412642	0.492439	1.70647
Y71G12B.9a	1945.71	1681.11	1226.82	629.683	0.0197007	-1.06943	0.00413795	0.476506	1.70552
Pseudogene:ZK637.6	525.575	590.378	345.207	154.946	0.01971	-1.22175	0.00414177	0.428762	1.70531
C08F8.1a	1078.9	1095.73	676.32	614.365	0.01971	-0.885652	0.00414235	0.541243	1.70531
T27C10.3	791.995	842.564	526.362	356.639	0.0197632	-1.00111	0.00415964	0.499614	1.70414
Pseudogene:R119.1	754.032	635	438.804	243.569	0.0197947	-1.12108	0.0041688	0.459749	1.70345
R10D12.12	555.314	665.569	380.433	241.524	0.0197947	-1.07067	0.00416996	0.476099	1.70345
T19B10.7.2	4573.98	4653.82	3239.63	2027.41	0.0197985	-0.931043	0.00417506	0.524479	1.70337
C25A1.8	44424.7	44869.3	31549.9	14292.3	0.0197985	-1.06072	0.00417566	0.479391	1.70337
K10D2.1a	2483.68	2319.81	1650.52	1059.59	0.0198086	-0.948213	0.00418024	0.518274	1.70315
Y67D2.2	1050.19	1003.38	663.234	502.314	0.0198285	-0.942213	0.00418654	0.520434	1.70271
W04A4.5	1864.8	1914.35	1290.22	854.813	0.0198285	-0.938745	0.00418691	0.521686	1.70271
B0285.4	766.382	818.763	503.215	373.952	0.0198446	-0.971718	0.00419153	0.509899	1.70236
T28A8.3.2	1417	1292.76	909.801	515.576	0.0198731	-1.03553	0.00419878	0.487838	1.70174
K03H4.2	1540.93	1135.65	867.531	349.535	0.0199187	-1.21217	0.00420965	0.43162	1.70074
D1007.16	2952.99	3127.04	2116.48	1336.69	0.0199278	-0.936537	0.00421281	0.522486	1.70054
F42A8.3	1178.3	1321.36	829.29	583.819	0.0199332	-0.942615	0.0042152	0.520289	1.70042
Y54E10A.5.2	1076.87	1272.84	778.969	507.418	0.0199506	-0.981223	0.00422135	0.50655	1.70004
F14H3.3	494.831	543.73	319.041	141.702	0.0199657	-1.23359	0.00422701	0.425257	1.69972
F56D1.7	19256.2	17430.7	12981.7	6787.08	0.019985	-1.00445	0.00423233	0.49846	1.6993
AH6.5	21795.3	20388.2	14943.2	7459.46	0.0200148	-1.02133	0.00424112	0.49266	1.69865
T28D9.2d	4638.52	4415.84	3177.24	1753.37	0.0200641	-0.990671	0.0042532	0.503244	1.69758
C23G10.4a.2	14251.8	12996.9	9642.4	5898.71	0.0200949	-0.934103	0.00426433	0.523368	1.69691
C47D12.2	6506.06	5996.48	4374.9	2954.2	0.0201017	-0.899829	0.00426701	0.53595	1.69677
Y54H5A.3	2696.83	2821.48	1917.21	1226.66	0.0201463	-0.932889	0.00428023	0.523808	1.6958
F48A11.4	2248.01	2240.84	1551.89	878.255	0.0201828	-0.997256	0.0042905	0.500952	1.69502
F58B6.3a	2549.3	2243.52	1647.17	859.188	0.0202197	-1.0426	0.00430084	0.485453	1.69423
W05F2.5.2	135.22	197.347	65.4384	64.2473	0.020223	-1.38068	0.0043028	0.384039	1.69415
Y49E10.14b	993.021	995.092	656.841	416.658	0.0202786	-1.00338	0.0043184	0.498831	1.69296
F36D4.5b.1	6455.24	6361.45	4514.75	3026.81	0.0202815	-0.893199	0.0043213	0.538419	1.6929
Y37D8A.9b	6989.07	6530.88	4773.4	2680.44	0.0202815	-0.975556	0.00432153	0.508544	1.6929
C16C10.4.3	2009.26	1908.62	1345.57	784.527	0.020301	-0.993274	0.00432694	0.502337	1.69248
M28.5.2	5963.41	5907.42	4194.72	2604.03	0.0203416	-0.92689	0.00433776	0.525991	1.69162
Y17G7B.18a	1353.48	1268.01	879.609	556.32	0.0203416	-0.985198	0.00433883	0.505156	1.69162
R06C7.8	5460.28	4815.6	3597.91	1928.6	0.0203539	-1.00751	0.00434452	0.497405	1.69135
C30G12.6a	1750.02	1661.14	1165.43	663.296	0.0203915	-1.01059	0.00435381	0.496344	1.69055
Y73B6BL.23	3605.02	3422.33	2458.79	1430.74	0.020453	-0.970618	0.00437075	0.510287	1.68924
ZC239.21	48.9052	8.48121	2.02973	1.06661	0.0205014	-2.38511	0.00438618	0.19143	1.68822
C01F6.8a	1404.74	1502.2	973.206	714.217	0.0205156	-0.909952	0.00439047	0.532203	1.68792
Y110A2AL.14	1648.59	1664.02	1133.22	609.305	0.0205268	-1.03209	0.00439415	0.489	1.68768
F22B7.13	529.208	462.737	303.483	171.368	0.0205422	-1.15181	0.00439871	0.450062	1.68735
ZK524.4	3607.73	3389.71	2431.49	1652.5	0.020547	-0.904906	0.00440101	0.534068	1.68725
Y106G6D.2	103.316	78.2086	31.2174	6.19627	0.0205584	-1.94078	0.00440474	0.260476	1.68701
EEED8.4	160.504	112.054	56.1342	12.0328	0.0205803	-1.81248	0.00441151	0.284701	1.68655
B0414.3	13697.5	12958.8	9489.43	5566.59	0.0205803	-0.94488	0.00441366	0.519473	1.68655
ZK742.2	1070.72	1208.09	745.759	566.495	0.0205803	-0.919447	0.00441385	0.528712	1.68655
F53B7.3.1	1118.79	1247.86	793.823	479.803	0.0205803	-1.00351	0.00441452	0.498784	1.68655
Pseudogene:T26G10.7	384.431	426.164	235.402	175.011	0.0206169	-1.08491	0.00442492	0.471422	1.68578
R06F6.5a	3113.83	2850.95	2074.21	1256.21	0.0206582	-0.960686	0.00443763	0.513813	1.68491
Y48E1B.12	2187.56	2192.3	1516.66	819.169	0.020664	-1.01503	0.00444272	0.494819	1.68478
K09H11.3	6666.5	5387.84	4185.06	2545	0.020664	-0.963696	0.00444274	0.512742	1.68478
Y54G9A.5	1699.83	1736.36	1179.52	659.222	0.0206989	-1.01079	0.00445279	0.496274	1.68405
R74.7	1892.47	1895.29	1270.1	1005.58	0.0207377	-0.867799	0.00446242	0.547982	1.68324
F18A12.7	78.8008	86.873	28.1987	12.3055	0.0207694	-1.81351	0.00447183	0.284499	1.68258
M03E7.5.2	714.142	832.11	474.032	408.58	0.02077	-0.931582	0.00447454	0.524283	1.68256
K11D2.3a.2	2252.1	2123.75	1512.64	818.15	0.0207765	-1.01789	0.00447722	0.493837	1.68243
T07C4.3a.2	10042.5	9207.53	6828.48	3710.41	0.0207878	-0.984096	0.00448095	0.505543	1.68219
K08E7.2.4	1701.92	1764.9	1178.51	835.452	0.0208288	-0.909024	0.00449687	0.532545	1.68134
F39B2.1	6023.82	5144.95	3901.85	1870.54	0.0208288	-1.05601	0.00449752	0.48096	1.68134
K12D12.5	1706.97	1607.85	1121.14	475.858	0.0208786	-1.13793	0.00450985	0.45441	1.6803
Pseudogene:F02H6.4a	775.635	650.622	436.507	128.46	0.0208786	-1.36401	0.00451086	0.3885	1.6803
K04G7.1.2	2405.81	2274.13	1616.3	1052.45	0.0208845	-0.933836	0.00451371	0.523465	1.68018
C08F8.15	73.5062	26.6365	10.0842	1.08092	0.0208908	-2.24258	0.0045199	0.211308	1.68004
F56A8.4	658.808	765.482	439.813	357.646	0.0208908	-0.955427	0.00451997	0.515689	1.68004
C13F10.7.1	3021.65	3414.52	2245.3	1498.67	0.0209319	-0.904425	0.00453275	0.534245	1.67919
Y48G10A.2b	803.255	815.902	528.373	325.063	0.020944	-1.03079	0.00453797	0.489441	1.67894
R11H6.2.2	1965.21	1867.68	1314.38	860.927	0.0209755	-0.93984	0.00454686	0.521291	1.67829
C52E4.4.1	7996.31	7801.64	5622.81	3287.62	0.0209755	-0.945677	0.0045474	0.519186	1.67829
C44E4.3	1235.67	1323.27	866.525	475.846	0.0209918	-1.03407	0.00455264	0.48833	1.67795
K09C4.1a	75.6703	56.2869	14.1132	16.365	0.0209918	-1.8675	0.00455474	0.274049	1.67795
T22C1.4	969.257	1071.04	679.333	346.467	0.0209918	-1.0848	0.00455744	0.471458	1.67795
Y17G7A.1.2	12372.7	11821.5	8635.98	4964.35	0.0210018	-0.950361	0.0045609	0.517503	1.67774
K01C8.5	3946.86	3601.9	2647.83	1427.37	0.0210619	-1.00154	0.00457588	0.499468	1.6765
R06A4.6	79.7681	61.0602	21.1546	10.2638	0.0210619	-1.88636	0.00457919	0.270488	1.6765
CC4.3.1	2305.41	2339.82	1607.24	1086.07	0.0210946	-0.911239	0.00458833	0.531728	1.67583
F41G3.6	2441.7	2677.76	1776.32	1207.3	0.0211614	-0.902835	0.00460606	0.534835	1.67446
Y34D9A.7a	998.927	838.691	600.834	340.35	0.0211879	-1.06923	0.00461314	0.476574	1.67391
C13B4.1a	2483.67	2208.42	1607.24	1101.35	0.0211972	-0.920063	0.00461704	0.528486	1.67372
Pseudogene:B0391.10	360.651	484.742	221.428	219.088	0.0211972	-1.04464	0.00461939	0.484766	1.67372
Y54H5A.1.2	2079.98	2120.89	1438.17	1046.33	0.0211972	-0.886435	0.00461994	0.540949	1.67372
K01C8.7a	477.44	540.835	261.686	298.54	0.0211972	-0.982328	0.00462175	0.506162	1.67372
C39E9.12	4555.53	4452.97	3187.3	1875.62	0.0212945	-0.950087	0.00464427	0.517601	1.67173
W01A8.5	3169.17	2942.34	2138.62	1243.99	0.0213134	-0.970533	0.00464972	0.510317	1.67135
ZC376.4	239.685	245.763	127.829	85.6528	0.0213281	-1.24782	0.00465614	0.421084	1.67105
C06A5.3a	3071.84	2976.61	2104.41	1453.84	0.0213288	-0.893741	0.0046608	0.538217	1.67103
Y119D3B.16	1118.84	995.744	677.324	543.061	0.0213288	-0.922318	0.00466101	0.527661	1.67103
T26A5.11	651.645	601.122	399.523	222.388	0.021364	-1.10685	0.00467135	0.464308	1.67032
C38D9.8	47.7161	36.858	7.06437	0.0498225	0.0213698	-2.30175	0.00467395	0.202817	1.6702
M04F3.1.2	2362.78	2350.28	1626.36	1148.21	0.0213794	-0.892498	0.0046801	0.538681	1.67
T06E6.2b	41021.9	36708	27438.7	11462.2	0.0213794	-1.09233	0.00468135	0.469002	1.67
K01G5.4	25256.4	24307	17692.9	12005	0.0213843	-0.869845	0.00468559	0.547206	1.6699
M151.5	43.57	11.3021	2.30094	0.0387681	0.0213974	-2.38915	0.00469059	0.190895	1.66964
Y54E2A.3	2995.01	3205.09	2169.82	1454.86	0.0214018	-0.899066	0.00469289	0.536234	1.66955
W06A11.4	173.366	165.95	73.0652	66.4686	0.0214482	-1.33237	0.00470572	0.397115	1.66861
F25B3.6	7714.52	7113.42	5273.58	3038.03	0.0215758	-0.954335	0.00473615	0.516079	1.66603
C28H8.1	1765.86	1809.97	1236.22	731.591	0.0216632	-0.97553	0.00476095	0.508553	1.66428
T24D1.5.2	1647.58	1776.35	1181.53	687.744	0.0216703	-0.984233	0.00476384	0.505494	1.66414
C27A12.2	2722.42	2605.39	1864.88	1066.72	0.0216753	-0.976814	0.00476628	0.508101	1.66404
Y48G1C.1	937.491	932.003	601.018	477.931	0.0216818	-0.919796	0.00476919	0.528584	1.66391
F57C2.1	342.388	438.3	226.485	153.989	0.0216818	-1.12198	0.00477039	0.459463	1.66391
B0001.8a	1967.25	1818.17	1299.28	853.795	0.0216974	-0.937315	0.00477651	0.522204	1.66359
F09G2.9	11416.6	11149.4	8086.49	4775.01	0.021699	-0.932018	0.00477822	0.524125	1.66356
C13F10.2	200.747	218.2	108.706	53.0641	0.0217108	-1.3868	0.00478528	0.382411	1.66333
R10E11.4	1903.69	1976.53	1347.54	758.326	0.0217108	-0.992394	0.00478619	0.502643	1.66333
Y48G8AL.14	2353.57	2531.18	1708.89	1018.84	0.0217144	-0.955966	0.00478835	0.515496	1.66325
C04E6.11	1863.77	1865.8	1290.22	791.655	0.0217339	-0.95845	0.00479398	0.51461	1.66286
C54C6.6	611.669	701.71	413.645	298.566	0.0217921	-0.99401	0.00480904	0.50208	1.6617
Y57A10A.1	1318.21	1148.71	818.337	321.845	0.0217921	-1.18734	0.00481213	0.439111	1.6617
F58A4.3	3405.98	3232.99	2338.75	1341.13	0.0217921	-0.968032	0.00481355	0.511203	1.6617
F57B9.10a	5610.93	5608.53	3972.3	2715.07	0.0217921	-0.875671	0.00481416	0.545	1.6617
C14B1.7a	3338.73	3063.59	2244.3	1371.32	0.0217921	-0.945742	0.00481492	0.519163	1.6617
Y94H6A.11b	1166.95	881.494	668.264	370.914	0.021793	-1.0824	0.00481794	0.472243	1.66168
Y111B2A.1	474.328	482.778	295.893	139.662	0.021793	-1.20384	0.00482053	0.434119	1.66168
ZC513.5	2491.9	2667.28	1785.38	1300	0.0218137	-0.870583	0.00482645	0.546926	1.66127
Y106G6H.12c	3214.26	3021.34	2188.94	1348.92	0.0218405	-0.939172	0.00483373	0.521532	1.66074
T07C4.6	1052.21	976.77	667.255	259.884	0.0218425	-1.19881	0.0048366	0.435634	1.6607
F54D10.7	329.871	379.068	208.338	105.021	0.0218425	-1.2357	0.00483689	0.424637	1.6607
F45E12.3	2137.34	1960.95	1415.02	897.604	0.021858	-0.947014	0.00484223	0.518705	1.66039
Y43F11A.5	2247.97	1819.1	1390.86	698.96	0.0218661	-1.064	0.00484753	0.478305	1.66023
F23B12.6.2	2118.92	2136.12	1466.35	1045.32	0.0219626	-0.888557	0.00487437	0.540154	1.65832
F53C11.8	1285.85	1186.14	833.314	527.794	0.0219648	-0.977888	0.00487622	0.507722	1.65827
Y50E8A.4b	4464.36	4783.29	3281.9	2116.04	0.0219719	-0.900227	0.00488053	0.535803	1.65813
B0336.5b	1526.67	1629.75	1083.91	691.814	0.0219757	-0.947432	0.00488272	0.518555	1.65806
T25D3.4	3037.57	2871.4	2066.28	1364.25	0.0220519	-0.910225	0.0049024	0.532102	1.65655
T20D3.7a	1350.45	1527.92	973.206	690.788	0.0220799	-0.912636	0.00490999	0.531214	1.656
Y46G5A.28	71.4982	38.1495	11.0912	0.0561377	0.0220804	-2.25314	0.00491146	0.209768	1.65599
H19N07.1a.2	4753.89	4106.09	3086.69	2129.88	0.0221696	-0.89488	0.00493955	0.537792	1.65424
F55B12.3b.2	5637.56	5247.75	3839.45	2655.98	0.0223001	-0.875838	0.00497002	0.544937	1.65169
R151.8	2731.65	2682.49	1899.1	1217.49	0.0223548	-0.919909	0.00498912	0.528542	1.65063
Y56A3A.29d	1772.74	1717.88	1207.88	623.569	0.0223966	-1.03411	0.00500249	0.488316	1.64982
T19B4.5	2626.11	2461.64	1778.33	1117.66	0.0223966	-0.935061	0.00500402	0.52302	1.64982
F10E7.2	945.148	930.316	566.089	556.229	0.0223977	-0.8766	0.00500624	0.54465	1.6498
C42C1.11c.2	1233.15	1265.79	840.904	597.816	0.0224507	-0.920537	0.00502446	0.528312	1.64877
Y55F3AM.12	3763.48	3653.39	2626.73	1637.23	0.0225276	-0.92136	0.00504584	0.528011	1.64729
R06C7.7a.2	1490.82	1678.31	1082.9	749.877	0.0225761	-0.911696	0.00506232	0.53156	1.64635
T03F1.12	678.259	715.958	444.843	324.034	0.0225944	-0.974302	0.00506782	0.508986	1.646
Y108G3AL.1.2	5203.1	4669.95	3471.11	2395.18	0.0226954	-0.882016	0.00509327	0.542608	1.64406
C32F10.6	896.387	594.98	455.911	137.639	0.0227353	-1.35728	0.00510365	0.390317	1.6433
F32H2.3.2	7481.92	6550.84	4988.77	3025.8	0.0228061	-0.931662	0.00512236	0.524254	1.64195
B0416.10	71.6264	80.2233	25.1789	7.21131	0.0228163	-1.90026	0.00512881	0.267896	1.64175
T10C6.10b	842.436	859.155	548.106	181.698	0.0228163	-1.26778	0.00513032	0.415299	1.64175
C06G3.10	2761.37	2711.99	1918.22	1293.9	0.0228627	-0.895523	0.00514409	0.537552	1.64087
F10B5.8	2955.07	2755.32	1992.63	1380.18	0.0228627	-0.889305	0.005145	0.539874	1.64087
F52D2.12	1255.11	1181.4	829.287	445.284	0.0228627	-1.03873	0.00514642	0.486755	1.64087
K08F9.4	2611.75	2444.52	1775.31	930.216	0.0228627	-1.01049	0.00514864	0.496379	1.64087
T21E3.1	5906.68	5608.36	4080.37	2835.69	0.0228627	-0.866731	0.00515208	0.548388	1.64087
C27A2.3.1	5527.93	5528.58	3958.21	2406.39	0.0229077	-0.918496	0.00516668	0.52906	1.64002
M142.5	780.686	683.547	475.034	284.314	0.0229077	-1.05227	0.00516789	0.482209	1.64002
K12D12.2.1	8447.13	7045.81	5496	3146.02	0.0229418	-0.961925	0.00517702	0.513372	1.63937
C49C3.6	1189.55	1211.88	819.223	463.619	0.022948	-1.01154	0.00518077	0.496017	1.63925
R07B7.2a	3000.1	2813.84	2051.07	1088.12	0.022948	-0.99924	0.00518126	0.500263	1.63925
Y69H2.7a	1289.96	1235.65	861.493	515.572	0.0229884	-0.988023	0.00519407	0.504168	1.63849
D1043.1	3694.8	3448.63	2533.1	1471.17	0.0230337	-0.953258	0.00520633	0.516465	1.63764
F54D10.5	2028.73	1968.6	1394.89	698.959	0.0230681	-1.0354	0.00521838	0.48788	1.63699
W09C3.4	756.12	783.556	508.244	267.002	0.0231246	-1.08293	0.00523546	0.472068	1.63593
T24H10.3	1891.44	1865.78	1297.27	908.803	0.0232461	-0.895092	0.00527814	0.537713	1.63365
Y102A5C.36.1	178.202	178.171	76.5076	75.4497	0.0232512	-1.28468	0.00528515	0.410462	1.63355
F35G12.12	1408.84	1511.72	1001.38	673.472	0.0232512	-0.922859	0.00528549	0.527463	1.63355
Y48A6B.11a	5681.59	4758.47	3696.54	2019.27	0.0232517	-0.984545	0.00529008	0.505385	1.63355
Y38A10A.7	793.036	974.938	586.744	310.808	0.0232517	-1.06911	0.00529238	0.476612	1.63355
F42G9.1a	4141.57	3825.66	2810.91	1906.17	0.0232517	-0.885435	0.00529305	0.541324	1.63355
Y54F10AM.11	790.961	789.235	517.304	350.526	0.0233099	-0.979404	0.00530775	0.507189	1.63246
F28C6.1	234.357	129.832	86.2042	34.0485	0.02332	-1.55637	0.00531523	0.340007	1.63227
T24D1.4	1718.29	1789.65	1207.7	859.901	0.02332	-0.889061	0.00531583	0.539965	1.63227
T21B10.3	6907.1	6281.47	4692.89	3120.54	0.0233311	-0.884677	0.0053198	0.541609	1.63207
T07C4.1.1	3067.74	2914.73	2100.38	1440.6	0.0233733	-0.885236	0.00533514	0.541399	1.63128
K01C8.6	1220.3	1254.69	822.246	649.011	0.0233776	-0.879705	0.00534056	0.543479	1.6312
K05C4.7.2	2397.61	2419.8	1696.81	849.736	0.0233798	-1.02295	0.00534251	0.49211	1.63116
Y39A3CR.1a	607.548	612.194	387.478	268.005	0.0233819	-1.00654	0.00534443	0.497739	1.63112
F28C6.4b.2	839.245	824.287	535.169	420.199	0.0233893	-0.925832	0.00534757	0.526377	1.63098
F31C3.4	2875.1	2754.82	1983.64	1287.79	0.0234057	-0.908021	0.00535288	0.532916	1.63068
Y51F10.3a	1663.95	1467.87	1065.79	731.541	0.0234383	-0.926532	0.0053653	0.526121	1.63007
Y11D7A.12a	5603.73	5004.08	3784.1	1969.35	0.0234383	-0.994099	0.00536788	0.502049	1.63007
T05C12.6b	4144.64	3830.42	2835.06	1735.03	0.0234383	-0.925868	0.00536826	0.526364	1.63007
Pseudogene:Y43F11A.6	316.544	337.146	190.223	116.219	0.0235121	-1.16908	0.00538731	0.444704	1.62871
PAR2.1	2201.92	2336.98	1590.13	1065.7	0.023548	-0.897089	0.00539845	0.536969	1.62805
F58G1.1	7179.19	6448.39	4881.94	2513.27	0.0235912	-0.993302	0.00541274	0.502327	1.62725
K08D10.4	1353.5	1454.62	970.184	523.728	0.0235922	-1.0144	0.00541444	0.495034	1.62723
C32E12.5.1	534.734	411.292	289.855	145.772	0.0235942	-1.1944	0.0054166	0.436969	1.62719
W05F2.6	3041.09	2926.17	2117.49	1133.97	0.0235942	-0.986911	0.00541782	0.504557	1.62719
[truncated: 993 more rows]

## Sheet: set-2 ALL
ID	control (1)	control (2)	set-2 (1)	set-2 (2)	padj	log2FoldChange	pvalue	foldChange	log10padj
[truncated: 16,641 more rows]

[truncated: 5 more sheets: set-2 UP, set-2 DOWN, set-16 ALL, set-16 UP, set-16 DOWN]
