# Supplementary material for: Stress-responsive and metabolic gene regulation are altered in low S-adenosylmethionine
Source: PLoS Genet. 2018 Nov 28;14(11):e1007812. doi: 10.1371/journal.pgen.1007812 (PMC6287882; doi:10.1371/journal.pgen.1007812)
Supplement: S3 Table — (XLSX) [file pgen.1007812.s011.xlsx]

## Sheet: control UP R24
wormbase_id	geane_name	sequence	padj	log2FoldChange
WBGene00015052	clec-52	B0218.8	4.14e-06	1.41051
WBGene00018971	clec-67	F56D6.2	2.35e-07	1.23538
WBGene00021872	clec-85	Y54G2A.6	1.28e-08	1.13269
WBGene00015975	cas-2	C18E3.6	1.41e-05	1.64717
WBGene00013515		Y73F4A.2	2.15e-11	1.41417
WBGene00021011		W03G1.5	3.11e-05	1.58218
WBGene00020891		T28C12.4	0.0101592	1.06107
WBGene00018138	folt-2	F37B4.7	3.63e-09	1.09279
WBGene00008220		C50B6.7	1.97e-22	2.65453
WBGene00017480	nstp-2	F15B10.1	5.58e-14	1.39774
WBGene00001387	far-3	F15B9.1	2.19e-06	1.323
WBGene00003786	npa-1	VC5.3	2.92e-10	1.1158
WBGene00010660		K08D8.6	1.61e-33	2.44089
WBGene00020909		W01A11.1	7.03e-09	1.40807
WBGene00002260	lbp-8	T22G5.6	4.81e-10	2.06722
WBGene00006351	sur-5	K03A1.5	1.33e-11	1.2914
WBGene00007848	cytb-5.1	C31E10.7	2.4e-06	1.13318
WBGene00012538		Y37A1B.5	9.33e-06	1.46864
WBGene00017244	apy-1	F08C6.6	1.19e-18	1.71091
WBGene00019890		R05F9.6	4.3e-16	1.41139
WBGene00008803	lips-10	F14E5.5	0.000778833	1.13335
WBGene00000986	dhs-23	R08H2.1	2.79e-13	2.53653
WBGene00011517	cgt-1	T06C12.10	5.57e-05	1.48122
WBGene00019965		R08F11.1	4.21e-05	1.21256
WBGene00017334		F10D2.8	5.34e-22	2.9107
WBGene00007833	oac-6	C31A11.5	1.21e-11	1.92229
WBGene00019234	ugt-8	H23N18.3	4.59e-74	4.37121
WBGene00019235		H23N18.4	2.94e-23	3.19318
WBGene00013901	ugt-16	ZC443.6	1.08e-35	3.0742
WBGene00007885	ugt-21	C33A12.6	2.11e-30	3.06956
WBGene00017331	ugt-40	F10D2.5	1.49e-23	2.80739
WBGene00013906	ugt-5	ZC455.6	9.84e-29	2.67279
WBGene00007946	ugt-33	C35A5.2	6.48e-10	2.17796
WBGene00020587	ugt-9	T19H12.1	4.47e-10	2.1343
WBGene00019232	ugt-13	H23N18.1	1.66e-12	2.06094
WBGene00017336	ugt-41	F10D2.11	2.75e-09	1.90675
WBGene00020594	ugt-10	T19H12.11	1.09e-06	1.82377
WBGene00007455	ugt-22	C08F11.8	1.13e-05	1.47097
WBGene00017329	ugt-39	F10D2.2	7.38e-05	1.3538
WBGene00007072	ugt-1	AC3.7	0.00539538	1.16421
WBGene00010904	ugt-62	M88.1	6.24e-09	1.12401
WBGene00017332	ugt-37	F10D2.6	0.0300267	1.11712
WBGene00019515	ugt-19	K08B4.3	0.00696033	1.04813
WBGene00019963		R08E5.3	4.66e-13	1.54797
WBGene00019105	asp-8	F59D6.3	1.33e-10	1.67363
WBGene00011971	lron-9	T23G11.6	0.00429705	1.23547
WBGene00020895		T28D9.3	6.33e-07	1.42478
WBGene00017443		F13H8.11	0.000104054	1.27334
WBGene00021580	clec-174	Y46C8AL.2	4.32e-106	4.02621
WBGene00021583	clec-72	Y46C8AL.5	1.52e-11	1.70057
WBGene00008594	clec-57	F08H9.6	1.09e-09	1.62233
WBGene00020917		W01B11.6	0.00421946	1.04749
WBGene00019738	clec-265	M02F4.7	3.3e-05	1.00591
WBGene00015399	cyp-35A1	C03G6.14	1.73e-139	5.74998
WBGene00019473	cyp-35A5	K07C6.5	1.85e-121	5.15641
WBGene00007362	cyp-35C1	C06B3.3	2.1e-148	4.62744
WBGene00019470	cyp-35B3	K07C6.2	2.35e-52	4.23087
WBGene00019471	cyp-35B2	K07C6.3	1.87e-48	3.838
WBGene00019472	cyp-35B1	K07C6.4	1.01e-42	3.62425
WBGene00019565	cyp-35A3	K09D9.2	4.48e-38	3.45434
WBGene00015709	cyp-33A1	C12D5.7	6.06e-73	3.37209
WBGene00015400	cyp-35A2	C03G6.15	2.8e-52	3.08458
WBGene00021412	cyp-29A3	Y38C9B.1	5.69e-21	2.74746
WBGene00011009	cyp-14A4	R04D3.1	1.51e-07	1.87717
WBGene00019967	cyp-33C8	R08F11.3	1.23e-05	1.27184
WBGene00001769	gst-21	ZK697.6	3.69e-25	3.09357
WBGene00001753	gst-5	R03D7.6	1.78e-30	2.87754
WBGene00001753	gst-5	R03D7.6	1.47e-14	2.11304
WBGene00003473	mtl-1	K11G9.6	0.00387194	1.30286
WBGene00011831		T19B10.2	4.9e-24	2.08857
WBGene00009429		F35E12.5	6.04e-293	5.88006
WBGene00008584		F08G5.6	8.29e-236	5.58413
WBGene00007864		C32H11.1	4.03e-123	5.48171
WBGene00018643	drd-50	F49F1.1	1.03e-103	4.30756
WBGene00007807		C29F3.7	9.71e-62	3.09291
WBGene00008988		F20G2.5	7.98e-13	2.37139
WBGene00010123		F55G11.2	6.89e-12	2.32037
WBGene00018646	mul-1	F49F1.6	5.03e-14	2.30238
WBGene00010124		F55G11.4	1.6e-09	1.63363
WBGene00021518	hpo-6	Y41D4B.16	9.75e-12	1.35505
WBGene00000013	abf-2	C50F2.10	0.069058	1.03465
WBGene00019818		R02C2.7	1.77e-54	4.19737
WBGene00018647		F49F1.7	1.42e-46	3.99155
WBGene00018910		F56A4.2	8.83e-32	2.99253
WBGene00021224	clec-209	Y19D10A.9	8.83e-32	2.99253
WBGene00044514		R09E12.9	8.6e-20	2.88396
WBGene00016863		C52A10.2	6.06e-20	2.82216
WBGene00017431		F13H6.3	1.15e-41	2.54427
WBGene00007810		C29F7.1	4.79e-10	2.01443
WBGene00021590		Y46D2A.2	4.29e-10	1.86528
WBGene00008043		C40H1.8	2.55e-07	1.77973
WBGene00015067		B0238.1	1.33e-05	1.51845
WBGene00010368		H06A10.1	4.05e-05	1.2818
WBGene00009047		F22B8.4	0.000328824	1.22281
WBGene00018602		F48D6.4	0.00230146	1.18565
WBGene00013647		Y105C5B.5	7.39e-05	1.1727
WBGene00013647		Y105C5B.5	0.0104357	1.14313
WBGene00019388		K04F1.9	0.00731308	1.11824
WBGene00010238		F58B4.5	0.00344411	1.08389
WBGene00019213		H20E11.1	0.0447377	1.07751
WBGene00012680		Y39B6A.21	0.0325188	1.05098
WBGene00021610	nhr-237	Y46H3D.6	0.0173066	1.16552
WBGene00019742	nhr-202	M02H5.4	0.0060485	1.06655
WBGene00003652	nhr-62	Y67A6A.2	0.014135	1.00613
WBGene00006890	vem-1	K07E3.8	5.72e-35	2.25431
WBGene00003995	pgp-1	K08E7.9	1.41e-08	1.47799
WBGene00004007	pgp-13	F22E10.2	5.44e-05	1.37299
WBGene00003997	pgp-3	ZK455.7	1.66e-07	1.3727
WBGene00000176	aqp-8	K02G10.7	3.36e-06	1.05143
WBGene00016174		C27H5.4	7.12e-15	2.27395
WBGene00017861		F27D9.2	6.62e-08	1.68363
WBGene00015592		C08D8.1	0.0191728	1.14274
WBGene00019550		K09C4.5	1.94e-09	1.48521
WBGene00044107		F58G6.9	0.000692115	1.21159
WBGene00003571	ncx-6	C07A9.4	0.0229706	1.10601
WBGene00019645	swt-7	K11D12.5	7.21e-17	1.9102
WBGene00011190	swt-6	R10D12.9	1.42e-06	1.46923
WBGene00019089	clec-206	F59A7.1	1.01e-42	4.02709
WBGene00011800		T16G1.6	5.3e-71	3.72476
WBGene00007811		C29F7.2	1e-78	3.63798
WBGene00015788		C15B12.8	4.79e-10	2.22271
WBGene00016004		C18H9.6	5.86e-23	2.1429
WBGene00010019		F54B8.4	7.46e-12	2.12279
WBGene00017658		F21C10.9	2.21e-13	2.11471
WBGene00199137		B0547.34	9.67e-08	1.91729
WBGene00012610		Y38F1A.8	3.93e-10	1.89007
WBGene00195026		F39E9.19	4.12e-06	1.49025
WBGene00007865	srz-15	C32H11.2	0.00700678	1.15735
WBGene00045516		F43D2.7	0.0370715	1.07242

## Sheet: sams UP R24
wormbase_id	geane_name	sequence	padj	log2FoldChange
WBGene00013515		Y73F4A.2	0.00365684	1.23664	Development
WBGene00010446		K01A6.4	0.00165594	1.31631	Development
WBGene00018416	retr-1	F44E2.2	0.0014858	1.32223	DNA: transposon function
WBGene00017480	nstp-2	F15B10.1	8.53e-06	1.46723	Metabolism: carbohydrate
WBGene00008220		C50B6.7	7.01e-12	2.42557	Metabolism: carbohydrate
WBGene00013119		Y51H4A.25	6.8e-12	2.43442	Metabolism: carbohydrate
WBGene00010660		K08D8.6	0.000781118	1.31535	Metabolism: lipid: epoxide hydratase
WBGene00011844		T19C9.8	0.0821185	1.0299	Metabolism: lipid: epoxide hydratase
WBGene00019890		R05F9.6	0.000861919	1.41138	Metabolism: Pentose phosphate pathway
WBGene00000986	dhs-23	R08H2.1	4e-08	2.03484	Metabolism: short chain dehydrogenase
WBGene00019965		R08F11.1	0.00023885	1.30575	Metabolism: Sphingolipid
WBGene00010769	asah-1	K11D2.2	0.0236868	1.06184	Metabolism: Sphingolipid
WBGene00019886		R05D8.9	0.00540523	1.25267	Metabolism: sterol
WBGene00017334		F10D2.8	7.33e-07	1.85727	Protein modification
WBGene00019849	oac-40	R03H4.1	0.0049994	1.24003	Protein modification: acyl transferase
WBGene00017332	ugt-37	F10D2.6	6.01e-06	1.74166	Protein modification: carbohydrate
WBGene00007072	ugt-1	AC3.7	0.00206805	1.37922	Protein modification: carbohydrate
WBGene00017336	ugt-41	F10D2.11	4.86e-10	2.03483	Protein modification: carbohydrate
WBGene00019232	ugt-13	H23N18.1	6.38e-10	2.03066	Protein modification: carbohydrate
WBGene00007455	ugt-22	C08F11.8	0.00357872	1.34081	Protein modification: carbohydrate
WBGene00007946	ugt-33	C35A5.2	4.39e-06	1.76554	Protein modification: carbohydrate
WBGene00017331	ugt-40	F10D2.5	2.66e-07	1.8944	Protein modification: carbohydrate
WBGene00020587	ugt-9	T19H12.1	0.000835559	1.39104	Protein modification: carbohydrate
WBGene00013906	ugt-5	ZC455.6	5.83e-05	1.62302	Protein modification: carbohydrate
WBGene00013901	ugt-16	ZC443.6	1.23e-06	1.74917	Protein modification: carbohydrate
WBGene00019235		H23N18.4	1.65e-06	1.80708	Protein modification: carbohydrate
WBGene00007885	ugt-21	C33A12.6	0.000548744	1.46885	Protein modification: carbohydrate
WBGene00019234	ugt-8	H23N18.3	0.000103544	1.59065	Protein modification: carbohydrate
WBGene00021372	ugt-45	Y37E11AR.5	0.00738114	1.26617	Protein modification: carbohydrate
WBGene00015369	ugt-51	C03A7.11	0.0209447	1.19886	Protein modification: carbohydrate
WBGene00019233	ugt-14	H23N18.2	0.0547574	1.11416	Protein modification: carbohydrate
WBGene00017594		F19C7.4	0.0503333	1.0818	Proteolysis: general
WBGene00003044	lir-1	F18A1.3	0.0241989	1.06719	RNA: binding
WBGene00004236	ptr-22	Y80D3A.7	0.0183688	1.20915	Signaling: hedgehog
WBGene00021580	clec-174	Y46C8AL.2	0.000343599	1.5063	Stress response
WBGene00015399	cyp-35A1	C03G6.14	6.64e-55	4.73797	Stress response: CYP
WBGene00021412	cyp-29A3	Y38C9B.1	7.54e-08	1.93477	Stress response: CYP
WBGene00019472	cyp-35B1	K07C6.4	3.74e-11	2.35267	Stress response: CYP
WBGene00015709	cyp-33A1	C12D5.7	7.71e-09	2.10962	Stress response: CYP
WBGene00019470	cyp-35B3	K07C6.2	3.24e-06	1.75206	Stress response: CYP
WBGene00019471	cyp-35B2	K07C6.3	0.000115329	1.51143	Stress response: CYP
WBGene00007362	cyp-35C1	C06B3.3	2.31e-06	1.78194	Stress response: CYP
WBGene00015400	cyp-35A2	C03G6.15	0.0113972	1.16053	Stress response: CYP
WBGene00019473	cyp-35A5	K07C6.5	0.000170756	1.49021	Stress response: CYP
WBGene00001769	gst-21	ZK697.6	9.8e-10	2.18979	Stress response: GST
WBGene00001753	gst-5	R03D7.6	0.00110269	1.37977	Stress response: GST
WBGene00001753	gst-5	R03D7.6	0.00178383	1.37718	Stress response: GST
WBGene00003473	mtl-1	K11G9.6	1.68e-17	2.79149	Stress response: heavy metal
WBGene00000412	cdr-1	F35E8.11	0.00242607	1.34798	Stress response: heavy metal
WBGene00008584		F08G5.6	1.87e-50	3.93477	Stress response: pathogen
WBGene00010124		F55G11.4	0.0399559	1.13753	Stress response: pathogen
WBGene00018643	drd-50	F49F1.1	2.47e-13	2.39844	Stress response: pathogen
WBGene00007807		C29F3.7	0.00221039	1.31396	Stress response: pathogen
WBGene00009429		F35E12.5	1.3e-12	2.42544	Stress response: pathogen
WBGene00007864		C32H11.1	2.66e-07	1.93694	Stress response: pathogen
WBGene00018731		F53A9.8	0.000219481	1.44089	Stress response: pathogen
WBGene00015759		C14C6.5	0.00380224	1.07979	Stress response: pathogen
WBGene00003096	lys-7	C02A12.4	0.0773332	1.05066	Stress response: pathogen
WBGene00016863		C52A10.2	2.2e-26	3.38304	Stress response: regulated by multiple stresses
WBGene00018910		F56A4.2	1.74e-34	3.20089	Stress response: regulated by multiple stresses
WBGene00021224	clec-209	Y19D10A.9	1.74e-34	3.20089	Stress response: regulated by multiple stresses
WBGene00009047		F22B8.4	0.00319676	1.26244	Stress response: regulated by multiple stresses
WBGene00013647		Y105C5B.5	0.00556064	1.12668	Stress response: regulated by multiple stresses
WBGene00015067		B0238.1	0.00556064	1.29934	Stress response: regulated by multiple stresses
WBGene00007810		C29F7.1	0.000284307	1.51638	Stress response: regulated by multiple stresses
WBGene00008043		C40H1.8	0.00373028	1.33689	Stress response: regulated by multiple stresses
WBGene00019818		R02C2.7	3.14e-19	2.93736	Stress response: regulated by multiple stresses
WBGene00017431		F13H6.3	6.16e-06	1.7438	Stress response: regulated by multiple stresses
WBGene00018647		F49F1.7	7.55e-15	2.60816	Stress response: regulated by multiple stresses
WBGene00017432		F13H6.4	2.77e-05	1.67506	Stress response: regulated by multiple stresses
WBGene00018601		F48C1.9	0.0048809	1.28309	Stress response: regulated by multiple stresses
WBGene00021048		W05H9.1	0.0948666	1.03628	Stress response: regulated by multiple stresses
WBGene00011801		T16G1.7	0.0681825	1.00065	Stress response: regulated by multiple stresses
WBGene00021610	nhr-237	Y46H3D.6	0.000343599	1.50938	Transcription factor: NHR
WBGene00011002	nhr-205	R04B5.3	0.0961312	1.06047	Transcription factor: NHR
WBGene00008778	nhr-264	F14A5.1	0.0323806	1.039	Transcription factor: NHR
WBGene00009895	scl-2	F49E11.10	0.05967	1.02275	Transmembrane protein
WBGene00006890	vem-1	K07E3.8	0.000104521	1.58814	Transmembrane transport
WBGene00004007	pgp-13	F22E10.2	0.00206805	1.36248	Transmembrane transport: ABC
WBGene00004008	pgp-14	F22E10.3	0.00023885	1.22386	Transmembrane transport: ABC
WBGene00015592		C08D8.1	4.72e-05	1.64019	Transmembrane transport: Major Facilitator
WBGene00016174		C27H5.4	4.35e-11	2.29487	Transmembrane transport: Major Facilitator
WBGene00017861		F27D9.2	0.00276661	1.24703	Transmembrane transport: Major Facilitator
WBGene00019645	swt-7	K11D12.5	1.23e-06	1.50763	Transmembrane transport: Sugar
WBGene00010019		F54B8.4	1.34e-06	1.72872	Unknown
WBGene00012610		Y38F1A.8	0.000292104	1.43665	Unknown
WBGene00015788		C15B12.8	2.07e-05	1.68134	Unknown
WBGene00019089	clec-206	F59A7.1	1.64e-09	2.17147	Unknown
WBGene00016004		C18H9.6	0.0723552	1.08815	Unknown
WBGene00007811		C29F7.2	2.22e-06	1.81377	Unknown
WBGene00011800		T16G1.6	2.99e-05	1.64438	Unknown
WBGene00022267		Y73C8C.10	0.00724796	1.22959	Unknown
WBGene00219274		T25G12.13	0.00966465	1.17303	Unknown
WBGene00014173		ZK970.7	0.0338919	1.08482	Unknown
WBGene00009433		F35E12.9	0.0158229	1.07862	Unknown

## Sheet: set2 UP R24
wormbase_id	geane_name	sequence	padj	log2FoldChange
WBGene00018101	math-27	F36H5.2	0.0250199	1.03267	Apoptosis
WBGene00018101	math-27	F36H5.2	0.0203602	1.20207	Apoptosis
WBGene00015052	clec-52	B0218.8	0.0205926	1.38083	C type lectin
WBGene00018971	clec-67	F56D6.2	7.98e-16	1.82588	C type lectin
WBGene00008891	clec-42	F16H6.1	1.2e-07	2.30574	C type lectin
WBGene00006649	tth-1	F08F1.8	0.0256056	1.29171	Cytoskeleton
WBGene00013515		Y73F4A.2	4.67e-11	1.84761	Development
WBGene00013216		Y54G11A.7	0.0973268	1.05369	Development
WBGene00017484		F15E6.3	0.0820874	1.2094	Development
WBGene00004751	sea-2	K10G6.3	0.0337437	1.35641	Development
WBGene00010446		K01A6.4	0.000862069	1.77084	Development
WBGene00021011		W03G1.5	7.18e-07	2.15819	Lifespan
WBGene00005655	srr-4	K11D12.3	0.0162467	1.33366	Lifespan
WBGene00000138	amx-2	B0019.1	0.00819881	1.00066	Metabolism: amino acid
WBGene00017480	nstp-2	F15B10.1	0.00254686	1.1684	Metabolism: carbohydrate
WBGene00008220		C50B6.7	4.38e-33	3.6298	Metabolism: carbohydrate
WBGene00006611	tre-5	C23H3.7	0.0026368	1.45501	Metabolism: carbohydrate
WBGene00001523	gbh-2	M05D6.7	0.00226073	1.22787	Metabolism: Glutathione
WBGene00007365		C06B3.6	0.0980956	1.13404	Metabolism: lipid
WBGene00003786	npa-1	VC5.3	1.91e-10	1.44361	Metabolism: lipid: binding
WBGene00002259	lbp-7	T22G5.2	0.0434398	1.09348	Metabolism: lipid: binding
WBGene00010660		K08D8.6	5.35e-05	1.82936	Metabolism: lipid: epoxide hydratase
WBGene00020909		W01A11.1	1.06e-08	1.78318	Metabolism: lipid: epoxide hydratase
WBGene00016147	cyp-32A1	C26F1.2	0.0469239	1.15508	Metabolism: lipid: fatty acid
WBGene00019404		K05B2.4	6.77e-07	2.23587	Metabolism: lipid: fatty acid
WBGene00018758		F53E10.1	0.0564723	1.11902	Metabolism: mitochondria
WBGene00017244	apy-1	F08C6.6	0.00169344	1.33773	Metabolism: nucleotide
WBGene00019298		K02D7.1	0.000505788	1.00294	Metabolism: nucleotide
WBGene00017429		F13D11.4	4.21e-06	1.75971	Metabolism: nucleotide
WBGene00008803	lips-10	F14E5.5	5.78e-07	1.95643	Metabolism: Phospholipid
WBGene00000986	dhs-23	R08H2.1	6.99e-08	2.51363	Metabolism: short chain dehydrogenase
WBGene00017060		D2063.1	0.0435899	1.32276	Metabolism: short chain dehydrogenase
WBGene00007440		C08E8.4	2.17e-05	1.83463	Metabolism: short chain dehydrogenase
WBGene00000111	alh-5	T08B1.3	3.03e-06	1.90897	Metabolism: short chain dehydrogenase
WBGene00011517	cgt-1	T06C12.10	0.00406718	1.58725	Metabolism: Sphingolipid
WBGene00019965		R08F11.1	2.6e-05	1.4461	Metabolism: Sphingolipid
WBGene00006418	tag-38	B0222.4	0.0223835	1.0467	Metabolism: Sphingolipid
WBGene00016335	gba-1	C33C12.3	0.000233631	1.27932	Metabolism: Sphingolipid
WBGene00020947		W02F12.2	0.00550473	1.29779	Metabolism: Sphingolipid
WBGene00019886		R05D8.9	0.0237908	1.38498	Metabolism: sterol
WBGene00015044	cyp-34A9	B0213.15	0.00112998	1.74977	Metabolism: sterol
WBGene00003767	nlp-29	B0213.4	1.71e-05	1.53685	Neuronal function: peptide
WBGene00008295	nlp-39	C54C8.9	0.00085053	1.76991	Neuronal function: peptide
WBGene00015046	nlp-34	B0213.17	1.16e-06	2.12186	Neuronal function: peptide
WBGene00007833	oac-6	C31A11.5	1.32e-08	2.34153	Protein modification: acyl transferase
WBGene00008602	oac-14	F09B9.1	1.93e-05	1.97336	Protein modification: acyl transferase
WBGene00019235		H23N18.4	0.000129841	1.93434	Protein modification: carbohydrate
WBGene00013901	ugt-16	ZC443.6	0.000219868	1.88204	Protein modification: carbohydrate
WBGene00019234	ugt-8	H23N18.3	1.94e-15	3.22779	Protein modification: carbohydrate
WBGene00013906	ugt-5	ZC455.6	1.44e-07	2.08096	Protein modification: carbohydrate
WBGene00020594	ugt-10	T19H12.11	0.00890314	1.49426	Protein modification: carbohydrate
WBGene00007455	ugt-22	C08F11.8	0.0514967	1.25782	Protein modification: carbohydrate
WBGene00007946	ugt-33	C35A5.2	0.000156138	1.92642	Protein modification: carbohydrate
WBGene00017336	ugt-41	F10D2.11	9.04e-05	1.73031	Protein modification: carbohydrate
WBGene00017331	ugt-40	F10D2.5	1.47e-13	2.66028	Protein modification: carbohydrate
WBGene00019232	ugt-13	H23N18.1	8.95e-06	1.99884	Protein modification: carbohydrate
WBGene00017332	ugt-37	F10D2.6	0.0558399	1.27634	Protein modification: carbohydrate
WBGene00007072	ugt-1	AC3.7	0.0149936	1.34078	Protein modification: carbohydrate
WBGene00021372	ugt-45	Y37E11AR.5	0.00519674	1.13891	Protein modification: carbohydrate
WBGene00015369	ugt-51	C03A7.11	0.0802977	1.16446	Protein modification: carbohydrate
WBGene00007070	ugt-49	AC3.2	0.000258521	1.1804	Protein modification: carbohydrate
WBGene00018931	ugt-52	F56B3.7	0.0837199	1.22447	Protein modification: carbohydrate
WBGene00012144		T28H10.3	0.0233495	1.32256	Protein modification: carbohydrate
WBGene00015692	ugt-25	C10H11.3	0.0134438	1.4592	Protein modification: carbohydrate
WBGene00019233	ugt-14	H23N18.2	0.0106361	1.5093	Protein modification: carbohydrate
WBGene00012013	ugt-54	T25B9.7	0.00615291	1.51127	Protein modification: carbohydrate
WBGene00021491	comt-4	Y40B10A.6	8.5e-06	1.95965	Protein modification: methylation
WBGene00019105	asp-8	F59D6.3	6.21e-06	1.736	Proteolysis: general
WBGene00003091	lys-2	Y22F5A.5	0.0305042	1.10683	Proteolysis: general
WBGene00000784	cpr-4	F44C4.3	0.0437551	1.12911	Proteolysis: general
WBGene00044661	fbxa-143	F44G3.14	0.0169303	1.26836	Proteolysis: proteosome: E3: F box
WBGene00010018	fbxa-69	F54B8.3	0.00486148	1.3934	Proteolysis: proteosome: E3: F box
WBGene00018803	fbxa-24	F54D10.2	4.85e-06	2.13367	Proteolysis: proteosome: E3: F box
WBGene00009660		F43G6.8	0.096687	1.1232	Proteolysis: proteosome: E3: Ring Finger
WBGene00018346		F42C5.4	0.076693	1.23559	Proteolysis: proteosome: E3: Ring Finger
WBGene00000551	clx-1	C50F7.2	0.0167474	1.37492	Pseudogene
WBGene00011737	sqst-1	T12G3.1	0.0195529	1.07246	Signaling
WBGene00004231	ptr-17	Y18D10A.7	0.0423644	1.32887	Signaling: hedgehog
WBGene00006404	tag-10	C31C9.1	0.00690963	1.51698	Signaling: hedgehog
WBGene00004236	ptr-22	Y80D3A.7	5.81e-23	3.57124	Signaling: hedgehog
WBGene00008346		C56A3.8	0.0556843	1.16296	Signaling: lipid: kinase
WBGene00020895		T28D9.3	3.22e-05	1.44723	Signaling: lipid: phospholipase
WBGene00017443		F13H8.11	5.28e-05	1.35263	Signaling: lipid: phospholipase
WBGene00022040		Y65B4BR.1	0.0233495	1.40754	Signaling: lipid: phospholipase
WBGene00022181	pho-9	Y71H2AM.16	0.0167474	1.16886	Signaling: phosphatase: acid
WBGene00017427	acp-5	F13D11.1	0.00265482	1.25041	Signaling: phosphatase: acid
WBGene00219316		F21A3.11	0.0181435	1.37542	Signaling: phosphatase: acid
WBGene00021580	clec-174	Y46C8AL.2	8.18e-30	4.02143	Stress response
WBGene00020917		W01B11.6	0.000810987	1.2659	Stress response
WBGene00021583	clec-72	Y46C8AL.5	6.6e-18	2.43071	Stress response
WBGene00043097		C02D5.4	0.00386019	1.05324	Stress response
WBGene00015337	gsto-2	C02D5.3	0.0341709	1.30649	Stress response
WBGene00003778	nnt-1	C15H9.1	0.00340625	1.63385	Stress response
WBGene00007362	cyp-35C1	C06B3.3	0.0507117	1.20116	Stress response: CYP
WBGene00021412	cyp-29A3	Y38C9B.1	0.0069479	1.55906	Stress response: CYP
WBGene00015399	cyp-35A1	C03G6.14	2.76e-38	4.71368	Stress response: CYP
WBGene00015400	cyp-35A2	C03G6.15	3.29e-11	2.85422	Stress response: CYP
WBGene00015709	cyp-33A1	C12D5.7	3.93e-17	3.28045	Stress response: CYP
WBGene00019472	cyp-35B1	K07C6.4	2.43e-45	4.7132	Stress response: CYP
WBGene00018261	cyp-33C5	F41B5.3	0.0710668	1.18595	Stress response: CYP
WBGene00016860	cyp-33C9	C50H11.15	0.00797653	1.32484	Stress response: CYP
WBGene00001753	gst-5	R03D7.6	3.34e-10	2.54104	Stress response: GST
WBGene00001754	gst-6	F11G11.3	0.000230081	1.51052	Stress response: GST
WBGene00003473	mtl-1	K11G9.6	7.55e-20	3.77974	Stress response: heavy metal
WBGene00000412	cdr-1	F35E8.11	0.00204773	1.68807	Stress response: heavy metal
WBGene00011831		T19B10.2	0.00712508	1.39834	Stress response: osmotic
WBGene00010123		F55G11.2	0.0148103	1.3764	Stress response: pathogen
WBGene00018643	drd-50	F49F1.1	3.71e-10	2.736	Stress response: pathogen
WBGene00018646	mul-1	F49F1.6	0.00166614	1.65864	Stress response: pathogen
WBGene00021518	hpo-6	Y41D4B.16	0.0693732	1.08829	Stress response: pathogen
WBGene00009429		F35E12.5	2.65e-77	5.1235	Stress response: pathogen
WBGene00007807		C29F3.7	3.44e-13	2.6975	Stress response: pathogen
WBGene00007864		C32H11.1	2.43e-45	5.15301	Stress response: pathogen
WBGene00008584		F08G5.6	1.73e-102	5.26188	Stress response: pathogen
WBGene00008988		F20G2.5	1.61e-07	2.28451	Stress response: pathogen
WBGene00010124		F55G11.4	1.19e-18	2.93794	Stress response: pathogen
WBGene00015759		C14C6.5	0.0514967	1.00768	Stress response: pathogen
WBGene00009397	clec-66	F35C5.9	0.0977517	1.09714	Stress response: pathogen
WBGene00020954		W02G9.4	0.0125411	1.10772	Stress response: pathogen
WBGene00019779		M60.2	0.00158038	1.14176	Stress response: pathogen
WBGene00021873	clec-82	Y54G2A.8	0.0514967	1.24324	Stress response: pathogen
WBGene00003769	nlp-31	B0213.6	0.00180113	1.59905	Stress response: pathogen
WBGene00000783	cpr-3	T10H4.12	5.98e-07	1.60373	Stress response: pathogen
WBGene00021590		Y46D2A.2	0.0208903	1.35877	Stress response: regulated by multiple stresses
WBGene00016863		C52A10.2	1.07e-06	2.32163	Stress response: regulated by multiple stresses
WBGene00044514		R09E12.9	1.61e-07	2.45605	Stress response: regulated by multiple stresses
WBGene00018647		F49F1.7	6.7e-19	3.49458	Stress response: regulated by multiple stresses
WBGene00013647		Y105C5B.5	0.0603647	1.03522	Stress response: regulated by multiple stresses
WBGene00017431		F13H6.3	6.11e-09	2.29662	Stress response: regulated by multiple stresses
WBGene00018910		F56A4.2	2.12e-20	3.00169	Stress response: regulated by multiple stresses
WBGene00021224	clec-209	Y19D10A.9	2.12e-20	3.00169	Stress response: regulated by multiple stresses
WBGene00007810		C29F7.1	5.6e-06	2.14642	Stress response: regulated by multiple stresses
WBGene00008043		C40H1.8	0.000212879	1.90233	Stress response: regulated by multiple stresses
WBGene00013647		Y105C5B.5	0.0105662	1.41706	Stress response: regulated by multiple stresses
WBGene00019818		R02C2.7	3.35e-74	5.27943	Stress response: regulated by multiple stresses
WBGene00015067		B0238.1	2.59e-07	2.26335	Stress response: regulated by multiple stresses
WBGene00021253		Y22D7AL.15	0.0998764	1.01145	Stress response: regulated by multiple stresses
WBGene00018730		F53A9.7	0.0434207	1.02975	Stress response: regulated by multiple stresses
WBGene00011684		T10B10.8	0.0427659	1.04572	Stress response: regulated by multiple stresses
WBGene00016894		C53B7.3	0.00203091	1.06036	Stress response: regulated by multiple stresses
WBGene00008392		D1086.5	0.0972116	1.06151	Stress response: regulated by multiple stresses
WBGene00007992	fipr-24	C37A5.8	0.0868826	1.15278	Stress response: regulated by multiple stresses
WBGene00012593	nspe-7	Y38E10A.15	0.0781536	1.15834	Stress response: regulated by multiple stresses
WBGene00016894		C53B7.3	5.04e-05	1.17603	Stress response: regulated by multiple stresses
WBGene00019780		M60.4	0.00682577	1.18665	Stress response: regulated by multiple stresses
WBGene00007414		C07E3.3	0.00932306	1.19363	Stress response: regulated by multiple stresses
WBGene00017303		F09F7.6	0.0819209	1.22825	Stress response: regulated by multiple stresses
WBGene00022386		Y95B8A.6	0.00204773	1.24161	Stress response: regulated by multiple stresses
WBGene00020774		T24E12.5	0.0035434	1.25097	Stress response: regulated by multiple stresses
WBGene00006650	tts-1	F09E10.11	0.0291463	1.27065	Stress response: regulated by multiple stresses
WBGene00008032		C39E9.8	0.0041045	1.29196	Stress response: regulated by multiple stresses
WBGene00012185		W01F3.2	9.44e-07	1.31198	Stress response: regulated by multiple stresses
WBGene00008368		D1053.3	0.00192995	1.33868	Stress response: regulated by multiple stresses
WBGene00008483		E04D5.4	0.00204773	1.3611	Stress response: regulated by multiple stresses
WBGene00045457		F33H12.7	0.0205926	1.36866	Stress response: regulated by multiple stresses
WBGene00011801		T16G1.7	0.0195529	1.39454	Stress response: regulated by multiple stresses
WBGene00021121		W09G12.7	0.0141462	1.41077	Stress response: regulated by multiple stresses
WBGene00016594		C42D4.1	7.77e-05	1.42177	Stress response: regulated by multiple stresses
WBGene00021601		Y46H3A.5	0.013681	1.43592	Stress response: regulated by multiple stresses
WBGene00017764		F25A2.1	0.00788185	1.49936	Stress response: regulated by multiple stresses
WBGene00013636		Y105C5A.12	0.0057673	1.54716	Stress response: regulated by multiple stresses
WBGene00011894	ttr-23	T21C9.8	0.00698846	1.54798	Stress response: regulated by multiple stresses
WBGene00011798		T16G1.4	0.00386989	1.61401	Stress response: regulated by multiple stresses
WBGene00007765		C27B7.9	1.67e-06	1.74992	Stress response: regulated by multiple stresses
WBGene00011042		R05H10.1	0.000105694	1.78684	Stress response: regulated by multiple stresses
WBGene00015947		C18A11.1	4.5e-06	1.81256	Stress response: regulated by multiple stresses
WBGene00021517		Y41D4B.15	0.000242258	1.88121	Stress response: regulated by multiple stresses
WBGene00017838		F26G1.2	2.02e-07	2.048	Stress response: regulated by multiple stresses
WBGene00021048		W05H9.1	3.35e-17	2.47048	Stress response: regulated by multiple stresses
WBGene00018601		F48C1.9	3.29e-11	2.93467	Stress response: regulated by multiple stresses
WBGene00003652	nhr-62	Y67A6A.2	0.000433348	1.42832	Transcription factor: NHR
WBGene00021610	nhr-237	Y46H3D.6	0.000542088	1.70868	Transcription factor: NHR
WBGene00008830	nhr-176	F14H3.11	0.0802977	1.13786	Transcription factor: NHR
WBGene00003725	nhr-135	VC5.5	0.00386989	1.28725	Transcription factor: NHR
WBGene00003632	nhr-42	C33G8.6	0.00126113	1.35529	Transcription factor: NHR
WBGene00003697	nhr-107	C33G8.11	0.000198238	1.56285	Transcription factor: NHR
WBGene00001852	hil-1	C30G7.1	0.0344459	1.31831	Transcription: chromatin structure
WBGene00001918	his-44	F08G2.1	0.000641435	1.76591	Transcription: chromatin structure
WBGene00001889	his-15	ZK131.9	0.000641435	1.76591	Transcription: chromatin structure
WBGene00008969		F20C5.4	0.0223835	1.119	Transmembrane protein
WBGene00015471	lmp-2	C05D9.2	0.0205926	1.19616	Transmembrane protein
WBGene00006628	tsp-2	C02F5.11	0.0801967	1.22876	Transmembrane protein
WBGene00013887	nspa-5	ZC412.6	0.00179279	1.26418	Transmembrane protein
WBGene00011821	cdf-2	T18D3.3	0.00238945	1.43047	Transmembrane protein
WBGene00022348		Y82E9BR.16	0.0070733	1.554	Transmembrane protein
WBGene00006890	vem-1	K07E3.8	2.12e-11	2.42897	Transmembrane transport
WBGene00022010	catp-7	Y59H11AR.2	0.0266256	1.03349	Transmembrane transport
WBGene00003997	pgp-3	ZK455.7	7.66e-06	1.69216	Transmembrane transport: ABC
WBGene00004007	pgp-13	F22E10.2	4.15e-10	2.3815	Transmembrane transport: ABC
WBGene00004008	pgp-14	F22E10.3	0.042791	1.21709	Transmembrane transport: ABC
WBGene00017483	lgc-22	F15E6.2	0.0437551	1.12095	Transmembrane transport: Extracellular ligand gated channel
WBGene00016174		C27H5.4	1.95e-13	2.36242	Transmembrane transport: Major Facilitator
WBGene00017861		F27D9.2	7.36e-06	1.8791	Transmembrane transport: Major Facilitator
WBGene00015592		C08D8.1	7.59e-05	1.97233	Transmembrane transport: Major Facilitator
WBGene00022643		ZK6.8	0.000163492	1.34412	Transmembrane transport: Major Facilitator
WBGene00009796		F46G10.1	0.000284619	1.24735	Transmembrane transport: Potassium channel
WBGene00019300	swt-1	K02D7.5	0.00181416	1.22353	Transmembrane transport: Solute carrier
WBGene00010931		M162.5	0.000126578	1.56625	Transmembrane transport: Solute carrier
WBGene00019645	swt-7	K11D12.5	0.000355938	1.64638	Transmembrane transport: Sugar
WBGene00016004		C18H9.6	0.000277906	1.79386	Unknown
WBGene00015788		C15B12.8	0.000312497	1.86299	Unknown
WBGene00011800		T16G1.6	2.38e-31	3.86344	Unknown
WBGene00007811		C29F7.2	7.22e-47	4.34653	Unknown
WBGene00012610		Y38F1A.8	2.8e-18	2.70752	Unknown
WBGene00010019		F54B8.4	2.18e-18	3.10807	Unknown
WBGene00021620		Y47D7A.7	0.0802977	1.00069	Unknown
WBGene00023069	rncs-1	F55A4.9	0.0564723	1.10949	Unknown
WBGene00018403		F44A2.3	0.0199123	1.15161	Unknown
WBGene00011330		T01D3.6	1.44e-05	1.16835	Unknown
WBGene00013559		Y75B8A.28	0.0415857	1.16842	Unknown
WBGene00013124		Y52B11A.4	0.0209596	1.21704	Unknown
WBGene00019113		F59E11.7	0.0570909	1.26148	Unknown
WBGene00014173		ZK970.7	0.0112249	1.503	Unknown
WBGene00009433		F35E12.9	0.00013682	1.60458	Unknown
WBGene00003066	lpl-1	ZC410.7	0.000153067	1.74208	Unknown
WBGene00007989	fipr-22	C37A5.2	5.24e-08	2.46661	Unknown

## Sheet: set16 UP R24
wormbase_id	geane_name	sequence	padj	log2FoldChange
WBGene00009221	acs-2	F28F8.2	0.0158438	2.07399	Metabolism: beta oxidation
WBGene00008220		C50B6.7	1.24e-06	2.82889	Metabolism: carbohydrate
WBGene00020909		W01A11.1	0.0393273	1.56941	Metabolism: lipid: epoxide hydratase
WBGene00000986	dhs-23	R08H2.1	0.0157701	2.40265	Metabolism: short chain dehydrogenase
WBGene00017334		F10D2.8	2.16e-06	3.36087	Protein modification
WBGene00007833	oac-6	C31A11.5	0.0713925	1.95379	Protein modification: acyl transferase
WBGene00019234	ugt-8	H23N18.3	2.36e-06	3.38398	Protein modification: carbohydrate
WBGene00017331	ugt-40	F10D2.5	0.00251382	2.19704	Protein modification: carbohydrate
WBGene00013906	ugt-5	ZC455.6	0.00165777	2.45622	Protein modification: carbohydrate
WBGene00019232	ugt-13	H23N18.1	0.0393273	2.12225	Protein modification: carbohydrate
WBGene00007946	ugt-33	C35A5.2	0.0235927	2.42194	Protein modification: carbohydrate
WBGene00019235		H23N18.4	4.97e-07	3.60531	Protein modification: carbohydrate
WBGene00020594	ugt-10	T19H12.11	0.0164064	2.48454	Protein modification: carbohydrate
WBGene00019233	ugt-14	H23N18.2	0.0939742	2.1504	Protein modification: carbohydrate
WBGene00019105	asp-8	F59D6.3	0.00520146	1.83344	Proteolysis: general
WBGene00004236	ptr-22	Y80D3A.7	2.21e-05	3.01352	Signaling: hedgehog
WBGene00007362	cyp-35C1	C06B3.3	0.000173953	3.03251	Stress response: CYP
WBGene00019473	cyp-35A5	K07C6.5	3.01e-10	3.96945	Stress response: CYP
WBGene00021412	cyp-29A3	Y38C9B.1	0.0489593	2.26535	Stress response: CYP
WBGene00019565	cyp-35A3	K09D9.2	0.000357008	2.92582	Stress response: CYP
WBGene00015400	cyp-35A2	C03G6.15	8.23e-07	2.6274	Stress response: CYP
WBGene00015399	cyp-35A1	C03G6.14	2.2e-20	5.00772	Stress response: CYP
WBGene00019470	cyp-35B3	K07C6.2	3e-09	3.92167	Stress response: CYP
WBGene00015709	cyp-33A1	C12D5.7	2.24e-06	3.15302	Stress response: CYP
WBGene00019471	cyp-35B2	K07C6.3	1.76e-07	3.61231	Stress response: CYP
WBGene00011009	cyp-14A4	R04D3.1	0.0939742	2.06647	Stress response: CYP
WBGene00019472	cyp-35B1	K07C6.4	8.76e-13	4.15472	Stress response: CYP
WBGene00001753	gst-5	R03D7.6	0.0393273	2.0671	Stress response: GST
WBGene00001769	gst-21	ZK697.6	0.0323429	2.3349	Stress response: GST
WBGene00000412	cdr-1	F35E8.11	0.0995097	2.07791	Stress response: heavy metal
WBGene00018643	drd-50	F49F1.1	0.0235927	1.5082	Stress response: pathogen
WBGene00009429		F35E12.5	0.0251907	2.32951	Stress response: pathogen
WBGene00008584		F08G5.6	3.1e-07	3.0076	Stress response: pathogen
WBGene00007807		C29F3.7	5.74e-05	1.91743	Stress response: pathogen
WBGene00007864		C32H11.1	1.18e-20	4.2588	Stress response: pathogen
WBGene00010123		F55G11.2	0.0256533	2.04472	Stress response: pathogen
WBGene00018647		F49F1.7	5.74e-05	2.25366	Stress response: regulated by multiple stresses
WBGene00016863		C52A10.2	0.0410831	1.96086	Stress response: regulated by multiple stresses
WBGene00019818		R02C2.7	3.63e-06	3.21252	Stress response: regulated by multiple stresses
WBGene00017431		F13H6.3	0.0939742	1.96949	Stress response: regulated by multiple stresses
WBGene00044514		R09E12.9	0.0224761	2.42868	Stress response: regulated by multiple stresses
WBGene00007810		C29F7.1	0.00243738	2.50523	Stress response: regulated by multiple stresses
WBGene00015067		B0238.1	0.0177896	1.96062	Stress response: regulated by multiple stresses
WBGene00017093		E02C12.8	0.0987312	2.13989	Stress response: regulated by multiple stresses
WBGene00021610	nhr-237	Y46H3D.6	0.0164064	2.43103	Transcription factor: NHR
WBGene00003604	nhr-5	Y73F8A.21	0.000173953	3.10007	Transcription factor: NHR
WBGene00006890	vem-1	K07E3.8	0.0251907	1.75028	Transmembrane transport
WBGene00004007	pgp-13	F22E10.2	5.74e-05	2.30725	Transmembrane transport: ABC
WBGene00017861		F27D9.2	0.0416851	1.7948	Transmembrane transport: Major Facilitator
WBGene00016174		C27H5.4	0.00110344	2.63143	Transmembrane transport: Major Facilitator
WBGene00015592		C08D8.1	0.0283103	2.23691	Transmembrane transport: Major Facilitator
WBGene00019089	clec-206	F59A7.1	0.00848884	2.57841	Unknown
WBGene00007811		C29F7.2	1.81e-09	2.89344	Unknown
WBGene00012610		Y38F1A.8	0.00126207	2.11494	Unknown
WBGene00010019		F54B8.4	6.57e-05	2.40795	Unknown
WBGene00013331		Y57G11C.42	0.0619969	2.22067	Unknown
WBGene00194856		K11D9.5	0.00611548	2.64175	Unknown

## Sheet: control DOWN R24
wormbase_id	geane_name	sequence	padj	log2FoldChange
WBGene00003066	lpl-1	ZC410.7	9.12e-29	-3.66058
WBGene00009877		F49C12.7	6.69e-25	-3.04444
WBGene00009215	thn-2	F28D1.5	1.76e-24	-2.939
WBGene00018416	retr-1	F44E2.2	6.77e-25	-2.58703
WBGene00022128		Y71F9B.6	1.93e-13	-2.58073
WBGene00017691	ilys-5	F22A3.6	3.05e-34	-2.191
WBGene00000784	cpr-4	F44C4.3	1.15e-10	-2.17281
WBGene00007963	cyp-25A1	C36A4.1	5.16e-09	-2.10877
WBGene00014057		ZK673.1	2.3e-11	-2.03313
WBGene00007482		C09F12.2	9.31e-08	-1.97753
WBGene00003093	lys-4	F58B3.1	2.7e-10	-1.96268
WBGene00018343		F42A10.7	3.85e-07	-1.90314
WBGene00007964	cyp-25A2	C36A4.2	1.1e-07	-1.70905
WBGene00009691		F44E5.4	6.44e-06	-1.69584
WBGene00017497	irld-32	F15E11.11	9.71e-06	-1.6837
WBGene00001574	gei-17	W10D5.3	1.3e-05	-1.67769
WBGene00011971	lron-9	T23G11.6	1.33e-05	-1.64249
WBGene00016274		C30G12.2	1.73e-05	-1.60195
WBGene00004987	spp-2	T08A9.12	9.82e-05	-1.56718
WBGene00000298	cat-4	F32G8.6	2.2e-07	-1.55903
WBGene00012683	asp-17	Y39B6A.24	0.000196217	-1.48233
WBGene00077764		F59C6.16	0.00079181	-1.42305
WBGene00015403	clec-10	C03H5.1	3.3e-05	-1.41483
WBGene00001158	ech-9	F01G10.3	0.00107316	-1.39864
WBGene00000781	cpr-1	C52E4.1	0.00012113	-1.37138
WBGene00012101	zip-10	T27F2.4	0.000518614	-1.36133
WBGene00044206		T26H5.9	0.00204204	-1.35141
WBGene00004989	spp-4	T08A9.8	1.73e-06	-1.34523
WBGene00018268		F41C3.2	0.00443567	-1.28295
WBGene00020007		R11F4.1	8.13e-06	-1.27222
WBGene00004157	pqn-75	W03D2.1	0.00167138	-1.27082
WBGene00003691	nhr-101	H12C20.6	0.00184885	-1.26621
WBGene00016577	clec-3	C41H7.7	0.00659245	-1.25795
WBGene00015660	catp-3	C09H5.2	0.0118519	-1.20474
WBGene00007460		C08F11.13	0.0127262	-1.18905
WBGene00010133		F55H12.2	0.00740667	-1.1829
WBGene00000029	abu-6	C03A7.7	0.0131906	-1.18069
WBGene00009237		F28H7.3	4.65e-07	-1.16802
WBGene00009488	oac-20	F36G9.12	0.00243607	-1.15354
WBGene00001477	fmo-2	K08C7.5	0.0245279	-1.13765
WBGene00014136		ZK896.5	0.0293247	-1.121
WBGene00004005	pgp-11	DH11.3	0.0107748	-1.12006
WBGene00019435		K06A9.1	2.93e-05	-1.11332
WBGene00003958	pcp-3	F23B2.11	0.012923	-1.11312
WBGene00014697	cyp-25A3	C36A4.3	0.0187439	-1.10859
WBGene00077757		E02H4.7	0.0208852	-1.10619
WBGene00005602	srj-14	C03G6.3	0.0463563	-1.07399
WBGene00016450	clec-5	C35D10.14	0.0208852	-1.07031
WBGene00004156	pqn-74	W02A2.3	0.0445996	-1.04895
WBGene00014006		ZK596.1	0.0511681	-1.04793
WBGene00017484		F15E6.3	0.0632096	-1.04473
WBGene00006650	tts-1	F09E10.11	0.0651559	-1.04164
WBGene00003095	lys-6	F58B3.3	0.0431357	-1.03369
WBGene00017498	pud-4	F15E11.12	0.0386637	-1.03329
WBGene00008495		F01D5.5	0.00218711	-1.03076
WBGene00011486		T05E12.3	0.0765296	-1.02372
WBGene00021464	ugt-31	Y39G10AR.6	0.0790809	-1.01839
WBGene00194650		C36A4.14	0.021447	-1.01716
WBGene00018760	irg-3	F53E10.4	0.078122	-1.01689
WBGene00012961		Y47H10A.5	0.0273506	-1.00727

## Sheet: sams DOWN R24
wormbase_id	geane_name	sequence	padj	log2FoldChange
WBGene00021581	clec-70	Y46C8AL.3	1.34e-11	-2.18028
WBGene00044642	clec-69	F56D6.15	2.05e-10	-2.10664
WBGene00007875	dod-24	C32H11.12	2.65e-10	-1.8388
WBGene00016577	clec-3	C41H7.7	1.98e-06	-1.78942
WBGene00010745	dod-17	K10D11.1	7.6e-07	-1.76517
WBGene00017678	asp-12	F21F8.4	4.7e-05	-1.62807
WBGene00008577		F08G2.5	0.000343007	-1.33536
WBGene00016274		C30G12.2	0.00373028	-1.29965
WBGene00000298	cat-4	F32G8.6	0.00206805	-1.25307
WBGene00021797	plep-1	Y52E8A.4	0.0314377	-1.12656
WBGene00015933		C17H12.8	0.0276035	-1.04849
WBGene00004177	pqn-98	ZK488.7	0.0824418	-1.04273

## Sheet: set2 DOWN R24
wormbase_id	geane_name	sequence	padj	log2FoldChange
WBGene00001169	eef-1A.2	R03G5.1	6.99e-31	-4.53964
WBGene00015894	acdh-2	C17C3.12	3.44e-13	-2.69212
WBGene00013007		Y48E1B.8	4.52e-10	-2.51555
WBGene00016274		C30G12.2	1.52e-11	-2.42177
WBGene00018343		F42A10.7	0.000112251	-1.88015
WBGene00000988	dhs-25	F09E10.3	8.29e-10	-1.8609
WBGene00008390		D1086.3	9.91e-06	-1.83651
WBGene00011753		T13F3.6	2.62e-14	-1.83514
WBGene00007963	cyp-25A1	C36A4.1	0.00135451	-1.72653
WBGene00016577	clec-3	C41H7.7	0.00116173	-1.67998
WBGene00018393	msra-1	F43E2.5	5.02e-07	-1.66569
WBGene00000298	cat-4	F32G8.6	7.55e-08	-1.65532
WBGene00005002	spp-17	C54G6.5	1.82e-12	-1.59489
WBGene00009877		F49C12.7	0.00482857	-1.56656
WBGene00006927	vit-3	F59D8.1	9.08e-06	-1.56383
WBGene00017691	ilys-5	F22A3.6	3.29e-11	-1.51254
WBGene00006925	vit-1	K09F5.2	1.85e-08	-1.49147
WBGene00008354	gcsh-1	D1025.2	9.92e-05	-1.44878
WBGene00045275		F18E3.12	0.012955	-1.42769
WBGene00020889		T28C12.2	0.0168031	-1.40837
WBGene00000722	col-149	B0024.1	0.00831047	-1.39829
WBGene00015623		C09B8.4	0.00608126	-1.38843
WBGene00007482		C09F12.2	0.0233495	-1.36033
WBGene00008560	pho-13	F07H5.9	0.00229195	-1.32244
WBGene00016644	abhd-3.2	C44C1.5	0.0203602	-1.31762
WBGene00020182	ugt-53	T03D3.1	0.0506522	-1.29929
WBGene00020674		T22B7.7	0.0436544	-1.29725
WBGene00000675	col-101	K02D7.3	0.0173358	-1.28183
WBGene00013947		ZK228.4	0.0231205	-1.26059
WBGene00007947		C35A5.3	0.0264866	-1.25762
WBGene00008028	scl-6	C39E9.4	0.0710668	-1.24948
WBGene00010953	clec-190	M199.4	0.0341709	-1.2428
WBGene00017962	fbxa-72	F31F4.15	0.00367298	-1.23902
WBGene00013946		ZK228.3	0.0213712	-1.2332
WBGene00016892		C53A3.2	0.0359093	-1.19612
WBGene00011487		T05E12.6	0.00013682	-1.18213
WBGene00008565	acox-2	F08A8.2	0.0337437	-1.17426
WBGene00013931	clec-97	ZK39.6	0.0937152	-1.17382
WBGene00010277		F58G6.7	0.0403072	-1.17265
WBGene00194674		F23D12.11	0.0107009	-1.16987
WBGene00013083		Y51A2D.18	0.00260322	-1.16461
WBGene00006928	vit-4	F59D8.2	0.00055106	-1.16341
WBGene00018138	folt-2	F37B4.7	0.0416641	-1.14784
WBGene00018416	retr-1	F44E2.2	0.0536093	-1.11807
WBGene00013986		ZK512.7	0.000902611	-1.08531
WBGene00011064	adsl-1	R06C7.5	0.0973497	-1.08005
WBGene00021448		Y39D8A.1	0.0674275	-1.06954
WBGene00015695	ugt-26	C10H11.6	0.0377974	-1.03516
WBGene00219738	anr-1	T26A5.11	0.0435899	-1.0067
WBGene00008566	acox-3	F08A8.3	0.0260154	-1.00527
WBGene00009069		F23A7.4	0.00933194	-1.00392

## Sheet: set16 DOWN R24
wormbase_id	geane_name	sequence	padj	log2FoldChange
WBGene00010317	idh-1	F59B8.2	3.51e-10	-4.28594
WBGene00018416	retr-1	F44E2.2	2.07e-05	-2.54509
WBGene00006925	vit-1	K09F5.2	4.58e-05	-2.35456
WBGene00006927	vit-3	F59D8.1	0.0740045	-1.86296
WBGene00007659		C17H1.6	0.0956894	-1.8483
WBGene00016823		C50E3.12	0.0103507	-1.78925
WBGene00009215	thn-2	F28D1.5	0.0416851	-1.69889
