# Supplementary material for: Stress-responsive and metabolic gene regulation are altered in low S-adenosylmethionine
Source: PLoS Genet. 2018 Nov 28;14(11):e1007812. doi: 10.1371/journal.pgen.1007812 (PMC6287882; doi:10.1371/journal.pgen.1007812)
Supplement: S4 Table — (XLSX) [file pgen.1007812.s012.xlsx]

## Sheet: control UP Heat
wormbase_id	geane_name	sequence	padj	log2FoldChange
WBGene00019136		F59H6.5	1.61e-58	9.15403
WBGene00002018	hsp-16.41	Y46H3A.2	2.53e-67	8.33751
WBGene00002016	hsp-16.2	Y46H3A.3	4.5e-65	8.28926
WBGene00012621		Y38H6C.8	2e-55	8.26383
WBGene00012618	dct-10	Y38H6C.5	1.93e-60	8.09143
WBGene00021098	fbxb-14	W08F4.9	3.33e-48	7.88383
WBGene00002017	hsp-16.11	T27E4.2	7.89e-54	7.71989
WBGene00018020		F33H12.6	3.48e-38	7.71418
WBGene00002019	hsp-16.48	T27E4.3	3.8e-51	7.53964
WBGene00002020	hsp-16.49	T27E4.9	3.8e-51	7.53964
WBGene00013154		Y53F4B.7	4.65e-40	7.27253
WBGene00013155		Y53F4B.8	1.58e-48	7.06504
WBGene00013172		Y53F4B.26	8.91e-33	6.98986
WBGene00022693		ZK250.10	5.08e-39	6.94229
WBGene00012456		Y17D7C.2	1.48e-39	6.93411
WBGene00012180		W01D2.3	1.62e-28	6.85515
WBGene00002026	hsp-70	C12C8.1	1.58e-32	6.8263
WBGene00007682		C18D11.6	6.2e-29	6.57623
WBGene00045238	rpr-1	Y48G10A.7	1.75e-25	6.48744
WBGene00011231		R11A5.3	1.89e-29	6.3058
WBGene00016637		C44B12.3	2.56e-23	5.92147
WBGene00045366		Y17D7C.3	9.08e-41	5.82757
WBGene00007723		C25F9.2	3.66e-27	5.65353
WBGene00012620		Y38H6C.7	2.69e-18	5.47268
WBGene00019858		R03H10.6	2.04e-24	5.40914
WBGene00021101		W08F4.12	2.99e-17	5.40668
WBGene00219343		Y17D7C.9	4.83e-21	5.39471
WBGene00045300	fbxc-10	C44C8.9	1.22e-14	5.3527
WBGene00045301	fbxc-9	C44C8.10	1.22e-14	5.3527
WBGene00045299	fbxc-11	C44C8.8	1.22e-14	5.3527
WBGene00014454		MTCE.7	9.57e-29	5.32468
WBGene00044443		ZC21.10	2.08e-24	5.30426
WBGene00008944		F19B2.5	1.76e-32	5.08206
WBGene00045412		C25F9.12	4.59e-14	4.99354
WBGene00219916		F26D10.23	2.64e-12	4.99059
WBGene00044083	tin-9.2	B0564.1	6.92e-12	4.94125
WBGene00014472		MTCE.33	8.06e-26	4.93243
WBGene00012594	nspe-5	Y38E10A.16	2.1e-12	4.91073
WBGene00021601		Y46H3A.5	9.62e-13	4.87276
WBGene00197097		F13B9.9	4.85e-12	4.84575
WBGene00219601	linc-129	K11D9.9	4.98e-13	4.81882
WBGene00021478		Y39H10A.1	2.55e-10	4.67208
WBGene00011563	jmjd-4	T07C4.11	3.21e-10	4.65431
WBGene00006650	tts-1	F09E10.11	4.37e-21	4.64543
WBGene00009691		F44E5.4	3.32e-12	4.6383
WBGene00007699		C24H11.1	2.04e-09	4.51308
WBGene00194658		R09E10.13	1.65e-10	4.46873
WBGene00022951		C30E1.9	8.72e-19	4.43565
WBGene00045411		C25F9.11	1.06e-12	4.38229
WBGene00199016		W06H8.12	9.18e-09	4.38154
WBGene00008592		F08H9.4	9.84e-09	4.37117
WBGene00201125		F17A9.7	2.35e-09	4.36681
WBGene00010752		K10G4.3	3.38e-14	4.32911
WBGene00197215		F57A8.9	1.98e-08	4.32089
WBGene00219614	linc-105	W09D10.6	9.56e-09	4.28787
WBGene00008405	ttll-12	D2013.9	1.56e-21	4.27809
WBGene00011737	sqst-1	T12G3.1	2.83e-23	4.26252
WBGene00000097	aip-1	F58E10.4	2.45e-21	4.25775
WBGene00044168		M05D6.10	3.65e-08	4.24838
WBGene00018522		F46H5.7	1.17e-08	4.22539
WBGene00219491		Y53F4B.62	9.74e-11	4.21178
WBGene00022382		Y94H6A.10	1.65e-14	4.19668
WBGene00198634		T09F3.6	6.19e-08	4.19396
WBGene00005551	sri-39	F33H12.2	1.73e-07	4.10355
WBGene00004744	scp-1	D2013.8	2.91e-18	4.09697
WBGene00045372		W01D2.8	3.18e-07	4.03915
WBGene00201944		F54D5.22	3.71e-07	4.01717
WBGene00195341		F54D5.18	3.71e-07	4.01717
WBGene00006650	tts-1	F09E10.11	1.97e-13	4.01547
WBGene00013483	nhr-241	Y69H2.8	5.74e-07	4.00495
WBGene00220172		Y49E10.36	2.16e-07	4.0032
WBGene00197604		K01G5.12	4.51e-07	3.99868
WBGene00022866		ZK1240.1	7.92e-08	3.998
WBGene00008850		F15B9.6	4.1e-12	3.99703
WBGene00199488		W06H8.13	5.13e-07	3.98387
WBGene00019668	fil-2	K12B6.3	2.24e-08	3.94226
WBGene00021979		Y58A7A.5	1.37e-12	3.94046
WBGene00195155		W04A8.9	1.23e-08	3.9239
WBGene00044900	cnc-11	R09B5.13	5.83e-07	3.86591
WBGene00003961	pct-1	C07G1.3	1.98e-06	3.84148
WBGene00200098		Y71F9AL.20	1.1e-06	3.83838
WBGene00219327		ZK822.9	2.33e-06	3.82947
WBGene00018725	kreg-1	F53A9.2	1.29e-09	3.81494
WBGene00219672	anr-54	F08B1.7	2.85e-06	3.80201
WBGene00021577		Y46B2A.2	3.59e-06	3.79652
WBGene00002013	hsp-12.6	F38E11.2	7.46e-10	3.76693
WBGene00006169	str-118	F57A8.3	2.3e-06	3.75731
WBGene00007366		C06B3.7	2.07e-13	3.73688
WBGene00045298	fbxc-12	C44C8.7	7.92e-08	3.71896
WBGene00001875	his-1	T10C6.14	4.58e-07	3.69018
WBGene00201458		VF15C11L.2	7.46e-06	3.68443
WBGene00016115	mdt-26	C25H3.6	1.65e-10	3.65406
WBGene00011878	ador-1	T21B4.4	7.74e-10	3.64981
WBGene00001784	gst-36	R07B1.4	4.28e-15	3.64828
WBGene00236800	linc-171	C25A1.19	7.69e-06	3.6316
WBGene00020725	cnp-3	T23C6.3	5.68e-14	3.55635
WBGene00012813		Y43F8B.2	1.06e-09	3.54669
WBGene00220041		R11A5.8	1.52e-05	3.54561
WBGene00014814		R03D7.3	1.41e-10	3.52897
WBGene00017392	basl-2	F12A10.3	2.88e-05	3.52294
WBGene00022381	ubxn-2	Y94H6A.9	2.88e-05	3.5124
WBGene00017270	numr-1	F08F8.5	6.42e-09	3.50691
WBGene00020799		T25D10.1	5.94e-13	3.49589
WBGene00200308		C56C10.15	2.05e-05	3.45108
WBGene00044726		Y53F4B.43	2.64e-06	3.43488
WBGene00021862	fbxa-48	Y54F10BM.7	1.39e-05	3.4318
WBGene00009811		F47B8.10	1.04e-06	3.41641
WBGene00004236	ptr-22	Y80D3A.7	5.59e-07	3.41517
WBGene00012137	asic-2	T28F4.2	6.12e-08	3.40658
WBGene00220000		K02F2.11	1.94e-07	3.40518
WBGene00014836		T09F5.12	2.35e-13	3.35135
WBGene00007204	best-2	B0564.4	0.000106165	3.34003
WBGene00015694	ugt-27	C10H11.5	1.16e-05	3.33927
WBGene00008447		E01G4.5	9.84e-09	3.33627
WBGene00021978		Y58A7A.4	4.89e-06	3.30423
WBGene00008577		F08G2.5	3e-08	3.3009
WBGene00012101	zip-10	T27F2.4	4.07e-08	3.30017
WBGene00196687		C09B8.12	0.000114158	3.29003
WBGene00020596	oga-1	T20B5.3	2.64e-13	3.28529
WBGene00001879	his-5	F45F2.3	5.16e-06	3.26869
WBGene00044293		K08D12.7	0.000185373	3.26231
WBGene00022872		ZK1240.8	0.000114256	3.25186
WBGene00012444		Y15E3A.5	1.1e-11	3.25142
WBGene00006760	unc-23	H14N18.1	3.41e-09	3.24828
WBGene00002008	hsp-4	F43E2.8	2.35e-13	3.2213
WBGene00020834		T27A1.2	4.64e-07	3.20669
WBGene00050899		T10C6.15	7.79e-07	3.20292
WBGene00219681	anr-6	F25B4.17	0.000292492	3.19368
WBGene00017970		F32A5.4	1.81e-08	3.1821
WBGene00001912	his-38	K03A1.6	2.65e-06	3.17985
WBGene00021599	srt-42	Y46H3A.1	4.35e-05	3.17366
WBGene00198278		K03C7.9	0.000367671	3.15664
WBGene00016788		C49G7.10	3.55e-11	3.13509
WBGene00219700	linc-6	F52D2.13	9.92e-06	3.13322
WBGene00044772		T23E7.6	1.71e-06	3.11404
WBGene00194744		Y38H6C.25	0.000420621	3.10374
WBGene00000628	col-51	T28F2.8	0.000355879	3.09643
WBGene00021479	oac-55	Y39H10A.2	1.65e-05	3.08637
WBGene00018624		F48G7.13	2.24e-05	3.07526
WBGene00164985		ZK1010.10	1.73e-07	3.0748
WBGene00219709	linc-37	K02F3.14	0.000249906	3.06772
WBGene00219959		F52D2.14	1.13e-05	3.05833
WBGene00022529	srt-14	ZC142.2	0.000496147	3.04989
WBGene00002194	kin-6	ZK20.2	0.000726837	3.02505
WBGene00002021	hsp-17	F52E1.7	1.74e-08	3.01465
WBGene00201999		F54C8.11	0.000999228	2.99752
WBGene00016997	cebp-1	D1005.3	2.19e-08	2.98789
WBGene00045095	mrpr-1	E04F6.16	0.00105469	2.98583
WBGene00001915	his-41	C50F4.5	2.86e-07	2.97687
WBGene00017168		F01F1.14	5.34e-06	2.97124
WBGene00008602	oac-14	F09B9.1	6.6e-05	2.96484
WBGene00001749	gst-1	R107.7	3.38e-09	2.91238
WBGene00018028		F35B3.1	0.000999228	2.90823
WBGene00010876		M05D6.3	3.38e-05	2.90806
WBGene00004131	pqn-44	F55A12.9	4.49e-10	2.90777
WBGene00044644		B0205.13	4.06e-08	2.90299
WBGene00022887		ZK1290.5	5.96e-09	2.89815
WBGene00022951		C30E1.9	7.47e-08	2.89702
WBGene00017535	atf-8	F17A9.3	7.1e-05	2.88321
WBGene00006539	tbb-6	T04H1.9	1.49e-08	2.87523
WBGene00200893		F52D10.12	0.00206259	2.87262
WBGene00003616	nhr-17	C02B4.2	4.06e-08	2.86197
WBGene00005899	srx-8	C14C6.9	0.00235935	2.84827
WBGene00000391	cdd-1	C47D2.2	9.84e-09	2.84603
WBGene00013844	fbxa-50	ZC47.13	0.00194821	2.84126
WBGene00001756	gst-8	F11G11.1	0.00047972	2.83509
WBGene00044207		Y6G8.5	0.00265983	2.82538
WBGene00015175	srz-4	B0414.1	0.00201335	2.81966
WBGene00001892	his-18	K06C4.10	0.000355879	2.81767
WBGene00004567	rrn-2.1	F31C3.11	1.45e-05	2.81374
WBGene00019644	cpt-4	K11D12.4	2.48e-05	2.81158
WBGene00020318		T07F8.1	0.000106125	2.81109
WBGene00010877	lact-4	M05D6.4	1.41e-05	2.79586
WBGene00045457		F33H12.7	7.49e-05	2.77979
WBGene00020677		T22B11.3	2e-05	2.77194
WBGene00006611	tre-5	C23H3.7	2.78e-06	2.76956
WBGene00200459		F38H4.15	0.00249607	2.76332
WBGene00219941		F40F11.6	0.00336111	2.76202
WBGene00022549		ZC196.5	5.72e-08	2.75866
WBGene00017921		F29B9.5	5.53e-07	2.7562
WBGene00012604	nspe-2	Y38E10A.26	0.000940143	2.75306
WBGene00044743	crb-3	C35B8.4	3.31e-07	2.75091
WBGene00008497		F01D5.7	0.00027784	2.74656
WBGene00019782		M60.7	2.04e-05	2.73108
WBGene00196644		K08H10.15	0.00448231	2.7225
WBGene00198213		M03F4.12	0.0039547	2.72243
WBGene00008496		F01D5.6	0.000686728	2.72188
WBGene00010470	cdr-4	K01D12.11	4.05e-06	2.7198
WBGene00008916	clec-221	F17C11.5	0.000521785	2.71957
WBGene00010177		F57A8.1	7.14e-07	2.71555
WBGene00021977		Y58A7A.3	1.28e-06	2.71485
WBGene00009451	cids-2	F36A2.1	0.00272011	2.70697
WBGene00010788	sulp-4	K12G11.1	6.67e-06	2.70477
WBGene00219449		Y38A10A.11	0.00478723	2.67894
WBGene00018699		F52E1.12	0.000299245	2.67221
WBGene00010314		F59B2.12	0.00567817	2.67045
WBGene00044514		R09E12.9	0.00377849	2.65452
WBGene00012600		Y38E10A.22	3.2e-07	2.64636
WBGene00023263		D1005.t1	3.2e-05	2.64115
WBGene00000549	cls-2	R107.6	3.67e-08	2.6369
WBGene00012140		T28F4.5	2.64e-06	2.63639
WBGene00003970	pek-1	F46C3.1	5e-08	2.62409
WBGene00013043	arrd-16	Y49E10.24	0.00214725	2.6154
WBGene00007303	rnh-1.3	C04F12.9	1.45e-06	2.61491
WBGene00005291	srh-70	T21B4.9	0.000615481	2.61237
WBGene00019564		K09D9.1	9.21e-06	2.60104
WBGene00005548	sri-36	F33H12.5	0.00833412	2.59551
WBGene00015741		C13F10.1	0.00389723	2.59443
WBGene00000558	cnc-4	R09B5.9	0.000640274	2.58901
WBGene00010658		K08D8.4	9.62e-05	2.56971
WBGene00009589		F40F11.4	0.000845377	2.56839
WBGene00050912		F43E2.12	0.00828674	2.56587
WBGene00200645		R03E9.9	0.00922669	2.5657
WBGene00008972		F20C5.7	0.00991048	2.558
WBGene00004169	pqn-89	Y73B6BR.1	6.25e-06	2.54364
WBGene00009102		F25B3.5	5.83e-05	2.54168
WBGene00009957		F53B2.8	2.04e-05	2.53152
WBGene00219697	linc-169	F43E2.13	0.00150011	2.5228
WBGene00016250	hsp-110	C30C11.4	1.28e-07	2.51953
WBGene00008922		F17C11.11	6.48e-07	2.50622
WBGene00199137		B0547.34	0.000253696	2.49561
WBGene00018724		F53A9.1	2.99e-05	2.49228
WBGene00001534	gcy-7	F52E1.4	0.00345346	2.48914
WBGene00006684	twk-32	F53C11.6	0.000294493	2.48677
WBGene00197520		C05C8.10	0.00954037	2.47929
WBGene00005191	srg-34	Y51A2D.12	0.00809524	2.47133
WBGene00001633	gly-8	Y66A7A.6	0.000686728	2.46901
WBGene00194957		Y116A8C.465	0.0150718	2.46292
WBGene00006779	unc-43	K11E8.1	0.00493482	2.46136
WBGene00000617	col-40	T13B5.4	0.00502014	2.44712
WBGene00045272		F59C12.4	0.000322235	2.44358
WBGene00012195	bath-34	W02A11.5	0.000777926	2.43825
WBGene00009534		F38B7.3	6.8e-07	2.43595
WBGene00001876	his-2	T10C6.13	0.00907063	2.42863
WBGene00016783	irg-2	C49G7.5	0.000114158	2.422
WBGene00023314		H31G24.2	0.0124081	2.42178
WBGene00014181		ZK1010.8	0.000697005	2.42008
WBGene00010700	nipi-3	K09A9.1	3.2e-07	2.41391
WBGene00016508		C37H5.5	5.97e-07	2.40429
WBGene00012607		Y38F1A.4	0.000640274	2.40069
WBGene00199132		C37H5.15	0.019879	2.3957
WBGene00019072	fbxc-8	F58H7.7	0.00027784	2.39544
WBGene00009972	oac-33	F53C11.2	0.00323124	2.38977
WBGene00001398	fat-6	VZK822L.1	0.000154405	2.3891
WBGene00019233	ugt-14	H23N18.2	0.00496139	2.38901
WBGene00021892		Y54G2A.28	0.0099661	2.37003
WBGene00011557	ostf-4	T07A5.4	0.0187065	2.36796
WBGene00197454		T04H1.11	0.0224731	2.36604
WBGene00007757		C27A7.6	0.0220907	2.36441
WBGene00015056		B0222.5	1.98e-06	2.36206
WBGene00044462		C44B12.9	0.0179511	2.35697
WBGene00019468		K07B1.8	0.00242172	2.35332
WBGene00019529		K08D10.5	0.0113925	2.34957
WBGene00016265	nmur-4	C30F12.6	3.19e-05	2.34167
WBGene00012468		Y17G7B.17	1.13e-06	2.33864
WBGene00017563		F18C5.10	3.62e-06	2.33832
WBGene00001542	gcy-17	W03F11.2	0.0156218	2.3367
WBGene00044495		Y54G2A.40	0.00115628	2.32956
WBGene00206465		F57A8.10	0.00230332	2.32175
WBGene00023345		T12B5.9	0.0105888	2.31654
WBGene00016845		C50F7.5	0.00793726	2.31588
WBGene00000904	daf-8	R05D11.1	1.47e-05	2.31478
WBGene00003695	nhr-105	C06G3.1	1.02e-05	2.30823
WBGene00018809		F54D10.8	0.0178722	2.30501
WBGene00006624	try-6	F48A9.3	0.000432682	2.30258
WBGene00009154		F26D2.16	0.0288547	2.30145
WBGene00018591	npax-2	F48B9.5	0.0184103	2.2881
WBGene00016907		C53H9.2	6.97e-05	2.284
WBGene00001886	his-12	ZK131.6	0.00830305	2.28156
WBGene00001917	his-43	F08G2.2	0.00830305	2.28156
WBGene00002232	kpc-1	F11A6.1	6.54e-05	2.27116
WBGene00001425	fis-2	F13B9.8	6.79e-06	2.26948
WBGene00000915	daf-21	C47E8.5	3.76e-06	2.26797
WBGene00003674	nhr-84	T06C12.7	1.07e-05	2.267
WBGene00219603	anr-57	R13.10	0.0345235	2.25956
WBGene00012980	efhd-1	Y48B6A.6	6.31e-05	2.25658
WBGene00199485		M117.11	0.0347524	2.25562
WBGene00014963		Y105C5A.21	0.0197975	2.25517
WBGene00006863	gyg-1	F56B6.4	5.35e-05	2.25439
WBGene00018804		F54D10.3	0.000416585	2.24732
WBGene00021044		W05H7.1	6.61e-05	2.24531
WBGene00045388	lfor-1	C38C6.8	0.0364567	2.24318
WBGene00009963	fipr-26	F53B6.8	0.0320235	2.23938
WBGene00006602	tps-1	ZK54.2	1.52e-05	2.23743
WBGene00005797	srw-50	M01B2.5	0.0382738	2.23009
WBGene00219886		F09E10.15	0.000649158	2.22938
WBGene00219716	linc-88	M02D8.11	0.0387167	2.22601
WBGene00012107		T27F6.8	0.00407573	2.22292
WBGene00202400		C27D6.14	0.0347346	2.22148
WBGene00016834	sre-50	C50E10.11	0.0366867	2.22041
WBGene00017834		F26F12.3	2.04e-05	2.21723
WBGene00004987	spp-2	T08A9.12	0.000226202	2.20218
WBGene00000659	col-84	K12D12.3	0.0202631	2.19657
WBGene00014089		ZK822.1	0.00242172	2.19362
WBGene00013244		Y56A3A.33	0.00272011	2.19332
WBGene00220243		ZK484.11	0.0411389	2.19272
WBGene00004677	rrn-3.56	F31C3.10	4.31e-05	2.19155
WBGene00022713		ZK355.3	0.0463141	2.18584
WBGene00220073		T19E7.29	0.0477161	2.17971
WBGene00019393	irld-45	K04F1.14	0.0472197	2.17965
WBGene00044799		ZK686.6	0.0111067	2.17813
WBGene00044410		F48E8.8	0.0010746	2.17342
WBGene00001532	gcy-5	ZK970.6	0.0314681	2.17019
WBGene00000973	dhs-9	Y32H12A.3	1.52e-05	2.16888
WBGene00010244		F58D5.5	3.51e-05	2.16659
WBGene00018259		F41B4.3	0.000249906	2.16339
WBGene00022156		Y71G12B.18	0.0404821	2.16104
WBGene00016739	pitr-1	C48A7.2	0.00918363	2.15921
WBGene00001237	elc-2	W03H1.2	0.0504495	2.15638
WBGene00021382		Y37F4.1	0.00825629	2.15202
WBGene00009729		F45E10.2	0.000149046	2.14284
WBGene00001031	dnj-13	F54D5.8	1.18e-05	2.13886
WBGene00012961		Y47H10A.5	0.0255936	2.13741
WBGene00020999		W03F9.1	0.00011238	2.13617
WBGene00012273		W05B2.7	0.0144458	2.1323
WBGene00013079	ttr-26	Y51A2D.11	0.00186987	2.12811
WBGene00021476	nsun-4	Y39G10AR.21	0.00812454	2.12625
WBGene00001768	gst-20	Y48E1B.10	0.000395116	2.12595
WBGene00020912		W01A11.7	0.0102726	2.12383
WBGene00018069		F35H10.3	0.00422395	2.12015
WBGene00009947		F52H3.5	0.00137863	2.11418
WBGene00012724	sre-48	Y39G8B.3	0.060076	2.1097
WBGene00013170		Y53F4B.24	0.00893935	2.10912
WBGene00200561		C10C6.11	0.0661657	2.09661
WBGene00009180	nurf-1	F26H11.2	3.2e-05	2.09422
WBGene00197534		F38H4.13	0.0681161	2.08633
WBGene00194925		K08D8.11	0.00922121	2.08339
WBGene00010260	ddx-17	F58E10.3	0.00055228	2.07957
WBGene00014731		F02E9.8	0.0146588	2.07883
WBGene00020295	pqbp-1.2	T07A9.1	0.0685053	2.07044
WBGene00013636		Y105C5A.12	0.0224362	2.06321
WBGene00008319		C54G10.1	0.0756585	2.05229
WBGene00044724		R02E4.3	0.0409148	2.05077
WBGene00011714		T11F9.13	0.0728406	2.04943
WBGene00196854		CD4.13	0.0738477	2.04535
WBGene00018647		F49F1.7	0.0084038	2.03984
WBGene00017462		F14D2.14	0.000653167	2.03038
WBGene00045308		C37H5.14	0.00212496	2.02702
WBGene00000211	asm-1	B0252.2	0.000195441	2.0234
WBGene00005242	srh-17	C47E8.2	0.086572	2.01349
WBGene00007632		C16C10.13	0.0249957	2.01232
WBGene00002263	lea-1	K08H10.1	8.41e-05	2.01039
WBGene00021911		Y55B1BR.1	0.086572	2.01023
WBGene00220030		M03F4.13	0.083022	2.00735
WBGene00018182		F38E1.10	0.0871547	2.00636
WBGene00003589	nex-2	T07C4.9	0.00119029	2.00436
WBGene00219659	anr-36	C37C3.15	0.0376805	2.00387
WBGene00016649	fbxc-1	C44C8.4	0.00236031	2.0034
WBGene00016646	fbxc-5	C44C8.1	0.00236031	2.0034
WBGene00013196	tbc-20	Y54E2A.12	0.00096493	2.00321
WBGene00001554	gcy-34	M04G12.3	0.0728406	1.99555
WBGene00004513	rrn-1.2	F31C3.8	0.00059126	1.99523
WBGene00004512	rrn-1.1	F31C3.7	0.00059126	1.99523
WBGene00017420		F13B9.2	0.0445831	1.99361
WBGene00017465		F14F9.2	0.0865621	1.99353
WBGene00019466	tos-1	K07B1.6	0.000905771	1.99185
WBGene00020587	ugt-9	T19H12.1	0.00523851	1.98528
WBGene00021865	fbxa-66	Y54F10BM.11	0.0860383	1.98445
WBGene00009801	ipla-2	F47A4.5	0.000237466	1.98323
WBGene00016763		C49A9.9	0.000709238	1.982
WBGene00200347		T28B11.18	0.0913344	1.97634
WBGene00007365		C06B3.6	0.000579577	1.97573
WBGene00012216		W02D9.10	0.00557893	1.97352
WBGene00019664		K11H12.8	8.41e-05	1.96458
WBGene00010874		M05D6.1	0.0220907	1.96317
WBGene00003954	pcm-1	C10F3.5	0.000365493	1.96266
WBGene00005748	srw-1	Y75B12B.7	0.09538	1.96219
WBGene00001493	frm-7	C51F7.1	0.000150161	1.95928
WBGene00009405		F35C11.6	0.00348965	1.9438
WBGene00014793		H40L08.2	0.0097946	1.9411
WBGene00004509	rrf-2	M01G12.12	0.00096493	1.93885
WBGene00013559		Y75B8A.28	0.0113012	1.93845
WBGene00020585	clec-178	T19E7.1	0.0288547	1.93617
WBGene00001909	his-35	C50F4.13	0.00096493	1.93162
WBGene00001881	his-7	F45F2.4	0.0489704	1.92873
WBGene00017390		F12A10.1	0.00295356	1.91955
WBGene00008880		F16B12.4	0.002202	1.91287
WBGene00016648	fbxc-2	C44C8.3	0.00319501	1.90242
WBGene00019073	fbxc-3	F58H7.8	0.00319501	1.90242
WBGene00016647	fbxc-4	C44C8.2	0.00319501	1.90242
WBGene00022479	fbxa-36	Y119D3A.4	0.0925067	1.88909
WBGene00220169		Y48B6A.25	0.091611	1.8879
WBGene00014793		H40L08.2	0.0121267	1.88476
WBGene00077684		Y26D4A.21	0.0703936	1.87672
WBGene00006578	tli-1	F25H2.1	0.00168442	1.87403
WBGene00001889	his-15	ZK131.9	0.072828	1.87015
WBGene00001918	his-44	F08G2.1	0.072828	1.87015
WBGene00021244		Y22D7AL.4	0.0705567	1.86183
WBGene00010585		K05C4.9	0.0061396	1.85519
WBGene00021526		Y41G9A.2	0.0945479	1.85457
WBGene00022478	fbxa-35	Y119D3A.3	0.0790322	1.85178
WBGene00006923	vhp-1	F08B1.1	0.000579577	1.84784
WBGene00001884	his-10	ZK131.4	0.076327	1.8466
WBGene00001888	his-14	ZK131.8	0.076327	1.8466
WBGene00001900	his-26	ZK131.1	0.076327	1.8466
WBGene00044034		Y38E10A.28	0.0738477	1.83682
WBGene00015517		C06A8.8	0.0106297	1.83374
WBGene00017692		F22B7.1	0.0347524	1.83011
WBGene00010977		R02D5.3	0.0211644	1.82131
WBGene00194713		F19B10.13	0.075939	1.81871
WBGene00002269	lec-6	Y55B1AR.1	0.000355879	1.81676
WBGene00003515	myo-3	K12F2.1	0.00432708	1.79867
WBGene00007460		C08F11.13	0.00683943	1.79494
WBGene00010057		F54D5.15	0.0113343	1.78913
WBGene00015048	faah-2	B0218.2	0.00323343	1.78412
WBGene00004153	pqn-71	T23F1.6	0.0995261	1.7791
WBGene00044180		C47E8.11	0.0894208	1.77542
WBGene00009205		F28C6.5	0.0759786	1.77252
WBGene00017163	dnpp-1	F01F1.9	0.000686728	1.76792
WBGene00001887	his-13	ZK131.7	0.0634641	1.76345
WBGene00001883	his-9	ZK131.3	0.0634641	1.76345
WBGene00022631	nekl-2	ZC581.1	0.0190667	1.76296
WBGene00019490		K07E3.1	0.00188557	1.75539
WBGene00012180		W01D2.3	0.0161072	1.73376
WBGene00000191	arl-7	F20D1.5	0.05758	1.72932
WBGene00017908		F28H1.1	0.0105907	1.72435
WBGene00019280		K01A2.5	0.0279075	1.72112
WBGene00019890		R05F9.6	0.0021763	1.6999
WBGene00007216		C01A2.4	0.00721351	1.6969
WBGene00011736		T12D8.9	0.00379177	1.69053
WBGene00008572		F08B12.4	0.0128746	1.69029
WBGene00010911		M106.3	0.00446986	1.68842
WBGene00004933	sod-4	F55H2.1	0.00773595	1.6753
WBGene00017681	slc-17.5	F21F8.11	0.00502524	1.66795
WBGene00020455	fbxa-59	T12B5.8	0.00712566	1.6663
WBGene00021691		Y48G8AL.13	0.00186987	1.66349
WBGene00011105		R07E3.4	0.0120956	1.65116
WBGene00019057		F58F9.3	0.0376309	1.65043
WBGene00012552	enu-3.5	Y37D8A.12	0.00542749	1.65026
WBGene00000236	bag-1	F57B10.11	0.0120334	1.6486
WBGene00020237	phat-4	T05B4.3	0.0630563	1.6442
WBGene00001160	efk-1	F42A10.4	0.00487771	1.64292
WBGene00001397	fat-5	W06D12.3	0.0239312	1.64275
WBGene00017979		F32B5.6	0.0756585	1.63689
WBGene00219615	linc-109	W09D10.7	0.0320328	1.62329
WBGene00023313		H28G03.5	0.0569377	1.62074
WBGene00017385		F11G11.5	0.00502524	1.61326
WBGene00006448	glod-4	C16C10.10	0.0124081	1.61306
WBGene00011076	scav-5	R07B1.3	0.0264762	1.61162
WBGene00001935	his-61	F55G1.10	0.0434509	1.60931
WBGene00006789	unc-54	F11C3.3	0.00991048	1.60741
WBGene00017361		F10E9.12	0.0374179	1.60073
WBGene00014871		Y37H9A.5	0.0500178	1.59942
WBGene00010481		K01G5.10	0.0159391	1.59917
WBGene00007908		C34B4.3	0.0895656	1.59556
WBGene00008975		F20D1.3	0.00755041	1.58912
WBGene00008777		F13H10.6	0.0677382	1.5887
WBGene00017583		F19B10.1	0.0420425	1.58274
WBGene00012591	nspe-1	Y38E10A.13	0.0356254	1.58074
WBGene00008735		F13D2.1	0.0143699	1.57971
WBGene00020315		T07E3.4	0.0539241	1.57969
WBGene00012139		T28F4.4	0.0143746	1.57061
WBGene00008777		F13H10.6	0.0367866	1.56933
WBGene00023401		ZK380.t2	0.0962946	1.56585
WBGene00001755	gst-7	F11G11.2	0.0321126	1.56359
WBGene00009101		F25B3.4	0.0945656	1.56191
WBGene00016961	vps-32.1	C56C10.3	0.00691853	1.5602
WBGene00011830	cyp-29A2	T19B10.1	0.019295	1.55877
WBGene00017659		F21C10.10	0.0197975	1.55616
WBGene00004622	rrn-3.1	F31C3.9	0.01132	1.55485
WBGene00018145		F37C4.5	0.00828674	1.54548
WBGene00016417		C34F11.8	0.0259626	1.54507
WBGene00008932		F18A11.5	0.0721593	1.54134
WBGene00009241		F28H7.8	0.0499034	1.53418
WBGene00013499		Y70G10A.3	0.0282801	1.53291
WBGene00012158	ucr-2.1	VW06B3R.1	0.0194887	1.52856
WBGene00003161	mdf-2	Y69A2AR.30	0.0991701	1.52558
WBGene00003891	osm-11	F11C7.5	0.0178385	1.52461
WBGene00016862		C52A10.1	0.0120259	1.5214
WBGene00008726		F13A7.11	0.0721328	1.52023
WBGene00007235		C01G10.8	0.00904869	1.517
WBGene00000968	dhs-4	T05F1.10	0.0645898	1.51692
WBGene00017108	cyp-43A1	E03E2.1	0.0130787	1.51441
WBGene00000780	cpn-4	F49D11.8	0.0209871	1.51158
WBGene00011735	hip-1	T12D8.8	0.00948901	1.50182
WBGene00007811		C29F7.2	0.0865206	1.50128
WBGene00011039		R05H5.4	0.0314349	1.49871
WBGene00016760		C49A9.6	0.0175992	1.4912
WBGene00011230	nud-2	R11A5.2	0.0202451	1.48884
WBGene00002005	hsp-1	F26D10.3	0.00918363	1.47454
WBGene00016469		C36B7.6	0.0160275	1.47207
WBGene00003602	nhr-3	H01A20.1	0.0364703	1.47197
WBGene00013569	bath-36	Y75B12B.4	0.0271263	1.46737
WBGene00007237		C01G10.10	0.0288547	1.46137
WBGene00020658		T21F4.1	0.0338114	1.45567
WBGene00016970		C56E6.2	0.0273653	1.44886
WBGene00007574		C14B1.3	0.0454385	1.44044
WBGene00007689		C18E9.9	0.0402308	1.43858
WBGene00019760	calu-1	M03F4.7	0.0270895	1.43254
WBGene00021843		Y54E10BR.4	0.0171178	1.4301
WBGene00017482	set-9	F15E6.1	0.0211903	1.42699
WBGene00020030		R12E2.1	0.0290878	1.42292
WBGene00016507	abhd-5.2	C37H5.3	0.0244127	1.42017
WBGene00001431	fkb-6	F31D4.3	0.0142748	1.41947
WBGene00012295	nmat-1	W06B3.1	0.0630698	1.41197
WBGene00023159		W06H8.5	0.0546639	1.40131
WBGene00011300		R107.5	0.0650509	1.4
WBGene00006371	syx-3	F35C8.4	0.0337211	1.39938
WBGene00019232	ugt-13	H23N18.1	0.050741	1.3885
WBGene00018208		F39G3.3	0.0371228	1.38595
WBGene00021872	clec-85	Y54G2A.6	0.0498363	1.38585
WBGene00002024	hsp-43	C14F11.5	0.0209871	1.38463
WBGene00023246		C33E10.4	0.0762035	1.38454
WBGene00016332		C32F10.4	0.0516364	1.38217
WBGene00007236		C01G10.9	0.0366596	1.37982
WBGene00015933		C17H12.8	0.0861867	1.37627
WBGene00011209		R10E8.3	0.0687994	1.37208
WBGene00015942	osta-2	C18A3.4	0.0979612	1.36764
WBGene00021068		W06H8.6	0.0901061	1.36591
WBGene00007761	rad-26	C27B7.4	0.0852653	1.36226
WBGene00006575	tir-1	F13B10.1	0.042904	1.36213
WBGene00004096	pqm-1	F40F8.7	0.072828	1.35918
WBGene00001911	his-37	C50F4.7	0.0768913	1.34759
WBGene00021050		W05H9.3	0.0796105	1.34358
WBGene00008317		C54G4.7	0.0336771	1.34237
WBGene00002980	lgg-1	C32D5.9	0.0234864	1.34194
WBGene00001263	emb-9	K04H4.1	0.0697457	1.33642
WBGene00001030	dnj-12	F39B2.10	0.0330101	1.33412
WBGene00006959	xbp-1	R74.3	0.0320235	1.32718
WBGene00019983	sti-1	R09E12.3	0.0371496	1.31792
WBGene00016330		C32E12.4	0.0706755	1.31517
WBGene00003738	nid-1	F54F3.1	0.0441922	1.30077
WBGene00013080		Y51A2D.13	0.0768913	1.29502
WBGene00009393	clec-62	F35C5.5	0.0756585	1.29192
WBGene00008298		C54D10.3	0.0728406	1.28905
WBGene00013789		Y116A8C.9	0.0885519	1.28304
WBGene00006781	unc-45	F30H5.1	0.0604435	1.25479
WBGene00001812	haf-2	F43E2.4	0.0759786	1.24961
WBGene00004460	rpn-3	C30C11.2	0.0894208	1.24291
WBGene00004317	rbg-1	F20D1.6	0.0917418	1.24082
WBGene00003148	mbf-1	H21P03.1	0.0690283	1.23994
WBGene00012543	nkcc-1	Y37A1C.1	0.0711161	1.23646
WBGene00019719		M01H9.3	0.0705567	1.23075
WBGene00008117	gsr-1	C46F11.2	0.063388	1.22002
WBGene00019893	sgt-1	R05F9.10	0.0871547	1.21727
WBGene00007630	har-1	C16C10.11	0.0692483	1.19912
WBGene00021331	glrx-10	Y34D9A.6	0.0756585	1.19672
WBGene00000380	cct-5	C07G2.3	0.0679701	1.18683
WBGene00000216	asp-3	H22K11.1	0.0822468	1.18643
WBGene00010962	ctc-3	MTCE.23	0.0945656	1.15625

## Sheet: sams UP Heat
wormbase_id	geane_name	sequence	padj	log2FoldChange
WBGene00002018	hsp-16.41	Y46H3A.2	0	9.5687
WBGene00002016	hsp-16.2	Y46H3A.3	0	9.34333
WBGene00012618	dct-10	Y38H6C.5	8.79e-171	8.8575
WBGene00002019	hsp-16.48	T27E4.3	8.4e-274	8.68633
WBGene00002020	hsp-16.49	T27E4.9	8.4e-274	8.68633
WBGene00002017	hsp-16.11	T27E4.2	0	8.61865
WBGene00002026	hsp-70	C12C8.1	5.83e-228	8.55317
WBGene00045238	rpr-1	Y48G10A.7	1.42e-90	8.08149
WBGene00012621		Y38H6C.8	1.43e-131	7.86259
WBGene00012456		Y17D7C.2	1.67e-86	7.81617
WBGene00045298	fbxc-12	C44C8.7	1.12e-43	7.68802
WBGene00019136		F59H6.5	1.5e-53	7.66976
WBGene00012180		W01D2.3	7.73e-39	7.65597
WBGene00021098	fbxb-14	W08F4.9	1.27e-60	7.49671
WBGene00007682		C18D11.6	3.24e-77	7.49389
WBGene00013154		Y53F4B.7	1.07e-59	6.85804
WBGene00044443		ZC21.10	2.25e-60	6.83278
WBGene00012620		Y38H6C.7	2.04e-38	6.73325
WBGene00197097		F13B9.9	3.48e-27	6.7284
WBGene00013155		Y53F4B.8	3.76e-68	6.71546
WBGene00011231		R11A5.3	1.81e-111	6.64774
WBGene00045300	fbxc-10	C44C8.9	1.97e-28	6.58452
WBGene00045301	fbxc-9	C44C8.10	1.97e-28	6.58452
WBGene00045299	fbxc-11	C44C8.8	1.97e-28	6.58452
WBGene00219491		Y53F4B.62	5.43e-38	6.51656
WBGene00219343		Y17D7C.9	2.01e-76	6.32929
WBGene00016637		C44B12.3	1.81e-36	6.28804
WBGene00045366		Y17D7C.3	1.24e-164	6.1888
WBGene00008592		F08H9.4	5.58e-25	6.13418
WBGene00009692		F44E5.5	9.02e-96	5.83534
WBGene00009691		F44E5.4	3.33e-78	5.72892
WBGene00013172		Y53F4B.26	1.44e-36	5.68973
WBGene00000628	col-51	T28F2.8	1.89e-21	5.68497
WBGene00219601	linc-129	K11D9.9	4.01e-24	5.67282
WBGene00007723		C25F9.2	2.05e-65	5.53873
WBGene00194658		R09E10.13	1.49e-59	5.36551
WBGene00021601		Y46H3A.5	1.07e-30	5.2565
WBGene00011563	jmjd-4	T07C4.11	4.83e-13	5.17817
WBGene00199016		W06H8.12	1.19e-15	5.14175
WBGene00044726		Y53F4B.43	9.14e-17	5.11985
WBGene00195155		W04A8.9	5.57e-25	5.11698
WBGene00008405	ttll-12	D2013.9	4.82e-133	5.0789
WBGene00022693		ZK250.10	3.55e-33	5.05398
WBGene00236800	linc-171	C25A1.19	1.62e-14	4.99796
WBGene00199488		W06H8.13	4.33e-12	4.98188
WBGene00219672	anr-54	F08B1.7	1.62e-18	4.94973
WBGene00164985		ZK1010.10	5.18e-38	4.9484
WBGene00008447		E01G4.5	7.19e-53	4.94297
WBGene00001534	gcy-7	F52E1.4	2.39e-30	4.92206
WBGene00044900	cnc-11	R09B5.13	1.9e-22	4.79676
WBGene00045372		W01D2.8	3.35e-12	4.68271
WBGene00007204	best-2	B0564.4	2.44e-10	4.67811
WBGene00008944		F19B2.5	1.26e-100	4.64724
WBGene00219449		Y38A10A.11	2.75e-22	4.62885
WBGene00045412		C25F9.12	1.86e-34	4.60147
WBGene00008972		F20C5.7	9.79e-11	4.59294
WBGene00014454		MTCE.7	9.88e-77	4.52496
WBGene00014472		MTCE.33	2.41e-67	4.50273
WBGene00014814		R03D7.3	3.63e-32	4.47401
WBGene00044207		Y6G8.5	1.18e-42	4.40644
WBGene00197780		F48B9.10	6.62e-09	4.39571
WBGene00021101		W08F4.12	1.97e-15	4.36212
WBGene00009156	clec-196	F26D10.12	2.27e-17	4.35834
WBGene00044168		M05D6.10	1.95e-11	4.34474
WBGene00201458		VF15C11L.2	1.34e-08	4.33423
WBGene00194925		K08D8.11	7.28e-16	4.27749
WBGene00010530	srz-61	K03D3.4	2.55e-08	4.27096
WBGene00194744		Y38H6C.25	1.06e-08	4.21697
WBGene00219716	linc-88	M02D8.11	6.23e-08	4.18204
WBGene00006650	tts-1	F09E10.11	2.9e-46	4.13124
WBGene00197604		K01G5.12	1.21e-07	4.11864
WBGene00020596	oga-1	T20B5.3	3.73e-57	4.06688
WBGene00019858		R03H10.6	6.07e-44	4.06351
WBGene00200893		F52D10.12	2.36e-07	4.04507
WBGene00022746		ZK470.4	6.08e-09	4.04179
WBGene00001749	gst-1	R107.7	2.51e-76	3.98448
WBGene00195725		F48B9.9	4.97e-07	3.96594
WBGene00045272		F59C12.4	3.44e-33	3.96275
WBGene00001784	gst-36	R07B1.4	2.23e-73	3.96067
WBGene00010752		K10G4.3	5.62e-37	3.92565
WBGene00005548	sri-36	F33H12.5	2.47e-23	3.85872
WBGene00018522		F46H5.7	2.37e-09	3.82754
WBGene00200308		C56C10.15	1.12e-07	3.8148
WBGene00022951		C30E1.9	1.22e-57	3.81087
WBGene00198804		T28B11.14	2.21e-06	3.80372
WBGene00005797	srw-50	M01B2.5	2.52e-06	3.77912
WBGene00201944		F54D5.22	3.18e-06	3.76297
WBGene00201301		C10F3.15	2.25e-06	3.70832
WBGene00012137	asic-2	T28F4.2	1.41e-20	3.70537
WBGene00200347		T28B11.18	5.11e-06	3.69209
WBGene00003616	nhr-17	C02B4.2	3.23e-34	3.69195
WBGene00009972	oac-33	F53C11.2	3.39e-15	3.68097
WBGene00220172		Y49E10.36	1.23e-06	3.6752
WBGene00022382		Y94H6A.10	2.8e-60	3.65403
WBGene00001875	his-1	T10C6.14	3.04e-13	3.65389
WBGene00007303	rnh-1.3	C04F12.9	2.07e-35	3.62293
WBGene00002013	hsp-12.6	F38E11.2	3.34e-29	3.60921
WBGene00004744	scp-1	D2013.8	1.51e-52	3.60568
WBGene00198728		W04D2.10	1.13e-05	3.59252
WBGene00016508		C37H5.5	1.33e-62	3.58556
WBGene00012600		Y38E10A.22	1.28e-62	3.58367
WBGene00219916		F26D10.23	1.27e-05	3.58032
WBGene00201660		R03E9.10	1.23e-05	3.57966
WBGene00220073		T19E7.29	1.25e-05	3.57666
WBGene00220035		M60.15	3.12e-06	3.57659
WBGene00219886		F09E10.15	7.02e-23	3.57178
WBGene00000617	col-40	T13B5.4	2.4e-08	3.56417
WBGene00018724		F53A9.1	2e-40	3.56117
WBGene00019072	fbxc-8	F58H7.7	1.39e-25	3.55117
WBGene00015056		B0222.5	4.5e-39	3.54858
WBGene00018648		F49F1.8	3.47e-08	3.54723
WBGene00220041		R11A5.8	3.89e-07	3.53546
WBGene00201999		F54C8.11	1.69e-05	3.53478
WBGene00005551	sri-39	F33H12.2	3.22e-06	3.50249
WBGene00018209		F39G3.4	8.64e-07	3.49248
WBGene00011957		T23F11.6	1.43e-28	3.48098
WBGene00021478		Y39H10A.1	9.28e-11	3.48054
WBGene00202483		F26G1.14	2.56e-05	3.47841
WBGene00000097	aip-1	F58E10.4	3.76e-43	3.45714
WBGene00021599	srt-42	Y46H3A.1	1.24e-07	3.45478
WBGene00219683	anr-32	F29G9.18	1.22e-17	3.42406
WBGene00012195	bath-34	W02A11.5	5.94e-23	3.42294
WBGene00196687		C09B8.12	1.84e-07	3.41705
WBGene00045411		C25F9.11	8.16e-33	3.40887
WBGene00022713		ZK355.3	1.52e-07	3.40473
WBGene00045095	mrpr-1	E04F6.16	4.3e-05	3.40254
WBGene00016250	hsp-110	C30C11.4	1.54e-53	3.39981
WBGene00019059		F58F9.6	2.61e-05	3.39471
WBGene00018809		F54D10.8	1.17e-14	3.39131
WBGene00009589		F40F11.4	1.41e-16	3.38818
WBGene00006169	str-118	F57A8.3	1.56e-06	3.37622
WBGene00202035		K02A4.13	5.23e-05	3.37368
WBGene00006650	tts-1	F09E10.11	2.5e-26	3.35062
WBGene00022866		ZK1240.1	3.87e-09	3.34931
WBGene00200098		Y71F9AL.20	6.34e-05	3.34464
WBGene00194803		C25F9.16	9.45e-07	3.33559
WBGene00198634		T09F3.6	7.14e-05	3.32819
WBGene00000915	daf-21	C47E8.5	5.64e-42	3.30386
WBGene00196644		K08H10.15	8.5e-05	3.30125
WBGene00019179	scl-13	H10D18.4	3.22e-05	3.29321
WBGene00020725	cnp-3	T23C6.3	2.69e-23	3.27302
WBGene00050899		T10C6.15	1.87e-15	3.24052
WBGene00044306		F58F9.8	2.86e-05	3.2383
WBGene00020677		T22B11.3	1.39e-19	3.23297
WBGene00011544		T06E8.2	0.000131272	3.23157
WBGene00200645		R03E9.9	5.94e-05	3.22643
WBGene00007036	sod-5	ZK430.3	4.75e-06	3.21919
WBGene00005394	srh-179	ZK228.7	0.000145601	3.21681
WBGene00004171	pqn-91	Y73F8A.9	0.00015224	3.20904
WBGene00199051		R03E9.7	6.33e-05	3.20727
WBGene00022711	irld-63	ZK355.1	0.000156082	3.20451
WBGene00022887		ZK1290.5	1.79e-40	3.1883
WBGene00219614	linc-105	W09D10.6	2.8e-05	3.18817
WBGene00019233	ugt-14	H23N18.2	1.37e-17	3.18326
WBGene00202400		C27D6.14	1.02e-06	3.18214
WBGene00220243		ZK484.11	4.74e-05	3.17615
WBGene00022549		ZC196.5	9.98e-34	3.17558
WBGene00005005	spp-20	K04A8.8	7.36e-15	3.1639
WBGene00011254		R12G8.1	2.4e-08	3.16302
WBGene00201212		K02A4.11	0.000152178	3.15592
WBGene00195341		F54D5.18	0.000210813	3.15418
WBGene00010788	sulp-4	K12G11.1	3.97e-27	3.13785
WBGene00018183		F38E1.11	0.000231639	3.13716
WBGene00219767	linc-131	Y71G12B.40	1.08e-07	3.12406
WBGene00018591	npax-2	F48B9.5	1.18e-20	3.09933
WBGene00219700	linc-6	F52D2.13	1.22e-08	3.07899
WBGene00018699		F52E1.12	7.93e-12	3.0668
WBGene00013196	tbc-20	Y54E2A.12	9.69e-40	3.05964
WBGene00021283		Y24D9A.5	4.41e-05	3.04917
WBGene00023320		K07E8.4	4.08e-06	3.03339
WBGene00020799		T25D10.1	1.03e-33	3.03173
WBGene00003161	mdf-2	Y69A2AR.30	1.58e-08	3.02273
WBGene00045146		Y41E3.22	0.000473318	3.01331
WBGene00000391	cdd-1	C47D2.2	6.64e-33	3.00702
WBGene00008591		F08H9.3	1.48e-05	2.99865
WBGene00010434		H40L08.3	2.72e-13	2.99234
WBGene00011557	ostf-4	T07A5.4	0.000217397	2.9687
WBGene00012444		Y15E3A.5	1.99e-25	2.96566
WBGene00220000		K02F2.11	2.43e-06	2.96472
WBGene00196034		T04C12.16	0.00034654	2.96466
WBGene00197119		F36D4.9	0.000678795	2.949
WBGene00220142		Y37F4.15	0.000516651	2.94737
WBGene00219743	linc-103	W05H9.5	1.07e-06	2.94069
WBGene00019331	dos-3	K02F3.8	9.05e-05	2.93146
WBGene00002008	hsp-4	F43E2.8	1.46e-44	2.92273
WBGene00017168		F01F1.14	9.21e-10	2.92255
WBGene00006624	try-6	F48A9.3	4.78e-18	2.92096
WBGene00001755	gst-7	F11G11.2	8.25e-23	2.91762
WBGene00044462		C44B12.9	0.000229553	2.91455
WBGene00013844	fbxa-50	ZC47.13	0.000823007	2.91282
WBGene00200577		Y65B4BL.12	0.000321562	2.91274
WBGene00018725	kreg-1	F53A9.2	2.94e-17	2.91255
WBGene00016834	sre-50	C50E10.11	0.000137231	2.89929
WBGene00010142		F56A8.8	0.000260749	2.89519
WBGene00012594	nspe-5	Y38E10A.16	6.63e-05	2.8789
WBGene00023263		D1005.t1	4.16e-10	2.87802
WBGene00016115	mdt-26	C25H3.6	7.4e-11	2.87681
WBGene00086560		ZK355.8	1.63e-06	2.86891
WBGene00019082	pup-3	F59A3.9	1.72e-08	2.85321
WBGene00022419		Y102A11A.9	1.92e-21	2.84459
WBGene00011737	sqst-1	T12G3.1	2.66e-30	2.83879
WBGene00044670	rac-3	K03D3.13	0.000755978	2.8376
WBGene00020020		R12B2.6	0.000497446	2.83449
WBGene00017465		F14F9.2	0.000870388	2.83225
WBGene00000558	cnc-4	R09B5.9	4.85e-16	2.83168
WBGene00198962		C14F11.20	0.00127094	2.82845
WBGene00015741		C13F10.1	4.66e-06	2.8266
WBGene00018624		F48G7.13	6.39e-08	2.82179
WBGene00022951		C30E1.9	1.41e-37	2.80876
WBGene00017970		F32A5.4	6.64e-33	2.80265
WBGene00017390		F12A10.1	1.63e-15	2.79465
WBGene00020737		T23F2.4	1.93e-05	2.79321
WBGene00018182		F38E1.10	0.00101364	2.7906
WBGene00022548		ZC196.4	3.74e-09	2.78843
WBGene00001915	his-41	C50F4.5	5.27e-29	2.78589
WBGene00023401		ZK380.t2	2.62e-13	2.78567
WBGene00219959		F52D2.14	2.59e-05	2.78214
WBGene00021285		Y24D9A.7	0.000606106	2.77327
WBGene00021382		Y37F4.1	2.04e-21	2.76753
WBGene00201372		W06H8.15	0.00187225	2.74955
WBGene00044724		R02E4.3	3.29e-18	2.74933
WBGene00220028		M03A8.6	0.00194862	2.74169
WBGene00001768	gst-20	Y48E1B.10	1.27e-22	2.74063
WBGene00010281		F58G11.3	5.28e-12	2.7221
WBGene00000904	daf-8	R05D11.1	2.38e-23	2.72001
WBGene00014967		Y113G7A.2	7.99e-06	2.71849
WBGene00003473	mtl-1	K11G9.6	2.87e-10	2.71583
WBGene00021837		Y54E10BL.1	0.00119365	2.70854
WBGene00009374		F34D10.4	1.22e-27	2.70718
WBGene00201125		F17A9.7	3.44e-06	2.69925
WBGene00019881		R05D3.8	1.29e-19	2.69907
WBGene00011878	ador-1	T21B4.4	5.57e-11	2.69743
WBGene00196176		T28B11.7	0.00241638	2.69532
WBGene00197454		T04H1.11	0.00241638	2.69532
WBGene00010531		K03D3.5	0.00166579	2.69434
WBGene00002021	hsp-17	F52E1.7	1.54e-32	2.69269
WBGene00013170		Y53F4B.24	3.4e-22	2.68858
WBGene00009963	fipr-26	F53B6.8	6.76e-07	2.68836
WBGene00235092		C54F6.17	1.41e-05	2.67627
WBGene00197552		Y49F6B.15	0.00242043	2.67237
WBGene00014005		ZK593.9	1.49e-14	2.6637
WBGene00020587	ugt-9	T19H12.1	5.05e-08	2.66151
WBGene00007155		B0379.1	0.00289747	2.65438
WBGene00000236	bag-1	F57B10.11	1.01e-24	2.6534
WBGene00016763		C49A9.9	4.44e-26	2.64999
WBGene00017118		E04A4.3	0.0018097	2.64926
WBGene00006578	tli-1	F25H2.1	6.42e-25	2.64243
WBGene00005833	srw-86	C25F9.7	2.04e-09	2.63987
WBGene00196969		R03E9.6	0.00279133	2.635
WBGene00220030		M03F4.13	0.00292919	2.62587
WBGene00001633	gly-8	Y66A7A.6	2.66e-30	2.61843
WBGene00005586	sri-74	F33H12.4	0.00018686	2.61359
WBGene00044514		R09E12.9	6.59e-05	2.60913
WBGene00012107		T27F6.8	1.21e-26	2.60792
WBGene00007761	rad-26	C27B7.4	4.59e-32	2.60766
WBGene00020834		T27A1.2	1.75e-05	2.6054
WBGene00198008		M60.9	0.00327136	2.6033
WBGene00219847		C34E11.20	0.00331023	2.60017
WBGene00016783	irg-2	C49G7.5	6.76e-09	2.56637
WBGene00044207		Y6G8.5	0.00301172	2.56422
WBGene00021076		W07E6.5	0.0044227	2.5585
WBGene00044293		K08D12.7	0.00297374	2.55341
WBGene00044743	crb-3	C35B8.4	6.52e-22	2.55253
WBGene00219888		F09G2.14	0.00469292	2.54458
WBGene00019664		K11H12.8	1.62e-20	2.54407
WBGene00000188	arl-3	F19H8.3	2.36e-08	2.54108
WBGene00200996		ZK675.7	0.00480405	2.5392
WBGene00021479	oac-55	Y39H10A.2	0.0003811	2.53792
WBGene00000549	cls-2	R107.6	5.75e-31	2.53204
WBGene00003954	pcm-1	C10F3.5	1.02e-19	2.53195
WBGene00010876		M05D6.3	8.29e-17	2.5283
WBGene00012468		Y17G7B.17	7.88e-28	2.52069
WBGene00195165		F57G4.11	0.00339114	2.51986
WBGene00002194	kin-6	ZK20.2	0.00431197	2.51455
WBGene00000433	ceh-8	ZK265.4	0.0044342	2.50779
WBGene00044051		Y57A10A.37	0.00551112	2.50659
WBGene00197597		M163.17	0.00552748	2.50587
WBGene00005899	srx-8	C14C6.9	0.00294147	2.50466
WBGene00219676	linc-48	F11C7.10	0.00168432	2.50063
WBGene00200181		ZK637.19	0.00568885	2.49859
WBGene00195363		M01H9.6	0.00376358	2.49767
WBGene00005291	srh-70	T21B4.9	4.62e-07	2.49508
WBGene00043052	srz-104	K03D3.11	0.00409939	2.49286
WBGene00017729		F22H10.5	0.00556197	2.48749
WBGene00007928		C34C12.9	8.83e-09	2.48683
WBGene00008433	marc-2	D2089.2	5.51e-14	2.48172
WBGene00012228		W03H9.2	0.0040349	2.4768
WBGene00022529	srt-14	ZC142.2	0.00597291	2.47325
WBGene00020085		R106.1	0.00519764	2.47303
WBGene00001425	fis-2	F13B9.8	3.71e-25	2.46856
WBGene00201513		ZK1290.22	0.00440968	2.46729
WBGene00219675	linc-44	F10C1.22	0.00618747	2.46346
WBGene00219605	linc-110	T09A5.22	2.69e-08	2.4598
WBGene00017834		F26F12.3	6.31e-19	2.45783
WBGene00008615		F09C6.1	7.81e-05	2.45513
WBGene00201401		T28B11.22	0.00690671	2.45117
WBGene00012724	sre-48	Y39G8B.3	0.00717626	2.44198
WBGene00219674	linc-122	F10C1.21	0.00717626	2.44198
WBGene00005242	srh-17	C47E8.2	0.00254441	2.44126
WBGene00194710	mks-2	C30B5.9	0.00143292	2.43266
WBGene00021284		Y24D9A.6	0.00339834	2.42954
WBGene00015175	srz-4	B0414.1	0.00363882	2.42933
WBGene00236797		Y71G12B.44	1.9e-05	2.42782
WBGene00201966		C37H5.16	0.00724065	2.42773
WBGene00001779	gst-31	Y53F4B.35	0.00134943	2.42053
WBGene00198213		M03F4.12	0.00750943	2.41903
WBGene00220201		Y73B3A.30	0.00759309	2.41667
WBGene00199132		C37H5.15	0.00759112	2.41576
WBGene00009811		F47B8.10	4.93e-05	2.40849
WBGene00003601	nhr-2	C32F10.6	2.01e-05	2.40603
WBGene00010234	ttr-50	F58B3.9	3.78e-05	2.39984
WBGene00023325		K10F12.1	0.000583313	2.39696
WBGene00017921		F29B9.5	1.94e-11	2.39478
WBGene00022116		Y71F9AL.11	0.00871126	2.39387
WBGene00021527	aakg-3	Y41G9A.3	1.14e-07	2.38795
WBGene00016907		C53H9.2	6.01e-07	2.38001
WBGene00017361		F10E9.12	2.17e-11	2.37881
WBGene00017583		F19B10.1	1.55e-13	2.37018
WBGene00013244		Y56A3A.33	1.68e-09	2.36815
WBGene00007238		C01G10.13	0.00963737	2.36705
WBGene00020999		W03F9.1	8.15e-23	2.36234
WBGene00219298		F55H2.8	0.00267095	2.35806
WBGene00020228		T05A8.2	0.00905806	2.35246
WBGene00050977		F56H9.7	0.0101738	2.35235
WBGene00077684		Y26D4A.21	3.1e-08	2.35169
WBGene00014836		T09F5.12	1.45e-22	2.34958
WBGene00008577		F08G2.5	2.72e-14	2.34922
WBGene00199976		T04C12.24	0.0104914	2.34378
WBGene00198946		C34G6.9	0.0107114	2.33802
WBGene00017462		F14D2.14	1.38e-10	2.32925
WBGene00018712		F52G3.4	0.0109294	2.32723
WBGene00008916	clec-221	F17C11.5	3.1e-12	2.32363
WBGene00019468		K07B1.8	1.2e-09	2.32307
WBGene00010177		F57A8.1	4.73e-19	2.31565
WBGene00012140		T28F4.5	3.17e-14	2.3079
WBGene00044799		ZK686.6	0.000654098	2.2987
WBGene00004840	sls-2.8	Y75B8A.38	0.012455	2.29666
WBGene00000211	asm-1	B0252.2	7.62e-17	2.28718
WBGene00001031	dnj-13	F54D5.8	1.82e-26	2.27835
WBGene00020912		W01A11.7	2.38e-08	2.27788
WBGene00044180		C47E8.11	1.29e-07	2.27768
WBGene00006760	unc-23	H14N18.1	2.99e-21	2.27744
WBGene00020761		T24C4.5	1.92e-15	2.27552
WBGene00019070		F58H7.5	6.26e-05	2.27269
WBGene00000593	col-2	W01B6.7	0.00554267	2.27263
WBGene00014963		Y105C5A.21	0.00324417	2.27146
WBGene00200754		F45D3.12	0.0136745	2.27109
WBGene00195271		F45H7.8	0.0137083	2.27059
WBGene00019890		R05F9.6	4.36e-17	2.26945
WBGene00010244		F58D5.5	1.7e-17	2.26894
WBGene00002263	lea-1	K08H10.1	7.33e-17	2.2574
WBGene00019668	fil-2	K12B6.3	0.000194777	2.25259
WBGene00007656		C17H1.3	0.00241638	2.25231
WBGene00007883		C33A12.4	1.2e-09	2.25012
WBGene00195453		T04C12.15	0.0140231	2.24943
WBGene00002024	hsp-43	C14F11.5	4.16e-18	2.24456
WBGene00016788		C49G7.10	4.57e-12	2.23774
WBGene00014773		F56D5.8	0.013607	2.22375
WBGene00019157		H05C05.1	0.0137568	2.22271
WBGene00020755	grl-31	T24A6.19	0.0149338	2.2225
WBGene00019639		K10F12.7	0.0014599	2.22233
WBGene00019466	tos-1	K07B1.6	1.67e-11	2.21699
WBGene00012572		Y37H2B.1	0.000594966	2.21611
WBGene00015046	nlp-34	B0213.17	4.14e-10	2.21292
WBGene00009178	uggt-2	F26H9.8	5.17e-13	2.20882
WBGene00199899		F53G12.16	0.0151248	2.20855
WBGene00003970	pek-1	F46C3.1	3e-16	2.20609
WBGene00200397		ZK632.17	0.0172714	2.20414
WBGene00016760		C49A9.6	1.08e-12	2.20274
WBGene00017163	dnpp-1	F01F1.9	1.9e-20	2.20222
WBGene00012180		W01D2.3	5.28e-12	2.19616
WBGene00007235		C01G10.8	4.32e-19	2.19124
WBGene00018521		F46H5.5	3.68e-05	2.1867
WBGene00001966	hlh-27	C17C3.10	0.0184969	2.18441
WBGene00235093		C54F6.18	1.53e-06	2.18136
WBGene00010911		M106.3	2.53e-21	2.17666
WBGene00016061	hpo-15	C24G6.6	7.69e-18	2.17588
WBGene00016648	fbxc-2	C44C8.3	6.7e-14	2.17064
WBGene00019073	fbxc-3	F58H7.8	6.7e-14	2.17064
WBGene00016647	fbxc-4	C44C8.2	6.7e-14	2.17064
WBGene00011300		R107.5	2.26e-17	2.16282
WBGene00021843		Y54E10BR.4	3.33e-16	2.161
WBGene00200971		T01B10.13	0.0203381	2.16048
WBGene00044702		F46C3.4	0.00877931	2.15421
WBGene00018069		F35H10.3	1.44e-09	2.15028
WBGene00019983	sti-1	R09E12.3	1.13e-20	2.13844
WBGene00020946		W02D7.11	0.00540504	2.13514
WBGene00200167		F45D3.11	0.0190446	2.13368
WBGene00009999	srsx-35	F53F8.2	0.0146132	2.13098
WBGene00219772	anr-53	Y119D3A.6	0.0150772	2.13098
WBGene00010700	nipi-3	K09A9.1	3.96e-13	2.12859
WBGene00198042		T28F4.7	0.0221873	2.12533
WBGene00013636		Y105C5A.12	4.09e-07	2.11842
WBGene00020271		T05H4.8	0.0171808	2.11828
WBGene00200963		C01B12.10	0.0236892	2.11661
WBGene00018711		F52G3.3	0.0102569	2.11486
WBGene00006448	glod-4	C16C10.10	5.44e-18	2.1112
WBGene00000973	dhs-9	Y32H12A.3	2.8e-18	2.11064
WBGene00201965		F10D11.8	0.0242417	2.11027
WBGene00022289		Y75B7B.2	0.0040651	2.10895
WBGene00021911		Y55B1BR.1	0.0218348	2.1063
WBGene00019818		R02C2.7	0.000178532	2.09696
WBGene00007216		C01A2.4	8.15e-16	2.09436
WBGene00003799	npp-13	Y37E3.15	0.00202347	2.09203
WBGene00004509	rrf-2	M01G12.12	4.72e-16	2.09011
WBGene00001030	dnj-12	F39B2.10	1.28e-20	2.08459
WBGene00200459		F38H4.15	0.0196372	2.0835
WBGene00019529		K08D10.5	0.000160033	2.08324
WBGene00013483	nhr-241	Y69H2.8	0.0257314	2.08176
WBGene00009588		F40F11.3	2.4e-10	2.08002
WBGene00003979	pes-5	T27D12.4	8.77e-06	2.07949
WBGene00021486	lbp-9	Y40B10A.1	7.02e-17	2.07892
WBGene00008850		F15B9.6	1.35e-09	2.07844
WBGene00012607		Y38F1A.4	1.3e-06	2.07581
WBGene00012965	fipr-17	Y48A6B.4	0.0262003	2.07478
WBGene00007631	wht-3	C16C10.12	1.36e-09	2.07457
WBGene00017070	praf-3	D2096.2	6.49e-18	2.06949
WBGene00020481		T13C2.6	4.77e-20	2.06108
WBGene00197723		Y69A2AR.39	0.0274515	2.06015
WBGene00021990		Y59E1B.1	0.0274515	2.06015
WBGene00198403		F15B9.12	0.0217177	2.05839
WBGene00019178	scl-12	H10D18.2	0.0276285	2.05806
WBGene00196986		H01A20.2	0.0268563	2.0573
WBGene00004131	pqn-44	F55A12.9	4.62e-19	2.05684
WBGene00010447		K01A6.5	0.0278769	2.05485
WBGene00077704		F12A10.9	0.0187166	2.05415
WBGene00017161	rabn-5	F01F1.4	8.03e-19	2.05356
WBGene00007237		C01G10.10	2.21e-07	2.05264
WBGene00020227		T05A8.1	0.0280855	2.05248
WBGene00044772		T23E7.6	1.7e-06	2.0501
WBGene00006602	tps-1	ZK54.2	1.52e-12	2.04845
WBGene00006011	srx-120	F49C5.2	0.0283392	2.04841
WBGene00016649	fbxc-1	C44C8.4	1.26e-12	2.03785
WBGene00016646	fbxc-5	C44C8.1	1.26e-12	2.03785
WBGene00013043	arrd-16	Y49E10.24	0.00885281	2.03611
WBGene00002005	hsp-1	F26D10.3	4.12e-19	2.03249
WBGene00219941		F40F11.6	0.030273	2.02722
WBGene00017698		F22B7.9	5.27e-12	2.02588
WBGene00021691		Y48G8AL.13	7.73e-14	2.02302
WBGene00004157	pqn-75	W03D2.1	0.000839302	2.02245
WBGene00017692		F22B7.1	6.02e-11	2.02225
WBGene00019982	srbc-58	R09E12.2	0.025882	2.021
WBGene00020381		T09B4.7	2.68e-09	2.01657
WBGene00017728		F22H10.4	0.028273	2.01615
WBGene00011735	hip-1	T12D8.8	7.38e-17	2.01592
WBGene00017965		F31F7.2	0.000163023	2.0143
WBGene00009205		F28C6.5	1.6e-16	2.01352
WBGene00010989		R03D7.2	3.31e-11	2.01234
WBGene00001577	gem-4	T12A7.1	3.25e-13	2.00864
WBGene00016041		C24A11.2	0.0321636	2.00721
WBGene00012980	efhd-1	Y48B6A.6	8.4e-13	2.00554
WBGene00012190		W02A2.5	0.0147982	2.00512
WBGene00009101		F25B3.4	1.06e-12	2.00209
WBGene00219709	linc-37	K02F3.14	0.00174627	2.00097
WBGene00007772	egrh-1	C27C12.2	1.8e-16	1.99908
WBGene00001493	frm-7	C51F7.1	8.86e-20	1.99889
WBGene00018353	fbxa-182	F42G2.4	5.39e-11	1.99844
WBGene00012477		Y18D10A.4	0.0353095	1.99273
WBGene00009180	nurf-1	F26H11.2	3.45e-19	1.99114
WBGene00011501	rmd-1	T05G5.7	2.88e-14	1.9887
WBGene00200900		F10D11.7	0.034161	1.98698
WBGene00019202		H14N18.2	0.0212572	1.98492
WBGene00022181	pho-9	Y71H2AM.16	1.02e-17	1.9842
WBGene00198914		F25H8.15	0.0345161	1.98359
WBGene00196100		K10C3.8	0.034638	1.98171
WBGene00006775	unc-39	F56A12.1	0.00494449	1.98024
WBGene00206356		T08B2.15	0.00896515	1.97462
WBGene00011230	nud-2	R11A5.2	2.68e-18	1.97422
WBGene00008503		F01G4.4	1.25e-11	1.97101
WBGene00220052		R166.10	0.0358211	1.97037
WBGene00021029		W04D12.1	0.0358211	1.97037
WBGene00001431	fkb-6	F31D4.3	5.32e-17	1.96284
WBGene00003148	mbf-1	H21P03.1	5.34e-18	1.9563
WBGene00198327		F37B12.8	0.0378878	1.95206
WBGene00008881		F16B12.5	0.0403345	1.95163
WBGene00020059	srab-15	R13D11.5	0.0380085	1.95035
WBGene00005818	srw-71	F18E3.6	0.0311148	1.9499
WBGene00016845		C50F7.5	0.0259884	1.94656
WBGene00198278		K03C7.9	0.0406245	1.94597
WBGene00219654	linc-156	C30F8.7	0.0332051	1.94544
WBGene00009702		F44F4.3	3.48e-08	1.94524
WBGene00003695	nhr-105	C06G3.1	9.83e-13	1.94179
WBGene00013331		Y57G11C.42	0.00158277	1.9367
WBGene00201783		R10D12.19	0.0425373	1.93398
WBGene00022092		Y69A2AR.21	1.29e-13	1.93396
WBGene00012872		Y45F10B.8	0.00731861	1.93279
WBGene00010348		H01G02.1	2.46e-12	1.92985
WBGene00200795		C08B11.12	0.0405207	1.92966
WBGene00200931		W07G4.11	0.0406149	1.92833
WBGene00199783		K11D9.7	0.0406149	1.92833
WBGene00019490		K07E3.1	1.49e-12	1.92784
WBGene00005650	srp-9	F09C6.5	0.000267009	1.92714
WBGene00021206		Y17G9B.9	2.5e-08	1.9269
WBGene00017456		F14D2.8	1.59e-07	1.92634
WBGene00045457		F33H12.7	2.08e-08	1.92551
WBGene00017270	numr-1	F08F8.5	5.29e-08	1.92393
WBGene00021352		Y37E3.11	0.00090777	1.92373
WBGene00021352		Y37E3.11	0.00090777	1.92373
WBGene00010874		M05D6.1	7.5e-10	1.92355
WBGene00013331		Y57G11C.42	0.00285617	1.92333
WBGene00011105		R07E3.4	8.88e-11	1.92241
WBGene00001909	his-35	C50F4.13	1.9e-15	1.92012
WBGene00007908		C34B4.3	8.02e-08	1.91689
WBGene00008308		C54E10.3	0.0339896	1.91637
WBGene00000932	dao-6	T05G5.12	1.92e-06	1.91313
WBGene00016997	cebp-1	D1005.3	2.19e-08	1.91073
WBGene00007237		C01G10.10	1.41e-07	1.90889
WBGene00018030		F35B3.3	0.0457567	1.90866
WBGene00022156		Y71G12B.18	0.045969	1.9065
WBGene00219609	linc-7	T22E6.2	6.23e-12	1.90456
WBGene00014979		ZC47.11	0.00609063	1.90326
WBGene00009729		F45E10.2	2.64e-06	1.90258
WBGene00012552	enu-3.5	Y37D8A.12	3.03e-10	1.89989
WBGene00004460	rpn-3	C30C11.2	2.33e-18	1.8997
WBGene00196854		CD4.13	0.0440751	1.89932
WBGene00199983		T04C12.25	0.0442107	1.89854
WBGene00008306		C54E10.1	0.0112936	1.89592
WBGene00003252	mig-21	F01F1.13	0.00338059	1.89566
WBGene00014760		F46A8.2	0.0476508	1.89565
WBGene00009773	lipl-2	F46B6.8	8.88e-06	1.89222
WBGene00009853	arrd-27	F48F7.8	0.000682668	1.89179
WBGene00197334		T25F10.8	0.0482856	1.89121
WBGene00019243	fbxb-72	H24O09.2	0.0292481	1.88563
WBGene00197520		C05C8.10	0.022778	1.88456
WBGene00017061	oac-12	D2063.2	0.022497	1.87296
WBGene00196202		W04D2.8	0.0474928	1.87258
WBGene00000535	cpi-1	K08B4.6	5.52e-13	1.87101
WBGene00016265	nmur-4	C30F12.6	8.69e-10	1.87051
WBGene00044030		Y17G7B.23	0.0330968	1.86589
WBGene00002232	kpc-1	F11A6.1	1.35e-12	1.86485
WBGene00009695		F44F1.3	3.22e-06	1.86459
WBGene00005408	srh-195	R52.7	0.0519461	1.86321
WBGene00000422	ced-8	F08F1.5	0.00441486	1.86268
WBGene00010057		F54D5.15	9.58e-10	1.86141
WBGene00010260	ddx-17	F58E10.3	7.68e-16	1.85977
WBGene00023234		C09G12.t1	0.0492892	1.85834
WBGene00023365		Y34B4A.t1	0.0492892	1.85834
WBGene00023295		F56C11.t1	0.0492892	1.85834
WBGene00014664		C04F12.t1	0.0492892	1.85834
WBGene00014850		VW02B12L.t2	0.0492892	1.85834
WBGene00014695		C33G3.t1	0.0492892	1.85834
WBGene00023371		Y47C4A.t1	0.0492892	1.85834
WBGene00014951		Y76A2B.t2	0.0492892	1.85834
WBGene00014950		Y76A2B.t1	0.0492892	1.85834
WBGene00014748		F30F8.t1	0.0492892	1.85834
WBGene00022566		ZC239.3	0.0492892	1.85834
WBGene00014696		C33G3.t3	0.0492892	1.85834
WBGene00023372		Y47C4A.t2	0.0492892	1.85834
WBGene00206489		F53F1.14	0.000111642	1.85365
WBGene00199201		Y71F9AL.19	0.0499101	1.8532
WBGene00219729	anr-44	T09A12.7	0.0205883	1.85186
WBGene00008496		F01D5.6	1.34e-13	1.8503
WBGene00002269	lec-6	Y55B1AR.1	6.69e-16	1.84899
WBGene00012320	srxa-3	W07A8.4	0.0111938	1.8488
WBGene00045242		C05B5.11	0.0442107	1.84694
WBGene00006699	uba-1	C47E12.5	6.41e-13	1.84475
WBGene00007218		C01A2.6	0.00323489	1.84464
WBGene00022111		Y71F9AL.6	0.0235866	1.84427
WBGene00200561		C10C6.11	0.0272452	1.8442
WBGene00195149		F26H11.8	0.0555326	1.84007
WBGene00006781	unc-45	F30H5.1	1.1e-13	1.83754
WBGene00022872		ZK1240.8	0.00224904	1.83597
WBGene00197468		T02E9.16	0.0523427	1.83461
WBGene00219587	anr-16	F29G6.5	0.001521	1.83376
WBGene00018233		F40E3.6	0.0582741	1.82623
WBGene00002130	inx-8	ZK792.2	1.36e-11	1.82116
WBGene00044034		Y38E10A.28	0.00588122	1.82031
WBGene00023262		C54F6.2	0.00137685	1.81922
WBGene00022587		ZC317.1	0.0586753	1.819
WBGene00000082	adt-1	C02B4.1	3.87e-10	1.81862
WBGene00017563		F18C5.10	1.48e-14	1.81693
WBGene00017908		F28H1.1	2.29e-09	1.81661
WBGene00199137		B0547.34	1.94e-06	1.81599
WBGene00012139		T28F4.4	7.02e-13	1.81441
WBGene00016247		C30B5.6	1.8e-11	1.80967
WBGene00196606		Y15E3A.7	0.0558575	1.80962
WBGene00013380		Y62E10A.14	4.26e-08	1.80843
WBGene00014755		F40F12.8	4.64e-08	1.80767
WBGene00009957		F53B2.8	1.57e-07	1.80756
WBGene00012961		Y47H10A.5	8.16e-08	1.80148
WBGene00219976		F55H12.9	0.0203749	1.80117
WBGene00201964		F25D1.11	0.0279013	1.79973
WBGene00044951		2RSSE.3	0.0572341	1.79907
WBGene00017323	mps-4	F09G8.9	0.062618	1.79675
WBGene00011299	ikke-1	R107.4	2.54e-13	1.79566
WBGene00003589	nex-2	T07C4.9	3.16e-11	1.79176
WBGene00018023	set-11	F34D6.4	0.0306637	1.79069
WBGene00008144	gasr-8	C47E8.6	0.021243	1.78665
WBGene00219902		F18C5.15	0.0255611	1.78556
WBGene00000780	cpn-4	F49D11.8	2.31e-12	1.78527
WBGene00045388	lfor-1	C38C6.8	0.0598007	1.78446
WBGene00007304	ttr-39	C04G2.1	2.65e-06	1.78175
WBGene00010232		F58B3.6	1.38e-11	1.78164
WBGene00016457		C35E7.5	0.0131589	1.78013
WBGene00018730		F53A9.7	1.07e-09	1.77943
WBGene00011772		T14G8.4	5.66e-05	1.7769
WBGene00006611	tre-5	C23H3.7	5.38e-07	1.77501
WBGene00201808		C34F6.16	0.0616814	1.77202
WBGene00198350		T25F10.9	0.0616814	1.77202
WBGene00007667	fbxa-97	C18B12.5	0.00167116	1.77021
WBGene00010359	mam-6	H03G16.2	0.0677859	1.7669
WBGene00012409		Y7A5A.3	0.0675038	1.76636
WBGene00044495		Y54G2A.40	4.04e-05	1.76165
WBGene00008852	ubql-1	F15C11.2	1.5e-15	1.75932
WBGene00007066		3R5.2	0.0637497	1.75868
WBGene00018561	gadr-3	F47D12.5	0.0104534	1.75751
WBGene00202294		C54G7.16	0.0646702	1.75387
WBGene00009382		F34H10.5	0.0303137	1.75353
WBGene00006923	vhp-1	F08B1.1	6.9e-13	1.75294
WBGene00015218		B0507.1	2.98e-08	1.7519
WBGene00019232	ugt-13	H23N18.1	4.5e-09	1.75029
WBGene00004987	spp-2	T08A9.12	1.44e-07	1.74981
WBGene00010475		K01F9.2	2.04e-09	1.7497
WBGene00013837	fbxa-30	ZC47.4	0.000121135	1.74949
WBGene00004153	pqn-71	T23F1.6	1.47e-07	1.74757
WBGene00010877	lact-4	M05D6.4	2.97e-08	1.74713
WBGene00009534		F38B7.3	1.1e-08	1.74456
WBGene00008841		F15A4.6	3.59e-08	1.74071
WBGene00011608		T08D2.3	1.36e-07	1.74018
WBGene00016088	clec-266	C25B8.4	0.0230699	1.74007
WBGene00012813		Y43F8B.2	7.35e-13	1.73497
WBGene00013381	cyp-31A5	Y62E10A.15	2.95e-07	1.73357
WBGene00009947		F52H3.5	5.04e-10	1.73334
WBGene00009974		F53C11.4	7.49e-14	1.73317
WBGene00017440	upb-1	F13H8.7	6.89e-10	1.7315
WBGene00007362	cyp-35C1	C06B3.3	6.17e-05	1.72984
WBGene00015066		B0228.9	0.0686794	1.72953
WBGene00005292	srh-71	T10D4.5	0.0133218	1.72919
WBGene00013789		Y116A8C.9	1.97e-09	1.72919
WBGene00010092		F55C5.2	2.44e-10	1.72731
WBGene00018989		F56F11.2	6.1e-08	1.72557
WBGene00014731		F02E9.8	0.00691449	1.72436
WBGene00009900		F49E12.7	0.0737176	1.72381
WBGene00000056	acr-17	F53E10.2	0.00645888	1.72346
WBGene00021987	fbxa-40	Y59E1A.1	0.0701096	1.72119
WBGene00019719		M01H9.3	2.36e-08	1.71826
WBGene00045386		C02B4.4	0.000780236	1.71711
WBGene00011797		T16G1.3	0.0707932	1.71681
WBGene00007460		C08F11.13	6.66e-07	1.71588
WBGene00008735		F13D2.1	8.63e-10	1.71579
WBGene00010585		K05C4.9	1.21e-06	1.71543
WBGene00023271		F19G12.t1	0.064307	1.71477
WBGene00219907		F19H8.7	0.0612043	1.71418
WBGene00008943	srz-36	F19B2.4	0.0279416	1.7137
WBGene00206465		F57A8.10	0.00258688	1.71093
WBGene00007632		C16C10.13	0.0020273	1.70909
WBGene00012721		Y39E4B.13	1.59e-05	1.70767
WBGene00020262	ferl-1	T05E8.1	0.0100828	1.70709
WBGene00010546		K03H1.11	2.63e-08	1.707
WBGene00198225		K03H1.19	0.0726639	1.70664
WBGene00197545		Y53F4B.55	0.0726639	1.70664
WBGene00197404		K03H1.18	0.0726639	1.70664
WBGene00000763	coq-3	Y57G11C.11	0.00917452	1.70579
WBGene00010481		K01G5.10	8.77e-09	1.70514
WBGene00005511	srh-307	Y59A8B.5	0.0810232	1.70077
WBGene00044280		W02A2.9	1.84e-05	1.69898
WBGene00001732	grl-23	E02A10.2	0.0739522	1.69836
WBGene00014852		W02A11.6	0.0034591	1.69775
WBGene00004169	pqn-89	Y73B6BR.1	1.38e-13	1.69646
WBGene00012603	nspe-6	Y38E10A.25	0.00278793	1.69571
WBGene00001443	fli-1	B0523.5	2.7e-12	1.69515
WBGene00008403		D2013.3	2.96e-05	1.69213
WBGene00219988		F59G1.14	0.0822959	1.69115
WBGene00010146	glb-19	F56C4.3	0.0754274	1.69062
WBGene00021044		W05H7.1	1e-06	1.69018
WBGene00019782		M60.7	0.0495663	1.68943
WBGene00011219	srxa-10	R10E11.7	0.0714753	1.68754
WBGene00011642		T09B9.1	0.000130646	1.68435
WBGene00000379	cct-4	K01C8.10	3.41e-12	1.68169
WBGene00004118	pqn-29	F10F2.9	3.44e-08	1.6809
WBGene00020007		R11F4.1	1.81e-10	1.68063
WBGene00001160	efk-1	F42A10.4	2.37e-09	1.67828
WBGene00000968	dhs-4	T05F1.10	9.88e-06	1.67703
WBGene00000380	cct-5	C07G2.3	8.67e-11	1.67548
WBGene00007913	cyp-36A1	C34B7.3	1.37e-09	1.67522
WBGene00219701	anr-34	F54F2.12	0.0338524	1.67411
WBGene00196111		C33B4.8	0.0858771	1.67336
WBGene00199485		M117.11	0.0710209	1.6725
WBGene00018874	tag-234	F55C12.7	3.19e-06	1.67041
WBGene00001912	his-38	K03A1.6	0.00317361	1.66822
WBGene00220182		Y55F3BL.5	0.0877407	1.66439
WBGene00002980	lgg-1	C32D5.9	2.85e-09	1.66288
WBGene00020030		R12E2.1	1.67e-10	1.66164
WBGene00013079	ttr-26	Y51A2D.11	4.07e-10	1.6598
WBGene00005483	srh-278	T09F5.8	0.0811014	1.65899
WBGene00012268		W04G5.8	0.0713736	1.65884
WBGene00008247	srsx-26	C51E3.1	0.0815741	1.65763
WBGene00021977		Y58A7A.3	1.2e-06	1.65756
WBGene00022840		ZK994.1	0.0918936	1.65728
WBGene00017420		F13B9.2	4.4e-08	1.65693
WBGene00021053	gadr-4	W06A11.2	0.021072	1.65218
WBGene00016315		C32D5.7	2.93e-07	1.6515
WBGene00197733		T25C12.5	0.0936092	1.65054
WBGene00219592	linc-84	F55H12.8	0.00992638	1.64906
WBGene00001037	dnj-19	T05C3.5	1.47e-12	1.64869
WBGene00021331	glrx-10	Y34D9A.6	5.32e-12	1.64842
WBGene00017219		F07F6.7	0.00145336	1.64626
WBGene00019359		K03C7.3	0.0838357	1.64598
WBGene00197424		K11D9.6	0.0838357	1.64598
WBGene00201778		H01A20.5	0.0921259	1.64542
WBGene00013927	clec-95	ZK39.2	0.0925771	1.64445
WBGene00019831		R02F2.1	2.31e-06	1.64437
WBGene00012467	arrd-8	Y17G7B.14	0.00571423	1.64386
WBGene00003821	nst-1	K01C8.9	2.71e-13	1.64279
WBGene00003891	osm-11	F11C7.5	6.51e-13	1.64248
WBGene00199866		H37A05.6	0.0844604	1.64231
WBGene00220134		Y17G7B.25	0.0932073	1.64112
WBGene00001910		C50F4.6	1.04e-05	1.64101
WBGene00189995		C06E7.88	0.00728624	1.64061
WBGene00195421		T25F10.7	0.0852682	1.6383
WBGene00044225		C38D4.10	0.0184997	1.63605
WBGene00200809		T04C12.28	0.0883862	1.63136
WBGene00008975		F20D1.3	4.59e-06	1.63125
WBGene00197534		F38H4.13	0.0984961	1.63014
WBGene00017007		D1007.10	0.0989745	1.62655
WBGene00023304		F58F6.t1	0.0997583	1.6237
WBGene00008609		F09B12.5	0.0598332	1.62311
WBGene00199753		Y97E10B.12	0.0867654	1.62201
WBGene00007571		C14A6.7	0.099425	1.61699
WBGene00018804		F54D10.3	1.64e-06	1.61332
WBGene00010882	atg-7	M7.5	4.56e-11	1.61102
WBGene00010409		H21P03.2	3.51e-09	1.60926
WBGene00008497		F01D5.7	1.25e-06	1.60741
WBGene00016961	vps-32.1	C56C10.3	1.8e-11	1.60698
WBGene00044410		F48E8.8	0.000740484	1.6044
WBGene00021201		Y17G9B.4	0.01083	1.6018
WBGene00219572	linc-146	C51E3.13	0.056298	1.6016
WBGene00009975		F53C11.5	1.36e-12	1.60142
WBGene00017559	mpz-3	F18C5.4	1.04e-05	1.60117
WBGene00012623	fbxa-149	Y38H6C.10	0.000267159	1.59479
WBGene00006698	uaf-2	Y116A8C.35	2.45e-10	1.5946
WBGene00015176	vps-51	B0414.8	8.76e-11	1.59338
WBGene00015517		C06A8.8	1.59e-07	1.59235
WBGene00000502	chp-1	Y110A7A.13	1.94e-11	1.59165
WBGene00007351		C05G5.5	0.0872674	1.59075
WBGene00016128	elpc-4	C26B2.6	1.99e-10	1.59068
WBGene00006684	twk-32	F53C11.6	0.0965213	1.58998
WBGene00010314		F59B2.12	0.0781001	1.58846
WBGene00002131	inx-9	ZK792.3	4.66e-07	1.58684
WBGene00008037		C40C9.4	0.0960451	1.58618
WBGene00010470	cdr-4	K01D12.11	1.07e-10	1.5842
WBGene00010006		F53H2.3	0.00205119	1.58333
WBGene00010940		M163.8	0.00892744	1.58163
WBGene00008398		D2005.3	4.31e-10	1.57296
WBGene00206469		F58D2.5	0.0792635	1.57293
WBGene00007689		C18E9.9	2.96e-09	1.57051
WBGene00196428		Y37E3.27	0.099803	1.56994
WBGene00022484	fbxa-77	Y119D3B.6	4.19e-06	1.56983
WBGene00015973		C18E3.4	0.0800323	1.56761
WBGene00003168	mec-4	T01C8.7	0.0037329	1.56534
WBGene00020118		R155.4	0.000197335	1.56512
WBGene00194713		F19B10.13	0.00909337	1.56492
WBGene00002211	kin-30	M01B2.1	0.00261342	1.56061
WBGene00003543	nas-24	F20G2.4	0.0198658	1.55834
WBGene00021489		Y40B10A.4	0.00106826	1.55639
WBGene00004236	ptr-22	Y80D3A.7	9.05e-06	1.55377
WBGene00017225	fbxa-52	F07G6.6	0.0208778	1.5529
WBGene00021354	fpn-1.1	Y37E3.16	3.65e-09	1.55078
WBGene00006706	ubc-9	F29B9.6	1.1e-11	1.55013
WBGene00021011		W03G1.5	0.0100932	1.54788
WBGene00009405		F35C11.6	1.59e-05	1.54259
WBGene00021244		Y22D7AL.4	0.0344201	1.54236
WBGene00017385		F11G11.5	2.37e-09	1.5383
WBGene00009935		F52E10.4	0.00046904	1.53747
WBGene00005517	sri-5	F28D9.2	0.0728088	1.53442
WBGene00008366	tpra-1	D1046.5	1.91e-09	1.5338
WBGene00044070	set-18	T22A3.4	9.97e-08	1.53233
WBGene00044348		Y71G12B.31	0.00477306	1.52816
WBGene00019280		K01A2.5	5.93e-09	1.52511
WBGene00008572		F08B12.4	7.89e-09	1.5238
WBGene00011104	cut-5	R07E3.3	0.0011694	1.51891
WBGene00219563	linc-95	C32A3.8	0.00459837	1.51603
WBGene00007322		C05B5.5	0.0191156	1.51555
WBGene00010977		R02D5.3	7.55e-07	1.51296
WBGene00012389		Y6B3B.4	1.59e-07	1.5117
WBGene00003602	nhr-3	H01A20.1	1.26e-06	1.5084
WBGene00219615	linc-109	W09D10.7	0.0003981	1.50541
WBGene00006470	tag-120	F40F9.2	4.53e-09	1.50447
WBGene00011984		T24C2.5	0.000263894	1.50296
WBGene00011209		R10E8.3	1.47e-06	1.50279
WBGene00006623	try-5	K07B1.1	0.00477599	1.50135
WBGene00008263		C53A5.2	0.0984882	1.5013
WBGene00044758		Y37H2A.12	0.000104726	1.50089
WBGene00219681	anr-6	F25B4.17	0.0714753	1.49918
WBGene00012189		W02A2.4	2.35e-05	1.49709
WBGene00012212		W02D9.6	0.00869874	1.49698
WBGene00016561	eri-6	C41D11.1	0.00268234	1.49441
WBGene00009078	rpb-12	F23B2.13	5.65e-07	1.49365
WBGene00017482	set-9	F15E6.1	8.52e-08	1.4921
WBGene00012101	zip-10	T27F2.4	1.93e-05	1.49068
WBGene00000121	aly-2	F23B2.6	3.63e-10	1.49018
WBGene00219650	linc-56	C14A11.12	0.0429483	1.48988
WBGene00017336	ugt-41	F10D2.11	0.000478185	1.48687
WBGene00195043		Y57G11C.1135	0.0337859	1.48665
WBGene00019976	fbxa-195	R09B5.1	0.0585219	1.48391
WBGene00014907	fbxa-117	Y51A2A.9	0.0469673	1.48063
WBGene00006649	tth-1	F08F1.8	1.65e-08	1.4793
WBGene00017422		F13C5.1	0.0138508	1.47856
WBGene00022454		Y110A7A.2	0.0778327	1.47828
WBGene00016923		C54F6.5	0.0164177	1.47824
WBGene00012457	acbp-6	Y17G7B.1	0.00318959	1.47674
WBGene00020073	sdz-28	R52.1	0.0740822	1.47615
WBGene00016310		C32D5.1	0.000954227	1.47265
WBGene00014196		ZK1053.1	0.0554645	1.47117
WBGene00021339		Y34F4.4	1.02e-05	1.47035
WBGene00219983		F58D5.11	0.053429	1.46976
WBGene00020318		T07F8.1	0.0325488	1.46844
WBGene00044472	dct-8	F56D6.10	0.0492892	1.46622
WBGene00000683	col-109	Y38C1BA.3	1.8e-08	1.46533
WBGene00007624	hrde-1	C16C10.3	1.01e-05	1.459
WBGene00194934		ZK809.9	0.0225645	1.45794
WBGene00002010	hsp-6	C37H5.8	4.4e-09	1.45063
WBGene00009951		F53A2.3	0.0220712	1.45037
WBGene00003989	pfn-1	Y18D10A.20	1.24e-09	1.45018
WBGene00001763	gst-15	F37B1.4	0.010492	1.44899
WBGene00014014		ZK632.5	4.42e-08	1.44811
WBGene00021050		W05H9.3	1.73e-07	1.44658
WBGene00016785		C49G7.7	0.00263291	1.44622
WBGene00007390	lmtr-3	C06H2.6	0.0600265	1.44539
WBGene00007779		C27D8.3	3.06e-08	1.44519
WBGene00012576		Y37H9A.1	5.63e-06	1.44178
WBGene00005657	srr-6	C13D9.1	0.000971804	1.44123
WBGene00011040		R05H5.5	1.31e-06	1.4402
WBGene00008464		E02H4.6	0.0879599	1.43571
WBGene00020795		T25D1.3	0.0321535	1.4354
WBGene00016305	fbxc-57	C32B5.12	0.0772982	1.43499
WBGene00007890		C33A12.19	1.81e-05	1.43294
WBGene00012158	ucr-2.1	VW06B3R.1	2.17e-07	1.43222
WBGene00012840	grsp-1	Y43F8C.20	2.17e-05	1.43049
WBGene00017396		F12A10.7	0.0929263	1.428
WBGene00000247	bec-1	T19E7.3	2.14e-08	1.42645
WBGene00021253		Y22D7AL.15	9.83e-08	1.42377
WBGene00021526		Y41G9A.2	0.00173951	1.42313
WBGene00020859	bath-25	T27C10.4	0.0089308	1.4229
WBGene00000672	col-97	ZK1010.7	8.5e-06	1.42105
WBGene00013637		Y105C5A.13	0.0970809	1.42097
WBGene00011741		T12G3.6	0.000315123	1.42033
WBGene00219734	linc-128	T21H3.11	0.0615312	1.41985
WBGene00023458		M02E1.3	0.00287207	1.41882
WBGene00011039		R05H5.4	1.66e-06	1.41404
WBGene00017075	nap-1	D2096.8	7.58e-10	1.41317
WBGene00016014		C23G10.7	7.21e-09	1.40755
WBGene00010053		F54D5.9	1.21e-07	1.4045
WBGene00000174	aqp-6	C32C4.2	0.0450101	1.40414
WBGene00008777		F13H10.6	1.34e-06	1.40408
WBGene00021865	fbxa-66	Y54F10BM.11	0.0254405	1.40393
WBGene00012273		W05B2.7	0.000151158	1.40067
WBGene00021239		Y20F4.4	8.57e-07	1.40038
WBGene00012684		Y39B6A.25	4.34e-05	1.39756
WBGene00010362	enu-3.1	H04D03.1	4.08e-06	1.39698
WBGene00013568		Y75B12B.3	0.00498307	1.39614
WBGene00013764		Y113G7B.15	0.0788046	1.39375
WBGene00021451	mltn-8	Y39D8B.3	0.0549124	1.39215
WBGene00003415	mars-1	F58B3.5	0.000282038	1.38896
WBGene00015229	fbxa-125	B0511.3	0.000425428	1.38859
WBGene00017247		F08D12.3	0.00261166	1.38804
WBGene00020031	suco-1	R12E2.2	2.01e-07	1.38707
WBGene00009102		F25B3.5	0.000216998	1.38671
WBGene00016469		C36B7.6	1.37e-08	1.38229
WBGene00000378	cct-2	T21B10.7	1.2e-06	1.38217
WBGene00011313		T01B7.8	0.000365229	1.38142
WBGene00007324		C05B5.8	0.00122073	1.3813
WBGene00019760	calu-1	M03F4.7	1.93e-07	1.3773
WBGene00023284		F41B5.1	0.0191517	1.37597
WBGene00007630	har-1	C16C10.11	7.65e-07	1.37412
WBGene00001554	gcy-34	M04G12.3	0.0303209	1.37366
WBGene00000659	col-84	K12D12.3	0.0798832	1.37345
WBGene00019938		R07E4.5	0.000150399	1.37333
WBGene00018525		F47B3.1	1.3e-05	1.37331
WBGene00020658		T21F4.1	1.34e-08	1.3727
WBGene00019920	acs-15	R07C3.4	0.000903279	1.3715
WBGene00005550	sri-38	D2062.8	0.0993549	1.36943
WBGene00010845		M03C11.8	2.43e-07	1.36709
WBGene00008117	gsr-1	C46F11.2	1.51e-06	1.36662
WBGene00016670	ilys-3	C45G7.3	0.0856211	1.36506
WBGene00004143	pqn-59	R119.4	2.98e-08	1.36485
WBGene00011573	anmt-3	T07C12.9	3.64e-05	1.36424
WBGene00011449		T04H1.2	3.56e-08	1.36348
WBGene00010260	ddx-17	F58E10.3	2.17e-08	1.36281
WBGene00007811		C29F7.2	0.000122551	1.36186
WBGene00016129		C26B2.7	3.74e-06	1.35701
WBGene00194869		K01A6.8	0.0138508	1.35595
WBGene00001876	his-2	T10C6.13	0.0692748	1.35245
WBGene00010183	fipr-13	F57A8.8	0.000478185	1.35238
WBGene00006863	gyg-1	F56B6.4	3.85e-07	1.35198
WBGene00018097	clec-208	F36F12.6	0.0355276	1.35036
WBGene00017305	nspb-12	F09F7.8	7.3e-06	1.3498
WBGene00008880		F16B12.4	2.74e-07	1.34918
WBGene00020112	pfd-5	R151.9	1.5e-07	1.34893
WBGene00000381	cct-6	F01F1.8	1.68e-08	1.34733
WBGene00008910		F17C8.3	0.000505707	1.34698
WBGene00018428	fbxa-183	F44E7.6	0.01502	1.34525
WBGene00003072	lrp-2	T21E3.3	2.76e-06	1.34475
WBGene00206361		K02G10.15	0.00274546	1.34391
WBGene00019006	spg-20	F57B10.9	8.53e-06	1.34293
WBGene00007652		C17G1.5	2.55e-05	1.34128
WBGene00017074		D2096.7	8.09e-07	1.34114
WBGene00016520		C39B5.2	0.0507051	1.34102
WBGene00007764		C27B7.7	0.000302844	1.33904
WBGene00020315		T07E3.4	4.76e-05	1.33893
WBGene00015972		C18E3.3	3.81e-05	1.33832
WBGene00015306		C01G5.4	0.00481351	1.33617
WBGene00219984		F58D5.12	0.0904624	1.3358
WBGene00017375	pbo-6	F11C7.1	0.0136613	1.33525
WBGene00010174		F56H9.2	2.75e-06	1.33508
WBGene00023417	swm-1	C25E10.9	0.0446411	1.33391
WBGene00001440	fkh-8	F40H3.4	0.0349622	1.33324
WBGene00000820	csp-2	Y73B6BL.7	0.00934456	1.33318
WBGene00021357		Y37E11AL.1	0.0650407	1.33262
WBGene00014871		Y37H9A.5	0.00644129	1.33237
WBGene00003827	ntl-4	C49H3.5	1.73e-08	1.33074
WBGene00008976	plp-2	F20D1.4	0.059005	1.32971
WBGene00008031		C39E9.7	0.00254441	1.32862
WBGene00016406		C34D10.1	0.00061131	1.32632
WBGene00019372		K03H9.3	0.00744475	1.32525
WBGene00018204		F39F10.4	0.0240605	1.32341
WBGene00020914	sulp-6	W01B11.2	0.000125801	1.32279
WBGene00016596		C42D4.3	0.000502432	1.32232
WBGene00044406		F02A9.7	0.079979	1.32203
WBGene00206494		C15H11.16	0.0729174	1.32156
WBGene00015002		B0034.1	0.000124311	1.31757
WBGene00013510		Y71A12B.13	0.0375594	1.31557
WBGene00008777		F13H10.6	0.00102958	1.3154
WBGene00020237	phat-4	T05B4.3	1.21e-05	1.31011
WBGene00219702	linc-138	F54H5.13	0.0666033	1.30949
WBGene00005188	srg-31	T07H8.5	0.044997	1.30939
WBGene00014181		ZK1010.8	0.000268565	1.30919
WBGene00016894		C53B7.3	0.000520451	1.30875
WBGene00004778	ser-3	K02F2.6	7.47e-06	1.3085
WBGene00000064	act-2	T04C12.5	9.79e-07	1.30843
WBGene00010480		K01G5.9	1.66e-06	1.30659
WBGene00013478		Y69E1A.8	0.000493245	1.30479
WBGene00021055		W06A11.4	0.0073262	1.30074
WBGene00015211		B0496.2	0.0620846	1.30059
WBGene00020678		T22B11.4	1.51e-05	1.29966
WBGene00010091	ssp-35	F55C5.1	1.21e-05	1.29897
WBGene00004146	pqn-63	T06E4.11	1.73e-05	1.2973
WBGene00022445		Y110A2AL.9	0.0736892	1.29708
WBGene00019842		R02F11.4	4.79e-07	1.29691
WBGene00022204		Y73B3A.2	0.00178789	1.295
WBGene00003515	myo-3	K12F2.1	1.08e-06	1.29493
WBGene00016759		C49A9.5	0.000912375	1.29419
WBGene00018702		F52E4.5	2.62e-06	1.29207
WBGene00004567	rrn-2.1	F31C3.11	0.0160726	1.29154
WBGene00045261		H29C22.1	0.0247884	1.29073
WBGene00013008	clec-146	Y48E1B.9	0.00290784	1.2907
WBGene00009439	mlcd-1	F35G12.1	0.0697079	1.28954
WBGene00018398	sptl-2	F43H9.2	3.75e-07	1.289
WBGene00004703	rsp-6	C33H5.12	0.00355405	1.28873
WBGene00010476	rnf-113	K01G5.1	8.42e-07	1.2884
WBGene00004356	rhi-1	F46H6.1	3.84e-05	1.28269
WBGene00194742		F37C12.21	0.0565408	1.27249
WBGene00021853		Y54F10AM.11	0.0538995	1.27018
WBGene00019888	btbd-10	R05F9.1	3.15e-07	1.27
WBGene00000889	cyn-13	Y116A8C.34	9.19e-07	1.26996
WBGene00001666	gpa-4	T07A9.7	0.0616182	1.26835
WBGene00001398	fat-6	VZK822L.1	3.4e-07	1.2663
WBGene00004231	ptr-17	Y18D10A.7	1.51e-05	1.266
WBGene00000531	clh-4	T06F4.2	0.00222045	1.26512
WBGene00012398		Y6E2A.4	0.0364558	1.26245
WBGene00008298		C54D10.3	1.51e-05	1.2619
WBGene00020585	clec-178	T19E7.1	0.0353725	1.26135
WBGene00008628	ttr-21	F09F3.6	0.000327028	1.26089
WBGene00015925		C17H11.5	0.0410371	1.26044
WBGene00006789	unc-54	F11C3.3	3.16e-06	1.25774
WBGene00022383		Y95B8A.2	0.00011403	1.25749
WBGene00044757		Y55F3BR.11	0.0025832	1.25743
WBGene00219745	linc-90	W07B3.3	0.0563882	1.25683
WBGene00219659	anr-36	C37C3.15	0.0354041	1.25532
WBGene00017779	gtr-1	F25E2.1	0.0528233	1.25504
WBGene00000936	dbl-1	T25F10.2	1.67e-05	1.25364
WBGene00018145		F37C4.5	2.45e-05	1.25293
WBGene00019411		K05F1.10	4.08e-05	1.25273
WBGene00004945	sop-2	C50E10.4	0.000268565	1.25235
WBGene00022233	ipla-6	Y73B6BL.4	2.26e-07	1.25198
WBGene00009061		F22G12.1	0.0529189	1.25099
WBGene00007107	pfd-4	B0035.4	2.77e-06	1.25011
WBGene00020660		T21G5.2	0.0015144	1.24395
WBGene00219912		F22H10.10	0.0107256	1.24113
WBGene00013569	bath-36	Y75B12B.4	0.000264076	1.24081
WBGene00019893	sgt-1	R05F9.10	5.05e-08	1.23722
WBGene00044588		ZK1236.9	0.0886864	1.23712
WBGene00007419		C07E3.9	0.000121396	1.23614
WBGene00013923	ghi-1	ZK20.1	0.000143083	1.23595
WBGene00019335		K02F6.1	0.000540822	1.23396
WBGene00007514	catp-8	C10C6.6	6.51e-08	1.23337
WBGene00011303		R166.3	2.07e-05	1.23316
WBGene00008922		F17C11.11	0.000203754	1.2275
WBGene00021907		Y55B1AR.3	0.0770879	1.22717
WBGene00016739	pitr-1	C48A7.2	0.0181109	1.227
WBGene00007079		AC8.7	0.0336406	1.22644
WBGene00043990		AC8.12	0.0336406	1.22644
WBGene00009123		F25H2.12	1.09e-05	1.22558
WBGene00021457		Y39F10C.1	0.0531666	1.22539
WBGene00015853		C16C8.16	0.000323349	1.22491
WBGene00020019		R12B2.3	0.0272081	1.22378
WBGene00044358		Y71G12B.33	0.049719	1.22341
WBGene00013026		Y49A3A.3	3.78e-05	1.22328
WBGene00001812	haf-2	F43E2.4	6.4e-05	1.22226
WBGene00022599		ZC395.10	1.29e-07	1.22147
WBGene00219964		F52G3.6	0.0067061	1.22147
WBGene00007537	fipr-8	C12D8.6	0.00119365	1.22056
WBGene00001483	fog-3	C03C11.2	0.00124073	1.22006
WBGene00000294	cas-1	F41G4.2	2.2e-05	1.21991
WBGene00010666		K08E4.2	0.0106079	1.21475
WBGene00000687	col-113	C34D4.15	0.00131533	1.21438
WBGene00021072		W07B8.4	0.0432963	1.21409
WBGene00018729		F53A9.6	7.39e-06	1.21232
WBGene00009433		F35E12.9	0.000378855	1.21159
WBGene00009801	ipla-2	F47A4.5	0.000811833	1.21155
WBGene00008344		C56A3.5	6.38e-06	1.21078
WBGene00009291	clec-264	F31D4.4	0.00292446	1.2105
WBGene00017471		F14H12.3	0.000164497	1.20794
WBGene00018352	fbxc-20	F42G2.3	0.0164954	1.20613
WBGene00016337	fbxb-38	C33C12.5	0.096251	1.20613
WBGene00004897	snb-1	T10H9.4	2.32e-05	1.20572
WBGene00014987		ZK637.6	0.017358	1.20545
WBGene00012117		T28B11.1	2.26e-07	1.20363
WBGene00022569		ZC239.6	0.000162561	1.20248
WBGene00007366		C06B3.7	0.0342638	1.20131
WBGene00002368	let-99	K08E7.3	0.00022832	1.20096
WBGene00195147		F14E5.8	0.079979	1.20046
WBGene00008143		C47E8.4	0.000100616	1.19989
WBGene00044756		F58F12.4	0.00247714	1.1989
WBGene00019989		R09F10.8	0.0284252	1.19851
WBGene00019057		F58F9.3	5.97e-05	1.19848
WBGene00015892		C17C3.9	0.0706134	1.19844
WBGene00015293		C01C4.3	0.000262623	1.19778
WBGene00017262		F08F3.4	4.03e-06	1.19762
WBGene00000883	cyn-7	Y75B12B.2	1.72e-06	1.19742
WBGene00022479	fbxa-36	Y119D3A.4	0.0787182	1.19725
WBGene00016509	adss-1	C37H5.6	0.000160033	1.19679
WBGene00003674	nhr-84	T06C12.7	0.00215381	1.19615
WBGene00006619	try-1	ZK546.15	0.0252032	1.19546
WBGene00008932		F18A11.5	0.00110497	1.19477
WBGene00015858		C16D9.3	0.0719261	1.19474
WBGene00019770		M04F3.4	0.000911835	1.19347
WBGene00016468		C36B7.5	0.00106703	1.1915
WBGene00018523	lact-1	F46H5.8	0.0286133	1.1893
WBGene00044350		Y73B6BL.44	0.00383543	1.18905
WBGene00011959	nyn-1	T23G4.3	0.000112851	1.18834
WBGene00017344		F10E7.2	6.31e-05	1.18824
WBGene00019461		K07A3.3	0.0338551	1.18723
WBGene00012671		Y39B6A.9	0.079383	1.18714
WBGene00023159		W06H8.5	8.55e-07	1.18398
WBGene00009504		F37B12.1	0.000129438	1.18243
WBGene00004208	ptc-1	ZK675.1	2.77e-06	1.18008
WBGene00001879	his-5	F45F2.3	0.0481735	1.17971
WBGene00018647		F49F1.7	0.0328804	1.17773
WBGene00018668	bath-2	F52C6.11	0.0086727	1.17427
WBGene00019953	wapl-1	R08C7.10	0.0582894	1.17403
WBGene00044316		F41G3.21	0.0861666	1.174
WBGene00004317	rbg-1	F20D1.6	0.000999897	1.17396
WBGene00011405	clec-155	T04A8.3	0.00983005	1.17319
WBGene00004704	rsp-7	D2089.1	2.2e-06	1.17313
WBGene00004903	snf-4	Y46G5A.25	0.00276474	1.17289
WBGene00015048	faah-2	B0218.2	0.00297537	1.17232
WBGene00015504		C06A5.6	0.000696464	1.17125
WBGene00003884	osm-3	M02B7.3	0.0135272	1.16945
WBGene00017108	cyp-43A1	E03E2.1	1.58e-05	1.169
WBGene00016239		C30A5.4	0.0760434	1.16753
WBGene00021022		W04B5.5	0.000165799	1.16646
WBGene00008974	tbc-1	F20D1.2	0.000123661	1.16631
WBGene00017098		E02D9.1	0.0023076	1.16617
WBGene00017727		F22H10.3	2.72e-06	1.16586
WBGene00019264		H35B03.2	0.0534126	1.16558
WBGene00009222	fbxa-95	F28F8.4	0.0216367	1.16499
WBGene00020710		T23B3.2	9.54e-05	1.1638
WBGene00018764		F53F10.2	7.11e-06	1.16299
WBGene00011548		T06G6.6	2.43e-06	1.16261
WBGene00013838	fbxa-31	ZC47.5	0.000384125	1.16246
WBGene00020092	pcf-11	R144.2	3.23e-06	1.161
WBGene00008970		F20C5.5	0.0739297	1.1604
WBGene00006941	wnk-1	C46C2.1	2.5e-05	1.15679
WBGene00014826		R13H4.2	0.00995857	1.15417
WBGene00007541	fipr-4	C12D8.14	0.000314862	1.15382
WBGene00013387		Y62F5A.9	0.0377351	1.15247
WBGene00010825		M01G12.14	0.0146326	1.14854
WBGene00006727	ubq-1	F25B5.4	1.13e-06	1.14782
WBGene00017726		F22H10.2	0.00562272	1.14691
WBGene00000534	cpi-2	R01B10.1	9.44e-06	1.14627
WBGene00044289		Y37F4.8	0.0526529	1.14445
WBGene00003598	nhl-2	F26F4.7	1.98e-05	1.14298
WBGene00013756	ftr-1	Y113G7B.4	0.00301478	1.1427
WBGene00011734	mlc-5	T12D8.6	1.6e-06	1.14258
WBGene00015817		C16A11.4	1.43e-05	1.14009
WBGene00020964	polq-1	W03A3.2	1.87e-05	1.14001
WBGene00016653		C44E4.4	1.08e-06	1.13996
WBGene00015460		C05C8.1	6.14e-05	1.13981
WBGene00000184	arf-6	Y116A8C.12	3.13e-05	1.13972
WBGene00016782	phat-3	C49G7.4	0.000375978	1.13848
WBGene00021792		Y52D5A.1	0.0490698	1.138
WBGene00004268	rab-5	F26H9.6	2.91e-06	1.1379
WBGene00006391	taf-9	T12D8.7	0.000133325	1.13428
WBGene00022229		Y73B6A.2	0.0531666	1.1314
WBGene00006627	tsp-1	C02F5.8	0.0130124	1.12866
WBGene00011870		T20G5.8	0.0108118	1.1284
WBGene00017796		F25G6.1	0.00187205	1.12816
WBGene00007374		C06C3.3	0.0949749	1.12621
WBGene00017901	igeg-1	F28E10.2	0.000144192	1.12358
WBGene00017052		D2024.4	0.000143172	1.12355
WBGene00011643	slc-17.9	T09B9.2	0.00559539	1.12347
WBGene00020862	fip-2	T27E4.4	0.000314862	1.12229
WBGene00012084	npr-15	T27D1.3	0.0482958	1.12214
WBGene00009069		F23A7.4	0.00012261	1.12199
WBGene00022042	icd-2	Y65B4BR.5	4.06e-05	1.1218
WBGene00010293	fbxa-108	F59A1.7	0.00355743	1.11906
WBGene00019511		K08A2.1	0.00225216	1.11869
WBGene00000059	acr-20	R06A4.10	0.0570389	1.1186
WBGene00019400		K04G7.1	8.16e-05	1.11833
WBGene00018303		F41G3.10	0.00383919	1.11803
WBGene00020764		T24C12.1	0.0630181	1.11789
WBGene00004096	pqm-1	F40F8.7	8.09e-06	1.11607
WBGene00009433		F35E12.9	0.00308525	1.11579
WBGene00007786	rmd-2	C27H6.4	2.78e-05	1.11437
WBGene00008658	clec-152	F10F2.6	0.0090069	1.11231
WBGene00012593	nspe-7	Y38E10A.15	0.0251807	1.11104
WBGene00014805		K08H10.5	0.0876124	1.10905
WBGene00000803	csb-1	F53H4.1	0.00357901	1.10903
WBGene00019772		M04G7.1	0.00248086	1.10884
WBGene00018350	ifo-1	F42C5.10	8.42e-06	1.10873
WBGene00018522		F46H5.7	1.38e-05	1.10792
WBGene00044078	tag-243	T04A8.4	0.00869874	1.10772
WBGene00044301	lgc-28	D2062.12	0.0947524	1.10651
WBGene00009584	drap-1	F40F9.7	2.53e-06	1.10495
WBGene00018595	fbxa-145	F48C1.2	0.0352652	1.10438
WBGene00006375	syp-1	F26D2.2	0.000502217	1.10306
WBGene00017737		F23C8.8	0.00222063	1.0988
WBGene00009878		F49C12.9	5.15e-05	1.09869
WBGene00016438		C35B8.3	0.000163817	1.09859
WBGene00006371	syx-3	F35C8.4	0.000206344	1.097
WBGene00009241		F28H7.8	0.00287344	1.09626
WBGene00011116	pdcd-2	R07E5.10	0.000453792	1.09537
WBGene00011736		T12D8.9	6.32e-05	1.09459
WBGene00008602	oac-14	F09B9.1	0.00328294	1.09374
WBGene00007762		C27B7.5	0.000436613	1.09331
WBGene00008766		F13G3.6	0.000316264	1.09173
WBGene00012564	fbxa-107	Y37H2A.4	0.00396081	1.09157
WBGene00044720		Y53F4B.42	0.00563331	1.0899
WBGene00020757	ucr-2.3	T24C4.1	0.00010108	1.08962
WBGene00015741		C13F10.1	0.0461246	1.08877
WBGene00018154	exos-9	F37C12.13	3.13e-05	1.0868
WBGene00003762	nlp-24	F35B12.7	1.81e-05	1.08551
WBGene00018782	cct-3	F54A3.3	3.36e-05	1.08526
WBGene00004249	pvf-1	Y39A3CL.6	0.0118246	1.08499
WBGene00000090	age-1	B0334.8	2.34e-05	1.0847
WBGene00004205	psr-1	F29B9.4	0.000192789	1.08459
WBGene00000705	col-131	C39E9.3	0.00034843	1.08385
WBGene00002078	xpo-1	ZK742.1	5.92e-05	1.08316
WBGene00016495		C37C3.1	4.23e-05	1.083
WBGene00016411		C34E10.10	0.000327028	1.08255
WBGene00020601		T20B12.3	3.73e-05	1.08216
WBGene00012498		Y24F12A.3	0.0573358	1.08021
WBGene00008130	fbxa-140	C47B2.1	0.0124801	1.07951
WBGene00003020	lin-35	C32F10.2	0.000172801	1.07895
WBGene00010281		F58G11.3	0.00289747	1.07695
WBGene00007196		B0513.4	0.0222183	1.07663
WBGene00011190	swt-6	R10D12.9	0.000276779	1.07634
WBGene00021945	lem-4	Y55F3BR.8	0.000171961	1.07596
WBGene00011298		R107.2	0.000377311	1.07449
WBGene00015776	dct-1	C14F5.1	0.00931251	1.07173
WBGene00014088		ZK809.8	0.0471535	1.07093
WBGene00000377	cct-1	T05C12.7	0.000184073	1.07061
WBGene00020887		T28B4.4	0.00634095	1.06978
WBGene00013596	nyn-2	Y87G2A.7	0.000478185	1.06977
WBGene00003092	lys-3	Y22F5A.6	0.0374298	1.06835
WBGene00021097	cdc-37	W08F4.8	3.64e-05	1.06818
WBGene00016702		C46A5.6	0.00012012	1.06688
WBGene00008051	lron-4	C41C4.3	0.0499101	1.06673
WBGene00013119		Y51H4A.25	0.00320156	1.06634
WBGene00002064	iff-1	T05G5.10	5.82e-06	1.06571
WBGene00019234	ugt-8	H23N18.3	0.00659457	1.06564
WBGene00013763		Y113G7B.14	6.3e-05	1.06557
WBGene00021171		Y8A9A.2	0.012029	1.06534
WBGene00010193	btb-20	F57C2.1	0.00292939	1.06474
WBGene00011185		R10D12.1	0.0110506	1.06357
WBGene00001772	gst-24	F37B1.1	0.0122193	1.06214
WBGene00007236		C01G10.9	0.000353933	1.0617
WBGene00021048		W05H9.1	0.00550242	1.05975
WBGene00013181		Y53H1B.2	0.00557797	1.05957
WBGene00016976		C56E10.3	0.0618898	1.05869
WBGene00010682		K08F8.5	0.0172714	1.05692
WBGene00020534	fbxc-49	T16A1.3	0.0747623	1.0567
WBGene00010245		F58D5.6	0.035417	1.05603
WBGene00013808	sfa-1	Y116A8C.32	8.53e-05	1.05418
WBGene00003041	lin-61	R06C7.7	4.82e-05	1.05342
WBGene00021898		Y54G2A.36	0.00200773	1.05225
WBGene00012551	cec-7	Y37D8A.11	0.000219364	1.05225
WBGene00008661		F10G8.1	0.00318578	1.05214
WBGene00044924		M106.7	0.0038562	1.05142
WBGene00000698	col-124	C24F3.6	4.55e-05	1.05074
WBGene00007878		C33A11.2	0.0169655	1.05038
WBGene00015357		C02F12.8	0.00165509	1.05037
WBGene00015616		C08G5.3	0.0485369	1.0498
WBGene00018178		F38E1.3	0.0214677	1.04924
WBGene00013080		Y51A2D.13	1.94e-05	1.04907
WBGene00001424	fis-1	F41G3.4	0.0741566	1.04892
WBGene00077453		Y62F5A.12	0.0116176	1.04842
WBGene00007007	mak-2	C44C8.6	0.00265001	1.04694
WBGene00021369	siah-1	Y37E11AR.2	0.028228	1.04632
WBGene00022572		ZC239.14	0.00195937	1.04585
WBGene00017674		F21F3.4	0.0106526	1.04504
WBGene00001942	his-68	T23D8.6	0.0770981	1.04443
WBGene00003514	myo-2	T18D3.4	0.000978607	1.04301
WBGene00201467		F36H12.65	0.0279937	1.0423
WBGene00012543	nkcc-1	Y37A1C.1	2.74e-05	1.04145
WBGene00013388		Y62F5A.10	0.00272851	1.04112
WBGene00021349	arl-13	Y37E3.5	0.0999044	1.04048
WBGene00019134		F59H6.3	0.0504984	1.03991
WBGene00007047	wts-1	T20F10.1	0.00226197	1.03936
WBGene00001884	his-10	ZK131.4	0.041714	1.03894
WBGene00001888	his-14	ZK131.8	0.041714	1.03894
WBGene00001900	his-26	ZK131.1	0.041714	1.03894
WBGene00018585		F48A11.4	0.00222063	1.03769
WBGene00021068		W06H8.6	0.000151241	1.03761
WBGene00009720		F45B8.3	0.0089737	1.03677
WBGene00009043		F22B5.5	0.0160469	1.03622
WBGene00011513	fbxa-197	T06C12.4	0.0124136	1.03569
WBGene00021899		Y54H5A.1	0.000178332	1.03559
WBGene00000115	alh-9	F01F1.6	0.000296746	1.03499
WBGene00015852		C16C8.14	0.0183181	1.03493
WBGene00021015	enu-3.3	W03G9.3	0.000952184	1.03414
WBGene00001080	dpy-21	Y59A8B.1	0.00130099	1.03393
WBGene00017823		F26D11.6	0.0594641	1.03388
WBGene00012931		Y47D3A.20	0.0603717	1.03372
WBGene00008317		C54G4.7	0.00070492	1.03296
WBGene00001911	his-37	C50F4.7	0.0012461	1.03283
WBGene00011563	jmjd-4	T07C4.11	0.0199342	1.0322
WBGene00008980	emre-1	F20D1.10	0.00308522	1.03211
WBGene00018664	bath-11	F52C6.7	0.0723604	1.03191
WBGene00021465	ekl-7	Y39G10AR.7	0.00150618	1.03106
WBGene00018781		F54A3.2	0.000207355	1.03042
WBGene00013841	fbxa-33	ZC47.9	0.0800409	1.02807
WBGene00020995		W03F8.6	0.00844173	1.02718
WBGene00016331	obr-4	C32F10.1	2.71e-05	1.02698
WBGene00008657	clec-154	F10F2.5	0.0397503	1.02692
WBGene00011435		T04D3.8	0.07125	1.02553
WBGene00007517	gpx-3	C11E4.2	0.00335234	1.02482
WBGene00020455	fbxa-59	T12B5.8	0.00026756	1.02422
WBGene00010844	prp-3	M03C11.7	4.72e-05	1.02317
WBGene00206357		C09D4.9	0.0602757	1.02269
WBGene00000777	cpn-1	F43G9.9	2.44e-05	1.02247
WBGene00007660		C17H1.7	0.0252779	1.02023
WBGene00002270	lec-7	R07B1.2	0.078201	1.01894
WBGene00016733	phat-2	C46H11.9	0.00785737	1.01806
WBGene00009055		F22D6.14	0.0611482	1.01719
WBGene00017352		F10E7.11	0.0148472	1.01692
WBGene00000603	col-14	C46A5.3	4.1e-05	1.01638
WBGene00000117	alh-11	F42G9.5	0.000239686	1.01621
WBGene00016504		C37C3.12	0.0353778	1.01568
WBGene00016515		C38C3.7	0.0212845	1.01567
WBGene00019975	flp-34	R09A1.5	0.00414176	1.01563
WBGene00022378		Y94H6A.5	0.000125801	1.01539
WBGene00005651	srp-10	F09C6.4	0.0856551	1.0152
WBGene00010564	ath-1	K04G2.5	0.0838804	1.01451
WBGene00008779		F14B4.1	0.0615375	1.01402
WBGene00021810	phf-15	Y53G8AR.2	0.000404246	1.01385
WBGene00013735		Y111B2A.12	0.000301236	1.01378
WBGene00000228	atn-1	W04D2.1	5.86e-05	1.01375
WBGene00015805		C15H9.11	0.0274862	1.01347
WBGene00018208		F39G3.3	0.00142677	1.01298
WBGene00007553		C13G3.1	0.0169748	1.01274
WBGene00004114	pqn-25	D1044.3	0.0210592	1.01124
WBGene00011669		T09F5.10	0.0320004	1.0104
WBGene00021000		W03F9.2	0.0074265	1.00912
WBGene00001259	emb-5	T04A8.14	5.22e-05	1.00698
WBGene00000423	ced-9	T07C4.8	0.00031929	1.00638
WBGene00007393	fbxa-157	C06H5.2	0.0629798	1.006
WBGene00010295	fbxa-193	F59A1.9	0.0106628	1.00599
WBGene00015466	hyls-1	C05C8.9	0.00152464	1.00535
WBGene00018391	rpb-4	F43E2.2	0.000174586	1.00479
WBGene00015816		C16A11.3	0.0842835	1.00451
WBGene00008007		C38D4.7	0.0166521	1.0039
WBGene00001713	grl-4	F42C5.7	0.0218113	1.00283
WBGene00017060		D2063.1	0.0320004	1.00271
WBGene00011304	mnk-1	R166.5	0.00285711	1.0017
WBGene00003771	nlp-33	T19C4.7	0.000713659	1.00147
WBGene00006937	wah-1	Y56A3A.32	0.00109653	1.00079
WBGene00006700	uba-2	W02A11.4	0.00113359	1.00014

## Sheet: set2 UP Heat
wormbase_id	geane_name	sequence	padj	log2FoldChange
WBGene00010092		F55C5.2	0.000148047	1.00337
WBGene00015153		B0348.5	0.0866105	1.00562
WBGene00018730		F53A9.7	0.00343636	1.00573
WBGene00012576		Y37H9A.1	7.53e-05	1.00588
WBGene00003591	nex-4	C37H5.1	0.0788532	1.00616
WBGene00007553		C13G3.1	0.0366142	1.00627
WBGene00019411		K05F1.10	0.000915321	1.00796
WBGene00019920	acs-15	R07C3.4	7.01e-05	1.00841
WBGene00001934	his-60	F55G1.11	0.0398935	1.00873
WBGene00000216	asp-3	H22K11.1	8.57e-09	1.00886
WBGene00009101		F25B3.4	0.000684625	1.00904
WBGene00008439	mfb-1	DY3.6	0.000375095	1.00954
WBGene00003844	odc-1	K11C4.4	0.000111455	1.00964
WBGene00004945	sop-2	C50E10.4	2.74e-06	1.00999
WBGene00005663	sars-1	C47E12.1	2.81e-06	1.01126
WBGene00022233	ipla-6	Y73B6BL.4	2.22e-08	1.01242
WBGene00045038		F13G11.3	0.000298036	1.01242
WBGene00012721		Y39E4B.13	0.0427746	1.01269
WBGene00022493	mrpl-45	Y119D3B.16	1.31e-06	1.01383
WBGene00021759		Y50D7A.11	0.00798115	1.01393
WBGene00018472	nep-16	F45E4.7	0.0283952	1.01425
WBGene00011298		R107.2	0.000174107	1.01439
WBGene00016978		C56G2.3	0.00011248	1.01721
WBGene00013448		Y66D12A.24	0.000335275	1.0176
WBGene00016180		C28C12.4	0.0251645	1.0177
WBGene00018398	sptl-2	F43H9.2	7.71e-07	1.01775
WBGene00012755		Y41C4A.8	0.00206024	1.01878
WBGene00020947		W02F12.2	3.61e-05	1.01929
WBGene00021377		Y37E11B.5	9.09e-07	1.02072
WBGene00016129		C26B2.7	3.03e-06	1.02135
WBGene00000603	col-14	C46A5.3	3.86e-06	1.02251
WBGene00044758		Y37H2A.12	0.000570363	1.02257
WBGene00022631	nekl-2	ZC581.1	0.0017899	1.02484
WBGene00001441	fkh-9	K03C7.2	3.55e-07	1.02515
WBGene00045060		F55B11.7	0.043012	1.02541
WBGene00008298		C54D10.3	3.79e-06	1.02574
WBGene00008028	scl-6	C39E9.4	0.0648678	1.0265
WBGene00003827	ntl-4	C49H3.5	3.4e-09	1.02713
WBGene00015741		C13F10.1	0.0332009	1.02737
WBGene00008210		C49F5.6	0.00530398	1.02773
WBGene00003786	npa-1	VC5.3	5.5e-09	1.02838
WBGene00022517		ZC123.1	2.76e-06	1.02855
WBGene00045433		F49D11.10	1.58e-05	1.03128
WBGene00019520		K08B12.1	0.00247049	1.03316
WBGene00020334	epg-7	T08A9.1	6.23e-08	1.03353
WBGene00006890	vem-1	K07E3.8	1.99e-05	1.03391
WBGene00011313		T01B7.8	0.0151784	1.0341
WBGene00014039		ZK662.2	1.23e-05	1.0342
WBGene00016507	abhd-5.2	C37H5.3	2.03e-06	1.03431
WBGene00013851		ZC101.1	5.7e-05	1.03541
WBGene00015955		C18B2.4	1.26e-06	1.03644
WBGene00010232		F58B3.6	7.27e-09	1.03655
WBGene00012723		Y39G8B.2	0.01112	1.03689
WBGene00022415		Y102A11A.5	0.00102368	1.03727
WBGene00002130	inx-8	ZK792.2	6.41e-07	1.03789
WBGene00021271	spe-47	Y23H5A.4	5.76e-05	1.03798
WBGene00005650	srp-9	F09C6.5	0.063437	1.04049
WBGene00010965	ctc-2	MTCE.31	1.34e-09	1.04084
WBGene00004827	skr-21	K08H2.1	0.0333908	1.0418
WBGene00001345	fos-1	F29G9.4	1.94e-05	1.04201
WBGene00012676	pro-3	Y39B6A.14	3.99e-05	1.04244
WBGene00021934	cct-8	Y55F3AR.3	1.07e-08	1.0442
WBGene00013250		Y57A10A.5	0.000242886	1.04483
WBGene00019772		M04G7.1	0.00525045	1.04632
WBGene00015781		C14F11.6	0.0224821	1.04664
WBGene00020194		T03G6.1	0.00127902	1.04721
WBGene00044662		F26G1.9	0.0967688	1.04888
WBGene00015064		B0228.7	7.71e-07	1.04986
WBGene00019612	gpcp-1	K10B3.6	0.000468803	1.04993
WBGene00017340		F10D7.3	0.000274098	1.05037
WBGene00013106	set-26	Y51H4A.12	4.71e-06	1.05059
WBGene00002152	iars-1	R11A8.6	1.34e-08	1.05065
WBGene00018428	fbxa-183	F44E7.6	0.0262958	1.05297
WBGene00010890	ddb-1	M18.5	4.05e-09	1.0534
WBGene00013026		Y49A3A.3	3e-06	1.05352
WBGene00044720		Y53F4B.42	0.000269362	1.05597
WBGene00000247	bec-1	T19E7.3	3.59e-06	1.05634
WBGene00009824	gpdh-1	F47G4.3	6.81e-05	1.05741
WBGene00001432	fkb-7	B0511.1	0.0289546	1.05794
WBGene00044280		W02A2.9	0.0884846	1.05829
WBGene00018271		F41C3.5	1.95e-09	1.05846
WBGene00004855	sma-1	R31.1	1.07e-10	1.06011
WBGene00021048		W05H9.1	2.69e-05	1.0602
WBGene00012891	sorb-1	Y45F10D.13	0.000310404	1.06029
WBGene00011304	mnk-1	R166.5	5.69e-05	1.06217
WBGene00007501	apc-17	C09H10.7	0.00487289	1.06314
WBGene00001439	fkh-7	F26D12.1	0.000285516	1.06325
WBGene00000294	cas-1	F41G4.2	6.62e-11	1.06343
WBGene00017716		F22F4.1	0.000543407	1.06375
WBGene00020862	fip-2	T27E4.4	2.44e-05	1.06455
WBGene00020886	ttr-6	T28B4.3	6.14e-08	1.06471
WBGene00017361		F10E9.12	0.0146546	1.06561
WBGene00021728		Y49F6C.6	0.0849573	1.06588
WBGene00000623	col-46	Y18H1A.13	0.0325012	1.06691
WBGene00011303		R166.3	0.000208998	1.06767
WBGene00018024		F35A5.1	8.06e-08	1.06899
WBGene00008910		F17C8.3	0.0216656	1.07066
WBGene00000377	cct-1	T05C12.7	1.1e-10	1.07122
WBGene00016520		C39B5.2	0.0844412	1.07174
WBGene00219767	linc-131	Y71G12B.40	0.0876258	1.07394
WBGene00017754		F23F12.8	0.0834002	1.07671
WBGene00003771	nlp-33	T19C4.7	2.91e-05	1.07746
WBGene00013482		Y69H2.7	6.65e-05	1.07748
WBGene00001544	gcy-19	C17F4.6	0.0919514	1.07873
WBGene00015816		C16A11.3	1.22e-05	1.07991
WBGene00013686		Y105E8A.29	0.00179839	1.0803
WBGene00017937		F30H5.3	1.07e-06	1.08113
WBGene00001928	his-54	F07B7.11	0.0650896	1.08126
WBGene00020616		T20D4.10	0.0144924	1.08156
WBGene00016417		C34F11.8	0.00578423	1.0823
WBGene00008861		F15D4.4	0.0784236	1.08288
WBGene00019770		M04F3.4	6.37e-05	1.08319
WBGene00004993	spp-8	C28C12.5	7.81e-07	1.08344
WBGene00009729		F45E10.2	0.0419868	1.08537
WBGene00001440	fkh-8	F40H3.4	0.0900603	1.08593
WBGene00013055		Y50E8A.12	0.00397199	1.08625
WBGene00018523	lact-1	F46H5.8	0.00694256	1.08716
WBGene00000378	cct-2	T21B10.7	1.39e-08	1.08807
WBGene00044788	ttr-38	F35G8.2	0.016699	1.0891
WBGene00003594	nft-1	Y56A3A.13	5.13e-06	1.08966
WBGene00012840	grsp-1	Y43F8C.20	1.45e-06	1.09148
WBGene00019604		K09H11.7	0.000511202	1.09164
WBGene00010041		F54C9.3	8.04e-07	1.09286
WBGene00022569		ZC239.6	6.01e-05	1.09368
WBGene00012969		Y48A6B.8	0.0374095	1.09439
WBGene00015046	nlp-34	B0213.17	0.00519723	1.09632
WBGene00020335	ttr-30	T08A9.2	4.66e-05	1.09925
WBGene00016429		C35A11.2	0.031784	1.10013
WBGene00002280	let-2	F01G12.5	2.57e-08	1.10084
WBGene00008403		D2013.3	0.0105475	1.10271
WBGene00018782	cct-3	F54A3.3	3.41e-11	1.10299
WBGene00001480	fmo-5	H24K24.5	0.00023346	1.10441
WBGene00017304		F09F7.7	3.59e-06	1.10478
WBGene00020914	sulp-6	W01B11.2	6.41e-07	1.10479
WBGene00010133		F55H12.2	0.00633769	1.10531
WBGene00000244	bbs-8	T25F10.5	0.0287187	1.10536
WBGene00007555	dohh-1	C14A4.1	3.21e-07	1.10549
WBGene00011076	scav-5	R07B1.3	0.0053344	1.10566
WBGene00007234		C01G10.7	1.88e-07	1.10707
WBGene00015103		B0280.7	0.028746	1.10725
WBGene00019300	swt-1	K02D7.5	0.0115025	1.1075
WBGene00044070	set-18	T22A3.4	9.98e-05	1.10903
WBGene00001713	grl-4	F42C5.7	1.32e-10	1.10952
WBGene00012389		Y6B3B.4	6.35e-09	1.11196
WBGene00022307		Y77E11A.2	2.87e-06	1.11255
WBGene00000583	cof-2	C48E7.5	0.0714086	1.1139
WBGene00020678		T22B11.4	1.53e-06	1.11426
WBGene00012942		Y47D3B.6	4.66e-05	1.1164
WBGene00008658	clec-152	F10F2.6	0.000191049	1.11802
WBGene00010245		F58D5.6	0.000901581	1.11806
WBGene00017659		F21C10.10	0.0839033	1.11835
WBGene00017762		F23H11.7	0.0967688	1.12203
WBGene00003884	osm-3	M02B7.3	0.00690102	1.12232
WBGene00007868		C32H11.5	0.030087	1.1228
WBGene00010738		K10D3.4	9.26e-06	1.12356
WBGene00006759	unc-22	ZK617.1	2.09e-07	1.12365
WBGene00017035		D1065.3	0.00765171	1.12397
WBGene00016722		C46G7.2	5.67e-11	1.12441
WBGene00008032		C39E9.8	0.0346042	1.12555
WBGene00001933	his-59	F55G1.2	0.0111866	1.12622
WBGene00004622	rrn-3.1	F31C3.9	2.1e-05	1.12732
WBGene00003915	pan-1	M88.6	1.17e-05	1.12845
WBGene00007264		C02F4.4	0.0010714	1.12949
WBGene00006710	ubc-15	Y110A2AR.2	1.4e-05	1.12962
WBGene00008841		F15A4.6	0.000148421	1.12977
WBGene00019335		K02F6.1	0.000398036	1.13045
WBGene00013506	usp-3	Y71A12B.9	3.82e-05	1.1305
WBGene00043982		B0403.6	0.00690248	1.13056
WBGene00013735		Y111B2A.12	1.85e-06	1.13119
WBGene00021015	enu-3.3	W03G9.3	9.53e-06	1.1349
WBGene00016731		C46H11.7	0.0413392	1.13725
WBGene00022859		ZK1193.3	0.0282643	1.13826
WBGene00010587	sol-2	K05C4.11	0.0163607	1.13885
WBGene00003067	lrg-1	F55H2.4	0.000108666	1.13976
WBGene00000502	chp-1	Y110A7A.13	2.73e-11	1.14061
WBGene00015167		B0403.3	0.0403335	1.14177
WBGene00019556		K09C6.2	0.0030055	1.1451
WBGene00017070	praf-3	D2096.2	4.79e-11	1.14596
WBGene00007304	ttr-39	C04G2.1	0.00234004	1.14606
WBGene00010442	bus-12	JC8.12	0.0113408	1.14621
WBGene00219570	linc-82	C46F11.11	0.0105953	1.14697
WBGene00219609	linc-7	T22E6.2	8.83e-06	1.15116
WBGene00008605	mlt-9	F09B12.1	1.71e-05	1.15151
WBGene00020686		T22D1.8	0.033211	1.15242
WBGene00003472	mtk-1	B0414.7	5.48e-11	1.15452
WBGene00006466	tag-115	JC8.13	0.00125254	1.15474
WBGene00010362	enu-3.1	H04D03.1	1.6e-06	1.15628
WBGene00022229		Y73B6A.2	0.0154306	1.1579
WBGene00020887		T28B4.4	0.0231153	1.15804
WBGene00019318		K02E10.4	0.00382006	1.16062
WBGene00010940		M163.8	0.0395876	1.16118
WBGene00016315		C32D5.7	0.000446433	1.16336
WBGene00021476	nsun-4	Y39G10AR.21	0.0154445	1.16397
WBGene00008366	tpra-1	D1046.5	0.000146967	1.16645
WBGene00235369		K08D10.18	0.0295996	1.16775
WBGene00013809		Y116A8C.33	1.01e-06	1.16799
WBGene00017161	rabn-5	F01F1.4	2.45e-10	1.16806
WBGene00008940		F18H3.4	2.03e-08	1.17105
WBGene00044289		Y37F4.8	0.0929854	1.17156
WBGene00019958		R08E3.2	0.000357085	1.17164
WBGene00007883		C33A12.4	0.00105768	1.1726
WBGene00012989		Y48C3A.5	0.00042571	1.17469
WBGene00015776	dct-1	C14F5.1	0.00317625	1.17528
WBGene00000683	col-109	Y38C1BA.3	5.34e-06	1.17656
WBGene00009695		F44F1.3	0.00167267	1.17665
WBGene00007024	plin-1	W01A8.1	9.61e-15	1.17676
WBGene00000822	csq-1	F40E10.3	2.27e-09	1.17771
WBGene00015393		C03G6.5	0.00752953	1.17913
WBGene00012592		Y38E10A.14	2.14e-05	1.17933
WBGene00020682		T22D1.3	1.49e-07	1.17958
WBGene00007630	har-1	C16C10.11	3.83e-09	1.18038
WBGene00013838	fbxa-31	ZC47.5	0.0110446	1.18172
WBGene00014002		ZK593.2	0.0150727	1.18192
WBGene00002282	let-4	C44H4.2	0.00174208	1.18303
WBGene00021876		Y54G2A.11	7.4e-07	1.18304
WBGene00001483	fog-3	C03C11.2	0.00135955	1.18618
WBGene00008576		F08G2.4	3.95e-05	1.18878
WBGene00012635		Y38H8A.1	0.0101312	1.18952
WBGene00016913	lam-2	C54D1.5	5.67e-11	1.19032
WBGene00017120	tctn-1	E04A4.6	0.0877271	1.19047
WBGene00006820	unc-89	C09D1.1	8.42e-08	1.1921
WBGene00019212	zmp-2	H19M22.3	0.00474072	1.19251
WBGene00000936	dbl-1	T25F10.2	6.13e-07	1.19442
WBGene00002118	ins-35	K02E2.4	0.0578092	1.1969
WBGene00022860		ZK1193.4	0.0222722	1.19744
WBGene00001080	dpy-21	Y59A8B.1	2.41e-09	1.19879
WBGene00008852	ubql-1	F15C11.2	5.08e-10	1.20049
WBGene00021171		Y8A9A.2	4.56e-05	1.20072
WBGene00009584	drap-1	F40F9.7	1.53e-10	1.20152
WBGene00017979		F32B5.6	0.0181116	1.20207
WBGene00000381	cct-6	F01F1.8	1.52e-12	1.20367
WBGene00002250	lap-2	W07G4.4	1.13e-15	1.20387
WBGene00016982		C56G2.9	0.0580466	1.204
WBGene00006495	cpna-1	F31D5.3	6.32e-11	1.20552
WBGene00010019		F54B8.4	0.0178923	1.20694
WBGene00012785		Y43C5B.2	0.000625243	1.21076
WBGene00004017	phg-1	F27E5.4	0.000132038	1.21158
WBGene00012189		W02A2.4	0.0041131	1.21288
WBGene00009226	cyp-37B1	F28G4.1	0.0454019	1.21292
WBGene00016332		C32F10.4	3.94e-09	1.21419
WBGene00013739	spin-4	Y111B2A.19	1.48e-05	1.21539
WBGene00012171		W01B6.4	0.0548456	1.21739
WBGene00008031		C39E9.7	0.00243777	1.21803
WBGene00195085		C56E6.9	4.24e-07	1.21807
WBGene00021247		Y22D7AL.9	5.19e-05	1.21884
WBGene00003514	myo-2	T18D3.4	4.96e-10	1.21884
WBGene00003415	mars-1	F58B3.5	1.85e-05	1.21948
WBGene00001113	dur-1	F25H8.5	3.68e-06	1.22194
WBGene00011849		T19H5.4	1.09e-09	1.22198
WBGene00001037	dnj-19	T05C3.5	6.31e-16	1.22235
WBGene00219780		B0228.10	0.0774885	1.22236
WBGene00007028	trr-1	C47D12.1	1.72e-09	1.22392
WBGene00019901		R05G6.9	0.0574374	1.22482
WBGene00016596		C42D4.3	2.17e-13	1.22775
WBGene00016506	abhd-5.1	C37H5.2	0.00342502	1.22776
WBGene00007530		C11H1.5	0.00142084	1.22895
WBGene00007689		C18E9.9	8.25e-08	1.22966
WBGene00011039		R05H5.4	5.22e-10	1.23301
WBGene00000903	daf-7	B0412.2	4.61e-05	1.23432
WBGene00017440	upb-1	F13H8.7	3.11e-10	1.23539
WBGene00016128	elpc-4	C26B2.6	1.98e-07	1.2362
WBGene00023262		C54F6.2	0.0725523	1.23643
WBGene00018750		F53C3.6	0.0667077	1.23856
WBGene00021652		Y47G6A.29	5.78e-09	1.23926
WBGene00011608		T08D2.3	1.07e-05	1.23973
WBGene00003071	lrp-1	F29D11.1	4.51e-10	1.2401
WBGene00015063		B0228.6	0.013155	1.2419
WBGene00020237	phat-4	T05B4.3	1.41e-06	1.24276
WBGene00011612		T08D2.7	0.00905032	1.24353
WBGene00008317		C54G4.7	8.09e-11	1.24368
WBGene00000780	cpn-4	F49D11.8	4.96e-13	1.24559
WBGene00009374		F34D10.4	2.09e-09	1.25196
WBGene00003979	pes-5	T27D12.4	0.00080629	1.25356
WBGene00020031	suco-1	R12E2.2	1.41e-14	1.25872
WBGene00005655	srr-4	K11D12.3	4.9e-07	1.25978
WBGene00007560		C14A4.9	5.32e-05	1.25978
WBGene00016733	phat-2	C46H11.9	0.00357863	1.26513
WBGene00001577	gem-4	T12A7.1	0.000170122	1.26689
WBGene00018702		F52E4.5	0.000303197	1.26808
WBGene00020106		R151.1	0.0177028	1.27008
WBGene00003168	mec-4	T01C8.7	0.0431255	1.27044
WBGene00004118	pqn-29	F10F2.9	3.64e-05	1.27299
WBGene00013181		Y53H1B.2	1.85e-10	1.27362
WBGene00018352	fbxc-20	F42G2.3	0.00183643	1.27465
WBGene00009720		F45B8.3	0.00534889	1.27579
WBGene00019888	btbd-10	R05F9.1	3.26e-11	1.2787
WBGene00220052		R166.10	0.09892	1.27955
WBGene00021072		W07B8.4	0.0927118	1.27968
WBGene00000134	amt-2	F49E11.3	0.0656553	1.27977
WBGene00004114	pqn-25	D1044.3	0.0052175	1.28582
WBGene00007010	alx-1	R10E12.1	2.72e-14	1.28751
WBGene00022033		Y65B4BL.1	0.0418181	1.28802
WBGene00220201		Y73B3A.30	0.0956658	1.2916
WBGene00196100		K10C3.8	0.0956658	1.2916
WBGene00197406		K02A4.5	0.0950349	1.29384
WBGene00001889	his-15	ZK131.9	0.0366142	1.29506
WBGene00001918	his-44	F08G2.1	0.0366142	1.29506
WBGene00020658		T21F4.1	1.46e-06	1.29677
WBGene00010281		F58G11.3	1.65e-05	1.29705
WBGene00016457		C35E7.5	0.000955631	1.2982
WBGene00019640	dos-2	K10G6.2	0.0106398	1.29858
WBGene00013544		Y75B8A.7	3.08e-11	1.30006
WBGene00000910	daf-14	F01G10.8	9.24e-08	1.30058
WBGene00007007	mak-2	C44C8.6	7.47e-08	1.30141
WBGene00001715	grl-6	K10C2.5	0.0934693	1.30337
WBGene00000380	cct-5	C07G2.3	1.42e-14	1.30682
WBGene00018878	glit-1	F55D10.3	6.8e-06	1.30808
WBGene00000174	aqp-6	C32C4.2	0.0581017	1.30854
WBGene00014155		ZK930.5	0.00122023	1.30868
WBGene00220134		Y17G7B.25	0.0909636	1.3092
WBGene00011642		T09B9.1	7.03e-09	1.30943
WBGene00021892		Y54G2A.28	0.0443725	1.31207
WBGene00010457		K01C8.2	0.00562291	1.31503
WBGene00197231		Y48B6A.18	0.0879358	1.31504
WBGene00044700		T08D2.9	0.0282218	1.31621
WBGene00014793		H40L08.2	0.0879751	1.32028
WBGene00006371	syx-3	F35C8.4	8.99e-08	1.32065
WBGene00001328	epi-1	K08C7.3	1.42e-13	1.32104
WBGene00219674	linc-122	F10C1.21	0.0875143	1.32433
WBGene00021599	srt-42	Y46H3A.1	0.0913872	1.32887
WBGene00008988		F20G2.5	0.0528971	1.32901
WBGene00008862		F15D4.5	0.0224489	1.32997
WBGene00020262	ferl-1	T05E8.1	0.036886	1.33133
WBGene00016061	hpo-15	C24G6.6	1.96e-05	1.33195
WBGene00002010	hsp-6	C37H5.8	1.18e-19	1.33335
WBGene00006698	uaf-2	Y116A8C.35	2.53e-15	1.33515
WBGene00003543	nas-24	F20G2.4	0.0939902	1.3356
WBGene00023159		W06H8.5	2.08e-14	1.33564
WBGene00022378		Y94H6A.5	2.47e-13	1.33598
WBGene00001878	his-4	T10C6.11	0.0560728	1.33599
WBGene00022315		Y81B9A.1	0.0845411	1.33616
WBGene00008142		C47E8.3	0.0176452	1.33682
WBGene00022204		Y73B3A.2	0.000144025	1.33795
WBGene00198370		T25F10.10	0.0831174	1.33904
WBGene00206411		R13D11.11	0.0831174	1.33904
WBGene00012567		Y37H2A.7	0.00215122	1.3411
WBGene00004513	rrn-1.2	F31C3.8	0.0226716	1.34119
WBGene00004512	rrn-1.1	F31C3.7	0.0226716	1.34119
WBGene00000928	dao-2	M03A1.7	9.66e-05	1.34126
WBGene00011209		R10E8.3	8.96e-05	1.34148
WBGene00010882	atg-7	M7.5	9.93e-10	1.34171
WBGene00008777		F13H10.6	5.56e-06	1.34321
WBGene00016907		C53H9.2	0.012713	1.34411
WBGene00003738	nid-1	F54F3.1	9.73e-17	1.34459
WBGene00219983		F58D5.11	0.0690717	1.34596
WBGene00011040		R05H5.5	1.77e-08	1.34705
WBGene00007574		C14B1.3	1.82e-09	1.34892
WBGene00007440		C08E8.4	0.00132564	1.34974
WBGene00197517		R03G5.8	0.0925292	1.35047
WBGene00219737	linc-155	T25G12.14	0.0994018	1.35063
WBGene00200167		F45D3.11	0.0806116	1.35314
WBGene00011299	ikke-1	R107.4	3.09e-11	1.35508
WBGene00001263	emb-9	K04H4.1	3.74e-13	1.35604
WBGene00005902	srx-11	Y97E10B.6	0.0886727	1.36128
WBGene00021068		W06H8.6	5.12e-12	1.3619
WBGene00194896		W02H5.11	0.0898655	1.36288
WBGene00000379	cct-4	K01C8.10	5.48e-16	1.36493
WBGene00012295	nmat-1	W06B3.1	2.84e-05	1.36651
WBGene00020012		R11G1.6	6.59e-10	1.36994
WBGene00021369	siah-1	Y37E11AR.2	5.56e-06	1.37103
WBGene00009153		F26D2.15	0.0963362	1.37127
WBGene00201965		F10D11.8	0.0874236	1.37336
WBGene00044646		B0205.14	0.0218272	1.37641
WBGene00000220	atf-2	K08F8.2	5.18e-06	1.37884
WBGene00019893	sgt-1	R05F9.10	2.77e-19	1.37989
WBGene00011573	anmt-3	T07C12.9	3.45e-05	1.38183
WBGene00006699	uba-1	C47E12.5	1.98e-14	1.38187
WBGene00007899		C33D9.5	0.00557604	1.38238
WBGene00011830	cyp-29A2	T19B10.1	7.25e-07	1.38291
WBGene00008117	gsr-1	C46F11.2	3.02e-14	1.38311
WBGene00021349	arl-13	Y37E3.5	0.0193135	1.38331
WBGene00011548		T06G6.6	2.96e-05	1.38621
WBGene00003242	mig-6	C37C3.6	2.51e-20	1.38811
WBGene00021489		Y40B10A.4	0.00109623	1.38853
WBGene00007734		C25G4.7	0.0259596	1.38865
WBGene00020381		T09B4.7	9.6e-06	1.38919
WBGene00010293	fbxa-108	F59A1.7	2.79e-06	1.38948
WBGene00199475		ZK112.14	0.0723997	1.38983
WBGene00200397		ZK632.17	0.0723997	1.38983
WBGene00002123	inx-1	C16E9.4	0.0723997	1.38983
WBGene00044358		Y71G12B.33	0.00379429	1.39199
WBGene00022818		ZK783.3	0.0179925	1.39489
WBGene00044180		C47E8.11	0.000478464	1.3951
WBGene00018990	klf-1	F56F11.3	1.22e-09	1.39526
WBGene00043997		Y79H2A.12	0.0908909	1.39718
WBGene00003891	osm-11	F11C7.5	6.17e-11	1.3976
WBGene00012482	clec-106	Y18D10A.12	0.0804004	1.39852
WBGene00200456		T12B3.9	0.0694189	1.4018
WBGene00201808		C34F6.16	0.0698506	1.40226
WBGene00010825		M01G12.14	0.00259672	1.40249
WBGene00019232	ugt-13	H23N18.1	3.09e-09	1.40252
WBGene00001863	him-4	F15G9.4	7.39e-16	1.40271
WBGene00201964		F25D1.11	0.0800793	1.40294
WBGene00016862		C52A10.1	1.68e-12	1.40382
WBGene00014871		Y37H9A.5	0.00012851	1.40484
WBGene00006575	tir-1	F13B10.1	3.61e-12	1.40557
WBGene00001913	his-39	F45F2.2	0.068757	1.40608
WBGene00197468		T02E9.16	0.068757	1.40608
WBGene00001666	gpa-4	T07A9.7	0.0194897	1.40649
WBGene00005072	srb-7	F37C12.17	0.0825446	1.40709
WBGene00010962	ctc-3	MTCE.23	6.62e-19	1.40809
WBGene00012971		Y48A6B.10	8.78e-09	1.41097
WBGene00012180		W01D2.3	3.01e-08	1.41116
WBGene00009504		F37B12.1	3.38e-09	1.41238
WBGene00019983	sti-1	R09E12.3	8.67e-13	1.41256
WBGene00015229	fbxa-125	B0511.3	2.92e-05	1.4133
WBGene00016901		C53C11.4	0.0302241	1.41442
WBGene00017949		F31D5.6	0.0857814	1.41492
WBGene00019952	fbxb-74	R08C7.9	0.0822375	1.41602
WBGene00009974		F53C11.4	4.43e-15	1.41606
WBGene00012543	nkcc-1	Y37A1C.1	4.14e-16	1.41625
WBGene00200754		F45D3.12	0.0665026	1.4182
WBGene00005825	srw-78	F18E3.9	0.0845689	1.41862
WBGene00007772	egrh-1	C27C12.2	2.95e-11	1.42181
WBGene00015973		C18E3.4	0.075248	1.42275
WBGene00017258		F08F1.4	0.0151644	1.42379
WBGene00007514	catp-8	C10C6.6	7.27e-18	1.4247
WBGene00044639		C24H12.12	0.0804501	1.42474
WBGene00197334		T25F10.8	0.0651321	1.42495
WBGene00021079		W08A12.2	4.66e-05	1.42727
WBGene00200884		F25D1.10	0.079654	1.42864
WBGene00012320	srxa-3	W07A8.4	0.0781034	1.42948
WBGene00018145		F37C4.5	1.33e-10	1.43056
WBGene00006775	unc-39	F56A12.1	0.0650057	1.4321
WBGene00019303		K02D10.3	0.0636091	1.43479
WBGene00012684		Y39B6A.25	1.47e-06	1.4389
WBGene00005757	srw-10	ZC482.6	0.0618216	1.44048
WBGene00003148	mbf-1	H21P03.1	1.15e-18	1.44084
WBGene00017385		F11G11.5	6.52e-19	1.44303
WBGene00013923	ghi-1	ZK20.1	0.000109602	1.44368
WBGene00219727	linc-39	T04D1.7	0.0779848	1.44396
WBGene00004317	rbg-1	F20D1.6	2.14e-08	1.44416
WBGene00050890		F17C11.16	0.060227	1.44648
WBGene00009773	lipl-2	F46B6.8	0.000274413	1.44781
WBGene00000082	adt-1	C02B4.1	3.34e-09	1.45099
WBGene00006237	str-204	F10D2.1	0.0726865	1.45256
WBGene00019082	pup-3	F59A3.9	0.00115848	1.45351
WBGene00016469		C36B7.6	1.85e-16	1.45383
WBGene00011104	cut-5	R07E3.3	0.0139793	1.45456
WBGene00045457		F33H12.7	0.0702428	1.45457
WBGene00021544		Y43B11AR.3	1.5e-08	1.45591
WBGene00014196		ZK1053.1	0.0579697	1.45982
WBGene00009241		F28H7.8	2.01e-08	1.46214
WBGene00044718		T20D4.20	0.0727605	1.46346
WBGene00199541		Y41E3.460	2.91e-05	1.46366
WBGene00199899		F53G12.16	0.0570288	1.4654
WBGene00045129		Y75B12B.12	0.0570288	1.4654
WBGene00016785		C49G7.7	0.0447349	1.46719
WBGene00007393	fbxa-157	C06H5.2	0.00287904	1.46804
WBGene00008932		F18A11.5	5.6e-06	1.46932
WBGene00021792		Y52D5A.1	0.000547427	1.47262
WBGene00017456		F14D2.8	6.19e-08	1.47317
WBGene00206525		R74.10	0.016686	1.4737
WBGene00018989		F56F11.2	6.38e-07	1.47808
WBGene00020743	mam-8	T23H2.4	0.000452387	1.47999
WBGene00004933	sod-4	F55H2.1	7.27e-12	1.48116
WBGene00019006	spg-20	F57B10.9	1.63e-10	1.48184
WBGene00016760		C49A9.6	2.66e-08	1.48229
WBGene00016732	phat-1	C46H11.8	0.00178621	1.48322
WBGene00014967		Y113G7A.2	0.0299559	1.48394
WBGene00017007		D1007.10	0.0680036	1.48426
WBGene00022289		Y75B7B.2	0.0444977	1.48517
WBGene00001932	his-58	F54E12.4	0.00650322	1.48522
WBGene00020085		R106.1	0.0674168	1.48567
WBGene00009746		F46A8.3	0.0670736	1.48603
WBGene00012552	enu-3.5	Y37D8A.12	7.02e-12	1.48611
WBGene00235367		F49F1.17	0.0535291	1.48611
WBGene00219824		C18C4.17	0.0614751	1.48628
WBGene00020021		R12B2.7	0.0611424	1.48647
WBGene00219605	linc-110	T09A5.22	0.0206759	1.48741
WBGene00009892	scl-11	F49E11.6	0.0531821	1.4881
WBGene00199201		Y71F9AL.19	0.0531821	1.4881
WBGene00016330		C32E12.4	4.41e-10	1.48871
WBGene00002980	lgg-1	C32D5.9	5.24e-15	1.49123
WBGene00017390		F12A10.1	0.00536171	1.49163
WBGene00022267		Y73C8C.10	0.0520557	1.49245
WBGene00199976		T04C12.24	0.0520557	1.49245
WBGene00007366		C06B3.7	0.0650909	1.49623
WBGene00001812	haf-2	F43E2.4	1.59e-20	1.49672
WBGene00008037		C40C9.4	0.0642094	1.49681
WBGene00007908		C34B4.3	0.00156911	1.4969
WBGene00022884		ZK1248.17	0.058916	1.49785
WBGene00016527	fbxa-47	C39B5.9	0.0645697	1.49796
WBGene00005661	srr-10	T05B11.6	0.0614751	1.5023
WBGene00020615		T20D4.9	0.00959014	1.50268
WBGene00015972		C18E3.3	1.49e-09	1.50321
WBGene00007324		C05B5.8	6.75e-07	1.50424
WBGene00008572		F08B12.4	2.52e-11	1.50429
WBGene00195807		F56H11.8	0.0500345	1.50623
WBGene00219298		F55H2.8	0.0624031	1.50739
WBGene00005921	srx-30	F41H8.3	0.0484286	1.51299
WBGene00018183		F38E1.11	0.0484768	1.51428
WBGene00199692		R07H5.12	0.0482774	1.51677
WBGene00021053	gadr-4	W06A11.2	0.0324263	1.51738
WBGene00012623	fbxa-149	Y38H6C.10	0.00016981	1.52415
WBGene00009382		F34H10.5	0.0459713	1.52484
WBGene00011234		R11A5.6	0.0029238	1.52501
WBGene00023271		F19G12.t1	0.0557392	1.52645
WBGene00018208		F39G3.3	1.88e-17	1.52872
WBGene00007236		C01G10.9	1.13e-12	1.53109
WBGene00022479	fbxa-36	Y119D3A.4	0.0214017	1.53214
WBGene00011300		R107.5	2.96e-15	1.53318
WBGene00219602	linc-151	M117.14	0.0565349	1.53454
WBGene00004146	pqn-63	T06E4.11	1.24e-11	1.53547
WBGene00007882		C33A12.3	0.0168734	1.54287
WBGene00005241	srh-16	F55C5.9	0.0473756	1.54405
WBGene00011735	hip-1	T12D8.8	4.8e-23	1.54465
WBGene00019730	asns-2	M02D8.4	1.76e-08	1.54507
WBGene00017698		F22B7.9	3.43e-06	1.54647
WBGene00197597		M163.17	0.0435429	1.54741
WBGene00219665	linc-101	C54E4.11	0.0435429	1.54741
WBGene00013616	fbxa-148	Y102A5C.9	0.0431746	1.54993
WBGene00236797		Y71G12B.44	0.0250012	1.55005
WBGene00017060		D2063.1	0.00706103	1.55083
WBGene00007057	ant-1.2	W02D3.6	0.0391568	1.55225
WBGene00001911	his-37	C50F4.7	4.36e-11	1.55381
WBGene00016961	vps-32.1	C56C10.3	3.93e-18	1.55574
WBGene00016662		C45B2.8	0.000327261	1.55804
WBGene00014294		C53C7.5	0.00757383	1.55906
WBGene00201372		W06H8.15	0.0494205	1.56366
WBGene00008943	srz-36	F19B2.4	0.050033	1.56406
WBGene00219786		B0365.10	0.0408258	1.56524
WBGene00197534		F38H4.13	0.0408258	1.56524
WBGene00017681	slc-17.5	F21F8.11	8.27e-12	1.56528
WBGene00023246		C33E10.4	1.5e-11	1.56595
WBGene00017942	fbxc-37	F31A9.4	0.0458331	1.56698
WBGene00010874		M05D6.1	4.92e-10	1.56734
WBGene00020030		R12E2.1	2.05e-19	1.56803
WBGene00013789		Y116A8C.9	4.79e-11	1.56906
WBGene00006781	unc-45	F30H5.1	1.52e-14	1.56933
WBGene00016976		C56E10.3	0.00666921	1.57212
WBGene00004153	pqn-71	T23F1.6	2.87e-06	1.57242
WBGene00013569	bath-36	Y75B12B.4	1.09e-07	1.57267
WBGene00200809		T04C12.28	0.0481172	1.57405
WBGene00019178	scl-12	H10D18.2	0.0487529	1.57434
WBGene00019564		K09D9.1	0.0319022	1.5746
WBGene00196176		T28B11.7	0.0391717	1.57648
WBGene00219739	linc-136	T27C4.6	0.00861698	1.57652
WBGene00017163	dnpp-1	F01F1.9	2.5e-25	1.57748
WBGene00022111		Y71F9AL.6	0.0162062	1.57783
WBGene00199866		H37A05.6	0.0388329	1.5806
WBGene00012158	ucr-2.1	VW06B3R.1	2.3e-15	1.58237
WBGene00017965		F31F7.2	0.00280389	1.58467
WBGene00001431	fkb-6	F31D4.3	4.04e-22	1.58616
WBGene00011838		T19C4.1	0.00123142	1.58675
WBGene00008545		F07A11.1	0.00669025	1.5868
WBGene00044301	lgc-28	D2062.12	0.0119462	1.58719
WBGene00023283		F40H7.6	0.0375584	1.5888
WBGene00197520		C05C8.10	0.0284061	1.5918
WBGene00175029		AH9.7	0.0243308	1.59671
WBGene00194742		F37C12.21	0.00873237	1.59696
WBGene00001707	grh-1	Y48G8AR.1	2.46e-10	1.59745
WBGene00021284		Y24D9A.6	0.0428516	1.59756
WBGene00001922	his-48	B0035.8	0.000379856	1.59912
WBGene00001877	his-3	T10C6.12	0.0002599	1.60084
WBGene00017396		F12A10.7	0.035731	1.6034
WBGene00015176	vps-51	B0414.8	8.32e-22	1.6036
WBGene00219701	anr-34	F54F2.12	0.0153894	1.60522
WBGene00019760	calu-1	M03F4.7	5.04e-22	1.60664
WBGene00017108	cyp-43A1	E03E2.1	8.09e-09	1.6076
WBGene00198946		C34G6.9	0.0352396	1.60837
WBGene00018712		F52G3.4	0.03984	1.60843
WBGene00011544		T06E8.2	0.035021	1.60996
WBGene00019748	atg-2	M03A8.2	3.08e-11	1.61078
WBGene00007919		C34C6.7	0.000465141	1.61109
WBGene00020737		T23F2.4	0.0361839	1.61311
WBGene00010262	droe-4	F58E10.7	2.39e-06	1.61318
WBGene00020118		R155.4	0.000387565	1.61478
WBGene00001858	hil-7	C01B10.5	0.00867913	1.61663
WBGene00012086	clec-144	T27D12.3	0.0178446	1.61728
WBGene00004460	rpn-3	C30C11.2	4.49e-18	1.61744
WBGene00011064	adsl-1	R06C7.5	1.97e-06	1.61755
WBGene00015517		C06A8.8	1.92e-08	1.6177
WBGene00021691		Y48G8AL.13	6.16e-13	1.61899
WBGene00001931	his-57	F54E12.5	0.0121096	1.61969
WBGene00001939	his-65	H02I12.7	0.0121096	1.61969
WBGene00045168		B0285.12	0.0355521	1.62452
WBGene00007631	wht-3	C16C10.12	2.89e-08	1.62851
WBGene00006789	unc-54	F11C3.3	2.01e-15	1.63095
WBGene00005686	sru-23	F36G9.6	0.0361839	1.63192
WBGene00219676	linc-48	F11C7.10	0.0248279	1.63196
WBGene00022478	fbxa-35	Y119D3A.3	0.0116618	1.63331
WBGene00002269	lec-6	Y55B1AR.1	1.09e-24	1.6337
WBGene00019280		K01A2.5	4.62e-14	1.63551
WBGene00016970		C56E6.2	4.72e-13	1.63627
WBGene00007238		C01G10.13	0.031585	1.63752
WBGene00016648	fbxc-2	C44C8.3	1.76e-08	1.63769
WBGene00019073	fbxc-3	F58H7.8	1.76e-08	1.63769
WBGene00016647	fbxc-4	C44C8.2	1.76e-08	1.63769
WBGene00001030	dnj-12	F39B2.10	2.61e-28	1.63984
WBGene00011144		R08D7.4	0.0311651	1.64026
WBGene00009853	arrd-27	F48F7.8	0.0188457	1.64064
WBGene00011736		T12D8.9	7.5e-12	1.64234
WBGene00014793		H40L08.2	0.0107955	1.64324
WBGene00219745	linc-90	W07B3.3	0.012713	1.64428
WBGene00011325		T01C3.11	0.000608581	1.64492
WBGene00012107		T27F6.8	0.0309571	1.64622
WBGene00021631		Y47D9A.4	0.00759093	1.64704
WBGene00016088	clec-266	C25B8.4	0.00668974	1.64798
WBGene00006959	xbp-1	R74.3	4.52e-15	1.6492
WBGene00007439		C08E8.3	0.0183345	1.65359
WBGene00202434		K03C7.15	0.0296526	1.65449
WBGene00010546		K03H1.11	2.76e-13	1.65451
WBGene00198962		C14F11.20	0.0295996	1.65609
WBGene00019881		R05D3.8	6.36e-14	1.65618
WBGene00020702		T22F7.3	0.000126085	1.65771
WBGene00022570	sdz-35	ZC239.12	0.0307166	1.65852
WBGene00021843		Y54E10BR.4	6.15e-23	1.65862
WBGene00235316		B0222.15	0.0346042	1.66044
WBGene00015356	tag-278	C02F12.7	6e-15	1.66247
WBGene00021050		W05H9.3	3.62e-10	1.66487
WBGene00012101	zip-10	T27F2.4	0.0227135	1.66565
WBGene00201711		M04B2.13	0.0285734	1.66647
WBGene00022713		ZK355.3	0.028325	1.66898
WBGene00011230	nud-2	R11A5.2	4.7e-19	1.67097
WBGene00044034		Y38E10A.28	0.00290304	1.67155
WBGene00018477	otpl-4	F45F2.1	0.03165	1.67187
WBGene00008735		F13D2.1	1.6e-14	1.67287
WBGene00008975		F20D1.3	3.57e-13	1.67505
WBGene00008577		F08G2.5	0.0304819	1.67565
WBGene00001905	his-31	F17E9.12	0.0251929	1.67774
WBGene00019843		R03E9.2	1.21e-08	1.67846
WBGene00219274		T25G12.13	0.0292587	1.67932
WBGene00200971		T01B10.13	0.0266925	1.68385
WBGene00202483		F26G1.14	0.0266925	1.68385
WBGene00001914	his-40	K03A1.1	0.00065961	1.68805
WBGene00002005	hsp-1	F26D10.3	2.22e-27	1.68869
WBGene00008503		F01G4.4	2.3e-12	1.68981
WBGene00007761	rad-26	C27B7.4	1.96e-22	1.69091
WBGene00005833	srw-86	C25F9.7	0.0257486	1.69353
WBGene00020648		T21D12.7	0.0041448	1.6939
WBGene00006419	oac-39	R02C2.3	0.0286043	1.69681
WBGene00013387		Y62F5A.9	0.00207798	1.69715
WBGene00235163		Y108G3AL.10	0.0295996	1.69751
WBGene00008351		cTel7X.1	0.028371	1.69864
WBGene00010057		F54D5.15	5.96e-08	1.70011
WBGene00201075		F25D7.9	0.0292553	1.7005
WBGene00000782	cpr-2	F36D3.9	0.0281102	1.70086
WBGene00023314		H31G24.2	0.0214163	1.70267
WBGene00013961		ZK285.2	0.0277387	1.70527
WBGene00006714	ubc-19	Y69H2.6	1.65e-05	1.70747
WBGene00007216		C01A2.4	2.78e-21	1.70761
WBGene00197552		Y49F6B.15	0.0287295	1.70767
WBGene00023425	try-9	B0286.6	0.00947951	1.70974
WBGene00015048	faah-2	B0218.2	7.46e-15	1.71792
WBGene00021285		Y24D9A.7	0.0273535	1.71813
WBGene00018975		F56E10.1	1.39e-08	1.71883
WBGene00006578	tli-1	F25H2.1	9.66e-14	1.71982
WBGene00016763		C49A9.9	2.95e-15	1.72477
WBGene00020795		T25D1.3	0.0080251	1.72571
WBGene00018069		F35H10.3	1.75e-05	1.72621
WBGene00201212		K02A4.11	0.0226176	1.72712
WBGene00020587	ugt-9	T19H12.1	0.0167759	1.73037
WBGene00009291	clec-264	F31D4.4	9.13e-06	1.73521
WBGene00018204		F39F10.4	0.004716	1.7353
WBGene00001076	dpy-17	F54D8.1	0.000284557	1.73584
WBGene00007813	jmjd-3.3	C29F7.6	3.82e-05	1.73671
WBGene00005368	srh-152	K08G2.3	0.0249198	1.74001
WBGene00002131	inx-9	ZK792.3	3.92e-13	1.74177
WBGene00009178	uggt-2	F26H9.8	4.21e-16	1.74288
WBGene00017118		E04A4.3	0.0239163	1.74356
WBGene00007235		C01G10.8	4.72e-21	1.74391
WBGene00019070		F58H7.5	0.00441331	1.74395
WBGene00009947		F52H3.5	1.9e-17	1.7454
WBGene00219587	anr-16	F29G6.5	0.0231064	1.74754
WBGene00003515	myo-3	K12F2.1	2.79e-19	1.74981
WBGene00010935		M163.1	2.2e-15	1.7506
WBGene00020271		T05H4.8	0.0200146	1.75181
WBGene00219563	linc-95	C32A3.8	6.21e-05	1.75236
WBGene00017482	set-9	F15E6.1	6.01e-12	1.75488
WBGene00021821		Y54B9A.1	0.000147062	1.75571
WBGene00018602		F48D6.4	7.65e-23	1.75589
WBGene00011772		T14G8.4	0.000771442	1.75749
WBGene00077683		cTel3X.1	0.0178883	1.7577
WBGene00005517	sri-5	F28D9.2	0.00969781	1.75771
WBGene00019664		K11H12.8	4.79e-22	1.7578
WBGene00007237		C01G10.10	2.34e-08	1.75907
WBGene00001893	his-19	K06C4.11	0.000363158	1.76198
WBGene00001925	his-51	F07B7.10	0.000363158	1.76198
WBGene00001927	his-53	F07B7.3	0.000363158	1.76198
WBGene00001895	his-21	K06C4.3	0.000363158	1.76198
WBGene00198042		T28F4.7	0.0219967	1.76291
WBGene00016310		C32D5.1	2.57e-06	1.76486
WBGene00201966		C37H5.16	0.0196659	1.76557
WBGene00021451	mltn-8	Y39D8B.3	0.00243339	1.76671
WBGene00017583		F19B10.1	4.88e-09	1.76944
WBGene00201660		R03E9.10	0.0187732	1.77765
WBGene00012139		T28F4.4	6.55e-13	1.78528
WBGene00004096	pqm-1	F40F8.7	3.95e-13	1.78755
WBGene00008922		F17C11.11	0.00248452	1.78942
WBGene00006947	wrt-1	ZK1290.12	2e-10	1.78981
WBGene00197119		F36D4.9	0.0175673	1.79186
WBGene00019719		M01H9.3	5.01e-13	1.7928
WBGene00045401	eol-1	T26F2.3	0.0183809	1.79459
WBGene00020585	clec-178	T19E7.1	0.00211288	1.79752
WBGene00007632		C16C10.13	3.87e-05	1.80006
WBGene00001936	his-62	F55G1.3	1.22e-05	1.80344
WBGene00219659	anr-36	C37C3.15	0.00103745	1.80709
WBGene00006097	str-31	C54F6.10	0.00152026	1.81422
WBGene00023486		K08B4.7	2.63e-07	1.81459
WBGene00016265	nmur-4	C30F12.6	9.47e-13	1.8158
WBGene00043052	srz-104	K03D3.11	0.0159835	1.81726
WBGene00001768	gst-20	Y48E1B.10	3.84e-07	1.82151
WBGene00018711		F52G3.3	0.0137515	1.8251
WBGene00010434		H40L08.3	3.67e-06	1.82688
WBGene00013844	fbxa-50	ZC47.13	0.0153257	1.82771
WBGene00201778		H01A20.5	0.015161	1.83039
WBGene00219654	linc-156	C30F8.7	0.0146997	1.8319
WBGene00000191	arl-7	F20D1.5	8.14e-05	1.83206
WBGene00020315		T07E3.4	3.33e-16	1.83325
WBGene00018749		F53C3.5	0.0059498	1.83695
WBGene00018804		F54D10.3	3.15e-08	1.83737
WBGene00007992	fipr-24	C37A5.8	0.00986102	1.83793
WBGene00012607		Y38F1A.4	6.05e-05	1.83825
WBGene00219615	linc-109	W09D10.7	3.19e-07	1.84168
WBGene00010911		M106.3	7.5e-22	1.84256
WBGene00010260	ddx-17	F58E10.3	9.64e-20	1.84323
WBGene00045308		C37H5.14	8.67e-07	1.84843
WBGene00219734	linc-128	T21H3.11	0.00509409	1.85552
WBGene00020481		T13C2.6	4.68e-27	1.85609
WBGene00045388	lfor-1	C38C6.8	0.0146109	1.85681
WBGene00019331	dos-3	K02F3.8	0.00897061	1.85736
WBGene00006779	unc-43	K11E8.1	0.000751595	1.85951
WBGene00195725		F48B9.9	0.0132418	1.86178
WBGene00000968	dhs-4	T05F1.10	1.32e-10	1.86324
WBGene00004677	rrn-3.56	F31C3.10	2.45e-11	1.86567
WBGene00196854		CD4.13	0.0145732	1.86632
WBGene00003674	nhr-84	T06C12.7	5.09e-12	1.86721
WBGene00001554	gcy-34	M04G12.3	0.00268635	1.86831
WBGene00003589	nex-2	T07C4.9	2.52e-21	1.87287
WBGene00003420	msh-4	T02G5.6	0.0125823	1.87305
WBGene00009588		F40F11.3	8.84e-16	1.87523
WBGene00000188	arl-3	F19H8.3	0.000101644	1.87567
WBGene00220142		Y37F4.15	0.0118556	1.8783
WBGene00006863	gyg-1	F56B6.4	4.17e-09	1.88033
WBGene00219888		F09G2.14	0.0132571	1.88232
WBGene00013264		Y57A10A.24	0.00163873	1.88862
WBGene00000211	asm-1	B0252.2	1.26e-18	1.89038
WBGene00219729	anr-44	T09A12.7	0.0122993	1.8943
WBGene00016041		C24A11.2	0.0127197	1.89465
WBGene00007362	cyp-35C1	C06B3.3	1.08e-07	1.89607
WBGene00010481		K01G5.10	2.75e-10	1.89679
WBGene00013171		Y53F4B.25	7.79e-06	1.89693
WBGene00004231	ptr-17	Y18D10A.7	1.92e-08	1.89777
WBGene00018397		F43E2.11	0.00806859	1.89852
WBGene00012333	sre-43	W07G1.6	0.00977077	1.89937
WBGene00018353	fbxa-182	F42G2.4	4.75e-05	1.90068
WBGene00013080		Y51A2D.13	2.82e-17	1.90191
WBGene00044293		K08D12.7	0.0118745	1.90326
WBGene00220028		M03A8.6	0.0111115	1.90407
WBGene00015218		B0507.1	1.95e-09	1.90448
WBGene00011321	fil-1	T01C3.4	0.00110863	1.90606
WBGene00194658		R09E10.13	0.0115621	1.9084
WBGene00007237		C01G10.10	3.14e-14	1.91012
WBGene00012467	arrd-8	Y17G7B.14	0.00582006	1.91138
WBGene00044410		F48E8.8	1.49e-05	1.91647
WBGene00017908		F28H1.1	9.84e-16	1.92177
WBGene00013844	fbxa-50	ZC47.13	0.000121751	1.92523
WBGene00235270		F59E12.16	0.0068746	1.9276
WBGene00017692		F22B7.1	1.13e-09	1.92958
WBGene00011770		T14G8.2	0.000573741	1.92972
WBGene00219772	anr-53	Y119D3A.6	0.00967388	1.93022
WBGene00196986		H01A20.2	0.00966611	1.9359
WBGene00007660		C17H1.7	0.00676042	1.93787
WBGene00086560		ZK355.8	0.0102795	1.94124
WBGene00195453		T04C12.15	0.00945351	1.94132
WBGene00044724		R02E4.3	0.00130881	1.94265
WBGene00008591		F08H9.3	0.00942514	1.94947
WBGene00019529		K08D10.5	1.11e-05	1.94966
WBGene00003252	mig-21	F01F1.13	0.00054258	1.95126
WBGene00194713		F19B10.13	0.00116795	1.95456
WBGene00019890		R05F9.6	1.58e-25	1.95526
WBGene00000593	col-2	W01B6.7	0.00817527	1.95933
WBGene00019490		K07E3.1	1.79e-19	1.96162
WBGene00001311	end-3	F58E10.5	0.00577372	1.96301
WBGene00016991		CD4.5	0.00469433	1.96465
WBGene00012216		W02D9.10	6.14e-08	1.96481
WBGene00011957		T23F11.6	0.00187757	1.97205
WBGene00206469		F58D2.5	0.0078628	1.97348
WBGene00009405		F35C11.6	8.15e-10	1.97397
WBGene00018182		F38E1.10	0.00867913	1.97571
WBGene00003695	nhr-105	C06G3.1	2.64e-12	1.98197
WBGene00219976		F55H12.9	0.00256606	1.98381
WBGene00200347		T28B11.18	0.00769522	1.98642
WBGene00001921	his-47	B0035.7	2.33e-07	1.98746
WBGene00011105		R07E3.4	1.99e-18	1.98962
WBGene00020455	fbxa-59	T12B5.8	2.72e-14	1.99043
WBGene00001160	efk-1	F42A10.4	2.13e-18	1.99195
WBGene00219603	anr-57	R13.10	0.00750655	1.99329
WBGene00021244		Y22D7AL.4	0.00122382	1.99352
WBGene00005818	srw-71	F18E3.6	0.00793923	1.99553
WBGene00000236	bag-1	F57B10.11	6.51e-33	1.99664
WBGene00009205		F28C6.5	5.08e-10	2.00266
WBGene00001891	his-17	K06C4.5	0.000139301	2.00678
WBGene00202343		F39D8.7	0.00185107	2.0109
WBGene00013170		Y53F4B.24	2.34e-12	2.01183
WBGene00197454		T04H1.11	0.00658827	2.01973
WBGene00001425	fis-2	F13B9.8	1.06e-21	2.02604
WBGene00018385		F43C11.8	0.00549077	2.02633
WBGene00007811		C29F7.2	4.26e-14	2.02653
WBGene00001909	his-35	C50F4.13	2.22e-23	2.02727
WBGene00219681	anr-6	F25B4.17	0.00278021	2.02887
WBGene00001493	frm-7	C51F7.1	1.07e-32	2.03114
WBGene00008777		F13H10.6	0.000116533	2.0327
WBGene00022020	hpo-39	Y61A9LA.9	0.00340827	2.03781
WBGene00220035		M60.15	0.00639858	2.03921
WBGene00009155	lhfp-4	F26D10.11	3.19e-06	2.04296
WBGene00013079	ttr-26	Y51A2D.11	1.34e-22	2.04527
WBGene00018028		F35B3.1	0.00197366	2.04571
WBGene00010244		F58D5.5	4.83e-20	2.04899
WBGene00195363		M01H9.6	0.00580514	2.05685
WBGene00021865	fbxa-66	Y54F10BM.11	0.000659328	2.05777
WBGene00006448	glod-4	C16C10.10	1.12e-29	2.05802
WBGene00009180	nurf-1	F26H11.2	5.79e-23	2.05809
WBGene00011714		T11F9.13	0.00579082	2.05911
WBGene00021526		Y41G9A.2	0.000273201	2.06446
WBGene00001755	gst-7	F11G11.2	4.75e-29	2.06979
WBGene00236798		F48C1.15	0.00545289	2.07211
WBGene00003602	nhr-3	H01A20.1	7.85e-25	2.07238
WBGene00010658		K08D8.4	1.62e-06	2.08624
WBGene00006923	vhp-1	F08B1.1	1.07e-28	2.08915
WBGene00021799		Y53G8AL.1	0.000101331	2.09108
WBGene00001398	fat-6	VZK822L.1	1.76e-25	2.09243
WBGene00017462		F14D2.14	2.57e-16	2.09483
WBGene00012603	nspe-6	Y38E10A.25	0.000562644	2.10021
WBGene00017420		F13B9.2	1.07e-11	2.10183
WBGene00002717	let-526	C01G8.9	3.4e-06	2.10375
WBGene00194925		K08D8.11	3.49e-05	2.10452
WBGene00001887	his-13	ZK131.7	1.01e-05	2.11196
WBGene00001883	his-9	ZK131.3	1.01e-05	2.11196
WBGene00019202		H14N18.2	0.00424162	2.11415
WBGene00021041		W05G11.4	0.00431607	2.11581
WBGene00001031	dnj-13	F54D5.8	1.21e-24	2.11911
WBGene00021044		W05H7.1	3.5e-15	2.11923
WBGene00021979		Y58A7A.5	0.00139935	2.11927
WBGene00012468		Y17G7B.17	2.48e-31	2.12112
WBGene00220073		T19E7.29	0.00410513	2.12128
WBGene00219743	linc-103	W05H9.5	0.000665721	2.1276
WBGene00021911		Y55B1BR.1	0.00387781	2.13257
WBGene00023483		Y75B8A.39	0.00275878	2.14088
WBGene00219683	anr-32	F29G9.18	0.000180496	2.14685
WBGene00015056		B0222.5	3.27e-38	2.14754
WBGene00001910		C50F4.6	3.11e-14	2.16425
WBGene00002263	lea-1	K08H10.1	1.67e-26	2.16591
WBGene00199137		B0547.34	6.64e-11	2.16616
WBGene00199753		Y97E10B.12	0.00303395	2.16794
WBGene00009957		F53B2.8	7.31e-05	2.17518
WBGene00017563		F18C5.10	1.19e-24	2.17672
WBGene00001916	his-42	F08G2.3	0.00286477	2.17704
WBGene00006624	try-6	F48A9.3	5.53e-13	2.17784
WBGene00014089		ZK822.1	7.56e-15	2.17856
WBGene00219847		C34E11.20	0.00297869	2.18227
WBGene00016649	fbxc-1	C44C8.4	2.58e-13	2.19068
WBGene00016646	fbxc-5	C44C8.1	2.58e-13	2.19068
WBGene00008144	gasr-8	C47E8.6	0.000592716	2.1965
WBGene00014005		ZK593.9	1.69e-11	2.19872
WBGene00008615		F09C6.1	0.00148532	2.20232
WBGene00077684		Y26D4A.21	0.000148082	2.20859
WBGene00021011		W03G1.5	4.04e-05	2.21443
WBGene00197780		F48B9.10	0.00252782	2.21619
WBGene00005748	srw-1	Y75B12B.7	0.00252782	2.21619
WBGene00000973	dhs-9	Y32H12A.3	3.83e-39	2.21906
WBGene00200561		C10C6.11	0.00164467	2.22212
WBGene00009102		F25B3.5	1.63e-18	2.22597
WBGene00219709	linc-37	K02F3.14	0.000571419	2.22721
WBGene00006650	tts-1	F09E10.11	0.0022396	2.22879
WBGene00198728		W04D2.10	0.0023216	2.22964
WBGene00020295	pqbp-1.2	T07A9.1	0.0023216	2.22964
WBGene00020912		W01A11.7	1.08e-06	2.23266
WBGene00009534		F38B7.3	1.46e-16	2.23587
WBGene00018724		F53A9.1	2.76e-22	2.23592
WBGene00202400		C27D6.14	0.00146389	2.2523
WBGene00012980	efhd-1	Y48B6A.6	1.07e-30	2.2557
WBGene00023401		ZK380.t2	1.33e-08	2.25737
WBGene00004567	rrn-2.1	F31C3.11	2.95e-08	2.26442
WBGene00008319		C54G10.1	0.00122382	2.26581
WBGene00006602	tps-1	ZK54.2	9.44e-33	2.26802
WBGene00006611	tre-5	C23H3.7	2.67e-12	2.27918
WBGene00006623	try-5	K07B1.1	1.82e-05	2.27947
WBGene00200459		F38H4.15	0.00178591	2.28002
WBGene00007303	rnh-1.3	C04F12.9	1.58e-19	2.29924
WBGene00004509	rrf-2	M01G12.12	9.26e-21	2.30136
WBGene00200645		R03E9.9	0.00142581	2.30287
WBGene00000617	col-40	T13B5.4	0.000210519	2.30965
WBGene00003954	pcm-1	C10F3.5	7.99e-16	2.31367
WBGene00020073	sdz-28	R52.1	0.000408824	2.32022
WBGene00005427	srh-217	Y113G7B.2	0.00137859	2.32424
WBGene00007460		C08F11.13	1.32e-14	2.33781
WBGene00023263		D1005.t1	1.54e-08	2.3395
WBGene00016788		C49G7.10	7.66e-05	2.34679
WBGene00016247		C30B5.6	3.61e-19	2.34809
WBGene00019393	irld-45	K04F1.14	0.000805252	2.34835
WBGene00010470	cdr-4	K01D12.11	3.81e-34	2.35575
WBGene00198278		K03C7.9	0.0011549	2.35676
WBGene00001935	his-61	F55G1.10	4.98e-12	2.36315
WBGene00013636		Y105C5A.12	6.49e-07	2.37027
WBGene00219697	linc-169	F43E2.13	3.64e-05	2.37573
WBGene00021382		Y37F4.1	1.28e-20	2.37594
WBGene00018259		F41B4.3	1.73e-18	2.37905
WBGene00017146		EGAP1.1	0.000178605	2.38403
WBGene00003161	mdf-2	Y69A2AR.30	1e-05	2.38482
WBGene00199051		R03E9.7	0.00082903	2.39021
WBGene00007036	sod-5	ZK430.3	0.000552234	2.39042
WBGene00004169	pqn-89	Y73B6BR.1	1.4e-47	2.39747
WBGene00016739	pitr-1	C48A7.2	3.64e-06	2.39817
WBGene00010788	sulp-4	K12G11.1	3.03e-17	2.39826
WBGene00016783	irg-2	C49G7.5	2.14e-08	2.39858
WBGene00017168		F01F1.14	6.76e-08	2.40848
WBGene00001885	his-11	ZK131.5	1.03e-15	2.40975
WBGene00013740	hut-1	Y111B2A.20	0.000793478	2.41986
WBGene00199132		C37H5.15	0.000721759	2.42571
WBGene00014181		ZK1010.8	3.72e-12	2.42643
WBGene00022693		ZK250.10	0.000712028	2.42839
WBGene00017729		F22H10.5	0.000642753	2.4324
WBGene00044743	crb-3	C35B8.4	3.27e-27	2.43509
WBGene00044670	rac-3	K03D3.13	0.000701815	2.43969
WBGene00002232	kpc-1	F11A6.1	4.95e-44	2.44145
WBGene00008880		F16B12.4	1.06e-24	2.45133
WBGene00020999		W03F9.1	3.67e-31	2.45481
WBGene00044495		Y54G2A.40	2.05e-08	2.45727
WBGene00019928	clec-44	R07C3.12	0.000305539	2.46055
WBGene00004836	sls-2.4	R12E2.16	0.000585088	2.46876
WBGene00005922	srx-31	F41H8.4	0.000579093	2.47074
WBGene00006539	tbb-6	T04H1.9	3.97e-32	2.47709
WBGene00021461	nekl-1	Y39G10AR.3	0.00054258	2.48128
WBGene00022872		ZK1240.8	0.000116224	2.48173
WBGene00004987	spp-2	T08A9.12	6.4e-30	2.48295
WBGene00014852		W02A11.6	7.52e-10	2.49192
WBGene00018803	fbxa-24	F54D10.2	6.97e-10	2.5007
WBGene00003616	nhr-17	C02B4.2	1.15e-14	2.5038
WBGene00044799		ZK686.6	8.36e-06	2.50613
WBGene00018809		F54D10.8	8.08e-05	2.51446
WBGene00012273		W05B2.7	3.59e-36	2.51704
WBGene00004236	ptr-22	Y80D3A.7	0.000285974	2.52161
WBGene00012724	sre-48	Y39G8B.3	0.000387693	2.52259
WBGene00021977		Y58A7A.3	1.09e-21	2.54291
WBGene00005394	srh-179	ZK228.7	0.000336034	2.54369
WBGene00022887		ZK1290.5	4.88e-22	2.54482
WBGene00017834		F26F12.3	1.85e-23	2.54742
WBGene00045356		T03E6.9	6.87e-05	2.55309
WBGene00009801	ipla-2	F47A4.5	3.84e-23	2.55547
WBGene00196969		R03E9.6	0.000333562	2.55815
WBGene00201513		ZK1290.22	0.000290533	2.56222
WBGene00019243	fbxb-72	H24O09.2	4.65e-05	2.56351
WBGene00009589		F40F11.4	2.08e-11	2.57013
WBGene00022746		ZK470.4	0.000298959	2.57486
WBGene00005242	srh-17	C47E8.2	0.00013651	2.57756
WBGene00003970	pek-1	F46C3.1	1.3e-26	2.58003
WBGene00013196	tbc-20	Y54E2A.12	6.48e-30	2.5803
WBGene00021837		Y54E10BL.1	0.000114825	2.59959
WBGene00016508		C37H5.5	1.31e-62	2.60479
WBGene00001881	his-7	F45F2.4	1.9e-08	2.60506
WBGene00044644		B0205.13	2.19e-19	2.61922
WBGene00005291	srh-70	T21B4.9	1.48e-16	2.6207
WBGene00000659	col-84	K12D12.3	1.5e-05	2.6257
WBGene00008602	oac-14	F09B9.1	3.58e-06	2.62763
WBGene00019466	tos-1	K07B1.6	3.15e-54	2.63161
WBGene00219886		F09E10.15	6.32e-17	2.64357
WBGene00010530	srz-61	K03D3.4	0.000149928	2.65636
WBGene00219592	linc-84	F55H12.8	6.55e-06	2.65761
WBGene00000558	cnc-4	R09B5.9	1.21e-25	2.66952
WBGene00000904	daf-8	R05D11.1	9.07e-35	2.67075
WBGene00005548	sri-36	F33H12.5	0.000135761	2.67619
WBGene00005899	srx-8	C14C6.9	0.000101905	2.67659
WBGene00005832	srw-85	C25F9.1	0.000108252	2.70378
WBGene00000915	daf-21	C47E8.5	7.27e-57	2.70739
WBGene00001884	his-10	ZK131.4	1.09e-10	2.70857
WBGene00001888	his-14	ZK131.8	1.09e-10	2.70857
WBGene00001900	his-26	ZK131.1	1.09e-10	2.70857
WBGene00198213		M03F4.12	7.45e-05	2.71356
WBGene00010700	nipi-3	K09A9.1	1.01e-49	2.71785
WBGene00009972	oac-33	F53C11.2	3.66e-09	2.71855
WBGene00044772		T23E7.6	3.93e-11	2.73186
WBGene00012813		Y43F8B.2	6.41e-07	2.73431
WBGene00020318		T07F8.1	9.48e-09	2.73463
WBGene00017921		F29B9.5	3.32e-20	2.73954
WBGene00000549	cls-2	R107.6	9.18e-40	2.76304
WBGene00199485		M117.11	8.08e-05	2.76653
WBGene00050899		T10C6.15	1.87e-10	2.76967
WBGene00200931		W07G4.11	7.77e-05	2.76989
WBGene00196034		T04C12.16	7.69e-05	2.77181
WBGene00005797	srw-50	M01B2.5	7.28e-05	2.77943
WBGene00021577		Y46B2A.2	1.57e-07	2.78091
WBGene00009963	fipr-26	F53B6.8	1.97e-05	2.79491
WBGene00015694	ugt-27	C10H11.5	5.27e-07	2.79576
WBGene00010877	lact-4	M05D6.4	2.71e-20	2.79668
WBGene00001756	gst-8	F11G11.1	6.76e-08	2.79932
WBGene00220030		M03F4.13	4.49e-05	2.80153
WBGene00196644		K08H10.15	6.15e-05	2.80314
WBGene00001633	gly-8	Y66A7A.6	7.32e-23	2.80908
WBGene00009692		F44E5.5	5.07e-05	2.83053
WBGene00011254		R12G8.1	1.08e-06	2.83224
WBGene00001880	his-6	F45F2.13	7.16e-10	2.8366
WBGene00014731		F02E9.8	3.2e-08	2.83752
WBGene00014963		Y105C5A.21	2.67e-06	2.84001
WBGene00016250	hsp-110	C30C11.4	8.5e-71	2.84464
WBGene00002021	hsp-17	F52E1.7	1.63e-25	2.84497
WBGene00200893		F52D10.12	1.83e-05	2.84677
WBGene00016997	cebp-1	D1005.3	4.82e-22	2.8593
WBGene00014836		T09F5.12	2.45e-29	2.86017
WBGene00001924	his-50	F07B7.9	7.94e-07	2.86018
WBGene00001902	his-28	K06C4.2	7.94e-07	2.86018
WBGene00016845		C50F7.5	1.88e-12	2.86216
WBGene00012140		T28F4.5	6.33e-25	2.87787
WBGene00023345		T12B5.9	1.69e-07	2.89209
WBGene00022529	srt-14	ZC142.2	1.57e-05	2.89314
WBGene00219716	linc-88	M02D8.11	2.94e-05	2.89733
WBGene00008496		F01D5.6	5.78e-28	2.90778
WBGene00000391	cdd-1	C47D2.2	7.13e-52	2.91446
WBGene00021283		Y24D9A.5	1.8e-05	2.92127
WBGene00008916	clec-221	F17C11.5	1.27e-14	2.92239
WBGene00019818		R02C2.7	1.79e-08	2.9226
WBGene00018699		F52E1.12	2.9e-12	2.92462
WBGene00019644	cpt-4	K11D12.4	1.7e-19	2.92635
WBGene00044514		R09E12.9	2.27e-06	2.93282
WBGene00004131	pqn-44	F55A12.9	1.83e-77	2.95196
WBGene00012600		Y38E10A.22	2.61e-78	2.95965
WBGene00007656		C17H1.3	7.57e-06	2.97204
WBGene00012594	nspe-5	Y38E10A.16	1.87e-08	2.97506
WBGene00021479	oac-55	Y39H10A.2	1.11e-09	2.98593
WBGene00008972		F20C5.7	1.41e-05	2.98608
WBGene00001882	his-8	F45F2.12	4.73e-06	2.99176
WBGene00018647		F49F1.7	8.73e-10	2.99271
WBGene00011557	ostf-4	T07A5.4	3.06e-06	2.99314
WBGene00013244		Y56A3A.33	8.63e-13	2.99612
WBGene00220243		ZK484.11	9.28e-06	2.99723
WBGene00202035		K02A4.13	9.12e-06	2.99837
WBGene00010876		M05D6.3	4.76e-35	3.01542
WBGene00019072	fbxc-8	F58H7.7	3.3e-19	3.03671
WBGene00001899	his-25	ZK131.2	1.24e-17	3.04695
WBGene00007204	best-2	B0564.4	2.41e-06	3.05247
WBGene00201944		F54D5.22	8.31e-06	3.05704
WBGene00195341		F54D5.18	8.31e-06	3.05704
WBGene00201458		VF15C11L.2	3.57e-06	3.10114
WBGene00001542	gcy-17	W03F11.2	3.31e-08	3.10636
WBGene00206465		F57A8.10	9.38e-13	3.12893
WBGene00022549		ZC196.5	4.06e-39	3.13511
WBGene00200577		Y65B4BL.12	3.79e-06	3.13807
WBGene00018624		F48G7.13	8.35e-08	3.15309
WBGene00020677		T22B11.3	1.18e-15	3.15776
WBGene00010177		F57A8.1	1.47e-93	3.16236
WBGene00045095	mrpr-1	E04F6.16	1.87e-06	3.16627
WBGene00019468		K07B1.8	4.61e-37	3.17148
WBGene00011878	ador-1	T21B4.4	1.03e-18	3.17902
WBGene00022951		C30E1.9	1.17e-43	3.18406
WBGene00019233	ugt-14	H23N18.2	1.27e-11	3.1881
WBGene00012444		Y15E3A.5	6.23e-48	3.19442
WBGene00017535	atf-8	F17A9.3	1.03e-18	3.19616
WBGene00021862	fbxa-48	Y54F10BM.7	3.21e-08	3.21425
WBGene00219959		F52D2.14	1.8e-11	3.22788
WBGene00219700	linc-6	F52D2.13	1.9e-15	3.23684
WBGene00236800	linc-171	C25A1.19	6.05e-07	3.23899
WBGene00001912	his-38	K03A1.6	4.41e-19	3.23989
WBGene00003473	mtl-1	K11G9.6	1.38e-09	3.24858
WBGene00002194	kin-6	ZK20.2	1.09e-07	3.25072
WBGene00012137	asic-2	T28F4.2	8.84e-16	3.25327
WBGene00044083	tin-9.2	B0564.1	1.33e-06	3.25379
WBGene00006760	unc-23	H14N18.1	5.76e-57	3.26403
WBGene00219614	linc-105	W09D10.6	7.59e-08	3.27888
WBGene00219327		ZK822.9	9.53e-07	3.29495
WBGene00001749	gst-1	R107.7	5.72e-97	3.29502
WBGene00018591	npax-2	F48B9.5	1.36e-23	3.30338
WBGene00000613	col-36	C27H5.5	5.13e-07	3.30739
WBGene00020799		T25D10.1	1.2e-73	3.33917
WBGene00017970		F32A5.4	3.31e-77	3.36037
WBGene00196687		C09B8.12	3.72e-07	3.37735
WBGene00006684	twk-32	F53C11.6	4.05e-17	3.3885
WBGene00001892	his-18	K06C4.10	1.21e-19	3.40379
WBGene00197604		K01G5.12	5.36e-08	3.40424
WBGene00001915	his-41	C50F4.5	3.59e-50	3.41791
WBGene00009691		F44E5.4	1.02e-07	3.44663
WBGene00006650	tts-1	F09E10.11	9.26e-08	3.45134
WBGene00045272		F59C12.4	2.86e-43	3.46191
WBGene00044462		C44B12.9	1.53e-08	3.46421
WBGene00012195	bath-34	W02A11.5	6.16e-27	3.46458
WBGene00020596	oga-1	T20B5.3	1.2e-79	3.4683
WBGene00019782		M60.7	6.07e-14	3.47457
WBGene00013308	nuo-3	Y57G11C.12	3.58e-10	3.47594
WBGene00017465		F14F9.2	9.9e-08	3.49736
WBGene00015175	srz-4	B0414.1	4.86e-08	3.49808
WBGene00001784	gst-36	R07B1.4	7.23e-81	3.50157
WBGene00016834	sre-50	C50E10.11	1.13e-08	3.53736
WBGene00219941		F40F11.6	5.47e-08	3.54985
WBGene00200308		C56C10.15	1.15e-08	3.56047
WBGene00018522		F46H5.7	1.23e-09	3.56615
WBGene00002008	hsp-4	F43E2.8	6.85e-112	3.57602
WBGene00008497		F01D5.7	3.44e-24	3.59418
WBGene00164985		ZK1010.10	2.73e-24	3.59765
WBGene00050912		F43E2.12	2.57e-08	3.62413
WBGene00016115	mdt-26	C25H3.6	3.89e-22	3.62617
WBGene00001879	his-5	F45F2.3	4.22e-24	3.69375
WBGene00220172		Y49E10.36	2.62e-09	3.7166
WBGene00200098		Y71F9AL.20	1.08e-08	3.7175
WBGene00000628	col-51	T28F2.8	2.12e-09	3.75224
WBGene00021978		Y58A7A.4	2.92e-24	3.76236
WBGene00010585		K05C4.9	2.22e-38	3.76617
WBGene00194744		Y38H6C.25	4.32e-09	3.76637
WBGene00013043	arrd-16	Y49E10.24	3.17e-11	3.78813
WBGene00017270	numr-1	F08F8.5	3.44e-24	3.85112
WBGene00219916		F26D10.23	1.65e-09	3.87314
WBGene00198634		T09F3.6	1.05e-09	3.87735
WBGene00001876	his-2	T10C6.13	4.39e-13	3.87765
WBGene00002013	hsp-12.6	F38E11.2	1.3e-24	3.89138
WBGene00220041		R11A5.8	8.17e-10	3.89346
WBGene00219449		Y38A10A.11	1.34e-11	3.91062
WBGene00020834		T27A1.2	4.01e-16	3.92583
WBGene00022951		C30E1.9	1.92e-15	3.93588
WBGene00018648		F49F1.8	1.93e-12	3.93978
WBGene00015741		C13F10.1	5.46e-13	4.01701
WBGene00044207		Y6G8.5	2e-14	4.03483
WBGene00020725	cnp-3	T23C6.3	5.89e-57	4.07253
WBGene00014814		R03D7.3	3.59e-45	4.0829
WBGene00022382		Y94H6A.10	2.25e-84	4.09042
WBGene00009811		F47B8.10	9.62e-15	4.13832
WBGene00021478		Y39H10A.1	3.11e-14	4.15459
WBGene00045411		C25F9.11	1.88e-24	4.16548
WBGene00000097	aip-1	F58E10.4	1.91e-82	4.16667
WBGene00044168		M05D6.10	1.11e-11	4.18185
WBGene00011737	sqst-1	T12G3.1	6.84e-60	4.24846
WBGene00019668	fil-2	K12B6.3	1.79e-18	4.25611
WBGene00008447		E01G4.5	1.36e-83	4.27175
WBGene00001534	gcy-7	F52E1.4	1.29e-17	4.28163
WBGene00010752		K10G4.3	9.75e-34	4.32743
WBGene00017392	basl-2	F12A10.3	1.1e-12	4.33772
WBGene00044900	cnc-11	R09B5.13	2.68e-14	4.34034
WBGene00201125		F17A9.7	4.27e-15	4.41336
WBGene00199016		W06H8.12	9.92e-15	4.41707
WBGene00002026	hsp-70	C12C8.1	2.22e-12	4.41793
WBGene00201999		F54C8.11	1.89e-13	4.43718
WBGene00013155		Y53F4B.8	1.87e-12	4.44912
WBGene00045412		C25F9.12	3.46e-18	4.51955
WBGene00199488		W06H8.13	4.63e-14	4.5268
WBGene00220000		K02F2.11	3.03e-20	4.5444
WBGene00008850		F15B9.6	2.39e-46	4.6065
WBGene00045372		W01D2.8	3.96e-15	4.64763
WBGene00008592		F08H9.4	1.49e-18	4.68924
WBGene00195155		W04A8.9	1.92e-26	4.7061
WBGene00219601	linc-129	K11D9.9	1.09e-23	4.71421
WBGene00006169	str-118	F57A8.3	4.83e-16	4.75409
WBGene00219672	anr-54	F08B1.7	4.39e-16	4.75468
WBGene00004744	scp-1	D2013.8	8.25e-124	4.7702
WBGene00044726		Y53F4B.43	3.02e-19	4.80835
WBGene00197097		F13B9.9	8.78e-18	4.81383
WBGene00008944		F19B2.5	5.17e-117	4.87415
WBGene00002019	hsp-16.48	T27E4.3	6.97e-16	4.87624
WBGene00002020	hsp-16.49	T27E4.9	6.97e-16	4.87624
WBGene00005551	sri-39	F33H12.2	6.34e-18	4.88161
WBGene00001875	his-1	T10C6.14	1.3e-26	4.96958
WBGene00007683		C18E9.2	1.85e-18	5.08207
WBGene00022866		ZK1240.1	5.9e-21	5.15877
WBGene00009156	clec-196	F26D10.12	4.75e-29	5.23575
WBGene00013483	nhr-241	Y69H2.8	5.03e-21	5.24928
WBGene00021497		Y40C5A.4	4.38e-21	5.271
WBGene00008405	ttll-12	D2013.9	2.07e-286	5.29521
WBGene00219491		Y53F4B.62	2.6e-26	5.32702
WBGene00019858		R03H10.6	1.74e-66	5.37173
WBGene00014472		MTCE.33	1.69e-183	5.45432
WBGene00045300	fbxc-10	C44C8.9	1.24e-25	5.522
WBGene00045301	fbxc-9	C44C8.10	1.24e-25	5.522
WBGene00045299	fbxc-11	C44C8.8	1.24e-25	5.522
WBGene00012620		Y38H6C.7	1.96e-38	5.62671
WBGene00197215		F57A8.9	3.24e-26	5.73186
WBGene00021101		W08F4.12	9.44e-33	5.8404
WBGene00016637		C44B12.3	8.77e-51	5.88994
WBGene00014454		MTCE.7	1.5e-151	6.01585
WBGene00002017	hsp-16.11	T27E4.2	1.17e-29	6.10425
WBGene00045366		Y17D7C.3	2.29e-126	6.22663
WBGene00011231		R11A5.3	1.48e-36	6.31388
WBGene00002018	hsp-16.41	Y46H3A.2	3.13e-32	6.38914
WBGene00219343		Y17D7C.9	2.14e-73	6.44352
WBGene00045298	fbxc-12	C44C8.7	6.97e-40	6.67355
WBGene00007723		C25F9.2	2.22e-106	6.6961
WBGene00044443		ZC21.10	9.25e-96	6.83808
WBGene00007682		C18D11.6	1.31e-59	6.86092
WBGene00012456		Y17D7C.2	2.33e-70	7.13082
WBGene00021601		Y46H3A.5	1.25e-64	7.17228
WBGene00012180		W01D2.3	7.19e-48	7.18997
WBGene00002016	hsp-16.2	Y46H3A.3	1.02e-57	7.29275
WBGene00021098	fbxb-14	W08F4.9	1.67e-98	7.37141
WBGene00045238	rpr-1	Y48G10A.7	4.13e-90	7.43608
WBGene00012621		Y38H6C.8	4.19e-149	8.13521
WBGene00012618	dct-10	Y38H6C.5	1.25e-207	8.45284

## Sheet: set16 UP Heat
wormbase_id	geane_name	sequence	padj	log2FoldChange
WBGene00004827	skr-21	K08H2.1	0.0832342	1.00158
WBGene00009101		F25B3.4	0.0252368	1.00237
WBGene00012113		T28B8.1	0.000215245	1.00265
WBGene00012907	cpt-1	Y46G5A.17	0.000118961	1.0037
WBGene00016782	phat-3	C49G7.4	0.0207395	1.00394
WBGene00011830	cyp-29A2	T19B10.1	0.00154584	1.00552
WBGene00017304		F09F7.7	0.000788172	1.00662
WBGene00021050		W05H9.3	0.017559	1.00726
WBGene00011116	pdcd-2	R07E5.10	0.00028625	1.00741
WBGene00017796		F25G6.1	0.0243642	1.00803
WBGene00003821	nst-1	K01C8.9	9.83e-06	1.00897
WBGene00010890	ddb-1	M18.5	5.26e-05	1.00989
WBGene00008599		F09A5.2	0.0760418	1.01176
WBGene00013381	cyp-31A5	Y62E10A.15	0.035444	1.01352
WBGene00009695		F44F1.3	0.0730354	1.0142
WBGene00001496	frm-10	F25H9.5	3.26e-05	1.01447
WBGene00000228	atn-1	W04D2.1	7.56e-05	1.01462
WBGene00005663	sars-1	C47E12.1	0.000361421	1.01544
WBGene00003072	lrp-2	T21E3.3	4.51e-05	1.01596
WBGene00015816		C16A11.3	0.0378647	1.0178
WBGene00004459	rpn-2	C23G10.4	4.34e-05	1.01833
WBGene00016907		C53H9.2	0.0144277	1.01846
WBGene00011122	cpt-2	R07H5.2	8.53e-06	1.01854
WBGene00219609	linc-7	T22E6.2	0.00159565	1.01958
WBGene00001328	epi-1	K08C7.3	9.67e-05	1.02096
WBGene00013756	ftr-1	Y113G7B.4	0.00868337	1.02249
WBGene00016029	elf-1	C24A1.2	0.0931023	1.02311
WBGene00015128		B0303.7	0.000701556	1.02406
WBGene00003020	lin-35	C32F10.2	0.000967765	1.02734
WBGene00004146	pqn-63	T06E4.11	0.0028037	1.02786
WBGene00007882		C33A12.3	0.000872144	1.02816
WBGene00015507		C06A6.2	0.0285882	1.02935
WBGene00021331	glrx-10	Y34D9A.6	0.00171603	1.03044
WBGene00000508	cit-1.2	F44B9.3	0.000187472	1.03062
WBGene00195085		C56E6.9	0.00584335	1.03167
WBGene00000460	ceh-39	T26C11.7	0.022898	1.03251
WBGene00002280	let-2	F01G12.5	3.33e-05	1.03256
WBGene00002250	lap-2	W07G4.4	3.12e-06	1.03274
WBGene00000418	ced-4	C35D10.9	0.000467737	1.03366
WBGene00000822	csq-1	F40E10.3	0.000383372	1.03386
WBGene00010750		K10D11.6	0.0532588	1.03933
WBGene00007932	zip-5	C34D1.5	0.0420846	1.04118
WBGene00006754	unc-15	F07A5.7	6.3e-05	1.04125
WBGene00017138		EEED8.10	0.00131065	1.04344
WBGene00019057		F58F9.3	0.033701	1.04556
WBGene00020955	angl-1	W02G9.5	0.000712408	1.04578
WBGene00019300	swt-1	K02D7.5	0.00387506	1.04597
WBGene00012819		Y43F8B.9	0.0332747	1.04613
WBGene00018782	cct-3	F54A3.3	1.57e-05	1.04708
WBGene00003834	nxf-1	C15H11.3	1.07e-05	1.04814
WBGene00013558		Y75B8A.25	0.000489537	1.04841
WBGene00001577	gem-4	T12A7.1	0.0495286	1.04884
WBGene00020579		T19D12.4	0.0338596	1.05404
WBGene00007555	dohh-1	C14A4.1	6.64e-05	1.05411
WBGene00022233	ipla-6	Y73B6BL.4	0.00018792	1.05602
WBGene00011105		R07E3.4	0.00099898	1.0571
WBGene00015306		C01G5.4	0.0668911	1.05797
WBGene00001713	grl-4	F42C5.7	0.0144662	1.05806
WBGene00044070	set-18	T22A3.4	0.000436312	1.05837
WBGene00010810		M01F1.4	6.12e-05	1.05902
WBGene00019760	calu-1	M03F4.7	1.22e-05	1.06091
WBGene00002274	lec-11	F38A5.3	0.000792207	1.06185
WBGene00018428	fbxa-183	F44E7.6	0.074941	1.06276
WBGene00010199	bet-2	F57C7.1	0.000260412	1.0635
WBGene00006787	unc-52	ZC101.2	0.00103218	1.06351
WBGene00007779		C27D8.3	0.00105319	1.064
WBGene00016129		C26B2.7	0.000488654	1.0664
WBGene00007028	trr-1	C47D12.1	3.71e-05	1.07389
WBGene00008403		D2013.3	0.0392027	1.07456
WBGene00020036		R12E2.11	9.08e-05	1.0762
WBGene00017302		F09F7.5	0.000370769	1.07626
WBGene00011643	slc-17.9	T09B9.2	0.023039	1.0763
WBGene00009559	mtx-1	F39B2.11	1.91e-05	1.07645
WBGene00016014		C23G10.7	4.86e-06	1.07752
WBGene00003844	odc-1	K11C4.4	0.00198162	1.07777
WBGene00015357		C02F12.8	0.00283945	1.07835
WBGene00021934	cct-8	Y55F3AR.3	8.3e-05	1.08174
WBGene00009178	uggt-2	F26H9.8	0.0020748	1.08176
WBGene00009724		F45D3.4	0.00798028	1.08379
WBGene00018101	math-27	F36H5.2	0.00146149	1.08604
WBGene00010281		F58G11.3	5.08e-05	1.08606
WBGene00013686		Y105E8A.29	0.0113009	1.08791
WBGene00007811		C29F7.2	0.00927221	1.08798
WBGene00003242	mig-6	C37C3.6	1.54e-05	1.08857
WBGene00016534		C39D10.7	0.00243802	1.09047
WBGene00019660		K11H12.4	0.0273615	1.09291
WBGene00017726		F22H10.2	0.034688	1.09357
WBGene00009293		F31D4.8	0.0102728	1.09473
WBGene00008085		C44C10.4	0.0102352	1.09549
WBGene00009123		F25H2.12	0.000127326	1.09697
WBGene00010658		K08D8.4	0.0922493	1.09761
WBGene00004143	pqn-59	R119.4	6.45e-06	1.09794
WBGene00021652		Y47G6A.29	0.00752104	1.09935
WBGene00004185	pro-1	R166.4	2.21e-05	1.1011
WBGene00008940		F18H3.4	0.000484753	1.10333
WBGene00006470	tag-120	F40F9.2	0.0136376	1.10727
WBGene00007744		C26D10.3	0.0296549	1.1083
WBGene00000377	cct-1	T05C12.7	2.16e-06	1.10855
WBGene00044032	ceh-99	T21B4.17	0.0133806	1.10881
WBGene00022419		Y102A11A.9	0.0724179	1.10902
WBGene00002368	let-99	K08E7.3	0.000165063	1.10909
WBGene00007547	nhr-154	C13C4.2	0.00917635	1.11013
WBGene00020334	epg-7	T08A9.1	0.000100462	1.11093
WBGene00003124	mai-1	K10B3.9	0.00329617	1.11286
WBGene00021020		W04B5.3	0.000211704	1.11365
WBGene00013388		Y62F5A.10	0.00819134	1.11484
WBGene00003378	mml-1	T20B12.6	0.000447949	1.11843
WBGene00013559		Y75B8A.28	0.0852638	1.11876
WBGene00007007	mak-2	C44C8.6	0.000246343	1.12046
WBGene00013682		Y105E8A.25	0.00294626	1.12248
WBGene00000409	cdk-8	F39H11.3	3.99e-05	1.12276
WBGene00000780	cpn-4	F49D11.8	6.93e-06	1.12548
WBGene00004199	prx-14	R07H5.1	1.93e-05	1.12562
WBGene00017247		F08D12.3	0.0302778	1.12826
WBGene00010962	ctc-3	MTCE.23	0.00114753	1.12844
WBGene00016862		C52A10.1	0.000137306	1.12852
WBGene00010434		H40L08.3	0.0570722	1.12913
WBGene00007631	wht-3	C16C10.12	0.00550342	1.12964
WBGene00010409		H21P03.2	0.000226988	1.12975
WBGene00019612	gpcp-1	K10B3.6	0.00103501	1.13114
WBGene00004804	skn-1	T19E7.2	4.75e-07	1.13285
WBGene00019770		M04F3.4	0.00267785	1.13482
WBGene00008974	tbc-1	F20D1.2	7.65e-05	1.13514
WBGene00004053	tank-1	ZK1005.1	0.0040101	1.13607
WBGene00021544		Y43B11AR.3	0.00040745	1.13851
WBGene00020740		T23F4.2	0.00381384	1.13864
WBGene00001345	fos-1	F29G9.4	0.000364465	1.14435
WBGene00021369	siah-1	Y37E11AR.2	0.0405281	1.14442
WBGene00011108		R07E3.7	0.00188869	1.14594
WBGene00011333	nrde-2	T01E8.5	5.67e-06	1.14922
WBGene00001441	fkh-9	K03C7.2	4.49e-05	1.14988
WBGene00012723		Y39G8B.2	0.0179196	1.15033
WBGene00000378	cct-2	T21B10.7	3.22e-05	1.15036
WBGene00010362	enu-3.1	H04D03.1	0.00580446	1.15704
WBGene00021733	otub-2	Y50C1A.1	6.8e-06	1.15727
WBGene00009588		F40F11.3	0.00206074	1.15811
WBGene00013482		Y69H2.7	0.000664446	1.16014
WBGene00018989		F56F11.2	0.0075271	1.16031
WBGene00021759		Y50D7A.11	0.0140251	1.16055
WBGene00009584	drap-1	F40F9.7	9.87e-05	1.16347
WBGene00003884	osm-3	M02B7.3	0.031067	1.1667
WBGene00006727	ubq-1	F25B5.4	7.61e-08	1.17088
WBGene00004855	sma-1	R31.1	0.000502631	1.1709
WBGene00013250		Y57A10A.5	0.000556965	1.17429
WBGene00017698		F22B7.9	6.98e-06	1.17481
WBGene00007501	apc-17	C09H10.7	0.0148078	1.17661
WBGene00016310		C32D5.1	0.017559	1.17785
WBGene00000820	csp-2	Y73B6BL.7	0.0210696	1.17881
WBGene00004987	spp-2	T08A9.12	0.0233789	1.17999
WBGene00011185		R10D12.1	0.009602	1.18518
WBGene00013809		Y116A8C.33	0.000394087	1.1893
WBGene00000381	cct-6	F01F1.8	3.19e-07	1.19053
WBGene00018101	math-27	F36H5.2	0.00244703	1.19252
WBGene00007486		C09G1.4	0.00609798	1.19418
WBGene00009241		F28H7.8	0.000502631	1.19645
WBGene00004114	pqn-25	D1044.3	0.0177692	1.19752
WBGene00001936	his-62	F55G1.3	0.0421298	1.20087
WBGene00020381		T09B4.7	0.00253549	1.20208
WBGene00011612		T08D2.7	0.0464626	1.20233
WBGene00015504		C06A5.6	2.93e-06	1.20482
WBGene00009935		F52E10.4	0.0852638	1.20505
WBGene00014871		Y37H9A.5	0.008472	1.20897
WBGene00012971		Y48A6B.10	0.00719752	1.2108
WBGene00008210		C49F5.6	0.00337768	1.21316
WBGene00009155	lhfp-4	F26D10.11	0.0377849	1.21713
WBGene00008726		F13A7.11	0.0365474	1.22076
WBGene00021171		Y8A9A.2	0.0139033	1.22189
WBGene00002130	inx-8	ZK792.2	1.96e-05	1.22565
WBGene00013026		Y49A3A.3	2.43e-05	1.22689
WBGene00021728		Y49F6C.6	0.0879562	1.22948
WBGene00006495	cpna-1	F31D5.3	1.04e-06	1.23402
WBGene00013544		Y75B8A.7	1.08e-05	1.23561
WBGene00018878	glit-1	F55D10.3	0.0167492	1.23814
WBGene00018702		F52E4.5	0.00113996	1.24044
WBGene00001037	dnj-19	T05C3.5	2.87e-06	1.24086
WBGene00012389		Y6B3B.4	5.01e-07	1.24198
WBGene00010940		M163.8	0.0700212	1.24323
WBGene00020658		T21F4.1	1.31e-06	1.24396
WBGene00003514	myo-2	T18D3.4	2.2e-07	1.24558
WBGene00006706	ubc-9	F29B9.6	8.53e-07	1.24662
WBGene00016315		C32D5.7	0.0138859	1.24844
WBGene00013862	wdr-5.3	ZC302.2	0.0916472	1.2508
WBGene00020012		R11G1.6	9.47e-05	1.25362
WBGene00021047	zfp-3	W05H7.4	0.000145395	1.25408
WBGene00001893	his-19	K06C4.11	0.0485231	1.25427
WBGene00001925	his-51	F07B7.10	0.0485231	1.25427
WBGene00001927	his-53	F07B7.3	0.0485231	1.25427
WBGene00001895	his-21	K06C4.3	0.0485231	1.25427
WBGene00008777		F13H10.6	4.59e-05	1.25538
WBGene00003472	mtk-1	B0414.7	7.44e-07	1.25771
WBGene00019730	asns-2	M02D8.4	0.00430044	1.25828
WBGene00003692	nhr-102	T06C12.6	0.00294626	1.25842
WBGene00002980	lgg-1	C32D5.9	1.98e-05	1.25844
WBGene00007928		C34C12.9	0.052778	1.25924
WBGene00022860		ZK1193.4	0.0324318	1.26194
WBGene00012623	fbxa-149	Y38H6C.10	0.0138875	1.26289
WBGene00015356	tag-278	C02F12.7	0.00176445	1.26334
WBGene00009205		F28C6.5	6.43e-05	1.26379
WBGene00022667		ZK154.5	0.000115501	1.26449
WBGene00016417		C34F11.8	0.00482208	1.26517
WBGene00007324		C05B5.8	0.000774902	1.26519
WBGene00015972		C18E3.3	0.000313572	1.26833
WBGene00000936	dbl-1	T25F10.2	0.000525522	1.26849
WBGene00018101	math-27	F36H5.2	0.00359452	1.26863
WBGene00009850		F48F7.5	0.00114873	1.26933
WBGene00012180		W01D2.3	0.000101729	1.27408
WBGene00017070	praf-3	D2096.2	2.58e-07	1.27682
WBGene00000380	cct-5	C07G2.3	9.57e-08	1.27813
WBGene00002024	hsp-43	C14F11.5	1.19e-06	1.28023
WBGene00002010	hsp-6	C37H5.8	4.12e-07	1.28193
WBGene00016247		C30B5.6	0.00215544	1.28349
WBGene00011304	mnk-1	R166.5	6.01e-08	1.28484
WBGene00021489		Y40B10A.4	0.0296686	1.29272
WBGene00021206		Y17G9B.9	0.000960465	1.29315
WBGene00009291	clec-264	F31D4.4	0.007283	1.29448
WBGene00001263	emb-9	K04H4.1	7.87e-09	1.29709
WBGene00011234		R11A5.6	0.0399287	1.30064
WBGene00016520		C39B5.2	0.0674052	1.30152
WBGene00018602		F48D6.4	8.58e-06	1.30328
WBGene00018352	fbxc-20	F42G2.3	0.0253314	1.3041
WBGene00011039		R05H5.4	3e-07	1.30449
WBGene00012158	ucr-2.1	VW06B3R.1	1.65e-06	1.30604
WBGene00022859		ZK1193.3	0.00953542	1.3065
WBGene00016332		C32F10.4	0.000170812	1.30651
WBGene00013789		Y116A8C.9	2.5e-05	1.30658
WBGene00015517		C06A8.8	5.85e-05	1.30835
WBGene00003738	nid-1	F54F3.1	7.87e-08	1.30925
WBGene00007689		C18E9.9	4.97e-06	1.31229
WBGene00219739	linc-136	T27C4.6	0.0623769	1.31573
WBGene00003148	mbf-1	H21P03.1	2.57e-06	1.31596
WBGene00000583	cof-2	C48E7.5	0.0709303	1.32015
WBGene00007024	plin-1	W01A8.1	8.17e-10	1.32381
WBGene00013739	spin-4	Y111B2A.19	0.000561284	1.32393
WBGene00007908		C34B4.3	0.00902222	1.32958
WBGene00005650	srp-9	F09C6.5	0.0321676	1.33002
WBGene00044358		Y71G12B.33	0.0183292	1.3356
WBGene00007630	har-1	C16C10.11	1.39e-08	1.33973
WBGene00001080	dpy-21	Y59A8B.1	3.9e-05	1.34457
WBGene00016760		C49A9.6	2.26e-06	1.3458
WBGene00019280		K01A2.5	4.33e-07	1.34677
WBGene00004945	sop-2	C50E10.4	9.01e-06	1.35361
WBGene00015167		B0403.3	0.0272688	1.35487
WBGene00006714	ubc-19	Y69H2.6	0.00966572	1.35659
WBGene00008852	ubql-1	F15C11.2	4.75e-07	1.35868
WBGene00000244	bbs-8	T25F10.5	0.0305655	1.36311
WBGene00020007		R11F4.1	1.79e-05	1.36457
WBGene00021691		Y48G8AL.13	4.26e-06	1.36726
WBGene00021892		Y54G2A.28	0.0705192	1.36765
WBGene00019958		R08E3.2	0.000221416	1.369
WBGene00010293	fbxa-108	F59A1.7	0.00049907	1.36902
WBGene00009233		F28H6.4	2.17e-05	1.37028
WBGene00010874		M05D6.1	6.68e-07	1.37648
WBGene00008576		F08G2.4	0.000201102	1.37914
WBGene00010281		F58G11.3	0.0356957	1.37942
WBGene00017659		F21C10.10	2.88e-08	1.38132
WBGene00199541		Y41E3.460	0.000484352	1.38254
WBGene00023246		C33E10.4	1.49e-05	1.3831
WBGene00016330		C32E12.4	3.76e-05	1.38382
WBGene00003415	mars-1	F58B3.5	0.0406235	1.38482
WBGene00010232		F58B3.6	1.13e-06	1.38694
WBGene00044280		W02A2.9	0.0205002	1.38781
WBGene00012295	nmat-1	W06B3.1	0.000220575	1.39344
WBGene00003827	ntl-4	C49H3.5	1.85e-09	1.39511
WBGene00019983	sti-1	R09E12.3	3.46e-06	1.39631
WBGene00000247	bec-1	T19E7.3	1.48e-08	1.39638
WBGene00004317	rbg-1	F20D1.6	9.54e-07	1.39686
WBGene00017681	slc-17.5	F21F8.11	3.43e-06	1.39975
WBGene00019938		R07E4.5	6.4e-06	1.39981
WBGene00000223	atf-7	C07G2.2	2.45e-10	1.40075
WBGene00000379	cct-4	K01C8.10	3.15e-08	1.40128
WBGene00002131	inx-9	ZK792.3	7.36e-07	1.40253
WBGene00004778	ser-3	K02F2.6	0.00606724	1.40305
WBGene00022378		Y94H6A.5	4.88e-07	1.40601
WBGene00007236		C01G10.9	2.4e-06	1.40657
WBGene00018975		F56E10.1	0.00855483	1.4068
WBGene00206356		T08B2.15	0.0596442	1.4089
WBGene00018353	fbxa-182	F42G2.4	0.0474771	1.41196
WBGene00000763	coq-3	Y57G11C.11	0.000941465	1.41364
WBGene00007514	catp-8	C10C6.6	2.64e-08	1.41481
WBGene00021015	enu-3.3	W03G9.3	2.84e-07	1.41637
WBGene00219605	linc-110	T09A5.22	0.0384103	1.41943
WBGene00006371	syx-3	F35C8.4	8.48e-07	1.41963
WBGene00004933	sod-4	F55H2.1	2.76e-07	1.42049
WBGene00009974		F53C11.4	3.16e-07	1.42481
WBGene00010935		M163.1	0.00020983	1.43036
WBGene00020245		T05B11.1	0.0119663	1.43143
WBGene00007010	alx-1	R10E12.1	1.19e-09	1.4343
WBGene00001076	dpy-17	F54D8.1	0.0449187	1.44071
WBGene00013499		Y70G10A.3	5.18e-07	1.44186
WBGene00022631	nekl-2	ZC581.1	7.57e-06	1.44285
WBGene00017390		F12A10.1	0.00561961	1.44352
WBGene00012216		W02D9.10	1.35e-05	1.44725
WBGene00201711		M04B2.13	0.0970787	1.44935
WBGene00016061	hpo-15	C24G6.6	1.1e-06	1.45143
WBGene00006959	xbp-1	R74.3	1.26e-10	1.4521
WBGene00022478	fbxa-35	Y119D3A.3	0.0943715	1.45296
WBGene00018803	fbxa-24	F54D10.2	0.019439	1.4552
WBGene00000502	chp-1	Y110A7A.13	9.28e-08	1.46058
WBGene00012543	nkcc-1	Y37A1C.1	1.3e-07	1.46181
WBGene00007632		C16C10.13	0.00770432	1.46244
WBGene00007393	fbxa-157	C06H5.2	0.00810458	1.46471
WBGene00017108	cyp-43A1	E03E2.1	1.29e-06	1.46595
WBGene00197545		Y53F4B.55	0.0918846	1.46843
WBGene00010546		K03H1.11	4.95e-07	1.46882
WBGene00001899	his-25	ZK131.2	0.0102728	1.47123
WBGene00000968	dhs-4	T05F1.10	0.00169521	1.47159
WBGene00020262	ferl-1	T05E8.1	0.0403219	1.47374
WBGene00021239		Y20F4.4	6.8e-06	1.47566
WBGene00016128	elpc-4	C26B2.6	6.82e-07	1.48004
WBGene00001564	icl-1	C05E4.9	0.00290812	1.4803
WBGene00006698	uaf-2	Y116A8C.35	1.36e-09	1.48081
WBGene00013923	ghi-1	ZK20.1	0.00114873	1.48263
WBGene00005292	srh-71	T10D4.5	0.0919623	1.48322
WBGene00006781	unc-45	F30H5.1	3.36e-10	1.48944
WBGene00015776	dct-1	C14F5.1	1.61e-05	1.48972
WBGene00001910		C50F4.6	2.65e-05	1.49293
WBGene00020455	fbxa-59	T12B5.8	8.58e-06	1.49364
WBGene00019179	scl-13	H10D18.4	0.0851561	1.49463
WBGene00021382		Y37F4.1	1.86e-05	1.49708
WBGene00012320	srxa-3	W07A8.4	0.0989313	1.49928
WBGene00201075		F25D7.9	0.0837411	1.50035
WBGene00008143		C47E8.4	1.49e-10	1.5027
WBGene00077753		R13.6	0.0832342	1.50279
WBGene00020118		R155.4	0.0114972	1.50318
WBGene00010057		F54D5.15	3.06e-06	1.5033
WBGene00016901		C53C11.4	0.0431912	1.50508
WBGene00005661	srr-10	T05B11.6	0.09235	1.50548
WBGene00236798		F48C1.15	0.09235	1.50548
WBGene00010481		K01G5.10	2.44e-06	1.50786
WBGene00005517	sri-5	F28D9.2	0.0906018	1.51322
WBGene00001666	gpa-4	T07A9.7	0.0326605	1.51465
WBGene00021843		Y54E10BR.4	1.66e-08	1.51494
WBGene00023313		H28G03.5	1.78e-06	1.5156
WBGene00011608		T08D2.3	5.66e-05	1.51918
WBGene00018030		F35B3.3	0.0774914	1.5247
WBGene00007235		C01G10.8	2.55e-07	1.52633
WBGene00001924	his-50	F07B7.9	0.0771863	1.5271
WBGene00001902	his-28	K06C4.2	0.0771863	1.5271
WBGene00008117	gsr-1	C46F11.2	8.2e-12	1.5285
WBGene00018259		F41B4.3	3.26e-05	1.53115
WBGene00021283		Y24D9A.5	0.091927	1.53148
WBGene00013624	srbc-80	Y102A5C.20	0.0661412	1.53164
WBGene00197119		F36D4.9	0.0758581	1.5338
WBGene00017456		F14D2.8	9.74e-05	1.53535
WBGene00008317		C54G4.7	1.33e-07	1.53956
WBGene00012572		Y37H2B.1	0.0653359	1.53993
WBGene00012228		W03H9.2	0.0581104	1.5426
WBGene00006448	glod-4	C16C10.10	7.02e-07	1.54295
WBGene00196969		R03E9.6	0.0728024	1.54715
WBGene00013636		Y105C5A.12	0.0124256	1.54739
WBGene00004157	pqn-75	W03D2.1	0.0131138	1.54788
WBGene00044080		D1086.10	0.0396171	1.54837
WBGene00009504		F37B12.1	1.63e-06	1.55055
WBGene00019893	sgt-1	R05F9.10	2.15e-12	1.55293
WBGene00219701	anr-34	F54F2.12	0.0436071	1.55395
WBGene00000006	aat-5	C55C2.5	0.0712584	1.55434
WBGene00202343		F39D8.7	0.0351314	1.55885
WBGene00013569	bath-36	Y75B12B.4	3.88e-06	1.56231
WBGene00019082	pup-3	F59A3.9	0.00296793	1.56338
WBGene00005921	srx-30	F41H8.3	0.0663789	1.57248
WBGene00022204		Y73B3A.2	0.00224924	1.57286
WBGene00018145		F37C4.5	1.67e-10	1.58476
WBGene00018208		F39G3.3	2.67e-07	1.58557
WBGene00011040		R05H5.5	6.22e-08	1.58631
WBGene00003543	nas-24	F20G2.4	0.0463366	1.58669
WBGene00001935	his-61	F55G1.10	0.000671026	1.58707
WBGene00002012	hsp-12.3	F38E11.1	0.0411376	1.58972
WBGene00007574		C14B1.3	6.03e-09	1.59103
WBGene00220028		M03A8.6	0.0634885	1.59187
WBGene00014967		Y113G7A.2	0.0228488	1.59279
WBGene00019232	ugt-13	H23N18.1	1.9e-08	1.5933
WBGene00199753		Y97E10B.12	0.071894	1.59529
WBGene00043052	srz-104	K03D3.11	0.0724823	1.59799
WBGene00017161	rabn-5	F01F1.4	7.04e-10	1.59854
WBGene00013079	ttr-26	Y51A2D.11	1.18e-09	1.59862
WBGene00015218		B0507.1	0.00025314	1.60393
WBGene00011209		R10E8.3	9.04e-08	1.60466
WBGene00005818	srw-71	F18E3.6	0.0731204	1.6048
WBGene00220201		Y73B3A.30	0.0607589	1.60571
WBGene00005344	srh-127	F37B4.1	0.0607589	1.60571
WBGene00011299	ikke-1	R107.4	3.45e-11	1.60696
WBGene00002269	lec-6	Y55B1AR.1	1e-10	1.60969
WBGene00006699	uba-1	C47E12.5	7.03e-13	1.61039
WBGene00001862	him-3	ZK381.1	0.0172676	1.61191
WBGene00003979	pes-5	T27D12.4	1.77e-05	1.61918
WBGene00199983		T04C12.25	0.0640633	1.62009
WBGene00007237		C01G10.10	3.68e-06	1.62129
WBGene00022581		ZC262.4	0.0304506	1.62435
WBGene00023314		H31G24.2	0.0610054	1.62762
WBGene00023159		W06H8.5	6.83e-13	1.62799
WBGene00019059		F58F9.6	0.0561529	1.62867
WBGene00016557	ceh-84	C40D2.4	0.0557624	1.62965
WBGene00012086	clec-144	T27D12.3	0.0262115	1.63375
WBGene00235316		B0222.15	0.0660433	1.63525
WBGene00001909	his-35	C50F4.13	4.94e-12	1.63555
WBGene00011735	hip-1	T12D8.8	8.85e-13	1.63572
WBGene00020912		W01A11.7	0.00632679	1.63871
WBGene00198962		C14F11.20	0.0543228	1.639
WBGene00200795		C08B11.12	0.0598902	1.64219
WBGene00007913	cyp-36A1	C34B7.3	2.06e-08	1.64275
WBGene00005242	srh-17	C47E8.2	0.058374	1.64532
WBGene00195363		M01H9.6	0.0528482	1.64593
WBGene00219683	anr-32	F29G9.18	0.0144134	1.6467
WBGene00008572		F08B12.4	1.17e-13	1.64712
WBGene00009374		F34D10.4	4.73e-12	1.64834
WBGene00006237	str-204	F10D2.1	0.0525094	1.64968
WBGene00016648	fbxc-2	C44C8.3	6.67e-05	1.65196
WBGene00019073	fbxc-3	F58H7.8	6.67e-05	1.65196
WBGene00016647	fbxc-4	C44C8.2	6.67e-05	1.65196
WBGene00003473	mtl-1	K11G9.6	0.053595	1.65378
WBGene00008735		F13D2.1	4.51e-09	1.65473
WBGene00200996		ZK675.7	0.0515122	1.65478
WBGene00006789	unc-54	F11C3.3	1.15e-15	1.65702
WBGene00009963	fipr-26	F53B6.8	0.05734	1.66254
WBGene00019748	atg-2	M03A8.2	2.26e-12	1.66503
WBGene00019719		M01H9.3	2.84e-15	1.66506
WBGene00219674	linc-122	F10C1.21	0.0568967	1.66605
WBGene00020587	ugt-9	T19H12.1	0.00242974	1.66666
WBGene00001921	his-47	B0035.7	0.000238614	1.67103
WBGene00219659	anr-36	C37C3.15	0.0033251	1.67126
WBGene00197597		M163.17	0.0562515	1.67256
WBGene00012552	enu-3.5	Y37D8A.12	1.05e-09	1.67288
WBGene00017482	set-9	F15E6.1	2.22e-10	1.68373
WBGene00016469		C36B7.6	2.39e-13	1.68798
WBGene00001431	fkb-6	F31D4.3	4.87e-14	1.68886
WBGene00014852		W02A11.6	0.00155683	1.69202
WBGene00018069		F35H10.3	0.000335568	1.69469
WBGene00005474	srh-268	C54F6.1	0.0508846	1.69733
WBGene00021865	fbxa-66	Y54F10BM.11	0.0505026	1.69872
WBGene00003515	myo-3	K12F2.1	2.76e-14	1.70524
WBGene00016457		C35E7.5	0.000881704	1.71062
WBGene00001884	his-10	ZK131.4	0.00356501	1.71169
WBGene00001888	his-14	ZK131.8	0.00356501	1.71169
WBGene00001900	his-26	ZK131.1	0.00356501	1.71169
WBGene00012733		Y40B1A.2	0.0167256	1.7164
WBGene00004153	pqn-71	T23F1.6	4.72e-06	1.71974
WBGene00001914	his-40	K03A1.1	0.00242597	1.7213
WBGene00219983		F58D5.11	0.0306148	1.72143
WBGene00004460	rpn-3	C30C11.2	2.76e-14	1.7216
WBGene00010882	atg-7	M7.5	2.51e-13	1.72532
WBGene00020315		T07E3.4	7.57e-11	1.72796
WBGene00044670	rac-3	K03D3.13	0.0403593	1.72863
WBGene00016041		C24A11.2	0.0444968	1.73002
WBGene00008975		F20D1.3	3.1e-10	1.7318
WBGene00021284		Y24D9A.6	0.0436186	1.73237
WBGene00045308		C37H5.14	9.67e-05	1.73354
WBGene00023262		C54F6.2	0.0230282	1.73415
WBGene00001030	dnj-12	F39B2.10	3.02e-16	1.7363
WBGene00017462		F14D2.14	1.45e-05	1.73775
WBGene00011772		T14G8.4	0.00346338	1.73909
WBGene00017361		F10E9.12	3.42e-05	1.74075
WBGene00015176	vps-51	B0414.8	1.06e-10	1.74168
WBGene00007813	jmjd-3.3	C29F7.6	0.00193966	1.74387
WBGene00007772	egrh-1	C27C12.2	3.69e-11	1.74695
WBGene00021526		Y41G9A.2	0.0118513	1.74711
WBGene00011642		T09B9.1	1.23e-09	1.74956
WBGene00202035		K02A4.13	0.0377849	1.75033
WBGene00199051		R03E9.7	0.0377849	1.75033
WBGene00195453		T04C12.15	0.0377849	1.75033
WBGene00012603	nspe-6	Y38E10A.25	0.0302462	1.75067
WBGene00019888	btbd-10	R05F9.1	1.2e-10	1.75151
WBGene00021068		W06H8.6	4.5e-10	1.75205
WBGene00000659	col-84	K12D12.3	0.0203491	1.75294
WBGene00003589	nex-2	T07C4.9	3.95e-16	1.75345
WBGene00002005	hsp-1	F26D10.3	2.49e-11	1.75417
WBGene00003891	osm-11	F11C7.5	1.68e-17	1.7558
WBGene00007365		C06B3.6	3.52e-06	1.75816
WBGene00016763		C49A9.9	1.22e-13	1.75914
WBGene00197534		F38H4.13	0.0365902	1.75926
WBGene00019006	spg-20	F57B10.9	4.71e-10	1.76161
WBGene00001889	his-15	ZK131.9	0.0162082	1.76275
WBGene00001918	his-44	F08G2.1	0.0162082	1.76275
WBGene00018523	lact-1	F46H5.8	2.49e-06	1.76408
WBGene00200577		Y65B4BL.12	0.0384883	1.76702
WBGene00003601	nhr-2	C32F10.6	5.54e-05	1.76826
WBGene00196034		T04C12.16	0.038354	1.77194
WBGene00017420		F13B9.2	1.13e-05	1.77416
WBGene00200971		T01B10.13	0.0348951	1.77493
WBGene00219847		C34E11.20	0.0376093	1.77817
WBGene00016991		CD4.5	0.0380384	1.78196
WBGene00000082	adt-1	C02B4.1	5.74e-07	1.78329
WBGene00022713		ZK355.3	0.0330173	1.78871
WBGene00004096	pqm-1	F40F8.7	3.04e-10	1.79385
WBGene00022746		ZK470.4	0.0365703	1.79506
WBGene00013171		Y53F4B.25	0.000676892	1.79577
WBGene00201111		C36E8.10	0.0321851	1.79732
WBGene00001554	gcy-34	M04G12.3	0.0224266	1.80306
WBGene00017163	dnpp-1	F01F1.9	4.64e-14	1.80544
WBGene00011736		T12D8.9	1.4e-10	1.8063
WBGene00016970		C56E6.2	6.08e-10	1.80864
WBGene00197780		F48B9.10	0.0300118	1.81672
WBGene00006863	gyg-1	F56B6.4	7.25e-10	1.81802
WBGene00001885	his-11	ZK131.5	6.38e-06	1.8208
WBGene00000211	asm-1	B0252.2	1.27e-09	1.8234
WBGene00020031	suco-1	R12E2.2	1.68e-12	1.82413
WBGene00016961	vps-32.1	C56C10.3	1.08e-15	1.82445
WBGene00002717	let-526	C01G8.9	0.000124716	1.83211
WBGene00021911		Y55B1BR.1	0.0316332	1.83496
WBGene00019070		F58H7.5	0.0190924	1.83552
WBGene00001768	gst-20	Y48E1B.10	5.15e-09	1.83576
WBGene00001755	gst-7	F11G11.2	1.07e-16	1.83717
WBGene00219563	linc-95	C32A3.8	0.000588808	1.84099
WBGene00021821		Y54B9A.1	0.000573895	1.84127
WBGene00017979		F32B5.6	0.00805997	1.8422
WBGene00018183		F38E1.11	0.0273582	1.84224
WBGene00023283		F40H7.6	0.0264459	1.84739
WBGene00009947		F52H3.5	3.18e-10	1.8524
WBGene00001812	haf-2	F43E2.4	1.78e-16	1.85428
WBGene00201212		K02A4.11	0.0260124	1.85449
WBGene00002263	lea-1	K08H10.1	7.12e-10	1.8556
WBGene00021799		Y53G8AL.1	0.0185653	1.85652
WBGene00001887	his-13	ZK131.7	7.55e-05	1.85696
WBGene00001883	his-9	ZK131.3	7.55e-05	1.85696
WBGene00006923	vhp-1	F08B1.1	8.25e-15	1.86294
WBGene00009405		F35C11.6	2.49e-06	1.86545
WBGene00021876		Y54G2A.11	2.03e-14	1.86822
WBGene00219615	linc-109	W09D10.7	1.43e-05	1.86911
WBGene00009589		F40F11.4	0.000118849	1.86944
WBGene00044207		Y6G8.5	0.0268806	1.8696
WBGene00044410		F48E8.8	3.99e-05	1.87117
WBGene00012139		T28F4.4	8.2e-12	1.8724
WBGene00200931		W07G4.11	0.0229583	1.8877
WBGene00219587	anr-16	F29G6.5	0.0109581	1.89211
WBGene00017385		F11G11.5	3.98e-13	1.894
WBGene00194713		F19B10.13	0.00754389	1.90051
WBGene00023401		ZK380.t2	4.58e-06	1.90054
WBGene00015048	faah-2	B0218.2	1.7e-08	1.90055
WBGene00006578	tli-1	F25H2.1	2.39e-07	1.90167
WBGene00194925		K08D8.11	0.00588884	1.9021
WBGene00199137		B0547.34	7.04e-05	1.90332
WBGene00014963		Y105C5A.21	0.0173194	1.90362
WBGene00001891	his-17	K06C4.5	0.00127563	1.91288
WBGene00011325		T01C3.11	0.000396857	1.91316
WBGene00009300		F31F6.1	0.00443597	1.91984
WBGene00014005		ZK593.9	6.1e-08	1.92746
WBGene00014793		H40L08.2	1.94e-16	1.92997
WBGene00019881		R05D3.8	9.03e-09	1.9302
WBGene00196606		Y15E3A.7	0.0194472	1.93149
WBGene00016649	fbxc-1	C44C8.4	1.99e-06	1.9328
WBGene00016646	fbxc-5	C44C8.1	1.99e-06	1.9328
WBGene00016527	fbxa-47	C39B5.9	0.0205394	1.94007
WBGene00019072	fbxc-8	F58H7.7	0.000162562	1.94477
WBGene00005797	srw-50	M01B2.5	0.0183292	1.94574
WBGene00018182		F38E1.10	0.0197183	1.9501
WBGene00006624	try-6	F48A9.3	1.12e-08	1.95066
WBGene00007216		C01A2.4	8.13e-07	1.95101
WBGene00010260	ddx-17	F58E10.3	3.6e-12	1.95155
WBGene00202434		K03C7.15	0.0178551	1.9532
WBGene00014089		ZK822.1	5.26e-09	1.95398
WBGene00011321	fil-1	T01C3.4	0.00154534	1.96525
WBGene00001532	gcy-5	ZK970.6	0.00966572	1.96822
WBGene00219886		F09E10.15	7.18e-07	1.96886
WBGene00003695	nhr-105	C06G3.1	3.51e-13	1.96907
WBGene00201372		W06H8.15	0.0167605	1.96962
WBGene00000973	dhs-9	Y32H12A.3	2.25e-15	1.97454
WBGene00201966		C37H5.16	0.0161211	1.97838
WBGene00021044		W05H7.1	1.38e-11	1.98875
WBGene00017729		F22H10.5	0.0164837	1.98955
WBGene00019890		R05F9.6	4.59e-20	1.99377
WBGene00011957		T23F11.6	0.00124761	1.99456
WBGene00206469		F58D2.5	0.00948255	1.99888
WBGene00001876	his-2	T10C6.13	0.00274025	2.00372
WBGene00017692		F22B7.1	1.39e-08	2.00431
WBGene00013080		Y51A2D.13	1.89e-11	2.00617
WBGene00009801	ipla-2	F47A4.5	3.38e-09	2.0069
WBGene00006779	unc-43	K11E8.1	0.00673293	2.01193
WBGene00020271		T05H4.8	0.014559	2.01957
WBGene00008503		F01G4.4	2.73e-20	2.02726
WBGene00001425	fis-2	F13B9.8	2.37e-10	2.02756
WBGene00006611	tre-5	C23H3.7	3.6e-11	2.03124
WBGene00020295	pqbp-1.2	T07A9.1	0.0130066	2.03298
WBGene00014196		ZK1053.1	0.00956618	2.03698
WBGene00007553		C13G3.1	0.000679923	2.04115
WBGene00197520		C05C8.10	0.00798028	2.04884
WBGene00018804		F54D10.3	5.17e-06	2.05061
WBGene00045388	lfor-1	C38C6.8	0.0120296	2.05088
WBGene00009729		F45E10.2	2.99e-08	2.05838
WBGene00001892	his-18	K06C4.10	8.1e-06	2.05865
WBGene00003161	mdf-2	Y69A2AR.30	0.000809844	2.05874
WBGene00014793		H40L08.2	9.19e-12	2.06027
WBGene00220124		W06H8.17	0.0113982	2.06302
WBGene00001398	fat-6	VZK822L.1	3.2e-19	2.06601
WBGene00044799		ZK686.6	0.00220373	2.07143
WBGene00044724		R02E4.3	3.44e-14	2.07595
WBGene00003252	mig-21	F01F1.13	0.00164317	2.07949
WBGene00010006		F53H2.3	0.00101714	2.08387
WBGene00219603	anr-57	R13.10	0.0102352	2.08727
WBGene00020672		T22B7.3	6.31e-10	2.08894
WBGene00012107		T27F6.8	7.99e-07	2.10013
WBGene00000188	arl-3	F19H8.3	4e-06	2.10249
WBGene00016265	nmur-4	C30F12.6	5.44e-11	2.11042
WBGene00012594	nspe-5	Y38E10A.16	0.00682426	2.11639
WBGene00077684		Y26D4A.21	0.0048651	2.11652
WBGene00199132		C37H5.15	0.00894088	2.11688
WBGene00020030		R12E2.1	1.97e-16	2.12784
WBGene00219941		F40F11.6	0.00860589	2.13545
WBGene00019818		R02C2.7	0.00245424	2.13889
WBGene00019664		K11H12.8	5.58e-20	2.1405
WBGene00044495		Y54G2A.40	0.000104141	2.14212
WBGene00011230	nud-2	R11A5.2	1.18e-24	2.14215
WBGene00010788	sulp-4	K12G11.1	3.46e-11	2.1549
WBGene00201513		ZK1290.22	0.00784812	2.15518
WBGene00021497		Y40C5A.4	0.00754688	2.15542
WBGene00012980	efhd-1	Y48B6A.6	5.78e-22	2.15656
WBGene00001880	his-6	F45F2.13	0.000134897	2.15741
WBGene00023483		Y75B8A.39	0.00662195	2.16029
WBGene00010911		M106.3	4.59e-20	2.16107
WBGene00019982	srbc-58	R09E12.2	0.00761475	2.16149
WBGene00005902	srx-11	Y97E10B.6	0.00756344	2.16229
WBGene00005922	srx-31	F41H8.4	0.00682758	2.17263
WBGene00010585		K05C4.9	3.71e-06	2.17317
WBGene00021041		W05G11.4	0.00710764	2.17404
WBGene00017908		F28H1.1	3.63e-09	2.17415
WBGene00200459		F38H4.15	0.00580581	2.17452
WBGene00021011		W03G1.5	0.00102341	2.1764
WBGene00019490		K07E3.1	1.73e-17	2.17789
WBGene00044472	dct-8	F56D6.10	0.00561961	2.18196
WBGene00199485		M117.11	0.00649937	2.19308
WBGene00019529		K08D10.5	2.71e-05	2.19679
WBGene00022020	hpo-39	Y61A9LA.9	0.00367608	2.21162
WBGene00005899	srx-8	C14C6.9	0.00572707	2.21382
WBGene00001633	gly-8	Y66A7A.6	4.65e-13	2.21508
WBGene00019243	fbxb-72	H24O09.2	0.00134195	2.21969
WBGene00206465		F57A8.10	0.000424585	2.22219
WBGene00020481		T13C2.6	9.83e-21	2.22402
WBGene00001160	efk-1	F42A10.4	1.18e-16	2.24
WBGene00017465		F14F9.2	0.00498169	2.2448
WBGene00020585	clec-178	T19E7.1	6.35e-05	2.24546
WBGene00044644		B0205.13	1.38e-13	2.2456
WBGene00015056		B0222.5	7.8e-13	2.25081
WBGene00003954	pcm-1	C10F3.5	4.58e-17	2.26037
WBGene00001493	frm-7	C51F7.1	6.25e-22	2.26368
WBGene00011300		R107.5	5.7e-13	2.27049
WBGene00007761	rad-26	C27B7.4	9.92e-17	2.27445
WBGene00020795		T25D1.3	0.000750536	2.28004
WBGene00013170		Y53F4B.24	1.15e-11	2.28377
WBGene00008497		F01D5.7	4.92e-07	2.28843
WBGene00017118		E04A4.3	0.00315754	2.29392
WBGene00005427	srh-217	Y113G7B.2	0.00386183	2.29679
WBGene00007460		C08F11.13	2.13e-18	2.2984
WBGene00018385		F43C11.8	0.00371592	2.3003
WBGene00219697	linc-169	F43E2.13	0.000767968	2.30044
WBGene00009102		F25B3.5	3.2e-09	2.30721
WBGene00005657	srr-6	C13D9.1	0.000160009	2.3249
WBGene00003674	nhr-84	T06C12.7	1.72e-17	2.32624
WBGene00020677		T22B11.3	1.13e-07	2.32654
WBGene00010470	cdr-4	K01D12.11	2.02e-14	2.32985
WBGene00008922		F17C11.11	1.04e-22	2.33005
WBGene00002021	hsp-17	F52E1.7	3.01e-10	2.33583
WBGene00008591		F08H9.3	0.00295464	2.33935
WBGene00012468		Y17G7B.17	9.28e-25	2.34054
WBGene00219709	linc-37	K02F3.14	0.000803139	2.34368
WBGene00012607		Y38F1A.4	3.67e-07	2.34469
WBGene00000236	bag-1	F57B10.11	2.64e-27	2.34811
WBGene00005748	srw-1	Y75B12B.7	0.00280503	2.34869
WBGene00219716	linc-88	M02D8.11	0.00269981	2.35618
WBGene00007303	rnh-1.3	C04F12.9	1.27e-09	2.35837
WBGene00195725		F48B9.9	0.00278917	2.3605
WBGene00022887		ZK1290.5	4.01e-17	2.36512
WBGene00006602	tps-1	ZK54.2	8.73e-15	2.36812
WBGene00000558	cnc-4	R09B5.9	2.05e-18	2.37211
WBGene00001949	hlh-2	M05B5.5	0.00253549	2.37755
WBGene00202400		C27D6.14	0.00181513	2.38057
WBGene00004509	rrf-2	M01G12.12	1.02e-10	2.38184
WBGene00018647		F49F1.7	7.95e-06	2.38495
WBGene00200645		R03E9.9	0.00226513	2.39971
WBGene00235270		F59E12.16	0.000329877	2.40272
WBGene00023263		D1005.t1	2.43e-09	2.40272
WBGene00013244		Y56A3A.33	1.79e-11	2.40709
WBGene00012961		Y47H10A.5	4.5e-06	2.40899
WBGene00017583		F19B10.1	1.79e-11	2.4289
WBGene00018809		F54D10.8	0.000358731	2.42949
WBGene00005394	srh-179	ZK228.7	0.00184794	2.4373
WBGene00045095	mrpr-1	E04F6.16	0.00126068	2.43945
WBGene00004169	pqn-89	Y73B6BR.1	2.85e-23	2.46045
WBGene00022549		ZC196.5	6.38e-10	2.47875
WBGene00044514		R09E12.9	0.000465914	2.49537
WBGene00007237		C01G10.10	2.39e-13	2.50636
WBGene00012724	sre-48	Y39G8B.3	0.00119256	2.51376
WBGene00000391	cdd-1	C47D2.2	1.98e-21	2.52982
WBGene00044772		T23E7.6	1.07e-06	2.53009
WBGene00001031	dnj-13	F54D5.8	1.05e-20	2.53151
WBGene00018028		F35B3.1	0.000288968	2.53922
WBGene00010530	srz-61	K03D3.4	0.00097907	2.54841
WBGene00012273		W05B2.7	5.92e-23	2.55206
WBGene00017563		F18C5.10	5.01e-27	2.56117
WBGene00023345		T12B5.9	7.46e-05	2.56764
WBGene00044743	crb-3	C35B8.4	3.07e-16	2.58026
WBGene00008880		F16B12.4	7.11e-20	2.58218
WBGene00022529	srt-14	ZC142.2	0.000221136	2.5824
WBGene00008496		F01D5.6	6.68e-17	2.58592
WBGene00001915	his-41	C50F4.5	9.17e-24	2.58875
WBGene00014181		ZK1010.8	9.13e-09	2.59137
WBGene00000915	daf-21	C47E8.5	1.69e-37	2.59369
WBGene00014731		F02E9.8	9.26e-07	2.59995
WBGene00002194	kin-6	ZK20.2	0.000699212	2.6038
WBGene00018724		F53A9.1	1.27e-10	2.60979
WBGene00009957		F53B2.8	7.39e-14	2.6107
WBGene00000617	col-40	T13B5.4	4.18e-05	2.62741
WBGene00010142		F56A8.8	0.000345478	2.62797
WBGene00020318		T07F8.1	2.77e-06	2.6325
WBGene00009451	cids-2	F36A2.1	6.21e-05	2.63347
WBGene00220030		M03F4.13	0.000510403	2.63724
WBGene00021837		Y54E10BL.1	0.000489179	2.64531
WBGene00014836		T09F5.12	2.73e-19	2.64629
WBGene00010700	nipi-3	K09A9.1	3.4e-28	2.66017
WBGene00006539	tbb-6	T04H1.9	9.9e-24	2.66374
WBGene00002232	kpc-1	F11A6.1	9.15e-24	2.67816
WBGene00018624		F48G7.13	4.34e-05	2.67916
WBGene00017834		F26F12.3	7.18e-34	2.68526
WBGene00010177		F57A8.1	1.05e-20	2.69215
WBGene00196644		K08H10.15	0.000391467	2.69548
WBGene00010876		M05D6.3	5.05e-16	2.69675
WBGene00009534		F38B7.3	5.07e-26	2.69839
WBGene00012101	zip-10	T27F2.4	1.62e-10	2.70844
WBGene00001912	his-38	K03A1.6	8.83e-13	2.71715
WBGene00012140		T28F4.5	2.3e-32	2.71724
WBGene00021479	oac-55	Y39H10A.2	2.7e-06	2.73643
WBGene00000904	daf-8	R05D11.1	6.14e-20	2.7371
WBGene00045272		F59C12.4	2.16e-20	2.7717
WBGene00197454		T04H1.11	0.000237375	2.77187
WBGene00020999		W03F9.1	3.66e-20	2.77334
WBGene00008602	oac-14	F09B9.1	4.14e-09	2.79194
WBGene00019466	tos-1	K07B1.6	1.12e-23	2.79423
WBGene00009180	nurf-1	F26H11.2	1.24e-17	2.81287
WBGene00010244		F58D5.5	4.03e-23	2.82121
WBGene00017535	atf-8	F17A9.3	5.02e-14	2.82243
WBGene00000549	cls-2	R107.6	9.85e-35	2.83741
WBGene00050899		T10C6.15	1.38e-11	2.84136
WBGene00017168		F01F1.14	2.89e-10	2.844
WBGene00016508		C37H5.5	7.75e-42	2.84664
WBGene00200893		F52D10.12	0.000121333	2.86723
WBGene00016997	cebp-1	D1005.3	1.52e-30	2.87482
WBGene00011557	ostf-4	T07A5.4	7.94e-05	2.8758
WBGene00016783	irg-2	C49G7.5	1.67e-16	2.87664
WBGene00017921		F29B9.5	7.65e-22	2.88534
WBGene00001879	his-5	F45F2.3	2.07e-10	2.88611
WBGene00013196	tbc-20	Y54E2A.12	1.05e-27	2.90405
WBGene00001534	gcy-7	F52E1.4	2.64e-06	2.92318
WBGene00019564		K09D9.1	5.59e-14	2.94716
WBGene00219959		F52D2.14	3.54e-10	2.95708
WBGene00005191	srg-34	Y51A2D.12	2.07e-06	2.9602
WBGene00022951		C30E1.9	3.51e-41	2.96511
WBGene00019782		M60.7	1.74e-07	2.96791
WBGene00220073		T19E7.29	4.43e-05	2.96936
WBGene00016739	pitr-1	C48A7.2	3.55e-10	2.97027
WBGene00008592		F08H9.4	3.62e-05	2.97183
WBGene00017970		F32A5.4	5.98e-38	2.97396
WBGene00016115	mdt-26	C25H3.6	3.01e-12	2.97706
WBGene00010877	lact-4	M05D6.4	1.64e-17	2.98944
WBGene00000628	col-51	T28F2.8	4.14e-05	2.99081
WBGene00219700	linc-6	F52D2.13	3.09e-10	3.00639
WBGene00219449		Y38A10A.11	1.46e-05	3.01192
WBGene00007204	best-2	B0564.4	1.74e-05	3.03715
WBGene00012137	asic-2	T28F4.2	4.44e-10	3.04967
WBGene00004131	pqn-44	F55A12.9	3.22e-35	3.05475
WBGene00018591	npax-2	F48B9.5	1.19e-15	3.06693
WBGene00198278		K03C7.9	1.66e-05	3.08057
WBGene00019233	ugt-14	H23N18.2	1.41e-10	3.08231
WBGene00015694	ugt-27	C10H11.5	7e-07	3.09051
WBGene00016785		C49G7.7	1.67e-07	3.09398
WBGene00016250	hsp-110	C30C11.4	3.21e-30	3.109
WBGene00021977		Y58A7A.3	3.02e-27	3.11784
WBGene00019644	cpt-4	K11D12.4	5.15e-14	3.14315
WBGene00003970	pek-1	F46C3.1	3.91e-46	3.14322
WBGene00001749	gst-1	R107.7	3.45e-50	3.16684
WBGene00008972		F20C5.7	9.83e-06	3.17681
WBGene00016834	sre-50	C50E10.11	2.93e-06	3.17868
WBGene00006684	twk-32	F53C11.6	1.71e-12	3.19431
WBGene00006169	str-118	F57A8.3	3.51e-06	3.19636
WBGene00044900	cnc-11	R09B5.13	1.91e-06	3.19798
WBGene00008916	clec-221	F17C11.5	2.49e-15	3.20066
WBGene00018699		F52E1.12	1.15e-11	3.20642
WBGene00198213		M03F4.12	1.93e-06	3.21127
WBGene00009811		F47B8.10	1.15e-08	3.22512
WBGene00012600		Y38E10A.22	2.29e-43	3.23822
WBGene00016788		C49G7.10	3.24e-36	3.25124
WBGene00011878	ador-1	T21B4.4	1.45e-16	3.26135
WBGene00005291	srh-70	T21B4.9	1.95e-19	3.27009
WBGene00044462		C44B12.9	2.8e-06	3.27085
WBGene00009972	oac-33	F53C11.2	3.9e-11	3.27535
WBGene00021577		Y46B2A.2	4.52e-06	3.27984
WBGene00200098		Y71F9AL.20	2.07e-06	3.30065
WBGene00008577		F08G2.5	2.32e-11	3.30285
WBGene00020834		T27A1.2	1.02e-10	3.30302
WBGene00005548	sri-36	F33H12.5	2.4e-06	3.30897
WBGene00220172		Y49E10.36	9.31e-07	3.31768
WBGene00001784	gst-36	R07B1.4	2.03e-55	3.32272
WBGene00220041		R11A5.8	1.6e-06	3.3325
WBGene00044293		K08D12.7	1.61e-06	3.3378
WBGene00012444		Y15E3A.5	1.1e-25	3.35322
WBGene00012813		Y43F8B.2	3.15e-22	3.35851
WBGene00198634		T09F3.6	1.89e-06	3.36835
WBGene00194744		Y38H6C.25	1.68e-06	3.37353
WBGene00002008	hsp-4	F43E2.8	4.58e-52	3.38361
WBGene00021862	fbxa-48	Y54F10BM.7	9.34e-07	3.39352
WBGene00045457		F33H12.7	3.64e-12	3.40624
WBGene00012195	bath-34	W02A11.5	5.8e-30	3.41411
WBGene00019468		K07B1.8	1.08e-37	3.41902
WBGene00197604		K01G5.12	3.1e-07	3.44022
WBGene00219327		ZK822.9	8.19e-07	3.45056
WBGene00220243		ZK484.11	7.07e-07	3.46383
WBGene00006760	unc-23	H14N18.1	8.8e-55	3.46662
WBGene00236800	linc-171	C25A1.19	6.6e-07	3.472
WBGene00003616	nhr-17	C02B4.2	4.01e-45	3.47618
WBGene00021599	srt-42	Y46H3A.1	1.98e-08	3.48118
WBGene00004236	ptr-22	Y80D3A.7	5.6e-18	3.49669
WBGene00016845		C50F7.5	1.47e-35	3.49875
WBGene00002013	hsp-12.6	F38E11.2	7.3e-20	3.5048
WBGene00021478		Y39H10A.1	6.09e-08	3.51248
WBGene00201999		F54C8.11	4.15e-07	3.5151
WBGene00011144		R08D7.4	4.03e-07	3.53743
WBGene00219614	linc-105	W09D10.6	4.06e-09	3.55395
WBGene00200308		C56C10.15	2.75e-08	3.5651
WBGene00013043	arrd-16	Y49E10.24	5.45e-09	3.5983
WBGene00045411		C25F9.11	1.91e-10	3.60644
WBGene00015175	srz-4	B0414.1	6.84e-08	3.61404
WBGene00001542	gcy-17	W03F11.2	1.7e-09	3.62134
WBGene00015741		C13F10.1	7.74e-10	3.65249
WBGene00019668	fil-2	K12B6.3	1.02e-10	3.67487
WBGene00220000		K02F2.11	7.5e-14	3.69635
WBGene00201458		VF15C11L.2	4.27e-08	3.71849
WBGene00164985		ZK1010.10	6.83e-25	3.72831
WBGene00020799		T25D10.1	3.89e-60	3.72941
WBGene00196687		C09B8.12	3.73e-08	3.73194
WBGene00022872		ZK1240.8	1.05e-08	3.73916
WBGene00009691		F44E5.4	1.03e-08	3.80394
WBGene00021978		Y58A7A.4	2.65e-24	3.81743
WBGene00219672	anr-54	F08B1.7	1.44e-09	3.91393
WBGene00005551	sri-39	F33H12.2	3.01e-10	3.92963
WBGene00195155		W04A8.9	1.05e-15	3.93604
WBGene00020596	oga-1	T20B5.3	1.91e-74	3.94415
WBGene00014814		R03D7.3	6.86e-34	3.96379
WBGene00022382		Y94H6A.10	1.76e-74	3.97866
WBGene00014472		MTCE.33	4.23e-22	3.98646
WBGene00004121	ptrn-1	F35B3.5	1.1e-09	4.02339
WBGene00006650	tts-1	F09E10.11	9.27e-29	4.04454
WBGene00017270	numr-1	F08F8.5	9.26e-27	4.07339
WBGene00045412		C25F9.12	2.75e-12	4.09382
WBGene00018725	kreg-1	F53A9.2	9.32e-22	4.16296
WBGene00199488		W06H8.13	2.48e-11	4.19015
WBGene00007366		C06B3.7	1.19e-24	4.22941
WBGene00006650	tts-1	F09E10.11	1.57e-47	4.22971
WBGene00008850		F15B9.6	9.29e-28	4.23792
WBGene00018522		F46H5.7	3.01e-12	4.24623
WBGene00201125		F17A9.7	2.76e-14	4.30351
WBGene00021979		Y58A7A.5	5.93e-33	4.30635
WBGene00201944		F54D5.22	1.33e-11	4.32108
WBGene00045372		W01D2.8	8.43e-12	4.35777
WBGene00044083	tin-9.2	B0564.1	9.51e-12	4.39227
WBGene00008447		E01G4.5	7.74e-51	4.43717
WBGene00044168		M05D6.10	1.36e-12	4.46988
WBGene00008944		F19B2.5	4.13e-64	4.49541
WBGene00011737	sqst-1	T12G3.1	1.99e-96	4.50373
WBGene00022866		ZK1240.1	5.66e-14	4.51051
WBGene00010752		K10G4.3	1.5e-27	4.55758
WBGene00022951		C30E1.9	1.75e-85	4.64518
WBGene00009156	clec-196	F26D10.12	7.23e-20	4.6599
WBGene00012621		Y38H6C.8	9e-13	4.66929
WBGene00194658		R09E10.13	3.99e-50	4.67827
WBGene00199016		W06H8.12	3.82e-14	4.70863
WBGene00000097	aip-1	F58E10.4	2.79e-108	4.71014
WBGene00044726		Y53F4B.43	4.37e-18	4.73187
WBGene00219916		F26D10.23	1.24e-15	4.74437
WBGene00001875	his-1	T10C6.14	9.08e-19	4.78167
WBGene00020725	cnp-3	T23C6.3	3.09e-85	4.81941
WBGene00219601	linc-129	K11D9.9	7.57e-19	4.83677
WBGene00219491		Y53F4B.62	4.55e-20	4.85906
WBGene00017392	basl-2	F12A10.3	1.44e-15	4.86697
WBGene00004744	scp-1	D2013.8	1.36e-80	4.87494
WBGene00197097		F13B9.9	9.49e-17	4.89703
WBGene00021601		Y46H3A.5	3.84e-18	4.89831
WBGene00008405	ttll-12	D2013.9	2.12e-116	4.95598
WBGene00012620		Y38H6C.7	3.14e-31	5.17487
WBGene00014454		MTCE.7	1.8e-66	5.18513
WBGene00009692		F44E5.5	1.7e-36	5.20996
WBGene00007723		C25F9.2	1.45e-56	5.30406
WBGene00019136		F59H6.5	2e-17	5.39406
WBGene00019858		R03H10.6	3.21e-83	5.50242
WBGene00021101		W08F4.12	1.26e-27	5.62261
WBGene00045300	fbxc-10	C44C8.9	1.12e-23	5.70287
WBGene00045301	fbxc-9	C44C8.10	1.12e-23	5.70287
WBGene00045299	fbxc-11	C44C8.8	1.12e-23	5.70287
WBGene00044443		ZC21.10	1.44e-50	5.96022
WBGene00045238	rpr-1	Y48G10A.7	9.05e-70	6.12681
WBGene00016637		C44B12.3	3.37e-42	6.1718
WBGene00045366		Y17D7C.3	5.78e-168	6.2072
WBGene00013172		Y53F4B.26	2.1e-49	6.3485
WBGene00219343		Y17D7C.9	5.21e-77	6.75488
WBGene00007682		C18D11.6	3.97e-60	7.06314
WBGene00018020		F33H12.6	4.14e-74	7.11431
WBGene00011231		R11A5.3	6.7e-100	7.20124
WBGene00012180		W01D2.3	1.96e-46	7.30964
WBGene00013155		Y53F4B.8	2.57e-72	7.36535
WBGene00021098	fbxb-14	W08F4.9	3.69e-81	7.40428
WBGene00002019	hsp-16.48	T27E4.3	1.33e-280	7.59659
WBGene00002020	hsp-16.49	T27E4.9	1.33e-280	7.59659
WBGene00002026	hsp-70	C12C8.1	7.7e-160	7.70073
WBGene00012456		Y17D7C.2	6.35e-76	7.71281
WBGene00002017	hsp-16.11	T27E4.2	0	8.07963
WBGene00002016	hsp-16.2	Y46H3A.3	0	8.57035
WBGene00012618	dct-10	Y38H6C.5	1.46e-145	8.6032
WBGene00002018	hsp-16.41	Y46H3A.2	0	8.62076

## Sheet: control DOWN Heat
wormbase_id	geane_name	sequence	padj	log2FoldChange
WBGene00006791	unc-57	T04D1.3	1.35e-13	-5.16602
WBGene00013905	ugt-4	ZC455.5	5.82e-07	-3.95255
WBGene00001394	fat-2	W02A2.1	8e-08	-3.93275
WBGene00004445	rpl-31	W09C5.6	3.54e-10	-3.65456
WBGene00020379		T09B4.5	5.92e-05	-3.4209
WBGene00017703		F22E5.1	4e-08	-3.33993
WBGene00015196		B0454.5	4.67e-05	-3.26959
WBGene00019466	tos-1	K07B1.6	1.08e-05	-3.23012
WBGene00018262	cyp-33C3	F41B5.4	9.92e-06	-3.16157
WBGene00015172		B0410.3	7.14e-07	-3.1146
WBGene00017789		F25E5.8	1.08e-05	-3.0583
WBGene00007507		C10C5.3	3.62e-06	-3.0405
WBGene00018789		F54C1.1	0.000135615	-3.03642
WBGene00010630	ttll-15	K07C5.7	9.41e-06	-2.9969
WBGene00003815	nars-1	F22D6.3	0.000687196	-2.9759
WBGene00007283	clec-222	C03E10.6	0.000770947	-2.92747
WBGene00013986		ZK512.7	3.21e-08	-2.90733
WBGene00020559	best-17	T19C3.1	0.000251985	-2.89797
WBGene00022245	acp-6	Y73B6BL.24	2e-07	-2.87696
WBGene00004817	skr-11	F13A7.9	0.000334223	-2.86849
WBGene00016282		C31B8.7	0.00129732	-2.84382
WBGene00018375		F43C9.1	0.000201001	-2.83044
WBGene00003545	nas-27	T23F4.4	0.0015663	-2.82631
WBGene00007746		C26D10.6	9.37e-06	-2.80944
WBGene00017093		E02C12.8	0.00284684	-2.80798
WBGene00003572	ncx-7	C07A9.11	0.000198362	-2.73196
WBGene00021156		Y4C6B.2	0.000369839	-2.72307
WBGene00018448		F45D11.1	0.00359059	-2.72267
WBGene00003604	nhr-5	Y73F8A.21	0.00524828	-2.68939
WBGene00014669		C06G8.3	0.00136867	-2.68807
WBGene00044121	gcp-2.3	C35C5.11	0.00515965	-2.67541
WBGene00010405	erfa-3	H19N07.1	0.00599418	-2.66469
WBGene00007677		C18D4.8	0.00277674	-2.66364
WBGene00009485		F36G9.3	0.00014688	-2.65187
WBGene00006418	tag-38	B0222.4	0.00302021	-2.62071
WBGene00009902	drd-1	F49E12.9	2.2e-05	-2.59289
WBGene00013458		Y67A10A.9	0.000302308	-2.57662
WBGene00019961		R08E5.1	0.00444223	-2.52633
WBGene00016095		C25E10.5	0.000207362	-2.52255
WBGene00015728		C13A10.1	0.000376657	-2.51098
WBGene00011699	cyp-34A2	T10H4.11	0.00214791	-2.48219
WBGene00018416	retr-1	F44E2.2	0.00239364	-2.47294
WBGene00012428		Y11D7A.3	5.97e-07	-2.46785
WBGene00044642	clec-69	F56D6.15	0.015027	-2.46452
WBGene00008692	scav-4	F11C1.3	0.00370292	-2.4645
WBGene00015519	doxa-1	C06E1.3	0.000344929	-2.44262
WBGene00015544		C06E8.5	0.00438489	-2.44009
WBGene00017881	asp-13	F28A12.4	6.92e-07	-2.41848
WBGene00022349		Y82E9BR.17	0.0185818	-2.41535
WBGene00013530	ntl-11	Y73F8A.25	0.0198074	-2.39831
WBGene00007388	folt-1	C06H2.4	0.00234879	-2.39579
WBGene00016907		C53H9.2	3.19e-06	-2.39063
WBGene00022378		Y94H6A.5	0.0172516	-2.38328
WBGene00015695	ugt-26	C10H11.6	3.34e-05	-2.37372
WBGene00015751		C14A11.6	0.0114247	-2.35755
WBGene00006310	sul-3	C54D2.4	0.000803337	-2.35584
WBGene00007462		C08H9.1	0.014766	-2.35324
WBGene00220015		K09H9.11	0.000270391	-2.35016
WBGene00007841		C31C9.7	0.00117515	-2.34729
WBGene00010449		K01A11.1	0.0015717	-2.34536
WBGene00013980	dos-1	ZK507.4	0.00777992	-2.34363
WBGene00012538		Y37A1B.5	0.0244846	-2.34287
WBGene00013996		ZK550.2	0.000643231	-2.33923
WBGene00195233		F31E9.11	0.00650754	-2.32834
WBGene00010803		M01B2.10	0.00608083	-2.32471
WBGene00015087		B0252.1	0.0101593	-2.32339
WBGene00012123		T28D6.3	1.86e-05	-2.32117
WBGene00013007		Y48E1B.8	0.00123705	-2.31738
WBGene00007282	clec-223	C03E10.5	0.00389723	-2.29779
WBGene00011180		R09H10.2	0.0297675	-2.29757
WBGene00016809		C50D2.6	0.00834608	-2.2971
WBGene00003006	lin-17	Y71F9B.5	0.0264818	-2.2923
WBGene00003837	oat-1	T01B11.7	0.00154642	-2.28642
WBGene00003958	pcp-3	F23B2.11	1.41e-05	-2.28447
WBGene00000731	col-158	D2023.7	0.0211129	-2.28347
WBGene00004179	prg-2	C01G5.2	6.99e-06	-2.27226
WBGene00004719	sad-1	F15A2.6	0.00271555	-2.26768
WBGene00010468		K01D12.9	0.0112694	-2.26739
WBGene00014666		C05D12.3	0.000674937	-2.26292
WBGene00002235	kqt-3	Y54G9A.3	0.00287495	-2.25272
WBGene00020850	nhr-226	T27B7.3	0.00634464	-2.2514
WBGene00009334		F32D8.12	9.56e-05	-2.24257
WBGene00013741		Y111B2A.21	0.00665285	-2.2314
WBGene00044402		Y82E9BL.18	0.0376309	-2.22303
WBGene00016094		C25E10.4	0.0128746	-2.21727
WBGene00016044		C24B5.1	0.0184103	-2.20911
WBGene00019466	tos-1	K07B1.6	0.000301265	-2.20297
WBGene00017772	clec-1	F25B4.9	0.000155468	-2.20294
WBGene00000425	ced-11	ZK512.3	0.00548589	-2.20191
WBGene00003573	ncx-8	C13D9.7	0.0061396	-2.19921
WBGene00015783		C15B12.1	0.00704942	-2.19529
WBGene00022059		Y67D8A.2	0.0438957	-2.19362
WBGene00020128		R193.2	0.00295356	-2.18766
WBGene00008233		C50F4.8	0.00115627	-2.1854
WBGene00045218		K08C9.8	0.0466502	-2.18532
WBGene00021893	ndnf-1	Y54G2A.29	0.00637714	-2.18246
WBGene00001240	elo-2	F11E6.5	0.00240596	-2.18215
WBGene00012545		Y37D8A.3	0.000894939	-2.1789
WBGene00009493	hrg-4	F36H1.5	0.00109253	-2.177
WBGene00019521	dmd-7	K08B12.2	0.000176787	-2.15771
WBGene00000006	aat-5	C55C2.5	0.0514143	-2.15291
WBGene00013415		Y64G10A.6	0.00184864	-2.14696
WBGene00004179	prg-2	C01G5.2	2.87e-05	-2.14514
WBGene00018540	btb-21	F47C10.2	0.0353364	-2.14513
WBGene00000007	aat-6	T11F9.4	0.000598556	-2.14352
WBGene00016879	cnnm-1	C52D10.12	9.62e-05	-2.14284
WBGene00012202		W02B12.4	0.00299719	-2.14272
WBGene00045086		Y43B11AR.7	0.0543741	-2.13764
WBGene00020606	nhr-284	T20C7.2	0.0238195	-2.1358
WBGene00004124	pqn-37	F40F4.8	0.00672274	-2.1297
WBGene00019345	tmem-135	K02G10.3	0.00236031	-2.113
WBGene00021797	plep-1	Y52E8A.4	0.0142748	-2.11052
WBGene00011676	cyp-13A2	T10B9.7	0.0151455	-2.10782
WBGene00012532	crp-1	Y32F6B.3	0.00440167	-2.10087
WBGene00000562	cng-1	F14H8.6	0.0650509	-2.08837
WBGene00006902	vet-6	F44F1.7	0.0677382	-2.08601
WBGene00001518	gar-2	F47D12.1	0.00825629	-2.07655
WBGene00050957		C10A4.10	0.0120956	-2.0659
WBGene00001792	gst-44	F13A7.10	0.0507551	-2.06568
WBGene00016664		C45E5.1	0.00355899	-2.05105
WBGene00015865		C16E9.1	0.0314773	-2.04974
WBGene00021407		Y38C1AB.5	0.0580569	-2.04748
WBGene00021403		Y38C1AB.1	0.0580569	-2.04748
WBGene00013497	hex-5	Y70D2A.2	0.00264807	-2.04155
WBGene00077537		Y47H10A.6	0.021337	-2.03102
WBGene00001620	glt-1	C12D12.2	0.000617766	-2.03024
WBGene00010953	clec-190	M199.4	0.0728406	-2.02742
WBGene00011891	del-6	T21C9.3	6.89e-05	-2.02587
WBGene00009212		F28D1.2	0.0712706	-2.01155
WBGene00009785		F46C5.10	0.00450794	-1.99803
WBGene00008110		C46C2.2	0.000208036	-1.99698
WBGene00018430	nhr-142	F44E7.8	0.0279622	-1.99043
WBGene00017751		F23F12.3	0.0434509	-1.99027
WBGene00000708	col-135	M199.5	0.037776	-1.98695
WBGene00017948	mth-1	F31D5.5	0.00283426	-1.9824
WBGene00002146	ipp-5	C09B8.1	0.00401358	-1.98144
WBGene00019394		K04F10.1	0.0434509	-1.97539
WBGene00013321		Y57G11C.31	0.012017	-1.97049
WBGene00007599		C15A11.7	0.0228092	-1.96875
WBGene00019346		K02G10.5	0.0309865	-1.96661
WBGene00010135		F55H12.4	0.00160148	-1.96554
WBGene00016066	acd-2	C24G7.4	0.0181045	-1.96074
WBGene00008537		F02H6.4	0.0672574	-1.95518
WBGene00003520	nas-1	F45G2.1	0.0672574	-1.94856
WBGene00006696	twk-46	Y39B6A.19	0.0155832	-1.93915
WBGene00012778		Y42A5A.3	0.0383845	-1.93105
WBGene00015538	sams-3	C06E7.1	0.00137863	-1.93016
WBGene00194908		F22F7.8	0.0659208	-1.92934
WBGene00003658	nhr-68	H12C20.3	0.000788392	-1.92816
WBGene00020924		W02B3.4	0.086572	-1.92325
WBGene00022246	acp-7	Y73B6BL.25	0.00642105	-1.91348
WBGene00016431		C35A11.4	0.0161072	-1.91291
WBGene00016361	drd-10	C33G8.3	0.0480324	-1.90523
WBGene00009047		F22B8.4	0.0641226	-1.90402
WBGene00018403		F44A2.3	0.0223015	-1.90284
WBGene00006686	twk-34	K06B4.12	0.0128746	-1.90166
WBGene00008953		F19C6.4	0.015027	-1.89809
WBGene00044774		F16B3.3	0.074858	-1.88903
WBGene00012536		Y37A1A.3	0.0197493	-1.887
WBGene00011718		T11G6.3	0.00687112	-1.88517
WBGene00004911	snf-12	T25B6.7	0.0374179	-1.87668
WBGene00016629		C44B7.7	0.0151455	-1.87176
WBGene00003729	nhx-1	B0395.1	0.0785702	-1.87055
WBGene00011307	mpst-7	R186.6	0.0421612	-1.8613
WBGene00017578	drl-1	F18F11.5	0.0146674	-1.86024
WBGene00003690	nhr-100	C28D4.1	0.00267821	-1.85514
WBGene00020674		T22B7.7	0.0103676	-1.84753
WBGene00019408		K05F1.6	0.00313303	-1.84095
WBGene00009408		F35C12.3	0.0845012	-1.83727
WBGene00235352		ZK250.13	0.0270418	-1.83336
WBGene00000083	adt-2	F08C6.1	0.00672274	-1.8326
WBGene00008258	mans-2	C52E4.5	0.000909147	-1.82801
WBGene00022389	pde-6	Y95B8A.10	0.00301558	-1.82555
WBGene00007823		C30H6.5	0.0995261	-1.82436
WBGene00015138		B0310.2	0.0215288	-1.82256
WBGene00008354	gcsh-1	D1025.2	0.00877936	-1.82175
WBGene00011755		T13H5.1	0.00614481	-1.81921
WBGene00019213		H20E11.1	0.0211806	-1.8188
WBGene00017364	clec-7	F10G2.3	0.0268979	-1.79663
WBGene00001430	fkb-5	C50F2.6	0.0498363	-1.7957
WBGene00019060		F58F9.7	0.032177	-1.79291
WBGene00017785		F25E5.4	0.0430306	-1.78753
WBGene00017463		F14D12.1	0.0255936	-1.78577
WBGene00007041	tag-180	T24F1.6	0.0228092	-1.78315
WBGene00015043	cyp-34A8	B0213.14	0.0123403	-1.77935
WBGene00006646	tsp-20	B0198.1	0.0516364	-1.77803
WBGene00000553	cmk-1	K07A9.2	0.0871547	-1.7706
WBGene00000988	dhs-25	F09E10.3	0.0128746	-1.76604
WBGene00017840	ttm-2	F26G1.4	0.0533206	-1.76372
WBGene00020693	lron-8	T22E7.1	0.0177218	-1.75566
WBGene00014821		R10E8.7	0.00922804	-1.75293
WBGene00012168		W01A8.6	0.0422186	-1.74566
WBGene00022675	gbb-2	ZK180.1	0.0198492	-1.74545
WBGene00023404	plr-1	Y47D3B.11	0.0220907	-1.74462
WBGene00003728	nhr-138	C28D4.9	0.00579465	-1.74232
WBGene00012446	nhr-230	Y17D7A.1	0.0945479	-1.73605
WBGene00045013		F08A7.1	0.0871547	-1.73134
WBGene00003007	lin-18	C16B8.1	0.0105765	-1.73114
WBGene00077712	nipi-4	F40A3.5	0.076086	-1.72923
WBGene00012948	dhhc-2	Y47H9C.2	0.0274246	-1.72069
WBGene00011397		T03E6.8	0.0200498	-1.71853
WBGene00001541	gcy-15	ZC239.7	0.0631335	-1.71636
WBGene00008598	spin-3	F09A5.1	0.075939	-1.71576
WBGene00007947		C35A5.3	0.0197878	-1.71307
WBGene00020307		T07D3.4	0.041465	-1.70629
WBGene00003877	pept-1	K04E7.2	0.00540823	-1.69483
WBGene00012324	rhy-1	W07A12.7	0.0274246	-1.6943
WBGene00015965	ugt-48	C18C4.3	0.0290878	-1.69077
WBGene00000367	cca-1	C54D2.5	0.00832395	-1.68864
WBGene00001591	glc-1	F11A5.10	0.0387167	-1.68614
WBGene00016975	nhr-173	C56E10.1	0.0646834	-1.68096
WBGene00004197	prx-12	F08B12.2	0.0885519	-1.67808
WBGene00020889		T28C12.2	0.0961981	-1.67717
WBGene00220050		R144.18	0.0721593	-1.67602
WBGene00001243	elo-5	F41H10.7	0.00862019	-1.67317
WBGene00007520		C11E4.6	0.0252188	-1.67197
WBGene00020938	clec-218	W02D7.2	0.0175486	-1.67008
WBGene00001631	gly-6	H38K22.5	0.0170352	-1.66918
WBGene00009958	madd-4	F53B6.2	0.0420425	-1.66885
WBGene00006750	unc-10	T10A3.1	0.0225385	-1.65783
WBGene00017077		D2096.10	0.0194985	-1.6557
WBGene00044508	nsy-7	C18F3.4	0.04009	-1.65251
WBGene00012418		Y7A9C.1	0.072556	-1.64666
WBGene00004890	smp-2	D1037.2	0.010821	-1.64271
WBGene00001244	elo-6	F41H10.8	0.0168567	-1.63392
WBGene00017968	skpo-3	F32A5.2	0.020823	-1.63294
WBGene00013716		Y106G6H.1	0.0198074	-1.63202
WBGene00008214	gem-1	C49F8.2	0.0273653	-1.62699
WBGene00020075	math-35	R52.3	0.0290878	-1.62517
WBGene00004000	pgp-6	T21E8.1	0.0388517	-1.62202
WBGene00020006	set-15	R11E3.4	0.0387167	-1.6215
WBGene00010525		K03B8.8	0.048759	-1.61757
WBGene00004234	ptr-20	Y53F4B.28	0.0627801	-1.61679
WBGene00194812		F19B2.12	0.0768913	-1.61376
WBGene00007474		C08H9.15	0.04957	-1.61358
WBGene00012184	mnr-1	W01F3.1	0.0173603	-1.61242
WBGene00015434		C04E12.4	0.0212649	-1.60861
WBGene00007455	ugt-22	C08F11.8	0.0120956	-1.60817
WBGene00015709	cyp-33A1	C12D5.7	0.0394856	-1.6072
WBGene00016641		C44C1.1	0.0396313	-1.60465
WBGene00007959		C35C5.10	0.0270418	-1.60219
WBGene00004424	rpl-12	JC8.3	0.0247736	-1.59371
WBGene00019117	nhr-144	F59E11.12	0.0762035	-1.58683
WBGene00001248	elp-1	F38A6.2	0.0376805	-1.58525
WBGene00015431		C04E7.4	0.0644847	-1.58036
WBGene00000395	cdh-3	ZK112.7	0.0634641	-1.57833
WBGene00011090		R07B7.6	0.058861	-1.57749
WBGene00020726		T23C6.4	0.0912474	-1.57494
WBGene00017658		F21C10.9	0.0444069	-1.57387
WBGene00018569		F47F2.1	0.0945479	-1.57169
WBGene00017506		F16B4.4	0.015511	-1.56941
WBGene00008567		F08A8.4	0.0451309	-1.56441
WBGene00000083	adt-2	F08C6.1	0.0686246	-1.56364
WBGene00001637	gly-12	F48E3.1	0.0402712	-1.55925
WBGene00006757	unc-18	F27D9.1	0.00996732	-1.55891
WBGene00016402		C34D4.10	0.0349421	-1.5577
WBGene00013257		Y57A10A.14	0.0943571	-1.55447
WBGene00008521		F02D8.4	0.0738477	-1.54908
WBGene00004138	pqn-53	R07B7.3	0.0135409	-1.54768
WBGene00003630	nhr-40	T03G6.2	0.0186251	-1.54479
WBGene00004921	snt-1	F31E8.2	0.0613212	-1.54228
WBGene00013895		ZC434.9	0.0687994	-1.54058
WBGene00017962	fbxa-72	F31F4.15	0.0860383	-1.52767
WBGene00010646		K08C7.1	0.0571352	-1.51747
WBGene00017418		F13B6.3	0.0563672	-1.51491
WBGene00013540		Y75B8A.3	0.0676898	-1.50741
WBGene00021948	kvs-5	Y55F3C.3	0.0353364	-1.50667
WBGene00020735		T23F2.2	0.0826441	-1.50345
WBGene00001978	hmp-1	R13H4.4	0.0836395	-1.5025
WBGene00008435	glna-2	DH11.1	0.0376309	-1.50177
WBGene00010867	tag-260	M04G12.1	0.0406707	-1.49331
WBGene00004358	rhr-1	F08F3.3	0.0114247	-1.48883
WBGene00009158		F26E4.3	0.0746271	-1.47741
WBGene00022270		Y73E7A.3	0.0743132	-1.46859
WBGene00014613		Y111B2A.25	0.0418121	-1.46065
WBGene00004152	pqn-70	T19B10.4	0.075939	-1.45829
WBGene00007877	nfki-1	C33A11.1	0.0989072	-1.45334
WBGene00015767	hex-2	C14C11.3	0.0408723	-1.45238
WBGene00013639		Y105C5A.15	0.094763	-1.44498
WBGene00014576		Y43F11A.6	0.0447582	-1.43884
WBGene00008993		F21A3.3	0.0744736	-1.43674
WBGene00017417		F13B6.2	0.0991701	-1.42444
WBGene00009726	tbc-13	F45E6.3	0.0840333	-1.42316
WBGene00006831	unc-104	C52E12.2	0.075939	-1.40933
WBGene00000441	ceh-18	ZC64.3	0.086676	-1.40292
WBGene00003687	nhr-97	H27C11.1	0.0220907	-1.40285
WBGene00003625	nhr-31	C26B2.3	0.0828862	-1.40046
WBGene00014053		ZK669.3	0.0659025	-1.39251
WBGene00002979	lfe-2	C46H11.4	0.0389123	-1.37625
WBGene00009582		F40F9.5	0.079075	-1.37052
WBGene00000443	ceh-20	F31E3.1	0.0793913	-1.36489
WBGene00011713		T11F9.12	0.0768913	-1.36413
WBGene00044493		Y54G2A.50	0.0676092	-1.35592
WBGene00011446		T04F8.8	0.0325497	-1.34365
WBGene00009787		F46F2.3	0.0953758	-1.34129
WBGene00002999	lin-10	C09H6.2	0.0492666	-1.3393
WBGene00017010		D1007.15	0.0793913	-1.32188
WBGene00016721		C46G7.1	0.0859131	-1.31689
WBGene00011738		T12G3.2	0.0632022	-1.31189
WBGene00007583		C14B4.2	0.0965247	-1.27288
WBGene00004020	pho-1	EGAP2.3	0.0681847	-1.25689
WBGene00002210	kin-29	F58H12.1	0.0995261	-1.25422
WBGene00014092		ZK822.5	0.0915429	-1.24091
WBGene00006331	sup-26	R10E4.2	0.090129	-1.19863

## Sheet: sams DOWN Heat
wormbase_id	geane_name	sequence	padj	log2FoldChange
WBGene00014666		C05D12.3	2.57e-33	-7.22613
WBGene00014294		C53C7.5	1.29e-11	-4.8833
WBGene00045275		F18E3.12	7.73e-39	-4.85961
WBGene00010467		K01D12.8	2.75e-13	-4.79745
WBGene00012538		Y37A1B.5	7.68e-24	-4.72682
WBGene00016664		C45E5.1	1.42e-44	-4.70459
WBGene00017658		F21C10.9	2.82e-38	-4.5594
WBGene00006791	unc-57	T04D1.3	1.31e-09	-4.55738
WBGene00009230	oac-18	F28G4.5	7.19e-12	-4.46818
WBGene00015897	nhr-156	C17E7.1	3.74e-22	-4.43455
WBGene00044109		K02E11.10	4.15e-82	-4.39109
WBGene00011364		T02B5.3	2.02e-20	-4.35155
WBGene00022378		Y94H6A.5	1.46e-09	-4.34655
WBGene00010468		K01D12.9	2.72e-26	-4.17905
WBGene00013840	fbxa-151	ZC47.7	2.5e-07	-4.01522
WBGene00015695	ugt-26	C10H11.6	5.5e-38	-4.01411
WBGene00013986		ZK512.7	3.03e-23	-4.00564
WBGene00001250	elt-2	C33D3.1	5.29e-32	-3.95595
WBGene00011676	cyp-13A2	T10B9.7	3.44e-40	-3.95304
WBGene00017578	drl-1	F18F11.5	2.05e-20	-3.88384
WBGene00044043		Y46G5A.38	1.01e-16	-3.85265
WBGene00017962	fbxa-72	F31F4.15	6.31e-44	-3.84847
WBGene00003572	ncx-7	C07A9.11	4.06e-28	-3.83824
WBGene00018540	btb-21	F47C10.2	7.42e-15	-3.83551
WBGene00016544	math-18	C40A11.1	2.97e-12	-3.81123
WBGene00020329	bath-26	T07H3.6	2.38e-10	-3.81064
WBGene00008567		F08A8.4	8.5e-37	-3.78981
WBGene00019961		R08E5.1	1.91e-13	-3.77859
WBGene00015196		B0454.5	3.54e-09	-3.76882
WBGene00045276		F18E3.13	5.21e-20	-3.76023
WBGene00018174		F38B6.4	1.84e-22	-3.66125
WBGene00019311		K02E7.6	3.02e-12	-3.64722
WBGene00195233		F31E9.11	1.75e-07	-3.62213
WBGene00001700	grd-11	K02E2.2	1.77e-06	-3.59442
WBGene00019022		F58A6.1	4.35e-22	-3.58228
WBGene00006895	ver-2	T17A3.8	8.21e-10	-3.57166
WBGene00016892		C53A3.2	9.79e-44	-3.56636
WBGene00013130		Y52B11B.1	8.35e-07	-3.5659
WBGene00007962		C35D6.5	1.26e-05	-3.55856
WBGene00019060		F58F9.7	4.77e-32	-3.54667
WBGene00020606	nhr-284	T20C7.2	1.76e-15	-3.54434
WBGene00022024		Y64H9A.2	1.55e-19	-3.53361
WBGene00020128		R193.2	2.94e-39	-3.47823
WBGene00194762		R10E8.9	3.87e-09	-3.47005
WBGene00009334		F32D8.12	1.61e-41	-3.45344
WBGene00011210		R10E8.4	2.77e-06	-3.44967
WBGene00017567		F18E3.11	2.87e-18	-3.4475
WBGene00008692	scav-4	F11C1.3	7.24e-16	-3.4438
WBGene00020307		T07D3.4	5.01e-17	-3.43925
WBGene00015984		C18G1.6	4.83e-08	-3.43443
WBGene00016282		C31B8.7	1.16e-10	-3.4343
WBGene00022626		ZC513.1	1.23e-14	-3.42778
WBGene00016939		C55B6.1	3.63e-20	-3.41579
WBGene00002055	ifc-1	F37B4.2	7.67e-29	-3.41436
WBGene00014838	cyp-13A9	T10B9.6	4.24e-05	-3.40563
WBGene00017751		F23F12.3	4.18e-08	-3.39445
WBGene00008629	cpt-5	F09F3.9	7.16e-24	-3.38829
WBGene00001430	fkb-5	C50F2.6	3.43e-33	-3.38572
WBGene00017703		F22E5.1	5.32e-15	-3.38479
WBGene00018487		F46C8.8	1.24e-37	-3.37584
WBGene00018039		F35D2.1	1.16e-11	-3.37062
WBGene00007874		C32H11.11	5.84e-05	-3.34356
WBGene00016064	acd-1	C24G7.2	1.61e-13	-3.34198
WBGene00009902	drd-1	F49E12.9	2.23e-13	-3.33841
WBGene00018448		F45D11.1	6.23e-05	-3.33411
WBGene00018375		F43C9.1	1.83e-12	-3.33264
WBGene00012324	rhy-1	W07A12.7	1.68e-28	-3.31622
WBGene00012404		Y6G8.2	8.1e-13	-3.30588
WBGene00020559	best-17	T19C3.1	5.17e-12	-3.29523
WBGene00011699	cyp-34A2	T10H4.11	1.38e-10	-3.29462
WBGene00007677		C18D4.8	1.41e-08	-3.28786
WBGene00022082		Y69A2AR.11	5.74e-05	-3.25853
WBGene00020258		T05E7.1	2.41e-08	-3.21763
WBGene00007823		C30H6.5	8.56e-21	-3.21549
WBGene00002116	ins-33	W09C5.4	3.77e-07	-3.21111
WBGene00018789		F54C1.1	5.17e-10	-3.19398
WBGene00019664		K11H12.8	0.000162299	-3.18881
WBGene00019604		K09H11.7	5.03e-28	-3.18306
WBGene00009047		F22B8.4	9.05e-08	-3.18139
WBGene00012545		Y37D8A.3	1.49e-33	-3.17995
WBGene00007423		C08B6.2	2.97e-06	-3.17788
WBGene00009408		F35C12.3	1.78e-20	-3.17627
WBGene00018400		F43H9.4	3.2e-17	-3.17166
WBGene00219590	linc-72	F46C5.14	5.13e-06	-3.15627
WBGene00003647	nhr-57	T05B4.2	1.69e-20	-3.14446
WBGene00007840		C31C9.6	3.01e-16	-3.1373
WBGene00000005	aat-4	T13A10.10	0.000219364	-3.13577
WBGene00015693	ugt-28	C10H11.4	1.74e-21	-3.13492
WBGene00017789		F25E5.8	1.34e-14	-3.09775
WBGene00007482		C09F12.2	7.44e-14	-3.08625
WBGene00003655	nhr-65	Y17D7A.3	4.89e-16	-3.0716
WBGene00012202		W02B12.4	8.02e-13	-3.05684
WBGene00017959	ugt-42	F31F4.7	7.06e-06	-3.05512
WBGene00018779		F53H8.3	3.1e-12	-3.05027
WBGene00194769		Y32B12C.5	1.56e-12	-3.04878
WBGene00000136	amt-4	C05E11.5	3.4e-19	-3.03797
WBGene00003006	lin-17	Y71F9B.5	2.61e-05	-3.03048
WBGene00235352		ZK250.13	1.29e-11	-3.02827
WBGene00022873		ZK1240.9	1.16e-09	-3.01609
WBGene00016879	cnnm-1	C52D10.12	4.64e-18	-3.01026
WBGene00015728		C13A10.1	1.12e-10	-3.00871
WBGene00018040		F35D2.2	3.17e-10	-2.99733
WBGene00019516	ugt-20	K08B4.4	2.64e-08	-2.99595
WBGene00020850	nhr-226	T27B7.3	2.08e-08	-2.99171
WBGene00012308	oac-53	W06G6.1	9.11e-09	-2.9911
WBGene00016366	nhr-140	C33G8.9	8.99e-07	-2.99021
WBGene00010630	ttll-15	K07C5.7	1.53e-17	-2.98691
WBGene00012418		Y7A9C.1	2.05e-10	-2.97394
WBGene00007455	ugt-22	C08F11.8	6.15e-25	-2.97163
WBGene00004197	prx-12	F08B12.2	9.07e-10	-2.95881
WBGene00009838	fbxa-187	F47H4.7	0.000624574	-2.95554
WBGene00007857		C31H5.6	2.86e-16	-2.94472
WBGene00019213		H20E11.1	8.41e-17	-2.94359
WBGene00016431		C35A11.4	2.62e-12	-2.93992
WBGene00015783		C15B12.1	2.02e-11	-2.93433
WBGene00006464	bath-47	T07H3.1	1.25e-12	-2.9316
WBGene00014009	lips-6	ZK617.2	0.000310342	-2.92493
WBGene00014206	nit-1	ZK1058.6	5.01e-10	-2.923
WBGene00011099	nhr-208	R07B7.15	8.29e-08	-2.91945
WBGene00014669		C06G8.3	4.33e-09	-2.91111
WBGene00017565	ddo-2	F18E3.7	1.53e-26	-2.90127
WBGene00021586	clec-75	Y46C8AL.9	0.000893767	-2.89553
WBGene00000425	ced-11	ZK512.3	1.8e-08	-2.89323
WBGene00015965	ugt-48	C18C4.3	4.88e-15	-2.88711
WBGene00020546		T17A3.10	0.000760209	-2.86814
WBGene00015865		C16E9.1	1.46e-09	-2.85928
WBGene00006950	wrt-4	ZK678.5	8.2e-20	-2.84549
WBGene00008905		F17B5.1	0.00117697	-2.83828
WBGene00044360		C33C12.11	0.00066654	-2.83422
WBGene00019117	nhr-144	F59E11.12	8.49e-12	-2.81841
WBGene00003698	nhr-108	F35E8.12	1.43e-05	-2.81543
WBGene00020567		T19D2.1	4.59e-21	-2.81467
WBGene00017093		E02C12.8	0.000107444	-2.80843
WBGene00007994		C37E2.2	0.0013817	-2.80723
WBGene00015538	sams-3	C06E7.1	0.000155918	-2.80015
WBGene00017957		F31F4.1	1.08e-11	-2.79858
WBGene00001476	fmo-1	K08C7.2	7.42e-16	-2.79657
WBGene00000694	col-120	Y11D7A.11	3.55e-25	-2.79404
WBGene00007228	acs-7	C01G6.7	2.46e-12	-2.79074
WBGene00021008		W03F11.5	2.76e-06	-2.78546
WBGene00012123		T28D6.3	2.14e-17	-2.78231
WBGene00003728	nhr-138	C28D4.9	1.45e-11	-2.77039
WBGene00006418	tag-38	B0222.4	1.64e-05	-2.76724
WBGene00017806		F26A1.8	3.93e-07	-2.76117
WBGene00077712	nipi-4	F40A3.5	6.84e-08	-2.75778
WBGene00003573	ncx-8	C13D9.7	5.16e-08	-2.75693
WBGene00003547	nas-29	F58A6.4	5.52e-07	-2.75435
WBGene00008906	oac-17	F17B5.2	0.000168799	-2.75097
WBGene00003720	nhr-130	T01G6.8	1.03e-11	-2.74736
WBGene00004878	smf-3	Y69A2AR.4	6.38e-06	-2.74664
WBGene00019865		R04A9.6	0.000309761	-2.74145
WBGene00021236	pud-1.2	Y19D10B.7	8.05e-07	-2.74077
WBGene00010904	ugt-62	M88.1	2.16e-34	-2.73462
WBGene00018435	btb-9	F45C12.4	1.34e-08	-2.73401
WBGene00014300		D2023.1	7.48e-08	-2.72617
WBGene00001099	dsc-4	K02D7.4	1.12e-18	-2.72283
WBGene00194908		F22F7.8	2.73e-08	-2.71958
WBGene00011095	gana-1	R07B7.11	2.88e-14	-2.71762
WBGene00005444	srh-237	T05E12.7	2.42e-09	-2.71527
WBGene00011515	oac-42	T06C12.8	0.000122281	-2.71167
WBGene00003520	nas-1	F45G2.1	4.33e-07	-2.71076
WBGene00003958	pcp-3	F23B2.11	4.39e-23	-2.70493
WBGene00016368	nhr-163	C33G8.12	0.000326581	-2.69991
WBGene00000971	dhs-7	E04F6.7	1.69e-09	-2.69814
WBGene00016517	nhr-260	C38C3.9	0.000338207	-2.69287
WBGene00023039		F41B5.11	0.00151811	-2.68494
WBGene00044121	gcp-2.3	C35C5.11	0.000589544	-2.6752
WBGene00012046		T26E4.4	7.81e-05	-2.67516
WBGene00020837	slc-36.2	T27A1.5	5.95e-19	-2.67413
WBGene00008564	acox-1	F08A8.1	1.46e-23	-2.65774
WBGene00007949		C35A5.5	1.25e-05	-2.65661
WBGene00015440	arrd-20	C04E12.11	0.000497002	-2.65597
WBGene00219733	linc-53	T21G5.11	0.00236243	-2.65411
WBGene00014669		C06G8.3	2.12e-21	-2.65355
WBGene00004061	pmp-4	T02D1.5	2.78e-13	-2.65192
WBGene00021374		Y37E11B.1	0.000107084	-2.65024
WBGene00017964		F31F7.1	8.38e-08	-2.64449
WBGene00000399	cdh-7	R05H10.6	1.79e-16	-2.63692
WBGene00020938	clec-218	W02D7.2	3.33e-09	-2.63525
WBGene00017092		E02C12.6	1.75e-10	-2.63426
WBGene00020152	nhr-211	T01G6.5	1.62e-05	-2.62889
WBGene00019394		K04F10.1	2.18e-09	-2.62331
WBGene00008598	spin-3	F09A5.1	0.000348318	-2.61894
WBGene00195164		K12B6.11	0.00173916	-2.61477
WBGene00015545		C06G1.1	2.18e-19	-2.61417
WBGene00006679	twk-26	C33D12.3	7.08e-08	-2.60943
WBGene00003057	lon-3	ZK836.1	2.61e-22	-2.60537
WBGene00017398	slc-17.6	F12B6.2	5.9e-14	-2.60054
WBGene00000729	col-156	F57B7.3	1.55e-15	-2.60015
WBGene00022627		ZC513.2	2.68e-07	-2.5921
WBGene00010859		M04C9.4	5.08e-07	-2.58861
WBGene00018261	cyp-33C5	F41B5.3	2.01e-05	-2.58729
WBGene00001620	glt-1	C12D12.2	4.82e-18	-2.58465
WBGene00001244	elo-6	F41H10.8	1.89e-23	-2.58247
WBGene00007746		C26D10.6	4.68e-13	-2.58142
WBGene00045252		Y62H9A.15	0.00012012	-2.57981
WBGene00016571		C41H7.1	5.97e-05	-2.57935
WBGene00011165		R09D1.9	0.00116288	-2.57632
WBGene00020952	kel-8	W02G9.2	1.12e-25	-2.57397
WBGene00011180		R09H10.2	0.00155059	-2.57214
WBGene00010646		K08C7.1	1.24e-14	-2.57097
WBGene00022680		ZK180.6	6.36e-25	-2.56872
WBGene00013471	clec-242	Y68A4B.2	0.00364315	-2.56741
WBGene00003604	nhr-5	Y73F8A.21	2.34e-08	-2.56354
WBGene00017364	clec-7	F10G2.3	4.81e-10	-2.56037
WBGene00010118		F55F3.4	2.5e-05	-2.55833
WBGene00016872	dop-4	C52B11.3	1.06e-09	-2.55606
WBGene00019963		R08E5.3	2.57e-29	-2.5555
WBGene00020674		T22B7.7	1.99e-06	-2.55523
WBGene00017484		F15E6.3	3.11e-07	-2.55446
WBGene00015087		B0252.1	5.97e-07	-2.55199
WBGene00009560	psa-3	F39D8.2	0.00016268	-2.54569
WBGene00020911	cpt-6	W01A11.5	3.04e-13	-2.53971
WBGene00044300		D1022.9	0.00480405	-2.5373
WBGene00012428		Y11D7A.3	1.08e-14	-2.52981
WBGene00012446	nhr-230	Y17D7A.1	6.11e-07	-2.52821
WBGene00021797	plep-1	Y52E8A.4	3.18e-05	-2.52411
WBGene00016364	nhr-161	C33G8.7	7.9e-05	-2.52145
WBGene00009493	hrg-4	F36H1.5	2.25e-08	-2.52102
WBGene00016094		C25E10.4	6.97e-08	-2.51528
WBGene00007754		C27A7.2	0.00246934	-2.51462
WBGene00013379		Y62E10A.13	1.07e-18	-2.51359
WBGene00016884		C52E2.5	0.000198116	-2.51329
WBGene00195241		Y113G7B.27	0.00202058	-2.51039
WBGene00007507		C10C5.3	4.62e-08	-2.50302
WBGene00009902	drd-1	F49E12.9	1.05e-08	-2.50217
WBGene00022179		Y71H2AM.14	0.000206664	-2.49973
WBGene00011397		T03E6.8	7.3e-09	-2.49695
WBGene00019521	dmd-7	K08B12.2	2.95e-15	-2.49686
WBGene00003658	nhr-68	H12C20.3	1.5e-20	-2.49436
WBGene00000735	col-162	Y2H9A.3	4.37e-29	-2.49309
WBGene00008676	oac-15	F11A5.8	0.00436012	-2.49191
WBGene00018939	fbxa-190	F56C3.2	0.000909245	-2.4867
WBGene00020283		T06A4.3	1.77e-21	-2.4866
WBGene00045013		F08A7.1	3.13e-08	-2.48538
WBGene00008246		C50H2.13	9.26e-06	-2.48249
WBGene00007388	folt-1	C06H2.4	1.18e-07	-2.46787
WBGene00010449		K01A11.1	2.39e-07	-2.46113
WBGene00010998		R03G8.3	1.08e-11	-2.46104
WBGene00022245	acp-6	Y73B6BL.24	7.49e-12	-2.4538
WBGene00016629		C44B7.7	7.44e-10	-2.45361
WBGene00000700	col-126	F54D1.2	2.95e-09	-2.45254
WBGene00000701	col-127	F54D1.3	2.95e-09	-2.45254
WBGene00006894	ver-1	T17A3.1	0.00566532	-2.44806
WBGene00003690	nhr-100	C28D4.1	2.12e-11	-2.44796
WBGene00004124	pqn-37	F40F4.8	1.81e-07	-2.44638
WBGene00003704	nhr-114	Y45G5AM.1	1.9e-14	-2.44164
WBGene00019346		K02G10.5	3.76e-11	-2.43738
WBGene00008714		F11F1.1	2.84e-08	-2.43583
WBGene00013716		Y106G6H.1	5.42e-17	-2.43516
WBGene00020554		T19A5.3	2.02e-21	-2.43023
WBGene00011462	vap-2	T05A10.5	1.61e-10	-2.4294
WBGene00008485	ugt-43	F01D4.1	1.96e-05	-2.42895
WBGene00014732		F09F3.8	0.00137959	-2.42804
WBGene00019213		H20E11.1	0.000936896	-2.42671
WBGene00008167	acox-5	C48B4.1	8.18e-17	-2.42571
WBGene00004059	pmp-2	C44B7.9	1.11e-16	-2.42088
WBGene00009158		F26E4.3	1.76e-15	-2.42084
WBGene00003551	nas-33	K04E7.3	2.1e-05	-2.41685
WBGene00017625	cgt-2	F20B4.6	7.48e-08	-2.41608
WBGene00017772	clec-1	F25B4.9	3.98e-23	-2.41587
WBGene00015371		C03A7.13	0.00310677	-2.41412
WBGene00019764		M03F8.5	0.00324417	-2.41027
WBGene00018860		F55A4.8	1.43e-15	-2.40732
WBGene00020075	math-35	R52.3	3.83e-11	-2.40696
WBGene00001429	fkb-4	ZC455.10	2.3e-14	-2.40523
WBGene00015544		C06E8.5	2.91e-11	-2.40478
WBGene00017417		F13B6.2	5.74e-09	-2.39379
WBGene00007452		C08F11.3	1.43e-05	-2.39309
WBGene00013207		Y54G9A.4	1.93e-05	-2.39238
WBGene00009536		F38C2.4	0.00893826	-2.38759
WBGene00003233	mgl-2	F45H11.4	1.42e-11	-2.38734
WBGene00019763	galt-1	M03F8.4	0.00106449	-2.38712
WBGene00003650	nhr-60	F57A10.5	0.00376113	-2.3838
WBGene00006310	sul-3	C54D2.4	4.53e-10	-2.38259
WBGene00004007	pgp-13	F22E10.2	3.47e-10	-2.38254
WBGene00009485		F36G9.3	1.61e-05	-2.37494
WBGene00219950		F46A8.13	0.000220337	-2.37236
WBGene00001591	glc-1	F11A5.10	1.97e-11	-2.37196
WBGene00019019	frpr-10	F57H12.4	0.00626615	-2.37189
WBGene00015434		C04E12.4	8.86e-08	-2.36397
WBGene00009582		F40F9.5	1.98e-12	-2.36232
WBGene00010108		F55C10.4	2.32e-08	-2.36057
WBGene00050957		C10A4.10	8.24e-05	-2.35922
WBGene00012941		Y47D3B.4	0.000198251	-2.35783
WBGene00000541	cln-3.3	ZC190.1	4.53e-05	-2.35727
WBGene00012259	sulp-7	W04G3.6	1.15e-05	-2.34682
WBGene00013946		ZK228.3	1.39e-07	-2.34574
WBGene00008044		C40H1.9	0.0086745	-2.34108
WBGene00012491		Y20C6A.1	2.73e-07	-2.34016
WBGene00007841		C31C9.7	1.54e-09	-2.33892
WBGene00020703		T22F7.4	3.69e-08	-2.33698
WBGene00012257	lpr-4	W04G3.3	8.06e-24	-2.33678
WBGene00019932		R07C12.2	5.77e-18	-2.3367
WBGene00000870	cyd-1	Y38F1A.5	1.84e-06	-2.33557
WBGene00006193	str-146	F58G4.6	0.00408699	-2.3328
WBGene00012323	oac-54	W07A12.6	0.0019314	-2.33267
WBGene00007904		C33G3.4	2.28e-09	-2.33102
WBGene00004445	rpl-31	W09C5.6	2.96e-10	-2.33039
WBGene00009523	clec-165	F38A1.10	0.00052709	-2.33013
WBGene00018572	lin-42	F47F6.1	8.72e-24	-2.32678
WBGene00021772	math-45	Y51H7BM.1	0.00866142	-2.32566
WBGene00011023		R05A10.6	2.12e-05	-2.32556
WBGene00004911	snf-12	T25B6.7	2.17e-05	-2.32506
WBGene00011056		R06B9.5	4.21e-10	-2.32278
WBGene00010803		M01B2.10	1.2e-06	-2.31748
WBGene00008566	acox-3	F08A8.3	1.97e-06	-2.31617
WBGene00000882	cyn-6	F42G9.2	2.73e-21	-2.31406
WBGene00005269	srh-46	T03F7.3	0.0113644	-2.3139
WBGene00008727		F13A7.12	2.82e-07	-2.31269
WBGene00019515	ugt-19	K08B4.3	1.09e-19	-2.30885
WBGene00010453	fozi-1	K01B6.1	6.44e-16	-2.30539
WBGene00001523	gbh-2	M05D6.7	8e-08	-2.30502
WBGene00016367	nhr-162	C33G8.10	1.79e-05	-2.30439
WBGene00001631	gly-6	H38K22.5	3.39e-15	-2.30369
WBGene00009984		F53F1.6	4.97e-06	-2.3028
WBGene00013730	sql-1	Y111B2A.4	0.000131242	-2.30268
WBGene00011673	cyp-13A6	T10B9.3	2.68e-13	-2.30222
WBGene00022076	daao-1	Y69A2AR.5	1.82e-05	-2.29934
WBGene00010215	nhr-193	F57G8.6	1.46e-06	-2.29837
WBGene00002235	kqt-3	Y54G9A.3	8.31e-07	-2.29751
WBGene00010355	clec-229	H02K04.1	2.92e-07	-2.29587
WBGene00013980	dos-1	ZK507.4	5.13e-06	-2.29518
WBGene00007254		C01H6.4	4.02e-10	-2.29334
WBGene00007531		C11H1.7	0.00284077	-2.28311
WBGene00011097	nhr-206	R07B7.13	2.76e-06	-2.27946
WBGene00016274		C30G12.2	1.52e-17	-2.27777
WBGene00044642	clec-69	F56D6.15	0.0133995	-2.27657
WBGene00008354	gcsh-1	D1025.2	1.97e-06	-2.27625
WBGene00006635	tsp-9	C25G6.2	1.21e-11	-2.27592
WBGene00018430	nhr-142	F44E7.8	4.68e-06	-2.27452
WBGene00004020	pho-1	EGAP2.3	4.96e-15	-2.27098
WBGene00005374	srh-158	F20E11.13	0.000212131	-2.27044
WBGene00016644	abhd-3.2	C44C1.5	6.66e-10	-2.26815
WBGene00015609	math-4	C08F1.5	4.8e-12	-2.26686
WBGene00013643		Y105C5A.24	1.61e-13	-2.26429
WBGene00021407		Y38C1AB.5	3.07e-06	-2.26349
WBGene00021403		Y38C1AB.1	3.07e-06	-2.26349
WBGene00008017	fbxa-176	C38D9.9	0.012317	-2.26297
WBGene00003621	nhr-22	K06A1.4	1.5e-08	-2.26291
WBGene00011798		T16G1.4	5.28e-07	-2.25426
WBGene00004237	ptr-23	ZK270.1	9.6e-15	-2.25383
WBGene00015497	nhr-76	C05G6.1	2.37e-09	-2.25091
WBGene00045458		F17B5.8	0.0127263	-2.25021
WBGene00011891	del-6	T21C9.3	2.33e-12	-2.2479
WBGene00011235	suro-1	R11A5.7	1.96e-21	-2.24237
WBGene00004000	pgp-6	T21E8.1	2.28e-10	-2.24229
WBGene00003877	pept-1	K04E7.2	1.28e-20	-2.24224
WBGene00020245		T05B11.1	6.48e-12	-2.23952
WBGene00010867	tag-260	M04G12.1	1.54e-10	-2.23859
WBGene00008038		C40H1.2	0.0100903	-2.23848
WBGene00000930	dao-4	ZC373.6	9.94e-11	-2.23586
WBGene00017868	slc-28.2	F27E11.2	7.14e-05	-2.2337
WBGene00020501		T14B4.5	5.82e-06	-2.23032
WBGene00017968	skpo-3	F32A5.2	8.13e-13	-2.22931
WBGene00003696	nhr-106	T01G6.4	1.55e-07	-2.22915
WBGene00011850		T20B3.1	8.7e-10	-2.22868
WBGene00007130		B0272.4	1.6e-08	-2.2281
WBGene00013901	ugt-16	ZC443.6	1.93e-08	-2.2277
WBGene00020029		R12C12.9	2.08e-15	-2.22144
WBGene00017840	ttm-2	F26G1.4	1.85e-08	-2.2204
WBGene00003727	nhr-137	C56E10.4	1.59e-10	-2.21704
WBGene00044361		K09F6.11	0.000520451	-2.21612
WBGene00016717	math-22	C46F9.1	3.75e-05	-2.21495
WBGene00004771	sem-2	C32E12.5	2.72e-13	-2.21486
WBGene00013284	daf-22	Y57A10C.6	1.19e-17	-2.21446
WBGene00007508		C10C5.4	4.87e-09	-2.20636
WBGene00000731	col-158	D2023.7	0.00669145	-2.20595
WBGene00013870		ZC373.5	9.96e-12	-2.20558
WBGene00002067	ifp-1	C43C3.1	1.32e-10	-2.20537
WBGene00016728		C46H11.2	1.16e-05	-2.20507
WBGene00018717		F52H2.5	4.46e-07	-2.20214
WBGene00000083	adt-2	F08C6.1	3.88e-19	-2.2001
WBGene00020015	nhr-210	R11G11.12	2.49e-09	-2.19957
WBGene00003545	nas-27	T23F4.4	0.00459659	-2.19803
WBGene00021080		W08A12.3	3.47e-05	-2.19767
WBGene00007252	mlt-2	C01H6.2	2.49e-07	-2.19629
WBGene00018451		F45D11.4	0.0178553	-2.19605
WBGene00018449		F45D11.2	0.0178553	-2.19605
WBGene00018450		F45D11.3	0.0178553	-2.19605
WBGene00003574	ncx-9	C13D9.8	0.00469422	-2.19453
WBGene00009311	mltn-1	F32A11.7	7.02e-13	-2.19277
WBGene00016063	delm-2	C24G7.1	0.0153833	-2.19127
WBGene00077521	maf-1	F45H11.6	1.08e-06	-2.19006
WBGene00008123	ent-4	C47A4.2	6.32e-09	-2.18993
WBGene00011147		R08D7.7	1.32e-07	-2.18078
WBGene00006510	mtrr-1	C01G6.6	8.18e-23	-2.17813
WBGene00004170	pqn-90	Y73F8A.8	0.0191744	-2.17652
WBGene00015751		C14A11.6	0.00220059	-2.1755
WBGene00017565	ddo-2	F18E3.7	0.00285617	-2.17354
WBGene00011307	mpst-7	R186.6	2.17e-06	-2.17243
WBGene00017463		F14D12.1	5.16e-08	-2.17035
WBGene00011207		R10E8.1	2.34e-09	-2.16902
WBGene00015794		C15F1.1	6.35e-12	-2.16311
WBGene00011167	chil-23	R09D1.11	0.0203749	-2.15769
WBGene00008435	glna-2	DH11.1	5.17e-09	-2.15449
WBGene00013317		Y57G11C.22	1.6e-05	-2.1535
WBGene00001240	elo-2	F11E6.5	5.12e-13	-2.15271
WBGene00010214		F57G8.5	0.000909064	-2.14778
WBGene00022411		Y102A11A.1	0.00327562	-2.14748
WBGene00016066	acd-2	C24G7.4	0.00373997	-2.14683
WBGene00016975	nhr-173	C56E10.1	2.76e-08	-2.14604
WBGene00016874		C52B11.5	7.91e-14	-2.14556
WBGene00003815	nars-1	F22D6.3	0.0118079	-2.14555
WBGene00015085		B0244.10	8.61e-07	-2.14259
WBGene00019532		K08D10.9	0.000313801	-2.13985
WBGene00003625	nhr-31	C26B2.3	2.72e-13	-2.13495
WBGene00011006	ugt-47	R04B5.9	2.55e-13	-2.13243
WBGene00019756		M03E7.4	1.08e-08	-2.13165
WBGene00004024	php-3	Y75B8A.1	3e-10	-2.1315
WBGene00007599		C15A11.7	4.67e-06	-2.12962
WBGene00000988	dhs-25	F09E10.3	1.29e-09	-2.12954
WBGene00019345	tmem-135	K02G10.3	1.46e-10	-2.12915
WBGene00220215		Y92C3B.4	0.0225311	-2.12832
WBGene00007509		C10C5.5	0.000669812	-2.12632
WBGene00009318		F32B4.8	5.86e-05	-2.12553
WBGene00008830	nhr-176	F14H3.11	2.06e-06	-2.12546
WBGene00021190		Y14H12A.1	2.37e-05	-2.12113
WBGene00020522		T15B7.10	0.0020585	-2.11807
WBGene00010566		K04G2.7	0.000361916	-2.11803
WBGene00021389		Y38A10A.2	3.74e-14	-2.11762
WBGene00020693	lron-8	T22E7.1	1.43e-10	-2.11658
WBGene00003400	dapk-1	K12C11.4	4.65e-15	-2.11563
WBGene00012536		Y37A1A.3	7.54e-07	-2.1138
WBGene00194815		Y43F8B.23	0.000121431	-2.11111
WBGene00004001	pgp-7	T21E8.2	0.0149633	-2.11054
WBGene00021156		Y4C6B.2	0.000294237	-2.10852
WBGene00011725	lips-5	T12A7.4	0.000209199	-2.10101
WBGene00020788	nep-22	T25B6.2	2.02e-20	-2.10014
WBGene00017198	nhr-36	F07C3.10	5.04e-05	-2.09952
WBGene00044533		F41F3.8	1.08e-09	-2.09828
WBGene00044444		F09G8.10	0.0173051	-2.09753
WBGene00009825		F47G4.4	2.93e-08	-2.09517
WBGene00000054	acr-15	F25G6.4	0.000546396	-2.09356
WBGene00044761		Y82E9BR.23	0.000225722	-2.09206
WBGene00006783	unc-47	T20G5.6	0.0102859	-2.08995
WBGene00015172		B0410.3	4.33e-06	-2.08951
WBGene00013575	acs-5	Y76A2B.3	4.1e-16	-2.08948
WBGene00007599		C15A11.7	2.09e-08	-2.08893
WBGene00006757	unc-18	F27D9.1	1.03e-13	-2.08684
WBGene00018280		F41C6.7	1.08e-06	-2.08669
WBGene00012538		Y37A1B.5	2.38e-13	-2.08491
WBGene00016365	nhr-139	C33G8.8	0.000591673	-2.08139
WBGene00019746		M03A1.3	0.000221511	-2.07727
WBGene00006622	try-4	F31D4.6	0.00697507	-2.07665
WBGene00012408		Y7A5A.2	0.018302	-2.07182
WBGene00018100	math-26	F36H5.1	1.9e-14	-2.06982
WBGene00044402		Y82E9BL.18	0.0140613	-2.06889
WBGene00007220		C01B9.1	2.29e-05	-2.06834
WBGene00017123	maoc-1	E04F6.3	4.87e-14	-2.06628
WBGene00004228	ptr-14	R09H10.4	5.31e-15	-2.06484
WBGene00003007	lin-18	C16B8.1	1.9e-08	-2.06133
WBGene00010034		F54B11.11	1.07e-08	-2.06048
WBGene00019466	tos-1	K07B1.6	3.39e-10	-2.06047
WBGene00020006	set-15	R11E3.4	1.25e-09	-2.05968
WBGene00010383	mpst-3	H12D21.7	4.92e-11	-2.0568
WBGene00007282	clec-223	C03E10.5	3.85e-06	-2.0552
WBGene00017151		EGAP9.3	0.00488763	-2.05427
WBGene00002199	kin-15	M176.6	2.99e-05	-2.0501
WBGene00008110		C46C2.2	8.02e-12	-2.04994
WBGene00007141	pitr-4	B0331.2	0.00392018	-2.04924
WBGene00004027	pie-1	Y49E10.14	0.0286193	-2.04905
WBGene00001068	dpy-6	F16F9.2	8.69e-10	-2.04737
WBGene00000009	aat-8	F28F9.4	9.6e-05	-2.04298
WBGene00012832	dmd-3	Y43F8C.10	0.020076	-2.04293
WBGene00000007	aat-6	T11F9.4	9.75e-07	-2.04188
WBGene00013101		Y51H4A.5	0.0236282	-2.04075
WBGene00015300		C01F1.5	3.55e-11	-2.04002
WBGene00021168	cyp-33C12	Y5H2B.6	0.0296672	-2.03822
WBGene00000704	col-130	F08G5.4	2.88e-14	-2.0364
WBGene00045507		F10A3.17	8.69e-12	-2.03279
WBGene00010925		M153.2	8.57e-07	-2.03012
WBGene00009958	madd-4	F53B6.2	2.28e-08	-2.03011
WBGene00007210	agmo-1	BE10.2	7.05e-13	-2.02913
WBGene00021834	mab-31	Y54E10A.16	6.22e-16	-2.0281
WBGene00020153	nhr-212	T01G6.6	3.69e-06	-2.02796
WBGene00012608		Y38F1A.6	7.55e-18	-2.02683
WBGene00008273		C53B4.3	3.92e-09	-2.0267
WBGene00017082		DC2.5	2.01e-11	-2.02659
WBGene00007322		C05B5.5	0.000410484	-2.0251
WBGene00003779	nob-1	Y75B8A.2	2.13e-07	-2.02427
WBGene00022389	pde-6	Y95B8A.10	1.2e-13	-2.02375
WBGene00009840	fbxa-189	F47H4.9	1.17e-05	-2.02123
WBGene00018573	oac-30	F47F6.3	7.04e-06	-2.01992
WBGene00008548		F07A11.5	1.55e-06	-2.01952
WBGene00023404	plr-1	Y47D3B.11	1.61e-06	-2.01823
WBGene00022270		Y73E7A.3	1.41e-07	-2.01761
WBGene00006796	unc-62	T28F12.2	2.09e-11	-2.01689
WBGene00008132	gale-1	C47B2.6	1.27e-18	-2.01598
WBGene00017339		F10D7.2	1.3e-09	-2.01553
WBGene00007546	nhr-153	C13C4.1	3.15e-06	-2.01326
WBGene00011184		R09H10.7	4.8e-12	-2.01296
WBGene00017010		D1007.15	3.4e-09	-2.01138
WBGene00219655	linc-107	C30G12.8	0.000125038	-2.01053
WBGene00008905		F17B5.1	0.000136864	-2.00799
WBGene00004719	sad-1	F15A2.6	1.56e-06	-2.00619
WBGene00017487		F15E6.6	3.33e-12	-2.00529
WBGene00016891		C53A3.1	0.000611875	-2.00507
WBGene00007907		C34B4.2	0.0172738	-2.00311
WBGene00015789	syx-6	C15C7.1	0.000329923	-2.00069
WBGene00020765		T24C12.3	4.66e-09	-2.00045
WBGene00009991		F53F4.8	0.0199589	-1.99948
WBGene00008334	sdz-8	C55A6.5	0.000540021	-1.99735
WBGene00001330	eps-8	Y57G11C.24	8.6e-17	-1.99627
WBGene00019489		K07E1.1	3.7e-11	-1.99584
WBGene00013562		Y75B8A.32	8.25e-05	-1.9924
WBGene00007835	oac-7	C31A11.7	0.00687433	-1.98754
WBGene00050974		Y6G8.9	0.0345161	-1.98731
WBGene00015538	sams-3	C06E7.1	3.7e-10	-1.98717
WBGene00011800		T16G1.6	2.73e-08	-1.98479
WBGene00016757		C49A9.3	1.08e-08	-1.98024
WBGene00194934		ZK809.9	0.0353778	-1.98014
WBGene00013497	hex-5	Y70D2A.2	1.61e-06	-1.97713
WBGene00007520		C11E4.6	1.32e-10	-1.97576
WBGene00016423	tag-275	C34H3.1	5.36e-06	-1.97499
WBGene00012943	bed-2	Y47D3B.9	4.4e-09	-1.97263
WBGene00019547		K09C4.1	0.00931694	-1.9694
WBGene00020532	math-42	T16A1.1	0.0193787	-1.96927
WBGene00020359	math-40	T08E11.3	2.9e-05	-1.96829
WBGene00016572		C41H7.2	0.036684	-1.96827
WBGene00001492	frm-5.1	Y38C1AB.8	1.13e-12	-1.96812
WBGene00013947		ZK228.4	1.32e-09	-1.96746
WBGene00020873		T28A11.6	0.0353667	-1.96677
WBGene00001690	grd-1	R08B4.1	3.46e-12	-1.96586
WBGene00001687	gpn-1	F59D12.4	3.14e-05	-1.96582
WBGene00012669		Y39B6A.7	0.0251078	-1.96411
WBGene00011755		T13H5.1	1.91e-09	-1.96014
WBGene00045177		T21D12.14	2.5e-05	-1.9599
WBGene00003511	mxl-3	F46G10.6	4.79e-07	-1.95889
WBGene00015709	cyp-33A1	C12D5.7	6.83e-11	-1.95873
WBGene00010681	mak-1	K08F8.1	1.19e-10	-1.95866
WBGene00009483		F36G3.2	1.68e-08	-1.95777
WBGene00017503	nhr-177	F16B4.1	0.000178762	-1.95315
WBGene00020691	igdb-3	T22E5.3	0.00338451	-1.95259
WBGene00019846	gpx-7	R03G5.5	6.92e-10	-1.95114
WBGene00021897	ser-6	Y54G2A.35	0.0127263	-1.94825
WBGene00018460		F45D11.15	0.00807922	-1.94642
WBGene00018461		F45D11.16	0.00807922	-1.94642
WBGene00013746	lgc-55	Y113G7A.5	0.00652778	-1.94507
WBGene00235383		ZK616.65	0.0118246	-1.94086
WBGene00009653		F43D9.1	7.4e-08	-1.93946
WBGene00015431		C04E7.4	4.19e-06	-1.93908
WBGene00009787		F46F2.3	0.0147202	-1.93901
WBGene00019728		M02D8.2	6.09e-05	-1.93655
WBGene00077573		T08G5.15	0.0303613	-1.93628
WBGene00020889		T28C12.2	0.000930348	-1.93621
WBGene00013458		Y67A10A.9	6.1e-05	-1.93549
WBGene00018837		F54G2.1	9.06e-09	-1.93202
WBGene00019154	glf-1	H04M03.4	2.5e-13	-1.93128
WBGene00020280		T06A1.5	4.1e-11	-1.9311
WBGene00010749		K10D11.5	1.2e-11	-1.93048
WBGene00011801		T16G1.7	9.48e-07	-1.92822
WBGene00009965	frpr-9	F53B7.2	0.00437138	-1.92785
WBGene00012531		Y32F6B.1	1.92e-11	-1.92766
WBGene00018286		F41E6.5	2.68e-07	-1.92694
WBGene00019408		K05F1.6	1.96e-09	-1.92682
WBGene00016095		C25E10.5	4.28e-06	-1.92625
WBGene00018527		F47B3.3	0.0412031	-1.92453
WBGene00016704	hosl-1	C46C11.1	5.2e-10	-1.92017
WBGene00015336		C02D5.2	7.85e-06	-1.9199
WBGene00011938	alh-13	T22H6.2	3.1e-17	-1.91941
WBGene00020379		T09B4.5	0.0278507	-1.91923
WBGene00011671	cyp-13A4	T10B9.1	1.04e-06	-1.91833
WBGene00001928	his-54	F07B7.11	1.19e-06	-1.91763
WBGene00000072	add-1	F39C12.2	4.31e-06	-1.91646
WBGene00018256	cutl-28	F41A4.1	2.78e-08	-1.91569
WBGene00003612	nhr-13	Y5H2B.2	1.1e-05	-1.91484
WBGene00019268		H41C03.1	5.21e-07	-1.91445
WBGene00016665	chil-11	C45E5.2	0.0131974	-1.9126
WBGene00003729	nhx-1	B0395.1	0.00674067	-1.9104
WBGene00021146	lgc-45	W10G11.16	3.81e-06	-1.9098
WBGene00020365		T08G2.2	2.25e-06	-1.90791
WBGene00008858		F15D3.8	0.0222081	-1.90651
WBGene00017948	mth-1	F31D5.5	8.52e-07	-1.90227
WBGene00001824	hbl-1	F13D11.2	6.44e-07	-1.89903
WBGene00020529		T15B7.17	0.0235489	-1.89783
WBGene00008511		F01G10.9	6.45e-10	-1.89762
WBGene00008558		F07H5.7	0.000493252	-1.89731
WBGene00002260	lbp-8	T22G5.6	0.00757517	-1.89676
WBGene00011952		T23F6.5	4.65e-06	-1.89582
WBGene00012717		Y39E4B.6	3.38e-09	-1.8947
WBGene00008500		F01D5.10	2.79e-06	-1.89359
WBGene00014137	clec-187	ZK896.6	7.29e-08	-1.89293
WBGene00020701		T22F7.1	4.52e-09	-1.89243
WBGene00017013	ensh-1	D1009.3	0.00101364	-1.89177
WBGene00015767	hex-2	C14C11.3	3.96e-13	-1.8856
WBGene00008233		C50F4.8	1.18e-08	-1.8809
WBGene00018946		F56C3.9	6.34e-05	-1.88045
WBGene00008891	clec-42	F16H6.1	3.98e-06	-1.87571
WBGene00015336		C02D5.2	8.53e-05	-1.87379
WBGene00018411		F44B9.10	0.025594	-1.87368
WBGene00018594	aman-3	F48C1.1	3.97e-08	-1.86907
WBGene00019290		K02A2.5	0.000763924	-1.86711
WBGene00010988	metr-1	R03D7.1	8.1e-13	-1.86641
WBGene00009110		F25D1.5	0.0125344	-1.8654
WBGene00003705	nhr-115	T27B7.4	5.12e-07	-1.86478
WBGene00022574		ZC239.16	0.000374749	-1.86382
WBGene00007424		C08B6.3	9.49e-09	-1.86368
WBGene00001506	fut-2	EGAP9.2	1.55e-05	-1.86094
WBGene00007462		C08H9.1	0.0194172	-1.86
WBGene00011556	vglu-3	T07A5.3	3.19e-08	-1.85817
WBGene00007341		C05D12.4	0.00683324	-1.85758
WBGene00007926		C34C12.7	1.53e-07	-1.85576
WBGene00011424	dhs-31	T04B2.6	0.0429647	-1.8553
WBGene00007996		C38C6.3	7.74e-10	-1.85527
WBGene00010411		H25K10.1	0.022894	-1.8545
WBGene00021645		Y47G6A.19	1.69e-09	-1.85433
WBGene00003687	nhr-97	H27C11.1	4.78e-12	-1.85348
WBGene00013415		Y64G10A.6	3.3e-06	-1.8529
WBGene00000003	aat-2	F07C3.7	6.4e-08	-1.85253
WBGene00004004	pgp-10	C54D1.1	1.22e-05	-1.85132
WBGene00004225	ptr-11	F56C11.2	1.08e-11	-1.85054
WBGene00044792		F59C6.14	5.92e-06	-1.84931
WBGene00006366	sym-1	C44H4.3	3.52e-16	-1.84873
WBGene00009696		F44F1.4	0.0101518	-1.84757
WBGene00007070	ugt-49	AC3.2	3.82e-09	-1.84696
WBGene00003615	nhr-16	T12C9.6	0.00151359	-1.84639
WBGene00011926	sptf-2	T22C8.5	0.0140487	-1.84627
WBGene00019525		K08D9.4	0.00205967	-1.84575
WBGene00006696	twk-46	Y39B6A.19	1.45e-05	-1.84435
WBGene00005141	srd-64	Y22D7AR.8	0.0357796	-1.84425
WBGene00013893		ZC434.7	0.000122886	-1.84421
WBGene00008277	mltn-12	C53B4.8	1.97e-11	-1.84289
WBGene00017680		F21F8.6	0.0360276	-1.84246
WBGene00001762	gst-14	F37B1.3	0.0239897	-1.84226
WBGene00022338		Y82E9BR.5	0.0131516	-1.84223
WBGene00004875	smd-1	F47G4.7	2.51e-09	-1.84164
WBGene00044774		F16B3.3	0.00166952	-1.84098
WBGene00010336		F59F4.1	1.11e-09	-1.84094
WBGene00015795		C15F1.2	4.36e-12	-1.83869
WBGene00007174	mboa-1	B0395.2	3.52e-08	-1.8385
WBGene00013715		Y106G6G.6	0.0241275	-1.83831
WBGene00001397	fat-5	W06D12.3	1.11e-13	-1.83618
WBGene00019572		K09E2.3	1.55e-12	-1.83573
WBGene00012664		Y39B6A.1	3.41e-09	-1.83521
WBGene00015720		C13A2.3	0.0533805	-1.83516
WBGene00004226	ptr-12	K07A3.2	3.12e-06	-1.8324
WBGene00001796	gtl-2	F54D1.5	7.75e-05	-1.83176
WBGene00015963		C18B10.6	0.0289524	-1.83165
WBGene00008258	mans-2	C52E4.5	9.79e-13	-1.83153
WBGene00008091		C44F1.1	2.39e-07	-1.83081
WBGene00019717	trx-3	M01H9.1	4.34e-06	-1.83068
WBGene00018615		F48G7.4	4.97e-05	-1.82962
WBGene00016535		C39D10.8	9.66e-06	-1.82958
WBGene00012162	sek-6	VZC374L.1	0.00224435	-1.82829
WBGene00044582		B0222.11	0.021019	-1.82719
WBGene00000761	coq-1	C24A11.9	1.35e-11	-1.82682
WBGene00020920	set-20	W01C8.4	1.44e-05	-1.82598
WBGene00009296		F31E9.3	0.0220135	-1.82477
WBGene00003485	mua-6	W10G6.3	1.61e-13	-1.82279
WBGene00020277		T06A1.1	0.00264583	-1.82192
WBGene00022683		ZK185.3	3.13e-05	-1.82172
WBGene00013457	paqr-3	Y67A10A.8	3.22e-06	-1.82114
WBGene00016221		C29F9.6	0.00836125	-1.8208
WBGene00022487	fbxa-21	Y119D3B.9	3.01e-05	-1.81852
WBGene00020924		W02B3.4	0.0445471	-1.81816
WBGene00008490		F01D4.8	0.00589759	-1.81392
WBGene00000139	amx-3	F25C8.2	5.02e-05	-1.81008
WBGene00011135	fbxa-147	R08A2.4	0.0340517	-1.80701
WBGene00002051	ifa-3	F52E10.5	0.0511373	-1.80693
WBGene00017569		F18E9.3	0.00112931	-1.80287
WBGene00017867	slc-28.1	F27E11.1	0.00508296	-1.80265
WBGene00012811		Y43F8A.5	0.00130873	-1.80238
WBGene00019742	nhr-202	M02H5.4	3.52e-07	-1.7998
WBGene00043302		F32D8.11	2e-05	-1.79857
WBGene00018639	tbc-16	F49E10.1	0.00124241	-1.79779
WBGene00011738		T12G3.2	4.34e-09	-1.79692
WBGene00000106	alg-2	T07D3.7	2.75e-08	-1.79634
WBGene00006597	tor-1	Y37A1B.12	0.0632875	-1.7957
WBGene00020448	fbxa-51	T12B5.1	5.34e-05	-1.79402
WBGene00007947		C35A5.3	4.65e-05	-1.79385
WBGene00015430		C04E7.3	0.000575	-1.79329
WBGene00009048	cth-1	F22B8.6	1.19e-06	-1.7921
WBGene00000239	bas-1	C05D2.4	1.15e-08	-1.79173
WBGene00000008	aat-7	F54D12.3	0.0585238	-1.78894
WBGene00019047		F58E2.3	0.00161671	-1.78853
WBGene00020083		R57.2	2.63e-08	-1.78786
WBGene00018863		F55A12.2	0.0489699	-1.78684
WBGene00019017		F57F4.4	4.15e-11	-1.78624
WBGene00006665	twk-10	K04A8.4	0.00018443	-1.78585
WBGene00009726	tbc-13	F45E6.3	2.13e-05	-1.78474
WBGene00011799		T16G1.5	0.000691325	-1.78399
WBGene00012791		Y43D4A.5	1.16e-10	-1.78294
WBGene00000402	cdh-10	C45G7.5	1.39e-11	-1.77973
WBGene00003553	nas-37	C17G1.6	2.44e-10	-1.77948
WBGene00043985		C44C10.11	1.57e-05	-1.77902
WBGene00008998	ncs-4	F21A10.1	0.00982012	-1.77782
WBGene00020311		T07D3.9	3.1e-06	-1.77572
WBGene00196871		K11C4.8	0.0476857	-1.77516
WBGene00007728		C25F9.9	0.0200947	-1.77503
WBGene00010386		H12D21.10	1.45e-05	-1.77496
WBGene00012322		W07A12.4	0.000107011	-1.77465
WBGene00044296		F10C1.9	3.93e-06	-1.77455
WBGene00022610		ZC416.6	8.64e-10	-1.77426
WBGene00010421	slc-36.4	H32K16.1	8.35e-05	-1.77374
WBGene00021326		Y34B4A.10	1.15e-10	-1.77224
WBGene00020479		T13C2.3	1.47e-06	-1.77101
WBGene00013385		Y62E10A.19	1.64e-09	-1.76997
WBGene00016522	fbxa-38	C39B5.4	0.00147786	-1.76921
WBGene00022073		Y67D8C.9	1.81e-05	-1.76877
WBGene00003845	odd-1	B0280.4	0.0114842	-1.76724
WBGene00011670	fbxa-84	T09F5.11	0.0104186	-1.76674
WBGene00008495		F01D5.5	1.41e-08	-1.76659
WBGene00006598	tor-2	Y37A1B.13	0.0588208	-1.76614
WBGene00000501	cho-1	C48D1.3	0.00214668	-1.76564
WBGene00012853		Y44A6D.2	3.18e-06	-1.76363
WBGene00001053	dop-2	K09G1.4	9.05e-05	-1.76358
WBGene00019656	slc-25A10	K11G12.5	1.67e-10	-1.76136
WBGene00008560	pho-13	F07H5.9	2.51e-08	-1.76059
WBGene00044221		F41G3.18	0.00252681	-1.76024
WBGene00045293	fbxa-175	C38D9.12	0.0193798	-1.76023
WBGene00004141	pqn-57	R09F10.7	0.000804425	-1.75986
WBGene00021163	nhr-275	Y5H2A.2	0.0229978	-1.75984
WBGene00017341		F10D7.4	0.0671828	-1.75949
WBGene00022679		ZK180.5	3.92e-08	-1.75893
WBGene00022593		ZC328.3	8.69e-12	-1.75545
WBGene00011090		R07B7.6	2.86e-07	-1.75519
WBGene00007808	best-7	C29F4.2	1.43e-10	-1.7532
WBGene00043066	acr-25	Y73B6BL.42	0.00453671	-1.75264
WBGene00005444	srh-237	T05E12.7	1.51e-07	-1.75201
WBGene00009288		F31C3.6	4.18e-06	-1.75192
WBGene00020851	nhr-227	T27B7.5	0.0495665	-1.75103
WBGene00010684		K08F9.1	0.0519461	-1.75069
WBGene00010893	cutl-9	M28.1	0.00156447	-1.75012
WBGene00019115	nhr-195	F59E11.10	0.0015083	-1.7486
WBGene00017048		D2021.4	5.97e-05	-1.74844
WBGene00015408		C03H5.6	0.00581548	-1.74708
WBGene00012948	dhhc-2	Y47H9C.2	1.32e-06	-1.74663
WBGene00008084		C44C10.3	0.00549121	-1.74648
WBGene00044631	bus-18	F55A11.5	0.000172712	-1.74631
WBGene00020216	trap-2	T04G9.5	1.67e-14	-1.74616
WBGene00004925	snt-5	R12A1.2	5.32e-07	-1.74584
WBGene00007885	ugt-21	C33A12.6	2.46e-07	-1.7451
WBGene00013895		ZC434.9	4.28e-11	-1.74495
WBGene00019666	sago-1	K12B6.1	2.26e-12	-1.74435
WBGene00002146	ipp-5	C09B8.1	5.97e-05	-1.74411
WBGene00010157	oac-34	F56G4.1	0.011516	-1.74388
WBGene00008221	nhr-168	C50B6.8	0.000316212	-1.74368
WBGene00016314		C32D5.6	4.64e-05	-1.74345
WBGene00012235		W04A4.6	0.000206664	-1.74288
WBGene00013541		Y75B8A.4	1.1e-08	-1.74212
WBGene00012970		Y48A6B.9	1.17e-05	-1.74172
WBGene00016355	lact-5	C33F10.7	3.22e-05	-1.73484
WBGene00011796		T16G1.2	6.96e-08	-1.73474
WBGene00016361	drd-10	C33G8.3	0.0692574	-1.73443
WBGene00018829		F54E7.6	0.000835276	-1.73439
WBGene00007339		C05D12.1	1.67e-06	-1.73347
WBGene00022337		Y82E9BR.4	0.000421994	-1.73314
WBGene00016797		C50A2.3	5.94e-06	-1.73179
WBGene00003636	nhr-46	C45E5.6	3.82e-09	-1.73127
WBGene00007950		C35A5.6	1.19e-06	-1.73047
WBGene00175031		C06C3.12	0.0141226	-1.73041
WBGene00000493	che-14	F56H1.1	6.1e-08	-1.72939
WBGene00000238	bar-1	C54D1.6	8.66e-08	-1.72689
WBGene00003684	nhr-94	C12D5.8	0.00105092	-1.72636
WBGene00009395	clec-64	F35C5.7	0.000328697	-1.72623
WBGene00001251	elt-3	K02B9.4	1.45e-08	-1.7262
WBGene00007693		C23H4.4	0.027617	-1.72595
WBGene00012710		Y39C12A.9	0.0133848	-1.72556
WBGene00004265	qui-1	Y45F10B.10	0.0102232	-1.7254
WBGene00016641		C44C1.1	2.72e-07	-1.72475
WBGene00004358	rhr-1	F08F3.3	2.62e-10	-1.72447
WBGene00019176		H10D12.2	0.000130027	-1.72418
WBGene00012222		W03C9.6	4.96e-06	-1.7238
WBGene00007284		C03H12.1	6.82e-08	-1.72356
WBGene00003015	lin-29	W03C9.4	3.15e-07	-1.72355
WBGene00007469	chil-4	C08H9.10	0.0769436	-1.72204
WBGene00003540	nas-21	T11F9.5	0.0128571	-1.71995
WBGene00010111		F55D12.2	2.72e-09	-1.71937
WBGene00013352	lon-8	Y59A8B.20	5.86e-11	-1.71902
WBGene00019164		H06H21.8	5.57e-10	-1.71898
WBGene00003673	nhr-83	F48G7.3	0.0208727	-1.71722
WBGene00000934	dat-1	T23G5.5	0.0152735	-1.71655
WBGene00019074	cpd-1	F59A3.1	1.23e-10	-1.71637
WBGene00011443	cutl-11	T04F8.4	0.0330479	-1.71561
WBGene00004890	smp-2	D1037.2	2e-08	-1.71549
WBGene00020591	nhr-220	T19H12.8	0.0243291	-1.71495
WBGene00002200	kin-16	M176.7	5.4e-05	-1.71463
WBGene00016921		C54F6.3	0.00146964	-1.71395
WBGene00013976	nhr-33	ZK455.6	0.00995857	-1.7126
WBGene00018200	btb-17	F39E9.11	0.00167116	-1.71255
WBGene00001070	dpy-8	C31H2.2	1.31e-13	-1.7125
WBGene00019114	nhr-194	F59E11.8	0.0669659	-1.71193
WBGene00015019		B0205.4	2.15e-05	-1.71144
WBGene00019590		K09F6.7	5.23e-05	-1.71074
WBGene00014200	scrm-2	ZK1053.5	0.0164177	-1.7099
WBGene00017785		F25E5.4	6.28e-05	-1.70953
WBGene00017320		F09G8.5	3.08e-06	-1.70911
WBGene00016046		C24B5.4	2.27e-05	-1.70784
WBGene00007549	spin-1	C13C4.5	3.59e-09	-1.70728
WBGene00018195	btb-16	F39E9.2	0.000239458	-1.70664
WBGene00008560	pho-13	F07H5.9	0.00290784	-1.70469
WBGene00194737		Y50D7A.13	0.0512453	-1.70427
WBGene00012330	zip-3	W07G1.3	3.1e-09	-1.70327
WBGene00017789		F25E5.8	1.8e-08	-1.70324
WBGene00019262	dmsr-12	H34P18.1	0.01107	-1.70299
WBGene00019519		K08B5.2	0.00256712	-1.70258
WBGene00001505	fut-1	K08F8.3	2.62e-08	-1.70086
WBGene00044508	nsy-7	C18F3.4	9.92e-05	-1.69972
WBGene00017707		F22E5.8	0.0406149	-1.69942
WBGene00018621		F48G7.10	0.0674713	-1.69802
WBGene00000111	alh-5	T08B1.3	0.00146114	-1.69802
WBGene00010525		K03B8.8	0.00160304	-1.69611
WBGene00008350		CE7X_3.2	0.020076	-1.69607
WBGene00017218	dct-5	F07F6.5	0.000125801	-1.69498
WBGene00003689	nhr-99	M02H5.1	0.00115648	-1.6937
WBGene00023492		T24D3.2	0.0333328	-1.69342
WBGene00050939		C05G5.7	0.0148777	-1.69328
WBGene00013822		Y116F11B.6	0.0207307	-1.69326
WBGene00015887		C17C3.1	1.03e-08	-1.69237
WBGene00004367	ric-8	Y69A2AR.2	0.0618215	-1.69233
WBGene00004127	abu-12	F52D1.3	4.55e-10	-1.69231
WBGene00003847	blmp-1	F25D7.3	1.67e-11	-1.69214
WBGene00020800	zig-10	T25D10.2	0.000870768	-1.69107
WBGene00022313		Y77E11A.12	7.73e-05	-1.69071
WBGene00012532	crp-1	Y32F6B.3	4.9e-06	-1.69044
WBGene00016294		C31H2.4	0.000301736	-1.68988
WBGene00003722	nhr-132	R11G11.1	1.47e-05	-1.68915
WBGene00219593	anr-15	F57F5.8	0.0839641	-1.68866
WBGene00009855	clec-22	F49A5.3	0.0812597	-1.68721
WBGene00009517	clec-167	F38A1.4	0.0580812	-1.68642
WBGene00021212		Y18H1A.8	0.0193002	-1.68635
WBGene00015131		B0303.11	2.06e-07	-1.68559
WBGene00007242	madf-5	C01G12.1	1.8e-06	-1.68549
WBGene00008089		C44C10.9	2.76e-09	-1.68524
WBGene00008484		E04D5.5	0.000365489	-1.6851
WBGene00015859		C16D9.4	2.33e-06	-1.68345
WBGene00195246		ZK546.19	0.00744638	-1.68305
WBGene00020943		W02D7.8	0.0742721	-1.68292
WBGene00015777	sfxn-2	C14F5.4	7.71e-07	-1.68094
WBGene00009228		F28G4.3	0.08619	-1.68059
WBGene00003715	nhr-125	R02D1.1	0.00502244	-1.68036
WBGene00009709	fbxa-144	F44G3.8	0.0863418	-1.68032
WBGene00012631		Y38H6C.19	0.0464275	-1.68006
WBGene00004226	ptr-12	K07A3.2	8.08e-05	-1.67984
WBGene00011956		T23F11.4	0.000293923	-1.67966
WBGene00015828	math-14	C16C4.4	0.0257664	-1.67956
WBGene00007695		C23H4.7	2.25e-05	-1.67914
WBGene00015479	wht-1	C05D10.3	6.33e-05	-1.67851
WBGene00017500	pud-2.2	F15E11.14	0.00197893	-1.67815
WBGene00017490	pud-2.1	F15E11.1	0.00197893	-1.67815
WBGene00011960	oac-48	T23G4.4	0.0775973	-1.6777
WBGene00016004		C18H9.6	4.21e-10	-1.67751
WBGene00012615	dct-16	Y38H6C.1	0.0555436	-1.67705
WBGene00000298	cat-4	F32G8.6	8.1e-11	-1.67649
WBGene00003661	nhr-71	K11E4.5	9.15e-06	-1.67615
WBGene00015096		B0261.8	9.29e-06	-1.67495
WBGene00017794	mltn-13	F25F6.1	0.000817399	-1.67482
WBGene00011744		T13F2.4	0.0431617	-1.67249
WBGene00000563	cng-3	F38E11.12	0.0847557	-1.67102
WBGene00019250		H28G03.2	4.31e-07	-1.67071
WBGene00020326	math-38	T07H3.3	0.0736256	-1.66827
WBGene00007064		2RSSE.1	8.93e-07	-1.6679
WBGene00008669	acs-14	F11A3.1	3.34e-10	-1.66676
WBGene00019588		K09F6.5	0.0128068	-1.6658
WBGene00010725	erv-46	K09E9.2	2.94e-07	-1.66553
WBGene00018488	acs-1	F46E10.1	4.09e-11	-1.66442
WBGene00022616	hsd-3	ZC449.6	0.055238	-1.66442
WBGene00007598		C15A11.4	0.000205549	-1.66201
WBGene00000702	col-128	F12F6.9	2.73e-07	-1.66096
WBGene00022743	mlt-7	ZK430.8	3.49e-11	-1.65559
WBGene00018903		F55G1.7	0.0135988	-1.65559
WBGene00008652		F10D11.6	4.61e-10	-1.65297
WBGene00000047	acr-8	ZC504.2	0.00354417	-1.65289
WBGene00007799	nrx-1	C29A12.4	3.79e-06	-1.65126
WBGene00002040	hum-7	F56A6.2	1.46e-07	-1.65068
WBGene00021582	clec-71	Y46C8AL.4	0.0127534	-1.65037
WBGene00005602	srj-14	C03G6.3	3e-06	-1.65002
WBGene00005228	srh-2	C05E4.14	0.0445471	-1.64818
WBGene00019403		K05B2.2	2.04e-05	-1.64793
WBGene00017586		F19B10.4	0.0677859	-1.6466
WBGene00020139		T01B11.2	4.75e-10	-1.64605
WBGene00012404		Y6G8.2	0.00533445	-1.64566
WBGene00007755		C27A7.3	3.57e-05	-1.64372
WBGene00017131		E04F6.15	0.000353039	-1.64365
WBGene00011024		R05A10.7	0.0433962	-1.64263
WBGene00012420		Y7A9D.1	0.0665003	-1.64262
WBGene00017515		F16F9.4	1.6e-05	-1.64089
WBGene00004134	myrf-1	F59B10.1	1.59e-11	-1.63987
WBGene00018708	oac-32	F52F10.4	0.0270593	-1.63877
WBGene00001518	gar-2	F47D12.1	0.000230465	-1.63831
WBGene00020574		T19D7.6	1.84e-05	-1.63751
WBGene00015718		C13A2.1	0.0761252	-1.63389
WBGene00004193	prx-3	C15H9.8	1.1e-06	-1.63341
WBGene00019495	sdz-24	K07E8.3	0.0067945	-1.63295
WBGene00010705	cyp-14A1	K09A11.2	0.00401129	-1.63087
WBGene00001878	his-4	T10C6.11	0.0073262	-1.6304
WBGene00012184	mnr-1	W01F3.1	1.02e-07	-1.63035
WBGene00003610	nhr-11	ZC410.1	0.000914233	-1.63007
WBGene00016034		C24A3.4	0.00063333	-1.62947
WBGene00044469	clec-173	T26C12.6	6.77e-08	-1.62703
WBGene00000511	ckb-1	B0285.8	0.000110877	-1.62613
WBGene00017512	nhr-179	F16B4.11	0.00588122	-1.62515
WBGene00020137		T01B10.5	0.0303992	-1.62465
WBGene00001109	dsl-7	F15B9.9	0.00528398	-1.62459
WBGene00201419		K08B12.13	0.0905893	-1.62425
WBGene00219316		F21A3.11	9.12e-08	-1.62424
WBGene00017537		F17A9.5	4.96e-06	-1.62386
WBGene00013399		Y62H9A.11	0.0862146	-1.62366
WBGene00006861	cal-5	C24H10.5	4e-08	-1.6228
WBGene00016758		C49A9.4	1.63e-05	-1.62249
WBGene00011719		T11G6.4	2.27e-07	-1.62206
WBGene00020735		T23F2.2	9.28e-08	-1.62172
WBGene00020809		T25G12.1	0.0943318	-1.62097
WBGene00022475		Y119C1B.10	0.000114612	-1.61995
WBGene00001695	grd-6	T18H9.1	1.41e-07	-1.61934
WBGene00011400		T03F6.4	0.000619219	-1.61898
WBGene00020528	lgc-54	T15B7.16	0.0196617	-1.61869
WBGene00021147		W10G11.17	0.00016268	-1.61717
WBGene00000746	col-173	F41C6.5	5.16e-10	-1.61651
WBGene00018035	sek-4	F35C8.2	7.83e-05	-1.61626
WBGene00006686	twk-34	K06B4.12	1.61e-05	-1.61544
WBGene00019493	catp-5	K07E3.7	1.09e-05	-1.61536
WBGene00000253	bli-3	F56C11.1	1.58e-08	-1.61399
WBGene00007368		C06B8.2	3.02e-05	-1.61347
WBGene00015705	nhr-152	C12D5.2	0.0318532	-1.61338
WBGene00021709	ugt-29	Y49C4A.8	1.56e-07	-1.61337
WBGene00011361	lyst-1	T01H10.8	5.58e-06	-1.61248
WBGene00020985		W03D8.2	0.0936925	-1.60744
WBGene00003585	ndx-8	Y87G2A.14	0.0193079	-1.60651
WBGene00004218	ptr-3	C41D7.2	2.54e-05	-1.60528
WBGene00013754	fbxa-116	Y113G7B.1	0.0208244	-1.60433
WBGene00010772		K11D9.3	6.66e-07	-1.60368
WBGene00021565		Y45G12C.1	0.00157574	-1.60367
WBGene00009008		F21D5.3	6.38e-09	-1.60344
WBGene00010135		F55H12.4	5.7e-07	-1.60326
WBGene00018569		F47F2.1	6.51e-06	-1.60013
WBGene00017881	asp-13	F28A12.4	1.08e-11	-1.59926
WBGene00001468	flr-4	F09B12.6	0.00223373	-1.59895
WBGene00015768		C14C11.4	0.00550233	-1.59883
WBGene00007753		C27A7.1	5.77e-08	-1.59731
WBGene00008964	mltn-9	F19H8.4	3.66e-10	-1.59667
WBGene00006599	tpa-1	B0545.1	1.1e-07	-1.59653
WBGene00015370		C03A7.12	0.0315056	-1.59619
WBGene00021796		Y52E8A.3	0.00904582	-1.59486
WBGene00019270		H41C03.3	6.28e-06	-1.59321
WBGene00000634	col-58	F26B1.4	2.32e-08	-1.5932
WBGene00002181	kal-1	K03D10.1	0.000122167	-1.5918
WBGene00003609	nhr-10	B0280.8	0.000133325	-1.59108
WBGene00006912	vha-3	Y38F2AL.4	5.2e-08	-1.59024
WBGene00003709	nhr-119	K12H6.1	8.39e-05	-1.58797
WBGene00010833		M03B6.1	0.00909337	-1.58731
WBGene00020561		T19C3.3	0.0163261	-1.58608
WBGene00013555	fbxa-89	Y75B8A.21	0.0404688	-1.58578
WBGene00016927	nhr-172	C54F6.9	0.0352692	-1.58487
WBGene00015441	arrd-21	C04E12.12	0.00450296	-1.58388
WBGene00001089	dre-1	K04A8.6	1.57e-08	-1.58238
WBGene00013584	nhr-243	Y80D3A.4	0.00120161	-1.58189
WBGene00197171		F56D12.10	3.13e-06	-1.58182
WBGene00007343		C05E7.1	1.53e-07	-1.58172
WBGene00016631		C44B7.11	9.1e-07	-1.58042
WBGene00012796		Y43F4A.1	5.49e-07	-1.57942
WBGene00018992	trpl-1	F56F11.5	0.0432963	-1.57934
WBGene00016556	math-21	C40D2.3	0.0543088	-1.57832
WBGene00020903	acd-5	T28F2.7	5.27e-06	-1.57738
WBGene00021893	ndnf-1	Y54G2A.29	0.00961643	-1.57643
WBGene00008892	clec-246	F16H6.2	0.0751689	-1.57536
WBGene00020483		T13C5.2	0.0733582	-1.5752
WBGene00006309	sul-2	D1014.1	0.0027374	-1.57476
WBGene00013904	ugt-6	ZC455.4	6.45e-05	-1.57463
WBGene00194736		Y50D7A.12	0.0921145	-1.57401
WBGene00006975	zfp-1	F54F2.2	0.00332292	-1.57392
WBGene00009108		F25D1.3	0.013398	-1.57345
WBGene00012699		Y39B6A.41	0.000613377	-1.57339
WBGene00006610	tre-4	F15A2.2	5.94e-05	-1.57312
WBGene00001681	gpc-1	K02A4.2	0.0250497	-1.57299
WBGene00006642	tsp-16	F01E11.4	0.0196389	-1.57082
WBGene00007877	nfki-1	C33A11.1	6.97e-05	-1.56985
WBGene00003862	old-1	C08H9.5	0.0381254	-1.56741
WBGene00022129	lron-11	Y71F9B.8	0.0227432	-1.56708
WBGene00022252		Y73B6BL.31	3.46e-08	-1.56616
WBGene00000289	cam-1	C01G6.8	3.99e-09	-1.56574
WBGene00010472	cdr-7	K01D12.13	0.00219876	-1.56457
WBGene00011073		R07A4.2	0.00433296	-1.56426
WBGene00021869	vrp-1	Y54G2A.3	3.87e-07	-1.56373
WBGene00017786		F25E5.5	2.29e-05	-1.5636
WBGene00003986	mct-4	K05B2.5	2.9e-09	-1.56272
WBGene00009106	acs-12	F25C8.4	2.87e-05	-1.56263
WBGene00007041	tag-180	T24F1.6	0.000166538	-1.56254
WBGene00004902	snf-3	T13B5.1	1.21e-05	-1.56229
WBGene00002827	let-653	C29E6.1	1.03e-07	-1.56162
WBGene00016957	atic-1	C55F2.1	5.04e-10	-1.56067
WBGene00000005	aat-4	T13A10.10	0.000839302	-1.55993
WBGene00016875		C52D10.1	0.00106754	-1.55902
WBGene00022870		ZK1240.5	0.0419364	-1.55825
WBGene00001500	ftn-1	C54F6.14	4.47e-07	-1.5581
WBGene00013074	hmit-1.2	Y51A2D.5	0.00373175	-1.55778
WBGene00000478	cfz-2	F27E11.3	0.0101027	-1.5568
WBGene00009943		F52G2.3	6.53e-07	-1.55549
WBGene00001644	gly-19	F22D6.12	1.32e-05	-1.5554
WBGene00022608	madf-9	ZC416.1	0.00232449	-1.55353
WBGene00013875		ZC376.3	0.00355405	-1.55308
WBGene00001581	gfi-1	F57F4.3	1.76e-07	-1.55294
WBGene00003633	nhr-43	C29E6.5	3.71e-05	-1.55115
WBGene00008392		D1086.5	0.00159409	-1.54932
WBGene00020917		W01B11.6	0.0889787	-1.54869
WBGene00021994		Y59E9AL.4	0.000143196	-1.54757
WBGene00017093		E02C12.8	0.0345161	-1.54676
WBGene00009558		F39B2.8	0.00153477	-1.54643
WBGene00013609	clec-37	Y102A5B.3	0.028364	-1.54624
WBGene00009375		F34D10.6	0.00160304	-1.54621
WBGene00003542	nas-23	R10H1.5	0.000114844	-1.54581
WBGene00010976		R02D5.1	0.000363002	-1.54533
WBGene00013673		Y105E8A.13	0.00018908	-1.54433
WBGene00001752	gst-4	K08F4.7	0.00262668	-1.54317
WBGene00010714	mam-3	K09B11.10	1.56e-07	-1.54297
WBGene00009778		F46C5.1	0.0317009	-1.54281
WBGene00007340		C05D12.2	0.000920322	-1.54204
WBGene00007521		C11E4.7	0.0514016	-1.54159
WBGene00000037	ace-3	Y48B6A.8	0.00793366	-1.54112
WBGene00077559		R05D7.7	0.0204156	-1.53826
WBGene00001559	gei-1	F45H7.2	6.81e-10	-1.53779
WBGene00006782	unc-46	C04F5.3	0.0757382	-1.53733
WBGene00001059	dpf-6	F44B9.1	2.53e-09	-1.53717
WBGene00015829	math-15	C16C4.5	0.0506509	-1.53706
WBGene00002012	hsp-12.3	F38E11.1	5.36e-05	-1.53623
WBGene00020619		T20D4.13	0.0892399	-1.53498
WBGene00000283	cah-5	R173.1	1.52e-06	-1.53485
WBGene00007951	dmsr-8	C35A5.7	0.00314049	-1.53414
WBGene00010813	pitp-1	M01F1.7	5.91e-07	-1.53313
WBGene00022576		ZC250.2	0.00206727	-1.53141
WBGene00013540		Y75B8A.3	6.67e-06	-1.53069
WBGene00021095	mlt-8	W08F4.6	1e-11	-1.53009
WBGene00018714		F52H2.1	0.00131707	-1.52959
WBGene00006949	wrt-3	F38E11.7	0.0155229	-1.52846
WBGene00018873		F55C12.6	0.0880044	-1.52831
WBGene00000730	col-157	T11F9.9	2.19e-10	-1.5282
WBGene00022160		Y71G12B.25	1.07e-07	-1.52811
WBGene00012869		Y45F10A.7	0.00021384	-1.52774
WBGene00000367	cca-1	C54D2.5	8.66e-08	-1.52769
WBGene00003846	odd-2	C34H3.2	0.00916289	-1.52672
WBGene00020465		T12E12.6	0.00013764	-1.52625
WBGene00021222	irld-53	Y19D10A.7	0.0741992	-1.52591
WBGene00017301		F09F7.4	2.23e-11	-1.52577
WBGene00011718		T11G6.3	1.79e-05	-1.52297
WBGene00219376		C28G1.10	0.00582608	-1.52245
WBGene00001674	gpa-12	F18G5.3	0.000250217	-1.52179
WBGene00009288		F31C3.6	0.000882971	-1.52177
WBGene00003700	nhr-110	Y46H3D.5	0.000240593	-1.52174
WBGene00013639		Y105C5A.15	0.000366671	-1.52087
WBGene00004003	pgp-9	C47A10.1	4.51e-05	-1.51965
WBGene00008565	acox-2	F08A8.2	0.00236404	-1.51964
WBGene00009877		F49C12.7	0.0017058	-1.51814
WBGene00011521		T06C12.14	0.0310197	-1.51653
WBGene00016671		C45G7.4	0.0123447	-1.51628
WBGene00003731	nhx-3	C54F6.13	0.00106765	-1.51524
WBGene00003721	nhr-131	T01G6.2	6.34e-05	-1.5147
WBGene00010673		K08E7.5	4.63e-06	-1.51449
WBGene00020592	ugt-12	T19H12.9	5.06e-08	-1.51358
WBGene00003999	pgp-5	C05A9.1	0.000115794	-1.51278
WBGene00219374		C25A11.10	0.013933	-1.51239
WBGene00019187		H11E01.2	0.0497769	-1.51194
WBGene00022255		Y73B6BL.36	0.0933424	-1.5109
WBGene00006956	wrt-10	ZK1290.8	2.72e-10	-1.51088
WBGene00003878	pept-3	F56F4.5	4.98e-07	-1.51
WBGene00011971	lron-9	T23G11.6	0.098518	-1.50973
WBGene00003624	nhr-28	C11G6.4	0.000366303	-1.50901
WBGene00018689		F52D2.7	0.00647778	-1.50798
WBGene00016555	math-20	C40D2.2	3.48e-05	-1.50737
WBGene00000267	bre-2	Y39E4B.9	0.000161916	-1.50706
WBGene00219410		C04C3.14	0.0905137	-1.50539
WBGene00002107	ins-24	ZC334.3	0.0920827	-1.50419
WBGene00013311	sec-61	Y57G11C.15	1.28e-11	-1.5038
WBGene00001182	egl-13	T22B7.1	5.94e-07	-1.50326
WBGene00008521		F02D8.4	4.32e-08	-1.50296
WBGene00012921		Y46G5A.36	0.017358	-1.50247
WBGene00016570	gnrr-4	C41G11.4	0.00485022	-1.50238
WBGene00020182	ugt-53	T03D3.1	0.0415793	-1.502
WBGene00015529		C06E2.5	0.0255691	-1.5016
WBGene00000596	col-7	C15A11.5	0.000520539	-1.50035
WBGene00001637	gly-12	F48E3.1	0.000151174	-1.50019
WBGene00012758		Y41C4A.12	0.00150781	-1.49855
WBGene00001155	ech-6	T05G5.6	4.63e-10	-1.49633
WBGene00013091		Y51B9A.9	0.00114632	-1.49626
WBGene00004234	ptr-20	Y53F4B.28	0.00020234	-1.49435
WBGene00013496		Y70D2A.1	0.00106579	-1.49279
WBGene00019599		K09H11.1	1.81e-07	-1.49225
WBGene00013149		Y53F4B.1	0.0255111	-1.49168
WBGene00021158		Y4C6B.4	2.87e-06	-1.49109
WBGene00007175		B0395.3	9.1e-06	-1.4903
WBGene00019968		R08F11.4	0.00930405	-1.4901
WBGene00003726	nhr-136	C13C4.3	0.000114569	-1.48984
WBGene00000412	cdr-1	F35E8.11	6.1e-05	-1.4895
WBGene00021430		Y38F2AR.12	1.59e-07	-1.48934
WBGene00004152	pqn-70	T19B10.4	7.64e-06	-1.48894
WBGene00009345		F32H2.8	0.079979	-1.48713
WBGene00138711		R07B1.13	5.31e-05	-1.48663
WBGene00004811	skr-5	F47H4.10	0.0203381	-1.48604
WBGene00019116	nhr-143	F59E11.11	0.00080395	-1.48595
WBGene00004860	sma-6	C32D5.2	7.98e-06	-1.48548
WBGene00011977		T24B8.3	2.45e-06	-1.48455
WBGene00007214		C01A2.2	0.000116395	-1.48333
WBGene00004025	phy-2	F35G2.4	1.95e-06	-1.48324
WBGene00018354		F42G2.5	0.0152568	-1.48291
WBGene00006620	svh-1	C07G1.1	0.000337354	-1.48291
WBGene00007724		C25F9.4	2.4e-05	-1.48242
WBGene00022825		ZK816.1	0.074806	-1.48209
WBGene00007533	cbl-1	C12C8.2	1.85e-05	-1.48135
WBGene00019654		K11G9.3	0.0230656	-1.48127
WBGene00015753		C14B9.3	0.000222191	-1.48056
WBGene00010780		K11H3.3	4.81e-10	-1.48048
WBGene00008690		F11C1.1	0.00224435	-1.47992
WBGene00021948	kvs-5	Y55F3C.3	2.82e-05	-1.47974
WBGene00000372	cyp-13A7	T10B9.10	0.00561405	-1.47882
WBGene00015043	cyp-34A8	B0213.14	0.000165677	-1.47734
WBGene00010497	axl-1	K02B12.4	0.00669926	-1.47633
WBGene00013592		Y81G3A.4	0.000257959	-1.47621
WBGene00007933		C34E7.3	0.0965602	-1.47577
WBGene00010501		K02C4.2	0.0371196	-1.47557
WBGene00006920	vha-11	Y38F2AL.3	1.76e-09	-1.4752
WBGene00011278		R74.2	4.81e-08	-1.4744
WBGene00007073	ugt-2	AC3.8	1.6e-05	-1.47369
WBGene00020696		T22F3.3	1.16e-09	-1.47327
WBGene00000135	amt-3	M195.3	0.00802196	-1.47325
WBGene00011633		T09A5.4	0.0296602	-1.47268
WBGene00004258	pyc-1	D2023.2	3.47e-08	-1.47203
WBGene00016067		C24H10.1	0.00549324	-1.47078
WBGene00020813		T25G12.6	0.000282685	-1.47034
WBGene00002044	hyl-2	K02G10.6	9.08e-07	-1.46999
WBGene00008177		C48D1.1	0.00151881	-1.46997
WBGene00010926		M153.3	0.0766238	-1.46932
WBGene00018743		F53B3.5	2.85e-05	-1.46929
WBGene00011416		T04A11.1	0.00106194	-1.46883
WBGene00011419		T04A11.4	0.00106194	-1.46883
WBGene00013292		Y57G11A.4	0.0001881	-1.46825
WBGene00010795		M01A8.1	0.000220337	-1.46633
WBGene00021963	lipl-6	Y57E12B.3	0.000138878	-1.46598
WBGene00021506		Y41D4A.4	0.0355259	-1.46509
WBGene00219271		F36H5.14	4.72e-05	-1.46361
WBGene00018175		F38B6.6	0.0223414	-1.46348
WBGene00020443	esyt-2	T12A2.15	6.6e-07	-1.4622
WBGene00006543	tbx-2	F21H11.3	1.47e-05	-1.46212
WBGene00002178	jnk-1	B0478.1	0.00213659	-1.46023
WBGene00000638	col-62	C15A11.6	0.000758137	-1.46016
WBGene00001158	ech-9	F01G10.3	0.0138873	-1.45981
WBGene00016103	dpyd-1	C25F6.3	9.53e-08	-1.45976
WBGene00000086	aex-3	C02H7.3	0.000115794	-1.45889
WBGene00011093		R07B7.9	0.00052965	-1.45886
WBGene00018719		F52H2.7	0.000229223	-1.45849
WBGene00004267	rab-3	C18A3.6	7.42e-05	-1.45811
WBGene00001541	gcy-15	ZC239.7	0.00254441	-1.45747
WBGene00013750		Y113G7A.13	0.0187749	-1.45728
WBGene00004739	scd-1	H20J18.1	4.34e-09	-1.45708
WBGene00003549	nas-31	F58B4.1	0.00340279	-1.45546
WBGene00020220	clec-140	T05A7.2	0.0962802	-1.45493
WBGene00020556	pamn-1	T19B4.1	2.39e-06	-1.45373
WBGene00019935		R07E4.1	6.83e-05	-1.45363
WBGene00003603	nhr-4	F32B6.1	0.000270461	-1.45314
WBGene00003577	ndg-4	F56F3.2	1.61e-06	-1.45298
WBGene00017690	ceh-60	F22A3.5	0.000366671	-1.45292
WBGene00012251	clec-49	W04E12.6	2.83e-05	-1.45222
WBGene00011094		R07B7.10	7.15e-05	-1.45161
WBGene00044150		VB0395L.1	0.0350238	-1.45161
WBGene00018077		F35H12.5	0.0039968	-1.45123
WBGene00004179	prg-2	C01G5.2	5.18e-08	-1.45082
WBGene00016335	gba-1	C33C12.3	3.66e-08	-1.45032
WBGene00003978	pes-4	Y119D3B.17	3.69e-06	-1.44993
WBGene00010881		M05D6.9	0.0120503	-1.44964
WBGene00011893		T21C9.6	1.01e-07	-1.44961
WBGene00007916		C34C6.3	5.5e-05	-1.44926
WBGene00045488		F57B1.9	0.0205829	-1.44919
WBGene00007605	asp-10	C15C8.3	1.08e-08	-1.449
WBGene00006064	sto-2	F32A6.5	0.014596	-1.44704
WBGene00022346		Y82E9BR.13	0.000486458	-1.44702
WBGene00021814		Y53G8AR.7	0.000658328	-1.44697
WBGene00014864		Y18D10A.22	0.0715324	-1.44451
WBGene00003569	ncx-4	F35C12.2	0.00192185	-1.4445
WBGene00011092		R07B7.8	0.000119935	-1.44436
WBGene00206373		C27A2.12	2.81e-05	-1.44414
WBGene00006681	twk-29	F46A9.3	0.0149961	-1.44409
WBGene00220050		R144.18	0.00612697	-1.44397
WBGene00021587	clec-76	Y46C8AR.1	0.028783	-1.44265
WBGene00006456	tag-83	F46F11.3	0.00982749	-1.44258
WBGene00018865		F55A12.6	0.0895589	-1.44236
WBGene00013450	oac-56	Y67A10A.1	0.0608585	-1.44217
WBGene00022246	acp-7	Y73B6BL.25	0.00455072	-1.44143
WBGene00017398	slc-17.6	F12B6.2	0.00098283	-1.44107
WBGene00015378		C03B1.7	0.000180171	-1.441
WBGene00195189		ZC449.8	0.0906127	-1.44088
WBGene00019317		K02E10.1	0.000377283	-1.44043
WBGene00003645	nhr-55	T01G6.7	0.000229223	-1.44027
WBGene00019249		H28G03.1	5.34e-09	-1.44025
WBGene00019455		K06H7.1	0.0614714	-1.43982
WBGene00010924		M153.1	2.93e-08	-1.43906
WBGene00001157	ech-8	F01G10.2	6.28e-06	-1.43822
WBGene00001906	his-32	F17E9.10	0.0913196	-1.43767
WBGene00003697	nhr-107	C33G8.11	0.00211991	-1.4371
WBGene00001819	haf-9	ZK484.2	7.23e-08	-1.43612
WBGene00018958		F56C11.6	1.47e-06	-1.43473
WBGene00000441	ceh-18	ZC64.3	5.65e-07	-1.43468
WBGene00010274		F58G6.3	8.95e-05	-1.43344
WBGene00195209		C07B5.8	0.0642162	-1.43306
WBGene00009146		F26C11.1	0.00802668	-1.43188
WBGene00016023	prmt-6	C23H5.1	0.0102539	-1.43149
WBGene00020357		T08E11.1	0.0705389	-1.43141
WBGene00017212		F07E5.7	0.0728088	-1.43018
WBGene00001063	dpy-1	M01E10.2	0.0234449	-1.42834
WBGene00015608	math-3	C08F1.4	3.13e-07	-1.42806
WBGene00013166		Y53F4B.20	0.0964163	-1.42773
WBGene00001592	glc-2	F25F8.2	0.000769331	-1.42717
WBGene00009686	ent-7	F44D12.9	0.00444961	-1.42627
WBGene00000514	ckb-4	F22F7.5	7.53e-06	-1.4253
WBGene00020583		T19D12.9	0.0607494	-1.42456
WBGene00003238	mig-1	Y34D9B.1	0.0001566	-1.42448
WBGene00006779	unc-43	K11E8.1	0.00202283	-1.42414
WBGene00006680	twk-28	C52B9.6	0.0113144	-1.42402
WBGene00003630	nhr-40	T03G6.2	1.82e-05	-1.424
WBGene00011596		T07G12.5	0.0652424	-1.42377
WBGene00001643	gly-18	F22D6.11	0.0917586	-1.42348
WBGene00021808		Y53G8AM.8	5.14e-05	-1.42266
WBGene00012130	slc-17.4	T28F3.4	4.7e-05	-1.42236
WBGene00185092		K08D8.7	0.00299607	-1.4218
WBGene00009257		F29G6.1	0.00147136	-1.42151
WBGene00044330	alr-1	R08B4.2	0.00858202	-1.42108
WBGene00003648	nhr-58	R11G11.2	6.4e-05	-1.42082
WBGene00000002	aat-1	F27C8.1	4.58e-06	-1.42008
WBGene00007529		C11H1.3	3.81e-05	-1.41887
WBGene00018061	arrd-19	F35F10.12	0.00205101	-1.41807
WBGene00008116		C46E1.3	0.0793782	-1.41794
WBGene00008547		F07A11.4	6.86e-07	-1.4179
WBGene00016943	acdh-1	C55B7.4	1.66e-10	-1.41746
WBGene00003544	nas-25	F46C5.3	0.0790623	-1.41692
WBGene00008993		F21A3.3	0.000103886	-1.41677
WBGene00003245	mig-13	F43C9.4	0.000596102	-1.41632
WBGene00004052	parg-2	H23L24.5	0.0267105	-1.41533
WBGene00044446		C06G4.6	0.00105969	-1.41527
WBGene00007402	ugt-60	C07A9.6	0.000107235	-1.41405
WBGene00015227		B0507.10	0.0354328	-1.41373
WBGene00022538		ZC190.4	2.16e-05	-1.41261
WBGene00018275		F41C3.11	8.2e-06	-1.4125
WBGene00001331	erd-2	F09B9.3	7.82e-09	-1.41216
WBGene00020967		W03A5.2	0.00459659	-1.41162
WBGene00014047	clec-61	ZK666.7	0.0587802	-1.41119
WBGene00006580	tlp-1	T23G4.1	0.000291198	-1.41039
WBGene00010550		K04B12.2	0.000565502	-1.41029
WBGene00006831	unc-104	C52E12.2	4.78e-05	-1.40991
WBGene00010456		K01C8.1	5.81e-08	-1.40974
WBGene00012226		W03G11.4	2.29e-05	-1.40957
WBGene00015045	cyp-34A10	B0213.16	0.0850083	-1.409
WBGene00021859	fbxa-39	Y54F10BM.4	0.0400645	-1.40899
WBGene00018260	cyp-33C7	F41B5.2	0.000153851	-1.4084
WBGene00019589		K09F6.6	0.000125801	-1.40785
WBGene00000734	col-161	C50B6.4	1.46e-09	-1.40756
WBGene00019967	cyp-33C8	R08F11.3	6.15e-08	-1.40746
WBGene00010473	hrg-2	K01D12.14	0.0314295	-1.40679
WBGene00006882	vab-19	T22D2.1	2.3e-08	-1.40657
WBGene00000232	avr-14	B0207.12	0.00114743	-1.4062
WBGene00022103	cdh-12	Y71D11A.1	1.48e-07	-1.40553
WBGene00013560	zip-12	Y75B8A.29	6.48e-06	-1.40488
WBGene00013418		Y65A5A.1	0.0300972	-1.40466
WBGene00022130		Y71F9B.9	0.0018247	-1.40409
WBGene00013321		Y57G11C.31	0.000327073	-1.40407
WBGene00003632	nhr-42	C33G8.6	0.000745878	-1.40356
WBGene00002123	inx-1	C16E9.4	4.97e-06	-1.40316
WBGene00000485	che-3	F18C12.1	3.29e-05	-1.40294
WBGene00020576		T19D12.1	6.29e-08	-1.40187
WBGene00017945		F31D5.2	0.010492	-1.40152
WBGene00020379		T09B4.5	0.00117765	-1.40103
WBGene00019236		H23N18.5	2.32e-08	-1.40038
WBGene00043097		C02D5.4	1.41e-07	-1.39964
WBGene00004232	ptr-18	Y38F1A.3	1.51e-06	-1.39926
WBGene00009852	arrd-24	F48F7.7	0.0307046	-1.3981
WBGene00015359		C02G6.1	0.000252094	-1.39789
WBGene00000116	alh-10	C54D1.4	4.98e-05	-1.39755
WBGene00006815	unc-83	W01A11.3	9.84e-09	-1.39737
WBGene00011924		T22C8.3	0.0101027	-1.39679
WBGene00011888	cutl-15	T21B10.6	4.04e-05	-1.39614
WBGene00016174		C27H5.4	0.000464655	-1.39573
WBGene00017367	nhr-263	F10G2.9	0.0926207	-1.39336
WBGene00008831		F14H3.12	0.00865618	-1.39219
WBGene00002056	ifc-2	M6.1	1.89e-09	-1.39136
WBGene00011446		T04F8.8	4.94e-06	-1.39106
WBGene00004393	rnt-1	B0414.2	0.082895	-1.38986
WBGene00004310	ras-1	C44C11.1	3.47e-05	-1.38867
WBGene00021558		Y45G5AM.6	6.26e-05	-1.38778
WBGene00003644	nhr-54	F36D3.2	0.0440751	-1.38747
WBGene00022370		Y92H12BR.4	0.0270593	-1.38725
WBGene00017720		F22F7.2	0.040864	-1.38708
WBGene00018587		F48B9.1	0.0216473	-1.38652
WBGene00003736	nhx-9	ZK822.3	3.01e-07	-1.38556
WBGene00044224		F17C8.8	0.015328	-1.38542
WBGene00003172	mec-8	F46A9.6	7.33e-06	-1.38539
WBGene00001816	haf-6	Y48G8AL.11	1.5e-06	-1.38455
WBGene00009532	ccch-1	F38B7.1	2.99e-06	-1.38425
WBGene00003682	nhr-92	Y41D4B.8	0.000910803	-1.38399
WBGene00019348		K02H11.4	0.0159745	-1.38377
WBGene00011112		R07E5.4	4.13e-07	-1.38341
WBGene00007552		C13C12.2	8.66e-06	-1.38302
WBGene00010504		K02D3.1	0.0287681	-1.38275
WBGene00008542	scav-6	F07A5.3	2.84e-05	-1.3827
WBGene00016809		C50D2.6	0.00090777	-1.38252
WBGene00016710	fbxc-52	C46E10.4	0.00267401	-1.38231
WBGene00015465		C05C8.8	0.0659992	-1.3821
WBGene00000438	ceh-14	F46C8.5	0.00251679	-1.38175
WBGene00012686		Y39B6A.27	0.0557587	-1.38114
WBGene00007170		B0393.5	4.95e-05	-1.38082
WBGene00018738	swip-10	F53B1.6	0.000846209	-1.38075
WBGene00009304	eva-1	F32A7.3	0.000212107	-1.37954
WBGene00017381	ddr-2	F11D5.3	0.00200958	-1.37951
WBGene00003691	nhr-101	H12C20.6	0.0259278	-1.37951
WBGene00015981	elt-7	C18G1.2	0.000141921	-1.37844
WBGene00000966	dhs-2	F55A12.4	0.000356876	-1.37836
WBGene00002190	kin-2	R07E4.6	4.63e-07	-1.37768
WBGene00009190		F27D4.6	2.27e-05	-1.37768
WBGene00009177		F26H9.5	7.15e-08	-1.37659
WBGene00000981	dhs-18	C45B11.3	1.87e-05	-1.37651
WBGene00021448		Y39D8A.1	3.36e-06	-1.37547
WBGene00008787		F14B6.6	0.00989288	-1.37525
WBGene00004347	rgs-4	Y38E10A.21	0.00144726	-1.37452
WBGene00001055	dpf-2	C27C12.7	2.82e-05	-1.37234
WBGene00000853	cut-6	M142.2	0.0196988	-1.37164
WBGene00017334		F10D2.8	0.075405	-1.37139
WBGene00007149		B0334.13	0.00591757	-1.37103
WBGene00009899	efl-3	F49E12.6	7.65e-07	-1.37087
WBGene00011353		T01H8.2	0.000562776	-1.37051
WBGene00001730	grl-21	ZC168.5	1.08e-06	-1.37025
WBGene00044675	fbxa-76	Y119D3B.22	0.0334688	-1.3702
WBGene00001135	eat-4	ZK512.6	0.0167956	-1.36989
WBGene00013835	mlt-4	ZC15.7	0.0013881	-1.36924
WBGene00008150	mam-2	C47E12.6	7.95e-07	-1.36896
WBGene00015802	kynu-1	C15H9.7	5.16e-06	-1.36705
WBGene00019185		H10E21.5	0.00221407	-1.36671
WBGene00000055	acr-16	F25G6.3	0.0215832	-1.36642
WBGene00018281	tbc-18	F41D9.1	0.00672698	-1.36609
WBGene00022106	lgc-46	Y71D11A.5	0.0338551	-1.36526
WBGene00006668	twk-13	R04F11.4	0.000380139	-1.36445
WBGene00009843		F48C5.2	0.0156571	-1.36346
WBGene00003033	lin-48	F34D10.5	0.0687811	-1.36323
WBGene00019376	lipl-4	K04A8.5	0.00106194	-1.36309
WBGene00008538	sqrd-1	F02H6.5	0.0171028	-1.36282
WBGene00012633		Y38H6C.21	0.0396838	-1.36249
WBGene00023520	oig-5	Y57G11C.50	0.089172	-1.36248
WBGene00005008	spr-3	C07A12.5	0.000984271	-1.36227
WBGene00017418		F13B6.3	0.000305471	-1.36123
WBGene00019444	frpr-11	K06C4.8	0.0177736	-1.36103
WBGene00016242		C30A5.10	0.00276901	-1.3605
WBGene00000529	clh-2	B0491.8	0.00099061	-1.36044
WBGene00008954		F19C6.5	0.00929656	-1.35965
WBGene00010342		F59F5.3	0.0643022	-1.35963
WBGene00003652	nhr-62	Y67A6A.2	0.00324066	-1.35948
WBGene00012280		W05E10.1	0.011234	-1.35844
WBGene00015632		C09D4.1	2.62e-07	-1.35836
WBGene00020847	cgr-1	T27A10.7	2.57e-06	-1.35818
WBGene00001651	gon-2	T01H8.5	4.07e-06	-1.35777
WBGene00021435		Y39A3A.4	0.0641123	-1.35747
WBGene00012582	clec-8	Y38E10A.4	0.0487173	-1.35728
WBGene00011675	cyp-13A3	T10B9.5	0.0660135	-1.35639
WBGene00007056	crn-7	F09G8.2	9.77e-05	-1.3557
WBGene00001604	gln-3	Y105C5B.28	0.000168433	-1.35528
WBGene00014254	cyp-13A10	ZK1320.4	0.0653932	-1.35413
WBGene00004921	snt-1	F31E8.2	0.00138141	-1.35383
WBGene00003837	oat-1	T01B11.7	0.0326383	-1.35318
WBGene00010188		F57B1.5	0.0193787	-1.35258
WBGene00001403	fbl-1	F56H11.1	1.21e-05	-1.35253
WBGene00014848		VM106R.1	0.0100446	-1.35155
WBGene00020330		T07H6.1	0.0043176	-1.34997
WBGene00007550		C13C4.6	0.0195179	-1.34842
WBGene00010595	haao-1	K06A4.5	0.000306803	-1.34835
WBGene00011139		R08B4.3	0.00109195	-1.34711
WBGene00000972	dhs-8	K10H10.3	0.0625099	-1.34669
WBGene00021379		Y37E11B.7	0.00539682	-1.34654
WBGene00010288		F58H1.5	0.0169172	-1.34629
WBGene00007346	frpr-2	C05E7.4	0.0966139	-1.34538
WBGene00000083	adt-2	F08C6.1	0.00327562	-1.34488
WBGene00018622	nhr-190	F48G7.11	0.0260001	-1.34485
WBGene00021482		Y39H10A.6	3.08e-05	-1.34476
WBGene00015270		C01B4.6	0.0590874	-1.34472
WBGene00044734		Y19D10A.16	0.0590874	-1.34472
WBGene00004005	pgp-11	DH11.3	0.000195015	-1.34443
WBGene00021002		W03F9.4	0.00952434	-1.34423
WBGene00012680		Y39B6A.21	0.0273102	-1.34412
WBGene00004856	sma-2	ZK370.2	0.00015244	-1.3427
WBGene00044667		ZK622.5	0.0440751	-1.34232
WBGene00015889		C17C3.3	0.0977726	-1.34185
WBGene00003104	mab-7	ZC13.4	1e-05	-1.34155
WBGene00003605	nhr-6	C48D5.1	0.0136977	-1.34102
WBGene00009839	fbxa-188	F47H4.8	0.0230037	-1.34071
WBGene00007907		C34B4.2	5.78e-06	-1.33933
WBGene00010396		H13N06.2	0.00443821	-1.33918
WBGene00001054	dpf-1	T23F1.7	0.000304683	-1.33874
WBGene00011760		T13H5.6	0.000120203	-1.3386
WBGene00001071	dpy-9	T21D12.2	5.76e-08	-1.3384
WBGene00019924	fbxc-33	R07C3.8	0.0589186	-1.33824
WBGene00006365	syg-1	K02E10.8	0.00144315	-1.33498
WBGene00015577	ugt-64	C07G3.9	9.05e-07	-1.33465
WBGene00012224		W03G11.2	0.0176482	-1.33428
WBGene00011977		T24B8.3	0.000548328	-1.33421
WBGene00002210	kin-29	F58H12.1	1.31e-05	-1.33399
WBGene00010727		K09G1.1	4.21e-08	-1.33389
WBGene00016285		C31B8.12	0.0319791	-1.33255
WBGene00016620	dhhc-9	C43H6.7	0.00215381	-1.33247
WBGene00005085	srd-7	C06G8.4	0.096251	-1.33221
WBGene00008997	lgc-31	F21A3.7	0.000865073	-1.33144
WBGene00011522	srap-1	T06D8.1	0.00049874	-1.32878
WBGene00012369		W09G3.6	0.00286924	-1.3285
WBGene00015453		C04G6.2	0.000200411	-1.3281
WBGene00012448	cyp-33D3	Y17D7A.4	0.0770879	-1.32786
WBGene00003649	nhr-59	T27B7.1	0.0191744	-1.32709
WBGene00018560		F47D12.3	0.0926207	-1.32709
WBGene00000646		H17B01.2	0.0164515	-1.32642
WBGene00021874	clec-81	Y54G2A.9	5.02e-06	-1.32539
WBGene00004235	ptr-21	Y65B4BR.3	4.07e-08	-1.32447
WBGene00000180	arc-1	ZK1320.6	9.05e-05	-1.32444
WBGene00003706	nhr-116	F09C6.9	0.0200665	-1.32416
WBGene00008610		F09C3.2	0.00743075	-1.32378
WBGene00000179	aqp-11	ZK525.2	1.21e-05	-1.3233
WBGene00003691	nhr-101	H12C20.6	0.000466111	-1.32308
WBGene00008342	frpr-5	C56A3.3	0.0200657	-1.32305
WBGene00010454		K01B6.3	0.0566582	-1.32263
WBGene00004776	ser-1	F59C12.2	0.0466573	-1.32235
WBGene00016012		C23G10.5	0.0622071	-1.32214
WBGene00016734		C46H11.10	0.0221605	-1.32156
WBGene00009816		F47B10.5	0.000376604	-1.32154
WBGene00011971	lron-9	T23G11.6	5.4e-05	-1.3209
WBGene00004229	ptr-15	T07H8.6	0.00021941	-1.32051
WBGene00006922	vhl-1	F08G12.4	0.0148125	-1.31971
WBGene00021262	fbxa-74	Y22D7AR.9	0.000205451	-1.31926
WBGene00020897	del-10	T28D9.7	0.00210022	-1.3187
WBGene00000722	col-149	B0024.1	3.08e-05	-1.31869
WBGene00003477	mtm-5	H28G03.6	1.44e-05	-1.31849
WBGene00003916	par-1	H39E23.1	2.93e-08	-1.31792
WBGene00011575	madf-4	T07C12.11	0.0567336	-1.31448
WBGene00001196	egl-30	M01D7.7	5.82e-07	-1.31405
WBGene00010887		M7.12	0.000718098	-1.31402
WBGene00010365		H04D03.4	0.0809179	-1.31331
WBGene00010385		H12D21.9	0.0295657	-1.31167
WBGene00003402	mpk-2	C04G6.1	3.29e-05	-1.31096
WBGene00003006	lin-17	Y71F9B.5	0.000293448	-1.31056
WBGene00019545		K09B3.1	0.0711358	-1.31031
WBGene00015541		C06E7.4	2.91e-06	-1.30936
WBGene00020908		VC5.2	0.000109227	-1.30809
WBGene00012529		Y32F6A.4	5.05e-07	-1.30797
WBGene00006986	zip-1	Y75B8A.35	0.000317003	-1.30791
WBGene00022766	cblc-1	ZK546.17	8.22e-08	-1.30751
WBGene00004230	ptr-16	T21H3.2	7.62e-06	-1.30635
WBGene00004789	sgk-1	W10G6.2	3.43e-06	-1.30618
WBGene00009260	calm-1	F30A10.1	0.0394166	-1.30603
WBGene00017783		F25E5.2	0.00338972	-1.30552
WBGene00009231	ceh-89	F28H6.2	0.0399906	-1.30546
WBGene00001247	elo-9	Y53F4B.2	0.000158198	-1.30537
WBGene00020004		R11E3.2	0.0558769	-1.30405
WBGene00021279		Y23H5B.8	0.0921719	-1.30375
WBGene00010403	otpl-8	H19J13.1	0.0173464	-1.30364
WBGene00015523	ztf-30	C06E1.8	0.018788	-1.30324
WBGene00000831	ctl-2	Y54G11A.5	1.98e-05	-1.30303
WBGene00011340	ugt-30	T01G5.2	0.0813143	-1.3027
WBGene00016104	ddr-1	C25F6.4	0.00318093	-1.30175
WBGene00007261	lron-3	C02C6.3	1.56e-05	-1.3017
WBGene00003254	mig-23	R07E4.4	8.79e-06	-1.30102
WBGene00000902	daf-6	F31F6.5	0.000248384	-1.30049
WBGene00022675	gbb-2	ZK180.1	0.00380194	-1.30045
WBGene00022767		ZK563.2	0.0844318	-1.29989
WBGene00012525		Y32B12C.1	0.0800409	-1.29894
WBGene00013860		ZC247.2	0.000156082	-1.29894
WBGene00002037	hum-4	F46C3.3	1.58e-05	-1.29887
WBGene00013543		Y75B8A.6	0.00222371	-1.29882
WBGene00006705	ubc-8	Y94H6A.6	0.00236878	-1.29863
WBGene00018138	folt-2	F37B4.7	2.62e-08	-1.2974
WBGene00021159		Y4C6B.5	0.00397572	-1.29714
WBGene00001932	his-58	F54E12.4	0.0255311	-1.29667
WBGene00007804		C29F3.3	0.0782936	-1.29652
WBGene00011794	nep-21	T16A9.4	7.6e-05	-1.29479
WBGene00011879	pho-7	T21B6.2	0.00932221	-1.29421
WBGene00019462		K07A9.3	0.0198877	-1.29404
WBGene00001377	eya-1	C49A1.4	0.0800804	-1.2927
WBGene00019375		K04A8.3	0.0307256	-1.29223
WBGene00019841		R02F11.3	0.000441326	-1.2911
WBGene00013650		Y105C5B.9	0.00127384	-1.2909
WBGene00020016	lipl-3	R11G11.14	0.00205967	-1.29021
WBGene00000624	col-47	Y18H1A.12	0.00401215	-1.28967
WBGene00010834	mct-3	M03B6.2	1.55e-07	-1.28923
WBGene00010422		H32K16.2	0.0338309	-1.28839
WBGene00006621	try-3	C43G2.5	0.046881	-1.28827
WBGene00011439		T04F3.4	0.0046393	-1.28776
WBGene00014008		ZK596.3	0.00639554	-1.28721
WBGene00015477	attf-4	C05D10.1	3.52e-06	-1.28681
WBGene00016343	cnnm-3	C33D12.2	0.0103331	-1.28656
WBGene00011217		R10E11.5	0.00784671	-1.2864
WBGene00011366		T02C1.2	0.0557587	-1.28481
WBGene00010759	cysl-2	K10H10.2	8.76e-06	-1.28387
WBGene00020104		R148.5	4.83e-05	-1.28334
WBGene00006608	tre-2	T05A12.2	3.09e-05	-1.2832
WBGene00044796		W03D8.11	0.0114605	-1.28274
WBGene00019994	cdh-1	R10F2.1	0.00519764	-1.28133
WBGene00020649	sma-10	T21D12.9	0.000319351	-1.28049
WBGene00006561	tcl-2	Y38C1AA.4	0.00354439	-1.28005
WBGene00044811		F12E12.11	0.00354439	-1.27912
WBGene00006404	tag-10	C31C9.1	7.33e-05	-1.27861
WBGene00003530	nas-11	K11G12.1	1.37e-06	-1.2785
WBGene00018207		F39G3.2	0.0183181	-1.27801
WBGene00010858		M04C9.3	0.00100061	-1.27798
WBGene00007957		C35C5.8	0.00279736	-1.27547
WBGene00011707		T11B7.2	0.0230037	-1.27489
WBGene00010796	clip-1	M01A8.2	1.49e-05	-1.27482
WBGene00010307	skat-1	F59B2.2	4.96e-06	-1.27381
WBGene00009895	scl-2	F49E11.10	1.46e-05	-1.2727
WBGene00011765	frpr-17	T14C1.1	0.040065	-1.27269
WBGene00017464	sulp-2	F14D12.5	0.00332292	-1.27178
WBGene00010918		M117.1	4.06e-05	-1.27122
WBGene00010221		F57G12.1	0.000276346	-1.27065
WBGene00009237		F28H7.3	1.19e-05	-1.26966
WBGene00003772	nlr-1	F20B10.1	0.00150952	-1.2696
WBGene00010345		F59F5.7	0.000446019	-1.26958
WBGene00016093	srsx-34	C25E10.3	0.00110726	-1.26923
WBGene00000222	atf-6	F45E6.2	0.00045807	-1.26877
WBGene00007397		C07A4.2	0.0709848	-1.26714
WBGene00016152	pho-12	C27A2.4	0.00270446	-1.26713
WBGene00000512	ckb-2	B0285.9	0.00254441	-1.267
WBGene00012007		T25B9.1	0.00133671	-1.26681
WBGene00045208		F13E9.15	0.0365157	-1.26658
WBGene00009049		F22B8.7	4.87e-06	-1.26651
WBGene00008309	nhr-170	C54E10.5	0.00790957	-1.26595
WBGene00015035	otpl-1	B0212.1	0.00149139	-1.26595
WBGene00006671	twk-17	C44E12.3	0.0102754	-1.26469
WBGene00020022		R12C12.1	4.39e-08	-1.26388
WBGene00000689	col-115	Y42H9B.1	1.58e-05	-1.26333
WBGene00013382	gcl-1	Y62E10A.16	0.000804683	-1.26268
WBGene00008711		F11E6.8	1.45e-05	-1.26267
WBGene00004929	soc-2	AC7.2	3.04e-05	-1.26261
WBGene00015509		C06A6.4	0.00533795	-1.26253
WBGene00006812	unc-80	F25C8.3	1.44e-05	-1.26249
WBGene00012289		W05H12.1	0.00389092	-1.26231
WBGene00004876	smf-1	K11G12.4	0.000466763	-1.26222
WBGene00016979		C56G2.4	0.0218392	-1.26153
WBGene00006839	unc-115	F09B9.2	8.66e-07	-1.26141
WBGene00006685	twk-33	W06D12.5	0.0332233	-1.26009
WBGene00019048		F58E2.4	0.0512498	-1.26006
WBGene00019289	kcc-3	K02A2.3	0.00705804	-1.25999
WBGene00012163		VZK822L.2	0.0860501	-1.25993
WBGene00017507		F16B4.5	0.0612113	-1.25921
WBGene00006869	vab-2	Y37E11AR.6	0.00389092	-1.25821
WBGene00018018		F33G12.6	3.73e-05	-1.25821
WBGene00019855		R03H10.2	0.00249883	-1.25714
WBGene00012959		Y47H10A.3	0.0548157	-1.25635
WBGene00019580	oac-58	K09E10.2	0.0094531	-1.25632
WBGene00044699	nhr-286	VC5.6	0.0224606	-1.25601
WBGene00020276		T05H4.15	0.0528997	-1.25467
WBGene00015494		C05E11.3	0.0194228	-1.25429
WBGene00003522	nas-3	K06A4.1	0.0745328	-1.25274
WBGene00011221		R10E12.2	0.00744475	-1.2524
WBGene00016951		C55C3.1	0.00593494	-1.25199
WBGene00001079	dpy-20	T22B3.1	0.000356067	-1.25087
WBGene00016595		C42D4.2	0.015559	-1.2497
WBGene00012015		T25B9.9	2.4e-07	-1.24916
WBGene00022868		ZK1240.3	4.27e-05	-1.24785
WBGene00001594	glc-4	C27H5.8	0.0165525	-1.24757
WBGene00000515	ckc-1	T27A10.3	0.000169614	-1.24652
WBGene00009057	cept-1	F22E10.5	2.59e-05	-1.24627
WBGene00022202		Y72A10A.1	0.0120151	-1.24564
WBGene00011821	cdf-2	T18D3.3	0.00241807	-1.24378
WBGene00018413	cyp-33C4	F44C8.1	0.00517987	-1.24294
WBGene00017781		F25E2.3	0.000370972	-1.24285
WBGene00006887	vav-1	C35B8.2	8.48e-05	-1.24207
WBGene00004369	rig-1	K09E2.4	0.000125801	-1.24112
WBGene00022201		Y71H10B.1	2.06e-07	-1.24103
WBGene00018133		F37A4.3	0.0147427	-1.24098
WBGene00007422	ugt-17	C08B6.1	1.47e-05	-1.23955
WBGene00017980		F32B5.7	0.000145512	-1.23937
WBGene00006351	sur-5	K03A1.5	8.14e-06	-1.23933
WBGene00006981	zig-4	C09C7.1	0.0271309	-1.23803
WBGene00017241	pcyt-1	F08C6.2	7.23e-05	-1.23656
WBGene00014079		ZK792.7	0.0111536	-1.23649
WBGene00020633	aakg-2	T20F7.6	0.000320444	-1.23492
WBGene00000858	cwn-2	W01B6.1	0.00102511	-1.23386
WBGene00011971	lron-9	T23G11.6	0.0193645	-1.23384
WBGene00002175	jac-1	Y105C5B.21	3.22e-06	-1.23344
WBGene00004944	sol-1	C15A11.3	0.0268699	-1.23334
WBGene00015488		C05D11.13	0.00587705	-1.23321
WBGene00020689	npr-12	T22D1.12	0.029745	-1.23249
WBGene00019774		M04G7.3	0.0208795	-1.2322
WBGene00006544	tbx-7	ZK328.8	0.0696252	-1.23152
WBGene00021529		Y41G9A.5	0.00872655	-1.231
WBGene00014821		R10E8.7	0.000524654	-1.23092
WBGene00002220	gcc-1	C15C7.2	0.00118294	-1.23077
WBGene00018969		F56D3.1	1.55e-06	-1.23016
WBGene00008634		F10A3.4	0.0282904	-1.2285
WBGene00001680	gpb-2	F52A8.2	0.000287959	-1.2275
WBGene00017530		F16H11.1	0.00221384	-1.22697
WBGene00016044		C24B5.1	0.0439032	-1.22688
WBGene00022805	nhr-256	ZK697.2	0.0218574	-1.22641
WBGene00196105		C18D1.11	6.72e-05	-1.22635
WBGene00044107		F58G6.9	1.51e-05	-1.2263
WBGene00001515	gap-1	T24C12.2	0.00226197	-1.22622
WBGene00015793		C15C7.7	6.53e-05	-1.22616
WBGene00008655	lips-3	F10F2.3	4.72e-06	-1.22593
WBGene00017787	nhr-141	F25E5.6	0.0466171	-1.22567
WBGene00016292	tbc-7	C31H2.1	2.55e-05	-1.22565
WBGene00003686	nhr-96	F44C8.11	0.00969359	-1.22485
WBGene00003680	nhr-90	ZK488.2	0.000696279	-1.22218
WBGene00220027		M01D7.11	0.0660333	-1.22176
WBGene00019439		K06B9.2	0.0463971	-1.22171
WBGene00015268		BE0003N10.3	0.00609598	-1.22071
WBGene00010524		K03B8.6	5.23e-06	-1.22012
WBGene00019404		K05B2.4	0.041176	-1.22001
WBGene00016219		C29F9.4	5.38e-05	-1.21929
WBGene00012909	spds-1	Y46G5A.19	9.61e-05	-1.21892
WBGene00019731		M02D8.5	0.0354659	-1.21731
WBGene00043994		C07A9.12	0.0709508	-1.21617
WBGene00018111		F36H9.2	0.0750518	-1.21499
WBGene00008654		F10F2.2	7.9e-05	-1.21457
WBGene00017732		F23C8.3	0.0866992	-1.2134
WBGene00015704	tiam-1	C11D9.1	0.00133057	-1.213
WBGene00012143		T28H10.2	0.00543277	-1.21227
WBGene00012825		Y43F8C.3	0.00207383	-1.212
WBGene00009552	piki-1	F39B1.1	7.65e-05	-1.2099
WBGene00044163		F49C5.11	2.37e-05	-1.20953
WBGene00020921		W01C8.5	0.000119907	-1.20924
WBGene00007479		C09F9.2	1.72e-06	-1.20893
WBGene00017335		F10D2.10	0.00364787	-1.20877
WBGene00009677		F44A6.5	1.17e-05	-1.20783
WBGene00004126	pqn-39	F48F7.4	0.000261555	-1.20723
WBGene00017240	calu-2	F08B6.3	0.00187225	-1.2068
WBGene00001898	his-24	M163.3	0.000881274	-1.20622
WBGene00000983	dhs-20	F35B12.2	0.00811089	-1.20496
WBGene00015407		C03H5.5	0.00127962	-1.20372
WBGene00020197	mans-3	T03G11.4	0.000108443	-1.20244
WBGene00009835		F47H4.2	0.0216352	-1.20141
WBGene00017012	acs-22	D1009.1	1.27e-06	-1.20133
WBGene00012938		Y47D3A.32	0.022136	-1.20132
WBGene00008986		F20G2.2	0.000481631	-1.2006
WBGene00011399		T03F6.3	4.53e-05	-1.19857
WBGene00012141		T28F4.6	0.0811769	-1.19818
WBGene00016883		C52E2.4	0.0714542	-1.19788
WBGene00020673		T22B7.4	0.0448567	-1.19785
WBGene00008978	cutl-3	F20D1.8	0.0831115	-1.1974
WBGene00015122		B0302.5	0.000111803	-1.19716
WBGene00011923	chhy-1	T22C8.2	0.0247664	-1.19655
WBGene00008352	fbxa-6	cTel54X.1	0.00778539	-1.19499
WBGene00012121		T28C6.7	1.64e-06	-1.1946
WBGene00012437	hum-9	Y11D7A.14	0.000411136	-1.19412
WBGene00000395	cdh-3	ZK112.7	0.000877906	-1.19317
WBGene00185098		Y71G12B.35	0.0788608	-1.19265
WBGene00019743	nhr-203	M02H5.5	0.000281908	-1.19202
WBGene00008127	ddo-1	C47A10.5	0.00503794	-1.1919
WBGene00016102		C25F6.1	0.00209468	-1.1915
WBGene00044297		C25B8.8	0.0485041	-1.19071
WBGene00021167	cyp-32B1	Y5H2B.5	0.0108635	-1.19023
WBGene00003474	mtl-2	T08G5.10	0.000386302	-1.19006
WBGene00019540		K08D12.6	0.000107011	-1.18985
WBGene00004830	slo-1	Y51A2D.19	0.00141182	-1.18805
WBGene00020199		T03G11.6	0.00104798	-1.18793
WBGene00017580	lgc-4	F18G5.4	0.0328521	-1.18762
WBGene00015220		B0507.3	0.0215432	-1.18745
WBGene00022258		Y73C8B.1	0.0032945	-1.1867
WBGene00002999	lin-10	C09H6.2	2.99e-05	-1.18646
WBGene00022200	fard-1	Y71H10A.2	2.06e-06	-1.18619
WBGene00043534		W02B12.13	0.0152463	-1.18619
WBGene00016422	noah-1	C34G6.6	5.38e-07	-1.18583
WBGene00004194	prx-5	C34C6.6	0.000303225	-1.1856
WBGene00004008	pgp-14	F22E10.3	1.93e-06	-1.18547
WBGene00000067	act-5	T25C8.2	2.43e-06	-1.18527
WBGene00010115	aakb-1	F55F3.1	0.00156447	-1.18523
WBGene00008762	ztf-2	F13G3.1	0.000751799	-1.18512
WBGene00002176	jip-1	F56D12.4	0.0180747	-1.18455
WBGene00015311		C01G5.9	0.0267378	-1.1845
WBGene00021367		Y37E11AM.3	0.000239686	-1.18397
WBGene00018734		F53A10.2	0.00011403	-1.18365
WBGene00017077		D2096.10	0.0043411	-1.183
WBGene00019211		H18N23.2	1.04e-05	-1.18292
WBGene00006750	unc-10	T10A3.1	0.00139758	-1.18283
WBGene00022199	pfk-1.1	Y71H10A.1	1.91e-05	-1.18247
WBGene00009812	suca-1	F47B10.1	4.74e-05	-1.18228
WBGene00018424		F44E7.2	0.00453671	-1.1812
WBGene00004264	qua-1	T05C12.10	2.55e-05	-1.17983
WBGene00002257	lbp-5	W02D3.7	5.94e-05	-1.17943
WBGene00000084	aex-1	D2030.10	0.000469945	-1.17917
WBGene00000626	col-49	K09H9.3	4.29e-06	-1.17917
WBGene00007275		C03D6.1	0.0700009	-1.17804
WBGene00017944		F31D5.1	0.046514	-1.1769
WBGene00014106		ZK856.5	0.0150772	-1.17658
WBGene00007071		AC3.5	2.5e-05	-1.17599
WBGene00012583	clec-4	Y38E10A.5	0.000283868	-1.17568
WBGene00007417	ceh-58	C07E3.6	0.0221803	-1.17478
WBGene00007749	ceh-79	C26E1.3	0.00661968	-1.17465
WBGene00000900	daf-4	C05D2.1	0.000214256	-1.17348
WBGene00020989		W03D8.8	0.000347514	-1.17316
WBGene00010835		M03B6.3	0.000138878	-1.17316
WBGene00007431		C08B6.11	0.00128102	-1.1722
WBGene00022122	trap-1	Y71F9AM.6	3.45e-06	-1.17094
WBGene00004006	pgp-12	F22E10.1	0.023948	-1.16983
WBGene00012035		T26C5.5	0.0352929	-1.16906
WBGene00013730	sql-1	Y111B2A.4	3.47e-05	-1.16818
WBGene00011839		T19C4.5	0.0164705	-1.16816
WBGene00016877		C52D10.3	0.0502003	-1.16791
WBGene00044452		Y102E9.5	0.0597948	-1.16789
WBGene00009799	lgc-47	F47A4.1	0.0438285	-1.16761
WBGene00003055	lon-1	F48E8.1	0.000214526	-1.1668
WBGene00017430	bcl-11	F13H6.1	0.000895146	-1.16628
WBGene00003614	nhr-15	F33E11.1	0.0487826	-1.16557
WBGene00022331	fbxa-19	Y82E9BL.15	0.0287998	-1.16496
WBGene00010760		K10H10.4	0.00101239	-1.1646
WBGene00020577		T19D12.2	4.88e-05	-1.16388
WBGene00002915	let-805	H19M22.2	1.46e-05	-1.16274
WBGene00016215	glb-10	C29F5.7	0.064594	-1.16244
WBGene00011456		T05A1.5	0.0677012	-1.16214
WBGene00010266	dct-18	F58G1.4	0.000170168	-1.16189
WBGene00003685	nhr-95	Y39B6A.17	0.00499312	-1.16156
WBGene00022017		Y61A9LA.5	0.0576159	-1.16065
WBGene00010062	lipl-1	F54F3.3	0.0352754	-1.16061
WBGene00011305		R186.1	0.0163995	-1.16034
WBGene00009450	ugt-58	F35H8.6	0.000145364	-1.16003
WBGene00006779	unc-43	K11E8.1	2.17e-06	-1.15619
WBGene00010148		F56D5.3	0.0453646	-1.15559
WBGene00002173	itr-1	F33D4.2	1.68e-06	-1.15502
WBGene00007129		B0272.3	2.25e-05	-1.15272
WBGene00011404		T03F7.7	0.000637826	-1.15226
WBGene00000792	crb-1	F11C7.4	0.000377311	-1.15166
WBGene00018706		F52F10.2	0.000184456	-1.15147
WBGene00007867		C32H11.4	0.0503484	-1.1513
WBGene00011433	pde-1	T04D3.3	0.0123086	-1.15047
WBGene00007593		C14H10.3	6.24e-06	-1.14999
WBGene00020142	aak-2	T01C8.1	0.000883199	-1.14991
WBGene00016500	memo-1	C37C3.8	0.000331059	-1.14903
WBGene00006592	dpy-31	R151.5	2.4e-05	-1.14874
WBGene00012704	mlt-3	Y39C12A.1	0.00488715	-1.14869
WBGene00016911	drn-1	C54A12.4	0.0602986	-1.14777
WBGene00016490		C36E6.2	0.00617607	-1.14744
WBGene00003711	nhr-121	E02H9.8	0.00303099	-1.14711
WBGene00001574	gei-17	W10D5.3	0.0706826	-1.14673
WBGene00017449	otpl-3	F14B8.7	0.0117929	-1.1458
WBGene00000554	cnb-1	F55C10.1	1.83e-05	-1.1456
WBGene00050875	bah-1	ZK1025.7	0.000358636	-1.14555
WBGene00009722		F45D3.2	0.00526661	-1.14549
WBGene00002393	lpr-1	Y65B4BR.2	0.000430434	-1.14513
WBGene00004210	ptc-3	Y110A2AL.8	4.93e-06	-1.14457
WBGene00020279	glb-25	T06A1.4	0.0856814	-1.14436
WBGene00004928	soc-1	F41F3.2	0.00424878	-1.14409
WBGene00004202	pry-1	C37A5.9	0.00119122	-1.14388
WBGene00019754		M03E7.2	0.0603134	-1.14295
WBGene00002163	ist-1	C54D1.3	0.00640446	-1.14278
WBGene00015660	catp-3	C09H5.2	0.000499192	-1.14232
WBGene00006331	sup-26	R10E4.2	0.000978607	-1.14218
WBGene00009809		F47B8.8	0.0247493	-1.14192
WBGene00002632	let-413	F26D11.11	0.0001804	-1.14169
WBGene00077764		F59C6.16	0.0623456	-1.14116
WBGene00013225		Y56A3A.2	8.25e-06	-1.13824
WBGene00002243	lad-2	Y54G2A.25	0.00683324	-1.134
WBGene00043062	clec-80	Y54G2A.39	0.00488763	-1.13288
WBGene00009983	cut-2	F53F1.5	0.00276901	-1.13287
WBGene00007953	hda-11	C35A5.9	0.0638468	-1.13251
WBGene00000526	clc-5	C01C10.4	0.0220455	-1.13238
WBGene00009218	acs-20	F28D1.9	2.42e-05	-1.13199
WBGene00011106	acl-5	R07E3.5	0.001371	-1.13194
WBGene00001991	hot-6	C13G3.2	0.0818805	-1.13057
WBGene00000004	aat-3	F52H2.2	0.00854181	-1.12902
WBGene00010416	hxk-2	H25P06.1	8.37e-05	-1.12839
WBGene00015949		C18A11.3	0.00561612	-1.12833
WBGene00001790	gst-42	D1053.1	0.00211964	-1.12831
WBGene00011365		T02C1.1	0.0598433	-1.12818
WBGene00007347		C05G5.1	0.0159596	-1.12768
WBGene00020445		T12B3.2	0.00857565	-1.1274
WBGene00020930	hlh-30	W02C12.3	0.00117984	-1.12679
WBGene00004224	ptr-10	F55F8.1	0.000448566	-1.12661
WBGene00022353		Y82E9BR.21	0.0260235	-1.12631
WBGene00006921	vha-12	F20B6.2	6.21e-05	-1.12567
WBGene00015519	doxa-1	C06E1.3	0.0130111	-1.12301
WBGene00007372		C06B8.7	6.45e-05	-1.12299
WBGene00020929		W02C12.2	0.0405417	-1.12098
WBGene00016903	marc-4	C53D5.2	0.0363193	-1.12087
WBGene00022314		Y77E11A.14	0.056535	-1.12071
WBGene00219216		K08D10.14	0.0206342	-1.11983
WBGene00016773	oac-10	C49D10.4	0.0856814	-1.11947
WBGene00000914	daf-19	F33H1.1	0.00292486	-1.1194
WBGene00008666		F10G8.8	6.85e-05	-1.1192
WBGene00007748		C26E1.2	0.00540504	-1.1191
WBGene00003664	nhr-74	C27C7.3	0.0736256	-1.11789
WBGene00004195	prx-6	F39G3.7	0.00264295	-1.11768
WBGene00002090	ins-7	ZK1251.2	0.0775599	-1.11744
WBGene00007806	clec-230	C29F3.5	0.0193079	-1.11727
WBGene00013594		Y87G2A.2	0.00394291	-1.11624
WBGene00000172	aqp-4	F40F9.9	0.00163367	-1.11607
WBGene00015841	skpo-2	C16C8.2	0.00123701	-1.11594
WBGene00003876	pept-2	C06G8.2	0.000262223	-1.115
WBGene00006445	tag-68	F37D6.6	0.0255032	-1.11444
WBGene00010117	nkb-3	F55F3.3	0.000154773	-1.11364
WBGene00021915		Y55D5A.1	0.0190089	-1.11362
WBGene00008596	clec-54	F08H9.8	0.04608	-1.11322
WBGene00000908	daf-12	F11A1.3	0.000783451	-1.11266
WBGene00010888	dlc-2	M18.2	0.0196503	-1.1125
WBGene00021581	clec-70	Y46C8AL.3	4.18e-05	-1.11223
WBGene00018871		F55C12.4	0.0607625	-1.11138
WBGene00008199		C49C3.9	0.000126796	-1.11108
WBGene00013955	kri-1	ZK265.1	0.027469	-1.11079
WBGene00011833		T19B10.5	0.00261597	-1.11034
WBGene00011059		R06C1.4	1.33e-05	-1.10961
WBGene00016147	cyp-32A1	C26F1.2	0.0358314	-1.10908
WBGene00003100	mab-3	Y53C12B.5	0.0387948	-1.10898
WBGene00021427		Y38F2AR.9	7.4e-06	-1.10891
WBGene00022260		Y73C8B.3	0.000502341	-1.10846
WBGene00003656	nhr-66	T09A12.4	0.000263114	-1.10797
WBGene00045146		Y41E3.22	0.0392456	-1.10748
WBGene00013702		Y106G6D.6	0.00509923	-1.10735
WBGene00185001		F56A8.9	0.00440709	-1.1069
WBGene00008708		F11E6.4	0.0502877	-1.10601
WBGene00021367		Y37E11AM.3	0.0116879	-1.10519
WBGene00010661	tyr-2	K08E3.1	7.45e-06	-1.10497
WBGene00011928	cutl-12	T22C8.7	0.0383399	-1.10489
WBGene00001475	fmi-1	F15B9.7	0.0180712	-1.10428
WBGene00044637	rft-1	Y47D7A.16	0.0108716	-1.10375
WBGene00020497		T14A8.2	0.000994318	-1.10354
WBGene00012274		W05B5.1	0.000480492	-1.10222
WBGene00013257		Y57A10A.14	0.0468668	-1.10202
WBGene00002203	kin-20	F46F2.2	0.0024619	-1.10201
WBGene00010350		H01G02.3	0.00991092	-1.10197
WBGene00008412		D2030.2	0.00218878	-1.10124
WBGene00011498		T05G5.1	0.00204661	-1.0993
WBGene00007394		C06H5.6	0.000326823	-1.09804
WBGene00006809	unc-77	C11D2.6	0.0358724	-1.0977
WBGene00017125	acdh-12	E04F6.5	8.12e-05	-1.09691
WBGene00013312	hhat-2	Y57G11C.17	0.0226575	-1.09623
WBGene00018282		F41D9.2	0.00195507	-1.09606
WBGene00018921	sago-2	F56A6.1	0.00307575	-1.09606
WBGene00013119		Y51H4A.25	0.0186799	-1.09548
WBGene00007943		C34F6.9	0.0119584	-1.09521
WBGene00003089	ltd-1	K02C4.4	0.000593689	-1.09486
WBGene00008094		C44H4.4	0.00160608	-1.09417
WBGene00006970	zag-1	F28F9.1	0.0626677	-1.0938
WBGene00011444		T04F8.6	0.000162775	-1.09374
WBGene00016539	madd-2	C39F7.2	0.00425355	-1.09362
WBGene00019009	clec-90	F57C9.2	0.0442475	-1.09353
WBGene00014173		ZK970.7	0.033347	-1.0924
WBGene00015037		B0212.3	0.0312893	-1.0917
WBGene00017571	jmjd-3.1	F18E9.5	0.000112213	-1.09135
WBGene00006666	twk-11	F20A1.7	0.0107951	-1.09132
WBGene00001564	icl-1	C05E4.9	0.0137875	-1.09108
WBGene00017814		F26A10.2	0.000141193	-1.09092
WBGene00001709	grk-2	W02B3.2	0.0155917	-1.0907
WBGene00021817		Y53G8B.1	0.0103887	-1.09064
WBGene00006784	unc-49	T21C12.1	0.00743981	-1.08994
WBGene00019657		K11G12.6	0.00257944	-1.0899
WBGene00011624		T08G5.3	0.022497	-1.08937
WBGene00000685	col-111	F29B9.9	0.000251872	-1.08903
WBGene00002039	hum-6	T10H10.1	0.000126203	-1.08862
WBGene00006747	unc-7	R07D5.1	0.0327422	-1.08803
WBGene00000530	clh-3	E04F6.11	0.000262787	-1.0875
WBGene00020222	fut-6	T05A7.5	0.0108816	-1.08707
WBGene00006468	rhgf-1	F13E6.6	0.000340516	-1.08701
WBGene00017557	nep-11	F18A12.8	0.0108118	-1.08633
WBGene00003724	nhr-134	F44C8.2	0.0073065	-1.08575
WBGene00001081	dpy-22	F47A4.2	0.000310863	-1.08551
WBGene00003907	paf-2	C52B9.7	0.0111064	-1.08541
WBGene00007528		C11H1.2	0.0139407	-1.08494
WBGene00010856		M04C9.1	0.0763437	-1.0844
WBGene00008076	lgc-43	C43F9.9	0.0110602	-1.08257
WBGene00004207	ptb-1	D2089.4	0.000294597	-1.08256
WBGene00008571	prmn-1	F08B12.1	0.000176919	-1.08221
WBGene00000443	ceh-20	F31E3.1	0.0017624	-1.082
WBGene00000195	arr-1	F53H8.2	0.00519392	-1.08157
WBGene00009347		F32H5.1	0.000176173	-1.08144
WBGene00017327		F10C1.8	0.0386234	-1.08141
WBGene00004206	pst-1	M03F8.2	6.66e-05	-1.08097
WBGene00010356		H03A11.1	0.00015244	-1.08066
WBGene00017349	farl-11	F10E7.8	3.01e-06	-1.08035
WBGene00007565	clec-48	C14A6.1	7.73e-05	-1.0802
WBGene00020426		T10H10.2	0.000625267	-1.07862
WBGene00006955	wrt-9	B0344.2	0.00603117	-1.07783
WBGene00009649		F43C1.5	0.0707345	-1.07743
WBGene00004862	sma-9	T05A10.1	0.000270461	-1.0773
WBGene00020550		T17H7.1	0.000128188	-1.07682
WBGene00008897		F16H6.7	0.0605045	-1.07667
WBGene00011995	rsf-1	T24F1.3	0.000723085	-1.07616
WBGene00020413		T10E9.3	9.21e-05	-1.07597
WBGene00011119		R07E5.13	0.00036618	-1.07523
WBGene00022647	slc-17.1	ZK54.1	0.0219251	-1.07426
WBGene00021533		Y42G9A.3	0.0102539	-1.0737
WBGene00000039	acn-1	C42D8.5	6.7e-06	-1.07345
WBGene00004397	rol-6	T01B7.7	3.59e-05	-1.07331
WBGene00002043	hyl-1	C09G4.1	0.000254394	-1.07199
WBGene00003407	mrp-1	F57C12.5	2.88e-05	-1.07125
WBGene00013366		Y60A3A.21	0.0123616	-1.07118
WBGene00018634		F49E7.2	0.0459935	-1.07045
WBGene00003712	nhr-122	Y41D4B.9	0.0103362	-1.06899
WBGene00004889	smp-1	Y54E5B.1	0.000100616	-1.06868
WBGene00019777		M57.1	0.00155012	-1.06853
WBGene00009657		F43G6.4	0.0249241	-1.06853
WBGene00004010	pha-1	Y48A6C.5	0.00612222	-1.06825
WBGene00022485	fbxa-63	Y119D3B.7	0.0574584	-1.06799
WBGene00007296	arrd-25	C04C11.2	4.39e-05	-1.0677
WBGene00004395	rol-3	C16D9.2	0.00098893	-1.06715
WBGene00019434	nmtn-1	K06A5.8	0.066526	-1.06658
WBGene00000631	col-54	F33D11.3	0.0858315	-1.06648
WBGene00018547	clec-78	F47C12.2	0.00119593	-1.06613
WBGene00006777	unc-41	C27H6.1	0.00950749	-1.06556
WBGene00003156	mcm-4	Y39G10AR.14	0.0642868	-1.06534
WBGene00014153	vab-23	ZK930.3	0.0159745	-1.06508
WBGene00019830	hrg-1	R02E12.6	0.00500384	-1.06507
WBGene00012032		T26C5.2	0.000291198	-1.06504
WBGene00001179	egl-10	F28C1.2	0.00399964	-1.06499
WBGene00003813	nrf-6	C08B11.4	3.71e-05	-1.06457
WBGene00044467		R05C11.4	0.0265296	-1.06454
WBGene00023432		K12B6.9	0.00655761	-1.06425
WBGene00007583		C14B4.2	0.000628101	-1.06425
WBGene00011905		T21H8.5	0.0404035	-1.06419
WBGene00009628	tatn-1	F42D1.2	0.00339114	-1.06378
WBGene00012923	fbxa-128	Y47D3A.2	0.0188659	-1.06364
WBGene00006407	lim-9	F25H5.1	1.51e-05	-1.06352
WBGene00000958	dgk-1	C09E10.2	0.0159745	-1.06274
WBGene00000492	che-13	F59C6.7	0.0686794	-1.06251
WBGene00018516	tag-257	F46G11.3	0.00257944	-1.06211
WBGene00006756	unc-17	ZC416.8	0.0280036	-1.05909
WBGene00011454	lron-14	T05A1.3	0.0816998	-1.05904
WBGene00012629	slc-36.3	Y38H6C.17	0.0894263	-1.05838
WBGene00019663		K11H12.7	0.000959495	-1.05743
WBGene00022274		Y73E7A.8	0.000308064	-1.05492
WBGene00000528	clh-1	T27D12.2	0.00102739	-1.05479
WBGene00219838		C28H8.14	0.00046325	-1.05379
WBGene00007562		C14A4.12	0.0125467	-1.05322
WBGene00000036	ace-2	Y44E3A.2	0.00347526	-1.05289
WBGene00013765	cdkr-3	Y113G7B.16	9.89e-05	-1.052
WBGene00016756		C49A9.2	0.000450985	-1.05153
WBGene00007801	trpa-1	C29E6.2	0.0026701	-1.05131
WBGene00008559		F07H5.8	0.000598856	-1.05126
WBGene00020146	got-1.2	T01C8.5	0.00358668	-1.05088
WBGene00000584	cog-1	R03C1.3	0.0328806	-1.05067
WBGene00019761		M03F8.1	0.00165526	-1.04926
WBGene00022104	acsd-1	Y71D11A.3	0.0507138	-1.04868
WBGene00006954	wrt-8	C29F3.2	0.00202347	-1.04826
WBGene00000169	aqp-1	F32A5.5	0.010274	-1.04755
WBGene00000993	dhs-30	T25G12.7	0.000777218	-1.04739
WBGene00021879	clec-83	Y54G2A.14	8.2e-05	-1.04697
WBGene00016643	vps-45	C44C1.4	0.0063252	-1.04686
WBGene00001774	gst-26	Y53F4B.29	0.000350658	-1.04662
WBGene00010644		K07G5.5	0.0274515	-1.04658
WBGene00016020	sptl-1	C23H3.4	0.000123738	-1.04648
WBGene00012279		W05B10.4	0.067218	-1.04605
WBGene00014000		ZK550.6	0.00441328	-1.04585
WBGene00015740		C13E3.1	0.024892	-1.04564
WBGene00015586		C08A9.6	0.0844604	-1.04528
WBGene00011726	lpr-2	T12A7.5	0.00556197	-1.04527
WBGene00003678	nhr-88	K08A2.5	0.00507016	-1.04343
WBGene00012648		Y39A1A.9	0.00123701	-1.04318
WBGene00013740	hut-1	Y111B2A.20	0.000213851	-1.04288
WBGene00003611	nhr-12	R04B5.4	0.0278274	-1.04252
WBGene00003112	mab-21	F35G12.6	0.0632096	-1.04207
WBGene00015464		C05C8.7	0.000151613	-1.04193
WBGene00007849	tbc-19	C31E10.8	0.0178553	-1.04186
WBGene00022793		ZK686.3	1.46e-05	-1.04146
WBGene00013585	cyp-42A1	Y80D3A.5	0.000582031	-1.04048
WBGene00009678	magu-4	F44D12.1	0.000170168	-1.03932
WBGene00008450		E01G6.2	0.0247493	-1.03792
WBGene00020586	frpr-18	T19F4.1	0.0806447	-1.03772
WBGene00018392	insc-1	F43E2.3	0.0161955	-1.0374
WBGene00017947	mth-2	F31D5.4	0.0358631	-1.03721
WBGene00002295	let-19	K08F8.6	0.00293307	-1.03694
WBGene00006811	unc-79	E03A3.6	0.0158085	-1.03621
WBGene00016725		C46H3.2	0.0171574	-1.03614
WBGene00017939		F31A3.5	0.0254884	-1.03592
WBGene00008198		C49C3.8	0.0193151	-1.03585
WBGene00022861	dve-1	ZK1193.5	0.000783534	-1.03581
WBGene00005643	srp-2	C05E4.1	0.0974876	-1.03568
WBGene00009133	bed-3	F25H8.6	0.000348318	-1.03524
WBGene00005153	srf-3	M02B1.1	0.00218494	-1.03459
WBGene00012794		Y43E12A.2	0.00140594	-1.03421
WBGene00012073	cpd-2	T27A8.1	0.0272452	-1.0341
WBGene00016721		C46G7.1	0.00267988	-1.03349
WBGene00008856		F15D3.6	9.8e-05	-1.03227
WBGene00011932	sptl-3	T22G5.5	0.000358518	-1.03191
WBGene00022664		ZK121.2	0.00383543	-1.0318
WBGene00007063		2L52.1	0.0361625	-1.03177
WBGene00007600		C15C6.1	0.000553166	-1.03107
WBGene00017513		F16F9.1	0.0274313	-1.03095
WBGene00017745		F23F1.4	0.00266124	-1.03081
WBGene00022324	fbxa-26	Y82E9BL.7	0.0394203	-1.03008
WBGene00000707	col-133	F52B11.4	0.000102076	-1.02939
WBGene00017506		F16B4.4	0.00871191	-1.0292
WBGene00007945		C34F6.11	0.0294886	-1.02887
WBGene00000521	cky-1	C15C8.2	0.0751689	-1.02838
WBGene00022033		Y65B4BL.1	0.0302651	-1.02689
WBGene00006490	kdin-1	F36H1.2	9.68e-05	-1.02651
WBGene00016396		C34B2.11	0.0061912	-1.02636
WBGene00008483		E04D5.4	0.0229084	-1.02512
WBGene00020612	arrd-22	T20D4.6	0.0519461	-1.02485
WBGene00015620		C08G9.2	0.0200214	-1.02333
WBGene00013690	hprt-1	Y105E8B.5	0.000191741	-1.02324
WBGene00016188	sec-15	C28G1.3	0.00232867	-1.02306
WBGene00004120	pqn-32	F29C12.1	0.000107011	-1.02274
WBGene00000781	cpr-1	C52E4.1	0.00014513	-1.0227
WBGene00011383		T02E9.5	0.0225227	-1.02168
WBGene00000035	ace-1	W09B12.1	0.029745	-1.02144
WBGene00004508	rrf-1	F26A3.8	0.000282685	-1.02141
WBGene00013326	anoh-2	Y57G11C.37	0.0266532	-1.02135
WBGene00017283		F09E5.3	8.47e-05	-1.02088
WBGene00010059		F54E4.3	0.0103285	-1.01964
WBGene00013025	vha-13	Y49A3A.2	6.04e-05	-1.01902
WBGene00044241		C53D6.11	0.0811202	-1.01887
WBGene00006925	vit-1	K09F5.2	0.00105969	-1.01815
WBGene00008707		F11E6.3	2.78e-05	-1.0162
WBGene00007810		C29F7.1	0.0654784	-1.01469
WBGene00004219	ptr-4	C45B2.7	3.5e-05	-1.01402
WBGene00010277		F58G6.7	0.00114743	-1.01382
WBGene00022490		Y119D3B.13	0.00265718	-1.01273
WBGene00003528	nas-9	C37H5.9	0.0130865	-1.01153
WBGene00000266	bre-1	C53B4.7	0.000154773	-1.01128
WBGene00011495		T05F1.11	0.0176642	-1.01114
WBGene00022240	shl-1	Y73B6BL.19	0.0672599	-1.01081
WBGene00022816	fbn-1	ZK783.1	0.00050597	-1.01022
WBGene00022519		ZC123.4	0.0061709	-1.00881
WBGene00004033	pkc-2	E01H11.1	0.00014602	-1.00877
WBGene00012546		Y37D8A.4	0.0128203	-1.00876
[truncated: 14 more rows]

## Sheet: set2 DOWN Heat
wormbase_id	geane_name	sequence	padj	log2FoldChange
WBGene00010405	erfa-3	H19N07.1	7.67e-22	-5.30338
WBGene00008731		F13B12.3	5.66e-21	-5.23373
WBGene00003545	nas-27	T23F4.4	2.23e-31	-5.11722
WBGene00013379		Y62E10A.13	2.9e-15	-4.63354
WBGene00022378		Y94H6A.5	6.17e-14	-4.45955
WBGene00006791	unc-57	T04D1.3	4.24e-12	-4.21398
WBGene00003815	nars-1	F22D6.3	2.75e-12	-4.13516
WBGene00013986		ZK512.7	2.12e-76	-4.11475
WBGene00013530	ntl-11	Y73F8A.25	9.26e-11	-4.02504
WBGene00001394	fat-2	W02A2.1	3.1e-28	-3.9289
WBGene00018789		F54C1.1	1.25e-12	-3.68164
WBGene00015196		B0454.5	2.48e-13	-3.67701
WBGene00006310	sul-3	C54D2.4	4.11e-18	-3.48175
WBGene00015538	sams-3	C06E7.1	1.2e-07	-3.47266
WBGene00008346		C56A3.8	1.43e-07	-3.44359
WBGene00018448		F45D11.1	5.28e-09	-3.3996
WBGene00010630	ttll-15	K07C5.7	1.76e-19	-3.39929
WBGene00019961		R08E5.1	1.77e-09	-3.39608
WBGene00010793		LLC1.2	3.19e-07	-3.37204
WBGene00045275		F18E3.12	2.51e-21	-3.32487
WBGene00010468		K01D12.9	1.82e-19	-3.28029
WBGene00004445	rpl-31	W09C5.6	3.1e-29	-3.27537
WBGene00017567		F18E3.11	5.06e-22	-3.26146
WBGene00015544		C06E8.5	5.66e-21	-3.25442
WBGene00015172		B0410.3	1.89e-29	-3.24057
WBGene00017789		F25E5.8	8.87e-14	-3.22229
WBGene00017703		F22E5.1	1.21e-17	-3.21061
WBGene00009485		F36G9.3	9.85e-14	-3.13557
WBGene00015728		C13A10.1	1.22e-14	-3.08327
WBGene00012123		T28D6.3	5.76e-29	-3.05915
WBGene00004367	ric-8	Y69A2AR.2	9.29e-06	-3.03663
WBGene00004124	pqn-37	F40F4.8	1.24e-17	-3.02692
WBGene00012538		Y37A1B.5	6.78e-09	-3.00892
WBGene00001700	grd-11	K02E2.2	7.01e-06	-3.00715
WBGene00044121	gcp-2.3	C35C5.11	8.84e-06	-2.98889
WBGene00020924		W02B3.4	1.18e-06	-2.92758
WBGene00022381	ubxn-2	Y94H6A.9	2.29e-05	-2.92173
WBGene00019213		H20E11.1	6.33e-06	-2.90571
WBGene00007841		C31C9.7	1.68e-21	-2.89501
WBGene00004179	prg-2	C01G5.2	2.61e-78	-2.88014
WBGene00015087		B0252.1	2.59e-12	-2.87811
WBGene00022245	acp-6	Y73B6BL.24	9.18e-40	-2.86501
WBGene00009493	hrg-4	F36H1.5	5.93e-12	-2.85191
WBGene00018932	mrpl-2	F56B3.8	4.28e-05	-2.8433
WBGene00003572	ncx-7	C07A9.11	2.5e-18	-2.81878
WBGene00019466	tos-1	K07B1.6	1.81e-18	-2.81418
WBGene00015865		C16E9.1	5.09e-13	-2.81324
WBGene00016064	acd-1	C24G7.2	4.06e-09	-2.79384
WBGene00007823		C30H6.5	3.99e-15	-2.77341
WBGene00003520	nas-1	F45G2.1	9.37e-10	-2.77212
WBGene00020559	best-17	T19C3.1	1.35e-10	-2.7621
WBGene00010449		K01A11.1	6.12e-10	-2.72606
WBGene00044109		K02E11.10	2.06e-27	-2.71368
WBGene00045276		F18E3.13	4.23e-15	-2.71177
WBGene00195233		F31E9.11	6.21e-09	-2.71093
WBGene00007423		C08B6.2	3.12e-05	-2.70013
WBGene00017218	dct-5	F07F6.5	1.41e-16	-2.6996
WBGene00008233		C50F4.8	2.71e-28	-2.69742
WBGene00017093		E02C12.8	6.86e-07	-2.69272
WBGene00009047		F22B8.4	1.73e-07	-2.68212
WBGene00020567		T19D2.1	2.4e-26	-2.64074
WBGene00018375		F43C9.1	5.06e-09	-2.62648
WBGene00018278		F41C6.4	6.01e-05	-2.61462
WBGene00014838	cyp-13A9	T10B9.6	0.000191096	-2.60922
WBGene00011676	cyp-13A2	T10B9.7	4.84e-14	-2.6045
WBGene00012446	nhr-230	Y17D7A.1	1.84e-06	-2.60191
WBGene00002146	ipp-5	C09B8.1	2.17e-13	-2.59558
WBGene00003573	ncx-8	C13D9.7	8.22e-08	-2.57321
WBGene00019394		K04F10.1	1.33e-08	-2.56149
WBGene00015751		C14A11.6	1.95e-05	-2.55418
WBGene00009984		F53F1.6	4.02e-07	-2.55274
WBGene00000425	ced-11	ZK512.3	9.7e-08	-2.54617
WBGene00018262	cyp-33C3	F41B5.4	4.08e-08	-2.54079
WBGene00009902	drd-1	F49E12.9	4.92e-08	-2.52895
WBGene00000801	cars-2	Y23H5A.1	0.00042136	-2.51954
WBGene00020128		R193.2	6.69e-23	-2.51517
WBGene00014172	clpp-1	ZK970.2	0.00038742	-2.48298
WBGene00003958	pcp-3	F23B2.11	8.69e-21	-2.47655
WBGene00077537		Y47H10A.6	3.79e-07	-2.46872
WBGene00008692	scav-4	F11C1.3	3.45e-07	-2.468
WBGene00012428		Y11D7A.3	2.5e-30	-2.46238
WBGene00004911	snf-12	T25B6.7	7.49e-07	-2.45874
WBGene00009334		F32D8.12	1.03e-46	-2.45576
WBGene00044360		C33C12.11	0.000539881	-2.44556
WBGene00003086	lst-4	Y37A1B.2	4.15e-08	-2.43537
WBGene00008732		F13B12.4	9.99e-07	-2.43374
WBGene00077712	nipi-4	F40A3.5	3.41e-08	-2.43169
WBGene00021156		Y4C6B.2	5.15e-09	-2.42851
WBGene00000007	aat-6	T11F9.4	6.8e-17	-2.42593
WBGene00016664		C45E5.1	1.81e-16	-2.41094
WBGene00011699	cyp-34A2	T10H4.11	3.42e-06	-2.41063
WBGene00016907		C53H9.2	2.4e-14	-2.40981
WBGene00018540	btb-21	F47C10.2	1.04e-05	-2.39563
WBGene00009796		F46G10.1	1.43e-06	-2.39104
WBGene00017751		F23F12.3	2.7e-05	-2.38715
WBGene00007282	clec-223	C03E10.5	4.5e-12	-2.38026
WBGene00017772	clec-1	F25B4.9	6.05e-25	-2.37979
WBGene00002235	kqt-3	Y54G9A.3	1.68e-07	-2.37392
WBGene00010135		F55H12.4	2.62e-40	-2.36646
WBGene00007462		C08H9.1	0.000156935	-2.36273
WBGene00007677		C18D4.8	0.000300781	-2.34865
WBGene00003604	nhr-5	Y73F8A.21	3.79e-09	-2.34252
WBGene00011400		T03F6.4	1.17e-09	-2.3352
WBGene00195164		K12B6.11	8.19e-05	-2.33341
WBGene00008521		F02D8.4	1.06e-23	-2.32508
WBGene00219590	linc-72	F46C5.14	4.32e-05	-2.32335
WBGene00012184	mnr-1	W01F3.1	1e-17	-2.32097
WBGene00004179	prg-2	C01G5.2	4.22e-43	-2.31818
WBGene00003837	oat-1	T01B11.7	7.23e-13	-2.31657
WBGene00013895		ZC434.9	2.61e-24	-2.31429
WBGene00016282		C31B8.7	0.000273729	-2.31192
WBGene00013458		Y67A10A.9	1.03e-08	-2.30472
WBGene00007746		C26D10.6	4.38e-13	-2.29747
WBGene00016366	nhr-140	C33G8.9	5.24e-05	-2.29156
WBGene00044792		F59C6.14	6.17e-07	-2.28845
WBGene00045086		Y43B11AR.7	0.000984814	-2.28671
WBGene00001620	glt-1	C12D12.2	2.2e-31	-2.28137
WBGene00009902	drd-1	F49E12.9	2.44e-09	-2.28132
WBGene00007949		C35A5.5	0.00158749	-2.27927
WBGene00050957		C10A4.10	4.83e-06	-2.27833
WBGene00003718	nhr-128	F44C8.5	0.00175976	-2.27795
WBGene00016095		C25E10.5	6.14e-13	-2.27766
WBGene00009110		F25D1.5	8.27e-06	-2.27465
WBGene00003057	lon-3	ZK836.1	2.33e-22	-2.26906
WBGene00019117	nhr-144	F59E11.12	1.98e-09	-2.2627
WBGene00012202		W02B12.4	1.71e-08	-2.25851
WBGene00009408		F35C12.3	3.93e-07	-2.253
WBGene00195241		Y113G7B.27	0.00146823	-2.24462
WBGene00004443	rpl-29	B0513.3	0.00221775	-2.241
WBGene00008354	gcsh-1	D1025.2	2.17e-19	-2.23787
WBGene00001430	fkb-5	C50F2.6	1.24e-25	-2.23157
WBGene00017968	skpo-3	F32A5.2	1.5e-19	-2.23028
WBGene00017463		F14D12.1	2.44e-09	-2.21978
WBGene00014821		R10E8.7	4.23e-15	-2.21634
WBGene00003720	nhr-130	T01G6.8	8.58e-10	-2.21373
WBGene00003547	nas-29	F58A6.4	0.000469627	-2.20233
WBGene00003551	nas-33	K04E7.3	0.000235494	-2.19147
WBGene00020125		R173.3	0.000851163	-2.18423
WBGene00006464	bath-47	T07H3.1	0.000518473	-2.17727
WBGene00011891	del-6	T21C9.3	2.89e-34	-2.16555
WBGene00007509		C10C5.5	0.000318423	-2.16041
WBGene00012669		Y39B6A.7	0.00316468	-2.15927
WBGene00003540	nas-21	T11F9.5	0.000191279	-2.15834
WBGene00014669		C06G8.3	0.000231794	-2.15684
WBGene00000054	acr-15	F25G6.4	5.7e-05	-2.1525
WBGene00018039		F35D2.1	0.000549913	-2.15049
WBGene00013980	dos-1	ZK507.4	0.00016843	-2.14962
WBGene00011446		T04F8.8	2.94e-39	-2.14023
WBGene00015695	ugt-26	C10H11.6	1.46e-11	-2.1384
WBGene00015545		C06G1.1	1.2e-18	-2.13222
WBGene00020850	nhr-226	T27B7.3	6.94e-05	-2.12096
WBGene00003729	nhx-1	B0395.1	4.34e-06	-2.11965
WBGene00017497	irld-32	F15E11.11	9.56e-10	-2.11447
WBGene00019521	dmd-7	K08B12.2	3.95e-21	-2.1125
WBGene00016431		C35A11.4	8.42e-08	-2.10839
WBGene00012778		Y42A5A.3	0.000318423	-2.10609
WBGene00013716		Y106G6H.1	7.96e-14	-2.10591
WBGene00014666		C05D12.3	1.73e-13	-2.10572
WBGene00006686	twk-34	K06B4.12	4.43e-08	-2.10565
WBGene00019346		K02G10.5	2.15e-10	-2.09248
WBGene00011462	vap-2	T05A10.5	5.03e-09	-2.08609
WBGene00008906	oac-17	F17B5.2	0.00503069	-2.0843
WBGene00013007		Y48E1B.8	0.00012394	-2.08179
WBGene00003007	lin-18	C16B8.1	2.25e-10	-2.08117
WBGene00010411		H25K10.1	0.00226134	-2.07467
WBGene00018487		F46C8.8	5.99e-11	-2.06507
WBGene00018430	nhr-142	F44E7.8	2.37e-05	-2.06089
WBGene00010881		M05D6.9	5.35e-05	-2.05512
WBGene00019865		R04A9.6	0.000139092	-2.05065
WBGene00020583		T19D12.9	0.000762632	-2.04711
WBGene00008953		F19C6.4	2.99e-08	-2.04501
WBGene00016361	drd-10	C33G8.3	0.00245093	-2.03892
WBGene00013741		Y111B2A.21	0.000251729	-2.03757
WBGene00003655	nhr-65	Y17D7A.3	8.97e-09	-2.03747
WBGene00001518	gar-2	F47D12.1	6.88e-07	-2.03731
WBGene00023039		F41B5.11	0.00627711	-2.03391
WBGene00012545		Y37D8A.3	2.83e-08	-2.03197
WBGene00016368	nhr-163	C33G8.12	0.00312021	-2.0313
WBGene00017730		F22H10.6	7.6e-06	-2.02789
WBGene00003727	nhr-137	C56E10.4	6.61e-08	-2.02764
WBGene00022626		ZC513.1	1.89e-05	-2.02008
WBGene00022389	pde-6	Y95B8A.10	3.3e-22	-2.0158
WBGene00007507		C10C5.3	0.00603159	-2.01338
WBGene00004197	prx-12	F08B12.2	1.06e-06	-2.01288
WBGene00020693	lron-8	T22E7.1	1.15e-13	-2.01161
WBGene00017680		F21F8.6	0.00503069	-2.00968
WBGene00020283		T06A4.3	1.31e-15	-2.0094
WBGene00220182		Y55F3BL.5	0.00772148	-2.00157
WBGene00003690	nhr-100	C28D4.1	1.35e-10	-1.99749
WBGene00015897	nhr-156	C17E7.1	0.00102727	-1.9953
WBGene00016879	cnnm-1	C52D10.12	5.76e-15	-1.99525
WBGene00004234	ptr-20	Y53F4B.28	4.37e-12	-1.99214
WBGene00010467		K01D12.8	0.00754445	-1.9828
WBGene00007210	agmo-1	BE10.2	1.29e-12	-1.98079
WBGene00235352		ZK250.13	1.65e-06	-1.97959
WBGene00044556		F38G1.3	0.000183786	-1.97908
WBGene00001207	egl-43	R53.3	0.00524392	-1.9757
WBGene00012393		Y6B3B.9	0.00827675	-1.97564
WBGene00008793		F14D7.6	0.000217145	-1.9753
WBGene00011755		T13H5.1	2.93e-12	-1.9732
WBGene00016402		C34D4.10	4.92e-11	-1.97272
WBGene00008993		F21A3.3	8.32e-13	-1.96661
WBGene00022574		ZC239.16	0.000205381	-1.9656
WBGene00016094		C25E10.4	0.000147206	-1.96526
WBGene00015794		C15F1.1	3.39e-15	-1.963
WBGene00015965	ugt-48	C18C4.3	6.41e-10	-1.96119
WBGene00010385		H12D21.9	0.000822586	-1.95699
WBGene00007734		C25G4.7	0.00925808	-1.95202
WBGene00003691	nhr-101	H12C20.6	3.6e-05	-1.94976
WBGene00006418	tag-38	B0222.4	0.000712057	-1.94798
WBGene00021197		Y17G9A.4	0.00560413	-1.9467
WBGene00015783		C15B12.1	2.42e-05	-1.94659
WBGene00013415		Y64G10A.6	1.02e-08	-1.94382
WBGene00018435	btb-9	F45C12.4	4.72e-05	-1.93314
WBGene00016066	acd-2	C24G7.4	6.01e-05	-1.93243
WBGene00016544	math-18	C40A11.1	0.000215208	-1.93038
WBGene00012324	rhy-1	W07A12.7	1.07e-11	-1.92833
WBGene00023404	plr-1	Y47D3B.11	1.15e-07	-1.92771
WBGene00017417		F13B6.2	2.33e-08	-1.92668
WBGene00019345	tmem-135	K02G10.3	3.38e-09	-1.92637
WBGene00010646		K08C7.1	1.39e-07	-1.92625
WBGene00009958	madd-4	F53B6.2	7.09e-08	-1.92598
WBGene00011486		T05E12.3	5.76e-05	-1.92555
WBGene00016641		C44C1.1	1.87e-15	-1.92307
WBGene00017881	asp-13	F28A12.4	3.13e-19	-1.91772
WBGene00015085		B0244.10	1.61e-05	-1.91725
WBGene00022411		Y102A11A.1	0.0070062	-1.91555
WBGene00004218	ptr-3	C41D7.2	1.71e-08	-1.91376
WBGene00015440	arrd-20	C04E12.11	0.00533311	-1.91222
WBGene00018639	tbc-16	F49E10.1	0.000385688	-1.91049
WBGene00011718		T11G6.3	1.04e-09	-1.90831
WBGene00017948	mth-1	F31D5.5	1.63e-09	-1.90816
WBGene00015220		B0507.3	0.000750949	-1.90784
WBGene00019213		H20E11.1	1.55e-07	-1.9068
WBGene00006193	str-146	F58G4.6	0.00623149	-1.90617
WBGene00012536		Y37A1A.3	1.89e-06	-1.90169
WBGene00014053		ZK669.3	7.9e-12	-1.90115
WBGene00015709	cyp-33A1	C12D5.7	7.9e-11	-1.90061
WBGene00012610		Y38F1A.8	7.81e-07	-1.90012
WBGene00019932		R07C12.2	8.34e-18	-1.89988
WBGene00018451		F45D11.4	0.011886	-1.89796
WBGene00018449		F45D11.2	0.011886	-1.89796
WBGene00018450		F45D11.3	0.011886	-1.89796
WBGene00004719	sad-1	F15A2.6	2.41e-06	-1.89719
WBGene00020889		T28C12.2	0.000224743	-1.89683
WBGene00006681	twk-29	F46A9.3	0.0033748	-1.89391
WBGene00022627		ZC513.2	0.0011578	-1.88913
WBGene00007926		C34C12.7	1.2e-08	-1.87966
WBGene00013317		Y57G11C.22	0.0021814	-1.87789
WBGene00007424		C08B6.3	7.25e-07	-1.87629
WBGene00000541	cln-3.3	ZC190.1	0.000410847	-1.87595
WBGene00001250	elt-2	C33D3.1	9.99e-10	-1.87594
WBGene00015519	doxa-1	C06E1.3	0.00904698	-1.87569
WBGene00000438	ceh-14	F46C8.5	5.87e-05	-1.87443
WBGene00020554		T19A5.3	2.13e-14	-1.87275
WBGene00015370		C03A7.12	9.03e-05	-1.86974
WBGene00020015	nhr-210	R11G11.12	2.04e-06	-1.86921
WBGene00019756		M03E7.4	4.27e-05	-1.8651
WBGene00004358	rhr-1	F08F3.3	4.62e-16	-1.86429
WBGene00020606	nhr-284	T20C7.2	0.000564676	-1.844
WBGene00013497	hex-5	Y70D2A.2	3.11e-08	-1.84398
WBGene00010525		K03B8.8	1.16e-06	-1.84352
WBGene00016522	fbxa-38	C39B5.4	0.000582914	-1.84026
WBGene00020307		T07D3.4	2e-07	-1.83662
WBGene00045177		T21D12.14	0.000139578	-1.83494
WBGene00004237	ptr-23	ZK270.1	1.17e-24	-1.8303
WBGene00017578	drl-1	F18F11.5	4.41e-07	-1.82962
WBGene00003726	nhr-136	C13C4.3	6.7e-07	-1.82936
WBGene00020280		T06A1.5	7.83e-14	-1.829
WBGene00021797	plep-1	Y52E8A.4	0.00226	-1.82771
WBGene00006622	try-4	F31D4.6	0.0119411	-1.82751
WBGene00199088		Y39G10AR.30	0.0154306	-1.82416
WBGene00022270		Y73E7A.3	1.26e-06	-1.8212
WBGene00005374	srh-158	F20E11.13	0.00288784	-1.81864
WBGene00019489		K07E1.1	3.1e-12	-1.81847
WBGene00020075	math-35	R52.3	4.61e-07	-1.81574
WBGene00044361		K09F6.11	0.0100423	-1.81292
WBGene00018130		F36H12.17	0.00551406	-1.8121
WBGene00017959	ugt-42	F31F4.7	0.0162592	-1.81127
WBGene00021212		Y18H1A.8	0.00170318	-1.8083
WBGene00003698	nhr-108	F35E8.12	0.00633781	-1.80608
WBGene00001429	fkb-4	ZC455.10	3.01e-09	-1.80365
WBGene00017506		F16B4.4	4.4e-16	-1.80306
WBGene00004817	skr-11	F13A7.9	0.00443401	-1.8028
WBGene00006783	unc-47	T20G5.6	0.0091358	-1.80018
WBGene00000037	ace-3	Y48B6A.8	0.000745161	-1.79811
WBGene00016629		C44B7.7	3.26e-07	-1.79622
WBGene00011099	nhr-208	R07B7.15	0.0054695	-1.7952
WBGene00008548		F07A11.5	8.86e-10	-1.79435
WBGene00003878	pept-3	F56F4.5	1.1e-12	-1.79365
WBGene00044402		Y82E9BL.18	0.0156199	-1.79032
WBGene00017785		F25E5.4	2.53e-05	-1.7886
WBGene00006679	twk-26	C33D12.3	0.000112029	-1.78821
WBGene00013785	nep-23	Y116A8C.4	1.34e-11	-1.78811
WBGene00001681	gpc-1	K02A4.2	0.00661284	-1.78524
WBGene00003658	nhr-68	H12C20.3	2.32e-19	-1.78496
WBGene00001109	dsl-7	F15B9.9	0.000908341	-1.78153
WBGene00021994		Y59E9AL.4	2.08e-07	-1.78003
WBGene00006949	wrt-3	F38E11.7	0.00446211	-1.77588
WBGene00004000	pgp-6	T21E8.1	1.32e-05	-1.77125
WBGene00007520		C11E4.6	1.96e-08	-1.76566
WBGene00010803		M01B2.10	0.000174107	-1.76462
WBGene00008598	spin-3	F09A5.1	0.00481343	-1.75832
WBGene00022610		ZC416.6	4.8e-25	-1.75762
WBGene00021190		Y14H12A.1	6.89e-05	-1.75704
WBGene00007599		C15A11.7	0.00183836	-1.75655
WBGene00015439		C04E12.10	0.0237304	-1.75398
WBGene00007254		C01H6.4	1.2e-06	-1.75381
WBGene00006635	tsp-9	C25G6.2	7.42e-08	-1.75339
WBGene00014300		D2023.1	0.00585894	-1.75181
WBGene00019764		M03F8.5	0.0170097	-1.7516
WBGene00003705	nhr-115	T27B7.4	0.000539583	-1.75018
WBGene00009158		F26E4.3	1.05e-12	-1.74918
WBGene00021521	nhr-287	Y41D4B.20	0.0227002	-1.74844
WBGene00018708	oac-32	F52F10.4	0.00950045	-1.74644
WBGene00013207		Y54G9A.4	0.000361466	-1.74419
WBGene00015043	cyp-34A8	B0213.14	4.26e-09	-1.74347
WBGene00007041	tag-180	T24F1.6	4.67e-06	-1.74054
WBGene00019763	galt-1	M03F8.4	0.00427253	-1.74024
WBGene00008110		C46C2.2	2.79e-17	-1.73991
WBGene00008258	mans-2	C52E4.5	1.54e-12	-1.73759
WBGene00010454		K01B6.3	0.00142757	-1.73532
WBGene00002140	inx-18	C18H7.2	0.000111455	-1.73363
WBGene00220050		R144.18	3.74e-07	-1.73288
WBGene00009104		F25C8.1	0.0251235	-1.72567
WBGene00007341		C05D12.4	0.00243293	-1.72047
WBGene00014576		Y43F11A.6	4.57e-08	-1.71823
WBGene00021146	lgc-45	W10G11.16	1.46e-07	-1.71348
WBGene00008214	gem-1	C49F8.2	5.75e-08	-1.70947
WBGene00012948	dhhc-2	Y47H9C.2	2.29e-06	-1.7078
WBGene00008714		F11F1.1	0.000419177	-1.70734
WBGene00015538	sams-3	C06E7.1	5.43e-05	-1.7037
WBGene00000083	adt-2	F08C6.1	1.73e-16	-1.70359
WBGene00000008	aat-7	F54D12.3	0.0237341	-1.70332
WBGene00022179		Y71H2AM.14	0.0258454	-1.70218
WBGene00003728	nhr-138	C28D4.9	1.75e-08	-1.70118
WBGene00014206	nit-1	ZK1058.6	0.000125184	-1.69796
WBGene00000136	amt-4	C05E11.5	4.3e-06	-1.69568
WBGene00003704	nhr-114	Y45G5AM.1	1.87e-10	-1.68937
WBGene00004152	pqn-70	T19B10.4	1e-10	-1.68923
WBGene00017512	nhr-179	F16B4.11	0.000983123	-1.6855
WBGene00015197		B0454.6	3.59e-07	-1.68352
WBGene00007455	ugt-22	C08F11.8	1.03e-08	-1.68225
WBGene00008277	mltn-12	C53B4.8	7.52e-05	-1.68146
WBGene00007223		C01F6.9	0.0282218	-1.67966
WBGene00007340		C05D12.2	0.000360398	-1.67859
WBGene00012941		Y47D3B.4	0.0150067	-1.67594
WBGene00021869	vrp-1	Y54G2A.3	7.2e-10	-1.67447
WBGene00043066	acr-25	Y73B6BL.42	0.00401979	-1.67343
WBGene00008567		F08A8.4	8.15e-10	-1.6734
WBGene00007220		C01B9.1	6.98e-06	-1.67204
WBGene00019183	npr-30	H10E21.2	0.0070574	-1.67116
WBGene00003709	nhr-119	K12H6.1	1.4e-06	-1.66962
WBGene00013562		Y75B8A.32	0.000883726	-1.66895
WBGene00019060		F58F9.7	3.24e-10	-1.66884
WBGene00018837		F54G2.1	4.91e-09	-1.66856
WBGene00016517	nhr-260	C38C3.9	0.0341137	-1.66543
WBGene00018174		F38B6.4	6.21e-07	-1.66465
WBGene00018573	oac-30	F47F6.3	0.00132129	-1.66452
WBGene00017507		F16B4.5	0.00379429	-1.66128
WBGene00016164		C27D9.2	0.0149901	-1.66118
WBGene00011556	vglu-3	T07A5.3	2.51e-06	-1.66104
WBGene00021531		Y42G9A.1	7.52e-05	-1.66029
WBGene00017077		D2096.10	5.2e-07	-1.66024
WBGene00017565	ddo-2	F18E3.7	5.52e-16	-1.65469
WBGene00015434		C04E12.4	1.37e-06	-1.65325
WBGene00006599	tpa-1	B0545.1	5.89e-14	-1.65273
WBGene00020356		T08B6.9	6.27e-09	-1.64955
WBGene00002040	hum-7	F56A6.2	2.68e-11	-1.64877
WBGene00021379		Y37E11B.7	9.14e-05	-1.64665
WBGene00013639		Y105C5A.15	7.09e-07	-1.64528
WBGene00045013		F08A7.1	0.00119061	-1.64467
WBGene00022679		ZK180.5	1.51e-10	-1.64453
WBGene00012811		Y43F8A.5	0.00425487	-1.64368
WBGene00012369		W09G3.6	0.000408983	-1.64144
WBGene00020674		T22B7.7	0.0241386	-1.64055
WBGene00011217		R10E11.5	0.000199614	-1.6405
WBGene00011454	lron-14	T05A1.3	0.000929107	-1.63935
WBGene00020943		W02D7.8	0.0355521	-1.63923
WBGene00018779		F53H8.3	0.000109899	-1.63791
WBGene00010859		M04C9.4	0.000178349	-1.63622
WBGene00015465		C05C8.8	0.00897541	-1.63587
WBGene00015336		C02D5.2	0.00112215	-1.63409
WBGene00022073		Y67D8C.9	2.53e-05	-1.6328
WBGene00009582		F40F9.5	6.41e-11	-1.63189
WBGene00196871		K11C4.8	0.00889665	-1.63007
WBGene00015435		C04E12.5	0.0378468	-1.62866
WBGene00017498	pud-4	F15E11.12	0.00124806	-1.6264
WBGene00020359	math-40	T08E11.3	0.000223277	-1.62619
WBGene00012224		W03G11.2	0.000369508	-1.62548
WBGene00013461		Y67H2A.2	0.0402836	-1.62
WBGene00005602	srj-14	C03G6.3	0.000180204	-1.61951
WBGene00013101		Y51H4A.5	0.031793	-1.61814
WBGene00021236	pud-1.2	Y19D10B.7	5.59e-23	-1.61758
WBGene00008309	nhr-170	C54E10.5	0.00243882	-1.61726
WBGene00001631	gly-6	H38K22.5	1.37e-15	-1.61599
WBGene00007252	mlt-2	C01H6.2	0.000867725	-1.61201
WBGene00001541	gcy-15	ZC239.7	0.000559019	-1.60977
WBGene00044035		F27E5.7	0.000190514	-1.60934
WBGene00011147		R08D7.7	0.000111455	-1.60914
WBGene00011725	lips-5	T12A7.4	0.00157943	-1.60668
WBGene00004154	pqn-72	W01B11.5	1.81e-07	-1.60628
WBGene00001592	glc-2	F25F8.2	7.05e-06	-1.60491
WBGene00015402		C03G6.17	0.00223591	-1.6034
WBGene00019519		K08B5.2	0.000173676	-1.60092
WBGene00018282		F41D9.2	3.38e-09	-1.6006
WBGene00000083	adt-2	F08C6.1	0.00110807	-1.60019
WBGene00008303		C54D10.9	0.0280436	-1.59997
WBGene00014864		Y18D10A.22	0.0199298	-1.59833
WBGene00007104		B0024.15	0.0439647	-1.59832
WBGene00012162	sek-6	VZC374L.1	0.00680198	-1.5954
WBGene00017093		E02C12.8	0.0436673	-1.59467
WBGene00016786	cyp-35A4	C49G7.8	0.0453979	-1.59133
WBGene00012869		Y45F10A.7	8.67e-07	-1.59086
WBGene00019480		K07C11.8	2.17e-05	-1.59019
WBGene00018946		F56C3.9	0.0207495	-1.58855
WBGene00012532	crp-1	Y32F6B.3	5.71e-05	-1.58618
WBGene00010001		F53F8.4	1.49e-09	-1.58573
WBGene00017382		F11D5.5	0.0450059	-1.58555
WBGene00044774		F16B3.3	0.00522613	-1.58371
WBGene00008089		C44C10.9	8.45e-14	-1.58343
WBGene00003006	lin-17	Y71F9B.5	0.00148372	-1.58295
WBGene00002055	ifc-1	F37B4.2	1.91e-08	-1.5827
WBGene00017013	ensh-1	D1009.3	0.0180415	-1.58055
WBGene00003715	nhr-125	R02D1.1	0.0231153	-1.58011
WBGene00007388	folt-1	C06H2.4	0.00130323	-1.57865
WBGene00000367	cca-1	C54D2.5	1.15e-09	-1.57834
WBGene00017048		D2021.4	0.000202446	-1.57806
WBGene00000441	ceh-18	ZC64.3	6.4e-11	-1.57439
WBGene00000478	cfz-2	F27E11.3	0.0114143	-1.5742
WBGene00010422		H32K16.2	0.0113305	-1.57399
WBGene00020720		T23B12.5	0.0323104	-1.57359
WBGene00044922		Y43C5A.7	0.00179714	-1.57356
WBGene00044920		F20G2.7	0.00478638	-1.57295
WBGene00009532	ccch-1	F38B7.1	5.03e-15	-1.57245
WBGene00077559		R05D7.7	0.0028691	-1.57242
WBGene00022675	gbb-2	ZK180.1	4.3e-07	-1.57242
WBGene00219546		F41E7.20	0.024265	-1.57183
WBGene00001506	fut-2	EGAP9.2	0.00804828	-1.57168
WBGene00199134		R09F10.17	0.0143296	-1.56846
WBGene00008435	glna-2	DH11.1	4.49e-08	-1.56727
WBGene00016367	nhr-162	C33G8.10	0.00901487	-1.56706
WBGene00003645	nhr-55	T01G6.7	9.83e-05	-1.5666
WBGene00004226	ptr-12	K07A3.2	0.00286477	-1.56491
WBGene00010355	clec-229	H02K04.1	0.00414084	-1.56375
WBGene00006747	unc-7	R07D5.1	0.00185107	-1.561
WBGene00016338	srb-14	C33C12.6	0.0510959	-1.56029
WBGene00016063	delm-2	C24G7.1	0.0419369	-1.55999
WBGene00021374		Y37E11B.1	0.0192911	-1.55973
WBGene00011307	mpst-7	R186.6	0.00829433	-1.55729
WBGene00018985		F56F10.2	0.00104912	-1.55546
WBGene00019444	frpr-11	K06C4.8	0.00637091	-1.55432
WBGene00007508		C10C5.4	3.99e-05	-1.55348
WBGene00001135	eat-4	ZK512.6	0.000857398	-1.55312
WBGene00015767	hex-2	C14C11.3	1.34e-10	-1.5523
WBGene00016713		C46E10.9	0.020119	-1.55066
WBGene00018281	tbc-18	F41D9.1	0.0014175	-1.54996
WBGene00001559	gei-1	F45H7.2	3.79e-11	-1.54994
WBGene00021147		W10G11.17	2.33e-05	-1.54844
WBGene00017580	lgc-4	F18G5.4	0.00218112	-1.54708
WBGene00000501	cho-1	C48D1.3	0.00488905	-1.54471
WBGene00015430		C04E7.3	0.00458214	-1.54462
WBGene00219423		C23H5.15	0.0233477	-1.54286
WBGene00021407		Y38C1AB.5	0.0129956	-1.53994
WBGene00021403		Y38C1AB.1	0.0129956	-1.53994
WBGene00000553	cmk-1	K07A9.2	0.00134025	-1.53944
WBGene00004902	snf-3	T13B5.1	4.42e-10	-1.53898
WBGene00020540		T17A3.2	0.00521423	-1.53588
WBGene00021435		Y39A3A.4	0.0558863	-1.53138
WBGene00021418		Y38F2AL.6	0.000325612	-1.53128
WBGene00012717		Y39E4B.6	1.36e-06	-1.53102
WBGene00194769		Y32B12C.5	2.43e-05	-1.53077
WBGene00013652	sams-2	Y105C5B.12	0.0483145	-1.52947
WBGene00004424	rpl-12	JC8.3	5.89e-14	-1.52918
WBGene00014186	nhr-244	ZK1025.6	0.0310429	-1.52881
WBGene00045458		F17B5.8	0.0349149	-1.52853
WBGene00003629	nhr-38	K01H12.3	0.0579697	-1.52681
WBGene00007482		C09F12.2	0.00201563	-1.52642
WBGene00022246	acp-7	Y73B6BL.25	7.27e-06	-1.52545
WBGene00050884		Y69H2.15	0.0102387	-1.52485
WBGene00022076	daao-1	Y69A2AR.5	7.4e-07	-1.52421
WBGene00003528	nas-9	C37H5.9	4.95e-08	-1.52304
WBGene00002116	ins-33	W09C5.4	0.0124011	-1.52296
WBGene00017151		EGAP9.3	0.00977266	-1.5219
WBGene00000988	dhs-25	F09E10.3	9.9e-09	-1.52161
WBGene00022680		ZK180.6	1.81e-11	-1.52075
WBGene00021565		Y45G12C.1	1.77e-05	-1.52057
WBGene00003721	nhr-131	T01G6.2	0.000131734	-1.51968
WBGene00007870		C32H11.7	0.00673342	-1.51816
WBGene00006696	twk-46	Y39B6A.19	0.00131972	-1.5178
WBGene00013540		Y75B8A.3	3.68e-07	-1.51772
WBGene00194812		F19B2.12	0.000958446	-1.51726
WBGene00003877	pept-1	K04E7.2	6.75e-13	-1.51666
WBGene00013457	paqr-3	Y67A10A.8	0.000268375	-1.51511
WBGene00003862	old-1	C08H9.5	0.0356201	-1.51396
WBGene00003400	dapk-1	K12C11.4	5.97e-12	-1.51352
WBGene00003648	nhr-58	R11G11.2	0.00147931	-1.51317
WBGene00015225		B0507.8	0.0532732	-1.5126
WBGene00015963		C18B10.6	0.0594256	-1.51259
WBGene00016712		C46E10.8	0.0294194	-1.51159
WBGene00013257		Y57A10A.14	0.000524787	-1.50941
WBGene00004890	smp-2	D1037.2	2.18e-06	-1.50891
WBGene00015718		C13A2.1	0.0604177	-1.50884
WBGene00018403		F44A2.3	4.5e-05	-1.50859
WBGene00021897	ser-6	Y54G2A.35	0.0425874	-1.50776
WBGene00002999	lin-10	C09H6.2	3.59e-12	-1.50756
WBGene00006365	syg-1	K02E10.8	0.000208554	-1.50718
WBGene00007605	asp-10	C15C8.3	2.9e-14	-1.50612
WBGene00018569		F47F2.1	2.86e-06	-1.5053
WBGene00007202		B0564.2	0.0517905	-1.50274
WBGene00016951		C55C3.1	0.000740431	-1.50163
WBGene00007546	nhr-153	C13C4.1	0.00444984	-1.50161
WBGene00011404		T03F7.7	6.89e-06	-1.50119
WBGene00008221	nhr-168	C50B6.8	0.0178942	-1.5008
WBGene00009614		F41D3.9	0.0397023	-1.50068
WBGene00005643	srp-2	C05E4.1	0.000288585	-1.50065
WBGene00003687	nhr-97	H27C11.1	4.17e-10	-1.49967
WBGene00023069	rncs-1	F55A4.9	0.000277663	-1.49754
WBGene00022313		Y77E11A.12	0.000135128	-1.49745
WBGene00016067		C24H10.1	0.00485263	-1.49633
WBGene00010684		K08F9.1	0.050108	-1.49615
WBGene00006895	ver-2	T17A3.8	0.00771874	-1.49542
WBGene00017786		F25E5.5	3.16e-06	-1.49489
WBGene00017565	ddo-2	F18E3.7	0.00737584	-1.49474
WBGene00003552	nas-36	C26C6.3	1.15e-06	-1.49325
WBGene00018921	sago-2	F56A6.1	0.00018862	-1.4931
WBGene00011167	chil-23	R09D1.11	0.0545976	-1.49271
WBGene00014857		W08D2.9	0.0323558	-1.49242
WBGene00016147	cyp-32A1	C26F1.2	0.000103485	-1.49154
WBGene00013321		Y57G11C.31	5.97e-06	-1.49009
WBGene00018500		F46F5.9	0.000328515	-1.48998
WBGene00015449	ugt-63	C04F5.7	9.13e-05	-1.48926
WBGene00011671	cyp-13A4	T10B9.1	0.0273726	-1.48887
WBGene00015100		B0280.2	0.00339236	-1.48654
WBGene00007840		C31C9.6	0.00055738	-1.48618
WBGene00010214		F57G8.5	0.0127766	-1.48579
WBGene00003624	nhr-28	C11G6.4	4.3e-06	-1.4848
WBGene00017658		F21C10.9	2.46e-12	-1.48405
WBGene00010904	ugt-62	M88.1	1.75e-16	-1.48271
WBGene00001080	dpy-21	Y59A8B.1	0.00379844	-1.48183
WBGene00077669		Y38H6A.5	0.0623519	-1.47829
WBGene00045507		F10A3.17	5.52e-10	-1.47802
WBGene00004369	rig-1	K09E2.4	1.12e-05	-1.47709
WBGene00022771		ZK616.1	0.0660654	-1.47696
WBGene00010335		F59F3.6	0.0292553	-1.47336
WBGene00001053	dop-2	K09G1.4	0.00103887	-1.47304
WBGene00004921	snt-1	F31E8.2	0.000133357	-1.47025
WBGene00006970	zag-1	F28F9.1	0.00606415	-1.46884
WBGene00000253	bli-3	F56C11.1	7.74e-13	-1.46825
WBGene00010215	nhr-193	F57G8.6	0.00732311	-1.46758
WBGene00007343		C05E7.1	9.39e-09	-1.46753
WBGene00017398	slc-17.6	F12B6.2	0.000136638	-1.46644
WBGene00008727		F13A7.12	0.0114143	-1.46542
WBGene00009560	psa-3	F39D8.2	0.0344102	-1.46444
WBGene00002178	jnk-1	B0478.1	0.0019127	-1.46439
WBGene00044508	nsy-7	C18F3.4	7.45e-05	-1.46368
WBGene00011397		T03E6.8	5.27e-05	-1.46358
WBGene00007962		C35D6.5	0.0597733	-1.46339
WBGene00017957		F31F4.1	0.000186722	-1.46152
WBGene00003015	lin-29	W03C9.4	4.74e-05	-1.46138
WBGene00011443	cutl-11	T04F8.4	0.0544651	-1.46047
WBGene00001251	elt-3	K02B9.4	8.37e-09	-1.45834
WBGene00015407		C03H5.5	3.48e-06	-1.45511
WBGene00019317		K02E10.1	0.000287267	-1.45405
WBGene00013946		ZK228.3	3.17e-05	-1.45392
WBGene00022338		Y82E9BR.5	0.0122669	-1.4531
WBGene00019774		M04G7.3	0.0051121	-1.45213
WBGene00022608	madf-9	ZC416.1	0.000347798	-1.45118
WBGene00012853		Y44A6D.2	1.36e-06	-1.45089
WBGene00015279		C01B10.4	0.0021193	-1.44907
WBGene00007397		C07A4.2	0.0391873	-1.4445
WBGene00009194		F27E5.5	0.0669379	-1.44197
WBGene00021008		W03F11.5	0.0306817	-1.43981
WBGene00020379		T09B4.5	0.0743757	-1.43888
WBGene00194746		Y82E9BR.25	0.0451277	-1.43713
WBGene00023492		T24D3.2	0.0237344	-1.43666
WBGene00014134		ZK896.3	0.00568382	-1.43635
WBGene00015527		C06E2.1	0.00232721	-1.4347
WBGene00220027		M01D7.11	0.0340729	-1.43442
WBGene00007877	nfki-1	C33A11.1	1.75e-06	-1.43417
WBGene00019204		H14N18.4	9.97e-10	-1.43344
WBGene00004771	sem-2	C32E12.5	3.78e-09	-1.4333
WBGene00020501		T14B4.5	0.0133878	-1.43231
WBGene00008227		C50B8.5	0.0183809	-1.43207
WBGene00017323	mps-4	F09G8.9	0.0811616	-1.43126
WBGene00003999	pgp-5	C05A9.1	0.000911599	-1.43051
WBGene00044400		Y55B1BR.5	0.0310888	-1.43034
WBGene00017962	fbxa-72	F31F4.15	3.71e-06	-1.42993
WBGene00045050		ZC15.10	0.0817414	-1.42878
WBGene00020219		T05A7.1	8.25e-08	-1.42804
WBGene00006646	tsp-20	B0198.1	0.00142084	-1.42605
WBGene00021540		Y42H9AR.5	0.017159	-1.42598
WBGene00019516	ugt-20	K08B4.4	0.0154306	-1.42445
WBGene00007562		C14A4.12	6.57e-05	-1.42437
WBGene00019691		K12H6.12	0.0115026	-1.42419
WBGene00044330	alr-1	R08B4.2	0.0040468	-1.42345
WBGene00010592		K06A4.2	0.0831497	-1.42342
WBGene00008362	cfim-2	D1046.1	0.030087	-1.42244
WBGene00018871		F55C12.4	0.00508611	-1.42212
WBGene00001240	elo-2	F11E6.5	1.67e-15	-1.42197
WBGene00015431		C04E7.4	0.000520446	-1.4217
WBGene00017418		F13B6.3	2.49e-05	-1.4211
WBGene00007916		C34C6.3	0.00509902	-1.42106
WBGene00009488	oac-20	F36G9.12	0.00184891	-1.42049
WBGene00017513		F16F9.1	0.000667568	-1.42025
WBGene00011235	suro-1	R11A5.7	6.73e-12	-1.41855
WBGene00010188		F57B1.5	0.00598589	-1.41839
WBGene00008652		F10D11.6	3e-12	-1.41692
WBGene00019728		M02D8.2	0.00725101	-1.41647
WBGene00017964		F31F7.1	0.000163704	-1.41639
WBGene00003647	nhr-57	T05B4.2	0.000787351	-1.41569
WBGene00011719		T11G6.4	4.58e-08	-1.41406
WBGene00021080		W08A12.3	0.0344194	-1.41369
WBGene00015079		B0244.4	0.0804004	-1.41339
WBGene00003722	nhr-132	R11G11.1	0.00177378	-1.41261
WBGene00019654		K11G9.3	0.000956182	-1.41101
WBGene00020726		T23C6.4	0.0059414	-1.41073
WBGene00012226		W03G11.4	1.72e-06	-1.41001
WBGene00016364	nhr-161	C33G8.7	0.026374	-1.40998
WBGene00015080		B0244.5	0.0431015	-1.40919
WBGene00000047	acr-8	ZC504.2	0.00560986	-1.40653
WBGene00006757	unc-18	F27D9.1	7.92e-14	-1.40641
WBGene00018566		F47E1.2	0.0026441	-1.40382
WBGene00022017		Y61A9LA.5	0.0195439	-1.40381
WBGene00014669		C06G8.3	4.84e-08	-1.40371
WBGene00019588		K09F6.5	0.0506048	-1.40313
WBGene00018939	fbxa-190	F56C3.2	0.051494	-1.40217
WBGene00012058		T26F2.2	0.081738	-1.39728
WBGene00003689	nhr-99	M02H5.1	0.0150236	-1.39671
WBGene00021919	cutl-25	Y55D5A.6	0.0910327	-1.39664
WBGene00020258		T05E7.1	0.00114344	-1.39643
WBGene00016585	oac-59	C42C1.7	0.000303035	-1.39194
WBGene00022412		Y102A11A.2	0.00115848	-1.39159
WBGene00007531		C11H1.7	0.0844412	-1.39156
WBGene00016921		C54F6.3	0.0258404	-1.39139
WBGene00008998	ncs-4	F21A10.1	0.0174362	-1.39121
WBGene00001055	dpf-2	C27C12.7	1.15e-07	-1.38863
WBGene00044224		F17C8.8	0.0308142	-1.38859
WBGene00015081		B0244.6	0.0340729	-1.38809
WBGene00004230	ptr-16	T21H3.2	0.000227573	-1.38677
WBGene00004347	rgs-4	Y38E10A.21	0.000704401	-1.38468
WBGene00008484		E04D5.5	0.0103155	-1.38418
WBGene00010867	tag-260	M04G12.1	2.42e-07	-1.38296
WBGene00000700	col-126	F54D1.2	0.0287866	-1.38141
WBGene00000701	col-127	F54D1.3	0.0287866	-1.38141
WBGene00008038		C40H1.2	0.0502359	-1.37955
WBGene00016975	nhr-173	C56E10.1	0.00544806	-1.37784
WBGene00019977	fpn-1.2	R09B5.4	0.0215447	-1.37773
WBGene00017557	nep-11	F18A12.8	0.000531521	-1.37506
WBGene00008500		F01D5.10	0.00112887	-1.37413
WBGene00007799	nrx-1	C29A12.4	5.51e-05	-1.37294
WBGene00007904		C33G3.4	0.000192271	-1.37223
WBGene00017010		D1007.15	5.94e-06	-1.37175
WBGene00012418		Y7A9C.1	0.00275245	-1.3715
WBGene00009787		F46F2.3	9.36e-06	-1.36942
WBGene00022767		ZK563.2	0.0354818	-1.36876
WBGene00012883		Y45F10D.2	0.0528561	-1.36828
WBGene00011227		R11.2	6.88e-05	-1.36682
WBGene00013996		ZK550.2	7.56e-06	-1.36679
WBGene00008350		CE7X_3.2	0.0657065	-1.36609
WBGene00011090		R07B7.6	0.00197366	-1.36602
WBGene00086557		K07A12.8	0.0529705	-1.36506
WBGene00015768		C14C11.4	0.00426198	-1.36395
WBGene00016570	gnrr-4	C41G11.4	0.0211229	-1.36391
WBGene00006671	twk-17	C44E12.3	0.00120632	-1.3638
WBGene00017792		F25E5.16	0.0434819	-1.36272
WBGene00022128		Y71F9B.6	0.00595783	-1.36239
WBGene00021859	fbxa-39	Y54F10BM.4	0.0543207	-1.36205
WBGene00017783		F25E5.2	0.0243242	-1.36203
WBGene00019116	nhr-143	F59E11.11	0.0017131	-1.36122
WBGene00011888	cutl-15	T21B10.6	1.38e-06	-1.36009
WBGene00021780	scl-17	Y51H7C.2	0.0560516	-1.35681
WBGene00010998		R03G8.3	0.00230136	-1.35582
WBGene00007474		C08H9.15	0.00028956	-1.35546
WBGene00009840	fbxa-189	F47H4.9	0.0180409	-1.35455
WBGene00001487	frk-1	T04B2.2	0.0169199	-1.35239
WBGene00022584		ZC266.1	0.00845874	-1.35238
WBGene00003625	nhr-31	C26B2.3	9.95e-08	-1.35163
WBGene00010774		K11E4.2	0.0167446	-1.34756
WBGene00015371		C03A7.13	0.0396508	-1.34675
WBGene00016884		C52E2.5	0.080508	-1.34654
WBGene00220085		T23D8.11	0.085578	-1.34546
WBGene00007521		C11E4.7	0.0500265	-1.34529
WBGene00003876	pept-2	C06G8.2	9.34e-08	-1.34386
WBGene00001594	glc-4	C27H5.8	0.00578423	-1.34161
WBGene00006897	ver-4	F59F3.5	0.0234429	-1.34079
WBGene00043985		C44C10.11	0.000288405	-1.34043
WBGene00013715		Y106G6G.6	0.0888371	-1.34024
WBGene00022096		Y69A2AR.25	0.0821229	-1.33813
WBGene00007851	clec-245	C31G12.2	0.064782	-1.33792
WBGene00012686		Y39B6A.27	0.0762061	-1.33522
WBGene00019963		R08E5.3	7.04e-13	-1.33479
WBGene00014106		ZK856.5	0.00380352	-1.33341
WBGene00000238	bar-1	C54D1.6	0.00015184	-1.33332
WBGene00001248	elp-1	F38A6.2	0.000178754	-1.33248
WBGene00020920	set-20	W01C8.4	0.00130123	-1.33037
WBGene00011112		R07E5.4	1.64e-07	-1.32831
WBGene00018560		F47D12.3	0.0632636	-1.32768
WBGene00197171		F56D12.10	1.99e-07	-1.3258
WBGene00007583		C14B4.2	5.95e-08	-1.32555
WBGene00019666	sago-1	K12B6.1	4.53e-10	-1.32358
WBGene00022870		ZK1240.5	0.0746515	-1.32354
WBGene00019969	fpn-1.3	R08F11.6	0.0911195	-1.32272
WBGene00015096		B0261.8	0.000168739	-1.32239
WBGene00010356		H03A11.1	8.68e-09	-1.32229
WBGene00008547		F07A11.4	1.53e-09	-1.32124
WBGene00017569		F18E9.3	0.000486624	-1.32047
WBGene00014613		Y111B2A.25	6.53e-07	-1.32021
WBGene00045488		F57B1.9	0.00806859	-1.3196
WBGene00001244	elo-6	F41H10.8	3.16e-12	-1.319
WBGene00009389		F35B12.10	2.49e-05	-1.31802
WBGene00006454	aex-4	T14G12.2	0.0180047	-1.31722
WBGene00009656		F43G6.3	1.9e-07	-1.31615
WBGene00000232	avr-14	B0207.12	0.00108747	-1.31352
WBGene00001693	grd-4	T01B10.1	0.056045	-1.31311
WBGene00021152	mgl-3	Y4C6A.2	0.0565954	-1.3131
WBGene00019841		R02F11.3	6.47e-05	-1.31277
WBGene00003571	ncx-6	C07A9.4	0.035731	-1.3127
WBGene00012387		Y6B3B.1	0.0139998	-1.31256
WBGene00008560	pho-13	F07H5.9	3.28e-06	-1.31179
WBGene00014077		ZK792.4	0.000367869	-1.30985
WBGene00020329	bath-26	T07H3.6	0.0702711	-1.30946
WBGene00020811		T25G12.3	0.00055738	-1.30914
WBGene00001182	egl-13	T22B7.1	3.66e-05	-1.30899
WBGene00008123	ent-4	C47A4.2	0.000625362	-1.30813
WBGene00010256	hrg-3	F58E6.7	0.0348816	-1.30743
WBGene00018622	nhr-190	F48G7.11	0.0207761	-1.30585
WBGene00020182	ugt-53	T03D3.1	0.0019873	-1.30583
WBGene00004138	pqn-53	R07B7.3	1.21e-07	-1.30561
WBGene00015704	tiam-1	C11D9.1	0.000579093	-1.30398
WBGene00013860		ZC247.2	7.15e-06	-1.30285
WBGene00021158		Y4C6B.4	0.0112177	-1.30231
WBGene00020424		T10H9.1	0.0966819	-1.30216
WBGene00219648	linc-67	C10A4.14	0.0967688	-1.30178
WBGene00017430	bcl-11	F13H6.1	2.32e-09	-1.30125
WBGene00016717	math-22	C46F9.1	0.0170075	-1.29911
WBGene00010772		K11D9.3	2.86e-07	-1.29802
WBGene00011796		T16G1.2	0.00519033	-1.29782
WBGene00013292		Y57G11A.4	2.87e-06	-1.29772
WBGene00019408		K05F1.6	6.8e-06	-1.2964
WBGene00007473	chil-8	C08H9.14	0.0788532	-1.29636
WBGene00012758		Y41C4A.12	0.00642857	-1.29586
WBGene00017944		F31D5.1	0.022875	-1.29478
WBGene00011424	dhs-31	T04B2.6	0.0945956	-1.29439
WBGene00014848		VM106R.1	0.00248452	-1.29264
WBGene00019428	dgk-5	K06A1.6	0.000116427	-1.29208
WBGene00006975	zfp-1	F54F2.2	0.0178923	-1.29181
WBGene00011433	pde-1	T04D3.3	0.00232736	-1.28697
WBGene00021651	miro-3	Y47G6A.27	0.0163001	-1.28556
WBGene00009190		F27D4.6	1.16e-06	-1.28499
WBGene00006950	wrt-4	ZK678.5	2.44e-06	-1.28461
WBGene00019156		H04M03.12	0.0447261	-1.2845
WBGene00043980		F11D5.7	0.0473883	-1.28345
WBGene00017464	sulp-2	F14D12.5	0.000446059	-1.2831
WBGene00013379		Y62E10A.13	5.6e-06	-1.28198
WBGene00007728		C25F9.9	0.0366665	-1.27998
WBGene00007214		C01A2.2	0.00694805	-1.27813
WBGene00023520	oig-5	Y57G11C.50	0.0913872	-1.27808
WBGene00008273		C53B4.3	3.59e-07	-1.27756
WBGene00015110		B0281.3	0.00256347	-1.27684
WBGene00044636		B0393.9	0.000699282	-1.27684
WBGene00010365		H04D03.4	0.0658585	-1.2766
WBGene00008485	ugt-43	F01D4.1	0.0983393	-1.27648
WBGene00007228	acs-7	C01G6.7	0.000988134	-1.27626
WBGene00018358		F42G8.7	0.00519723	-1.27346
WBGene00044221		F41G3.18	0.0305103	-1.27247
WBGene00007384	swt-3	C06G8.1	1.43e-06	-1.27216
WBGene00001637	gly-12	F48E3.1	3.33e-05	-1.27149
WBGene00021948	kvs-5	Y55F3C.3	1.89e-05	-1.27112
WBGene00010597		K06A4.7	7.25e-07	-1.26953
WBGene00044452		Y102E9.5	0.00791763	-1.26882
WBGene00011839		T19C4.5	0.0143296	-1.26788
WBGene00008830	nhr-176	F14H3.11	0.0141721	-1.26733
WBGene00011429		T04C12.7	0.0447261	-1.2667
WBGene00018384		F43C11.7	0.00382674	-1.26549
WBGene00022002		Y59E9AR.7	3.53e-11	-1.26456
WBGene00011006	ugt-47	R04B5.9	7.27e-09	-1.26404
WBGene00008084		C44C10.3	0.00505201	-1.26322
WBGene00019515	ugt-19	K08B4.3	0.000162439	-1.26206
WBGene00015247		B0545.4	0.00199984	-1.26202
WBGene00077693		T04C12.11	0.000988134	-1.26129
WBGene00010796	clip-1	M01A8.2	1.57e-06	-1.26028
WBGene00020380		T09B4.6	0.0273726	-1.25936
WBGene00004345	rgs-2	F16H9.1	0.000275242	-1.25806
WBGene00001538	gcy-12	F08B1.2	6.71e-08	-1.25805
WBGene00019589		K09F6.6	0.000133878	-1.25481
WBGene00019214		H20E11.2	0.026187	-1.25409
WBGene00004878	smf-3	Y69A2AR.4	0.0243282	-1.25139
WBGene00013947		ZK228.4	1.85e-05	-1.25093
WBGene00020029		R12C12.9	2.21e-07	-1.25078
WBGene00003542	nas-23	R10H1.5	0.0201994	-1.25052
WBGene00003569	ncx-4	F35C12.2	0.0054695	-1.24889
WBGene00002200	kin-16	M176.7	0.000293794	-1.24689
WBGene00021533		Y42G9A.3	7.24e-07	-1.24626
WBGene00003779	nob-1	Y75B8A.2	0.00613017	-1.24434
WBGene00017867	slc-28.1	F27E11.1	0.0660707	-1.24402
WBGene00021389		Y38A10A.2	0.00298919	-1.2435
WBGene00006831	unc-104	C52E12.2	2.38e-07	-1.24086
WBGene00008566	acox-3	F08A8.3	0.0121883	-1.24078
WBGene00012143		T28H10.2	4.04e-05	-1.24018
WBGene00016728		C46H11.2	2.69e-05	-1.23849
WBGene00016911	drn-1	C54A12.4	0.0248279	-1.23765
WBGene00007810		C29F7.1	0.00166137	-1.2373
WBGene00003156	mcm-4	Y39G10AR.14	0.00271515	-1.23687
WBGene00016874		C52B11.5	0.000460251	-1.23466
WBGene00016979		C56G2.4	0.0463659	-1.23255
WBGene00018976	daam-1	F56E10.2	0.00667227	-1.23233
WBGene00004830	slo-1	Y51A2D.19	4.14e-05	-1.23231
WBGene00020152	nhr-211	T01G6.5	0.0849573	-1.23229
WBGene00003609	nhr-10	B0280.8	6.18e-05	-1.23213
WBGene00015740		C13E3.1	0.00415754	-1.22993
WBGene00017945		F31D5.2	0.0055366	-1.22824
WBGene00044446		C06G4.6	0.027631	-1.227
WBGene00006068	sto-6	Y71H9A.2	0.0939902	-1.22669
WBGene00004267	rab-3	C18A3.6	5.68e-05	-1.22632
WBGene00011760		T13H5.6	0.00012353	-1.22512
WBGene00006869	vab-2	Y37E11AR.6	0.00971419	-1.22461
WBGene00012168		W01A8.6	1.05e-05	-1.22153
WBGene00017487		F15E6.6	0.00276126	-1.22129
WBGene00003511	mxl-3	F46G10.6	6.13e-07	-1.22087
WBGene00011738		T12G3.2	4.63e-08	-1.22082
WBGene00001751	gst-3	K08F4.11	0.0741776	-1.22077
WBGene00008432		D2085.7	0.080163	-1.21942
WBGene00010504		K02D3.1	0.0552299	-1.21917
WBGene00011073		R07A4.2	0.0369052	-1.21893
WBGene00003615	nhr-16	T12C9.6	0.0314993	-1.21794
WBGene00016891		C53A3.1	0.0872734	-1.21746
WBGene00015336		C02D5.2	0.0479255	-1.21715
WBGene00021893	ndnf-1	Y54G2A.29	0.0246444	-1.21672
WBGene00000584	cog-1	R03C1.3	0.0290693	-1.2167
WBGene00018077		F35H12.5	0.00466192	-1.21603
WBGene00021249		Y22D7AL.11	0.0163607	-1.21443
WBGene00000952	del-1	E02H4.1	0.0975643	-1.21378
WBGene00016535		C39D10.8	0.000480533	-1.21377
WBGene00020006	set-15	R11E3.4	0.000118819	-1.21229
WBGene00014989	best-23	ZK675.3	0.047091	-1.21184
WBGene00022538		ZC190.4	0.000223386	-1.20993
WBGene00019236		H23N18.5	5.24e-05	-1.20981
WBGene00016336		C33C12.4	0.000930255	-1.20969
WBGene00006882	vab-19	T22D2.1	0.000100125	-1.20877
WBGene00003664	nhr-74	C27C7.3	0.0143296	-1.20862
WBGene00009825		F47G4.4	4.69e-05	-1.20757
WBGene00018572	lin-42	F47F6.1	1.94e-07	-1.20747
WBGene00001330	eps-8	Y57G11C.24	7.99e-11	-1.2065
WBGene00007599		C15A11.7	0.00264531	-1.20619
WBGene00019289	kcc-3	K02A2.3	0.00940606	-1.20474
WBGene00004225	ptr-11	F56C11.2	3.62e-05	-1.20441
WBGene00195026		F39E9.19	0.00680198	-1.20373
WBGene00018577	asna-2	F47G3.2	0.0753208	-1.20348
WBGene00007984	irx-1	C36F7.1	0.00187672	-1.20254
WBGene00019717	trx-3	M01H9.1	0.000133632	-1.20171
WBGene00016219		C29F9.4	0.0126551	-1.20055
WBGene00004776	ser-1	F59C12.2	0.0508311	-1.20035
WBGene00015789	syx-6	C15C7.1	0.00812951	-1.19818
WBGene00017980		F32B5.7	1.4e-05	-1.19704
WBGene00014153	vab-23	ZK930.3	0.01728	-1.19644
WBGene00020561		T19C3.3	0.0180686	-1.1957
WBGene00010453	fozi-1	K01B6.1	0.000103549	-1.19505
WBGene00006642	tsp-16	F01E11.4	0.0524094	-1.19493
WBGene00000761	coq-1	C24A11.9	2.33e-07	-1.19483
WBGene00019968		R08F11.4	0.0548587	-1.19197
WBGene00011418	igdb-1	T04A11.3	6.52e-06	-1.19073
WBGene00020788	nep-22	T25B6.2	5.12e-12	-1.1901
WBGene00014917	fbxa-122	Y53C10A.13	0.00378905	-1.18961
WBGene00010497	axl-1	K02B12.4	0.0296934	-1.18775
WBGene00004950	sox-3	F40E10.2	0.0747278	-1.18466
WBGene00016614	trpp-12	C43H6.1	1.7e-05	-1.18458
WBGene00007700		C24H11.2	0.00118711	-1.1844
WBGene00019572		K09E2.3	1.61e-05	-1.18427
WBGene00019311		K02E7.6	0.032064	-1.18308
WBGene00006954	wrt-8	C29F3.2	0.00183484	-1.18307
WBGene00017141		EEED8.13	0.0703294	-1.18126
WBGene00019074	cpd-1	F59A3.1	3.79e-07	-1.1801
WBGene00011416		T04A11.1	0.0125089	-1.178
WBGene00011419		T04A11.4	0.0125089	-1.178
WBGene00011422		T04B2.3	0.00178863	-1.17775
WBGene00007717		C25D7.5	0.0325098	-1.17738
WBGene00003603	nhr-4	F32B6.1	0.000596365	-1.17568
WBGene00021448		Y39D8A.1	4.74e-05	-1.17546
WBGene00017500	pud-2.2	F15E11.14	5.78e-10	-1.17508
WBGene00017490	pud-2.1	F15E11.1	5.78e-10	-1.17508
WBGene00013455	ssu-2	Y67A10A.6	0.0834002	-1.17506
WBGene00018717		F52H2.5	0.00266651	-1.17415
WBGene00003706	nhr-116	F09C6.9	0.0614205	-1.17266
WBGene00017654		F21C10.4	0.0827157	-1.17245
WBGene00008177		C48D1.1	0.0258558	-1.17076
WBGene00000003	aat-2	F07C3.7	0.000182203	-1.16769
WBGene00001515	gap-1	T24C12.2	0.00371459	-1.1653
WBGene00004006	pgp-12	F22E10.1	0.00340158	-1.1652
WBGene00000694	col-120	Y11D7A.11	3.94e-06	-1.16434
WBGene00016292	tbc-7	C31H2.1	4.8e-07	-1.16433
WBGene00007242	madf-5	C01G12.1	0.000177569	-1.16411
WBGene00019731		M02D8.5	0.00167083	-1.16274
WBGene00020938	clec-218	W02D7.2	1.57e-06	-1.162
WBGene00004207	ptb-1	D2089.4	1.26e-06	-1.16199
WBGene00007947		C35A5.3	1.27e-05	-1.16089
WBGene00016044		C24B5.1	0.0570131	-1.16089
WBGene00020139		T01B11.2	1.03e-08	-1.1605
WBGene00014011		ZK632.2	9.86e-06	-1.16017
WBGene00019185		H10E21.5	0.00231674	-1.16015
WBGene00000086	aex-3	C02H7.3	0.000294104	-1.15842
WBGene00008711		F11E6.8	0.000109627	-1.15771
WBGene00006591	toh-1	T24A11.3	1.92e-08	-1.1574
WBGene00007996		C38C6.3	0.00504652	-1.1565
WBGene00013976	nhr-33	ZK455.6	0.0167598	-1.15563
WBGene00002173	itr-1	F33D4.2	3.56e-07	-1.15451
WBGene00001852	hil-1	C30G7.1	0.0640154	-1.15388
WBGene00017364	clec-7	F10G2.3	0.0217709	-1.15361
WBGene00001243	elo-5	F41H10.7	1.74e-08	-1.15254
WBGene00002979	lfe-2	C46H11.4	4.75e-06	-1.15244
WBGene00010813	pitp-1	M01F1.7	8.88e-07	-1.15239
WBGene00001644	gly-19	F22D6.12	0.00300809	-1.15203
WBGene00020004		R11E3.2	0.0924661	-1.15144
WBGene00011794	nep-21	T16A9.4	0.00225145	-1.15098
WBGene00001709	grk-2	W02B3.2	0.00162162	-1.14646
WBGene00001796	gtl-2	F54D1.5	0.00897624	-1.14266
WBGene00009059	chw-1	F22E12.2	0.0288907	-1.14265
WBGene00003539	nas-20	T11F9.3	7.61e-05	-1.14218
WBGene00018415	nhr-184	F44C8.9	0.0286152	-1.14202
WBGene00020478		T13C2.2	0.0116303	-1.14182
WBGene00001089	dre-1	K04A8.6	3.64e-06	-1.14057
WBGene00011207		R10E8.1	0.00148005	-1.14009
WBGene00043994		C07A9.12	0.0804004	-1.13974
WBGene00043302		F32D8.11	0.00164347	-1.13952
WBGene00020735		T23F2.2	0.000363158	-1.13943
WBGene00016365	nhr-139	C33G8.8	0.0771358	-1.13885
WBGene00044493		Y54G2A.50	0.000225312	-1.13826
WBGene00004793	shw-3	R186.5	0.0726851	-1.1375
WBGene00006064	sto-2	F32A6.5	0.075929	-1.13721
WBGene00003634	nhr-44	T19A5.4	0.0338621	-1.13555
WBGene00004226	ptr-12	K07A3.2	0.00185319	-1.13487
WBGene00015359		C02G6.1	0.00428579	-1.13416
WBGene00016101		C25E10.12	0.000167041	-1.13322
WBGene00002199	kin-15	M176.6	0.0167727	-1.13185
WBGene00011879	pho-7	T21B6.2	0.00758947	-1.13101
WBGene00003630	nhr-40	T03G6.2	1.45e-05	-1.13069
WBGene00006538	tbb-4	B0272.1	0.0838068	-1.12887
WBGene00011670	fbxa-84	T09F5.11	0.0291898	-1.12884
WBGene00006445	tag-68	F37D6.6	0.0265382	-1.12834
WBGene00001508	fut-8	C10F3.6	0.00245221	-1.12799
WBGene00000298	cat-4	F32G8.6	7.86e-05	-1.12633
WBGene00044150		VB0395L.1	0.0413392	-1.12632
WBGene00003699	nhr-109	T12C9.5	0.00683748	-1.12509
WBGene00017381	ddr-2	F11D5.3	0.0345095	-1.1241
WBGene00001851	hif-1	F38A6.3	1.53e-11	-1.12358
WBGene00012825		Y43F8C.3	0.0198474	-1.12283
WBGene00010350		H01G02.3	0.0040821	-1.12217
WBGene00001591	glc-1	F11A5.10	0.0055468	-1.12188
WBGene00001052	dop-1	F15A8.5	0.0278738	-1.12058
WBGene00195189		ZC449.8	0.0638263	-1.11918
WBGene00009403		F35C11.4	0.000456754	-1.11793
WBGene00018222		F40A3.7	0.0502662	-1.11771
WBGene00021874	clec-81	Y54G2A.9	0.000261717	-1.11763
WBGene00001730	grl-21	ZC168.5	2.87e-06	-1.1174
WBGene00018250		F40H3.2	0.000107307	-1.11739
WBGene00008655	lips-3	F10F2.3	0.00476148	-1.11688
WBGene00019720		M01H9.4	0.0362299	-1.11656
WBGene00020528	lgc-54	T15B7.16	0.0658496	-1.11548
WBGene00020294		T06F4.1	0.00563426	-1.1154
WBGene00018462		F45E1.1	0.0561345	-1.11259
WBGene00010833		M03B6.1	0.0192666	-1.11255
WBGene00009626		F42A8.1	5.18e-06	-1.11255
WBGene00015311		C01G5.9	0.0331906	-1.11247
WBGene00019967	cyp-33C8	R08F11.3	0.000415487	-1.11086
WBGene00001816	haf-6	Y48G8AL.11	1.2e-07	-1.1106
WBGene00009260	calm-1	F30A10.1	0.0305711	-1.10973
WBGene00011850		T20B3.1	0.0150083	-1.10955
WBGene00012953	fbxa-216	Y47H9C.10	0.00157788	-1.10924
WBGene00018400		F43H9.4	0.0114197	-1.10911
WBGene00011364		T02B5.3	0.0219076	-1.10825
WBGene00017936		F30B5.7	0.00968427	-1.10825
WBGene00012235		W04A4.6	0.0260223	-1.10806
WBGene00017868	slc-28.2	F27E11.2	0.0764593	-1.10742
WBGene00007549	spin-1	C13C4.5	1.39e-05	-1.10571
WBGene00011923	chhy-1	T22C8.2	0.0356257	-1.10497
WBGene00013968		ZK287.9	0.00583349	-1.10446
WBGene00008205	sams-1	C49F5.1	3.41e-08	-1.10372
WBGene00016355	lact-5	C33F10.7	0.0261832	-1.10327
WBGene00006912	vha-3	Y38F2AL.4	6.59e-10	-1.10178
WBGene00008707		F11E6.3	7.29e-09	-1.10149
WBGene00019111		F59E11.5	3.05e-05	-1.10144
WBGene00020908		VC5.2	3.99e-05	-1.10126
WBGene00019532		K08D10.9	0.0543966	-1.10114
WBGene00018739		F53B1.8	4.12e-06	-1.10011
WBGene00019663		K11H12.7	1.07e-07	-1.09996
WBGene00012464	arrd-7	Y17G7B.11	0.00192581	-1.0989
WBGene00021747		Y50D4C.2	0.040273	-1.09846
WBGene00001476	fmo-1	K08C7.2	0.00223779	-1.0983
WBGene00000139	amx-3	F25C8.2	0.0053021	-1.09782
WBGene00003055	lon-1	F48E8.1	0.000312712	-1.09773
WBGene00003684	nhr-94	C12D5.8	0.069549	-1.0975
WBGene00013931	clec-97	ZK39.6	0.0966819	-1.09685
WBGene00008886		F16C3.2	0.0102719	-1.09658
WBGene00001821	ham-2	C07A12.1	0.0618848	-1.09562
WBGene00020311		T07D3.9	4.41e-06	-1.09525
WBGene00020921		W01C8.5	3.63e-06	-1.09425
WBGene00000735	col-162	Y2H9A.3	0.000165537	-1.09363
WBGene00044675	fbxa-76	Y119D3B.22	0.0960718	-1.09163
WBGene00010976		R02D5.1	0.0169048	-1.09129
WBGene00008742		F13D12.8	0.0160082	-1.08996
WBGene00002163	ist-1	C54D1.3	0.00271593	-1.08947
WBGene00000084	aex-1	D2030.10	0.000761124	-1.08773
WBGene00019830	hrg-1	R02E12.6	0.00197366	-1.08765
WBGene00016734		C46H11.10	0.0975683	-1.08569
WBGene00012943	bed-2	Y47D3B.9	0.000983123	-1.08562
WBGene00045239		Y49E10.29	0.00575303	-1.0848
WBGene00018615		F48G7.4	0.0691927	-1.08436
WBGene00019403		K05B2.2	0.0010732	-1.08416
WBGene00011310		T01B4.3	0.00887017	-1.08343
WBGene00022647	slc-17.1	ZK54.1	0.000385315	-1.08318
WBGene00003549	nas-31	F58B4.1	0.0198214	-1.08292
WBGene00016644	abhd-3.2	C44C1.5	6.2e-06	-1.08231
WBGene00007339		C05D12.1	0.00325243	-1.08231
WBGene00011928	cutl-12	T22C8.7	0.046544	-1.0815
WBGene00020160	igcm-3	T02C5.3	1.36e-06	-1.08033
WBGene00004928	soc-1	F41F3.2	0.00120174	-1.0762
WBGene00010572	wdr-5.2	K04G11.4	0.0183881	-1.07574
WBGene00000930	dao-4	ZC373.6	9.73e-06	-1.07566
WBGene00011092		R07B7.8	0.000601175	-1.07287
WBGene00015777	sfxn-2	C14F5.4	0.000280264	-1.07095
WBGene00010661	tyr-2	K08E3.1	4.81e-06	-1.07002
WBGene00009304	eva-1	F32A7.3	0.0104347	-1.07001
WBGene00011226	slc-25A21	R11.1	0.00140562	-1.06991
WBGene00004227	ptr-13	K07C10.1	0.000130493	-1.06919
WBGene00000072	add-1	F39C12.2	0.0012621	-1.06887
WBGene00003238	mig-1	Y34D9B.1	0.000269846	-1.06884
WBGene00021320		Y34B4A.4	0.000988482	-1.06882
WBGene00015138		B0310.2	0.0545976	-1.06852
WBGene00002991	lin-2	F17E5.1	0.00023795	-1.06784
WBGene00044476		F56D6.14	0.0708246	-1.06707
WBGene00008199		C49C3.9	4.59e-05	-1.06616
WBGene00011095	gana-1	R07B7.11	0.00185573	-1.0657
WBGene00006309	sul-2	D1014.1	0.0818176	-1.06534
WBGene00008793		F14D7.6	0.00202264	-1.06474
WBGene00022576		ZC250.2	0.0356627	-1.06453
WBGene00021745		Y50D4B.6	0.0522691	-1.06444
WBGene00001070	dpy-8	C31H2.2	0.0122199	-1.06377
WBGene00021262	fbxa-74	Y22D7AR.9	0.000670352	-1.06258
WBGene00020047	ttr-32	R13A5.3	0.000443812	-1.06149
WBGene00004735	sbp-1	Y47D3B.7	7.45e-05	-1.06125
WBGene00010383	mpst-3	H12D21.7	0.000431118	-1.06088
WBGene00000493	che-14	F56H1.1	0.015281	-1.06061
WBGene00022202		Y72A10A.1	0.009435	-1.05919
WBGene00019187		H11E01.2	0.0826123	-1.05897
WBGene00015548		C06G1.5	0.000118347	-1.05896
WBGene00012073	cpd-2	T27A8.1	0.0319474	-1.05816
WBGene00007529		C11H1.3	6.9e-05	-1.05768
WBGene00019022		F58A6.1	0.00379844	-1.05714
WBGene00194682		F40D4.17	0.0751254	-1.05712
WBGene00019176		H10D12.2	0.0109334	-1.05699
WBGene00004912	sng-1	T08A9.3	0.0393533	-1.05461
WBGene00001059	dpf-6	F44B9.1	0.00514348	-1.05369
WBGene00000882	cyn-6	F42G9.2	0.000139763	-1.05317
WBGene00019268		H41C03.1	0.028218	-1.05262
WBGene00016797		C50A2.3	0.0143687	-1.05215
WBGene00016152	pho-12	C27A2.4	0.0461257	-1.05141
WBGene00016314		C32D5.6	0.0256911	-1.05095
WBGene00022177		Y71H2AM.12	0.0137564	-1.05051
WBGene00017787	nhr-141	F25E5.6	0.0898655	-1.04862
WBGene00018286		F41E6.5	0.00449204	-1.04506
WBGene00012673	dyf-17	Y39B6A.11	0.0361799	-1.04472
WBGene00015609	math-4	C08F1.5	0.0026441	-1.04457
WBGene00009816		F47B10.5	0.0251235	-1.04432
WBGene00010759	cysl-2	K10H10.2	1.98e-06	-1.04282
WBGene00003548	nas-30	Y95B8A.1	0.000154948	-1.04276
WBGene00016907		C53H9.2	3.06e-05	-1.04213
WBGene00004780	ser-7	C09B7.1	0.0977969	-1.04167
WBGene00000708	col-135	M199.5	0.0814577	-1.0405
WBGene00016403	grsp-3	C34D4.11	0.0872272	-1.03978
WBGene00017635		F20D6.5	0.0171674	-1.03896
WBGene00003044	lir-1	F18A1.3	0.0327264	-1.03791
WBGene00018256	cutl-28	F41A4.1	0.0509257	-1.03779
WBGene00000374	cyp-31A1	C01F6.3	0.000515244	-1.03712
WBGene00002123	inx-1	C16E9.4	0.00294016	-1.03711
WBGene00017840	ttm-2	F26G1.4	0.0346295	-1.03668
WBGene00010550		K04B12.2	0.00240122	-1.03643
WBGene00005444	srh-237	T05E12.7	0.0907785	-1.03603
WBGene00003772	nlr-1	F20B10.1	0.0102868	-1.03595
WBGene00000902	daf-6	F31F6.5	0.0378468	-1.03509
WBGene00017446		F14B8.4	0.0155726	-1.03342
WBGene00016423	tag-275	C34H3.1	0.0575259	-1.03315
WBGene00007943		C34F6.9	0.00392657	-1.03308
WBGene00020765		T24C12.3	0.00335965	-1.03184
WBGene00003555	nas-39	F38E9.2	0.00908692	-1.03178
WBGene00011804		T16G12.3	1.75e-06	-1.03018
WBGene00009375		F34D10.6	0.0430535	-1.03017
WBGene00000732	col-159	F57B1.3	6.35e-05	-1.03014
WBGene00003233	mgl-2	F45H11.4	0.0150236	-1.02827
WBGene00044533		F41F3.8	0.030087	-1.02815
WBGene00008564	acox-1	F08A8.1	5.59e-05	-1.02782
WBGene00045456		C10A4.9	0.0543966	-1.02741
WBGene00010268	arrd-10	F58G1.6	0.00601323	-1.02677
WBGene00001202	egl-36	R07A4.1	0.0391568	-1.02658
WBGene00002190	kin-2	R07E4.6	5.82e-09	-1.02518
WBGene00010749		K10D11.5	0.000701815	-1.02317
WBGene00020897	del-10	T28D9.7	0.0295532	-1.02135
WBGene00007743		C26C6.9	0.000341881	-1.02042
00_NOT_FOUND_F55C5.3b.2			0.0265327	-1.01948
WBGene00004003	pgp-9	C47A10.1	0.0181926	-1.01867
WBGene00022337		Y82E9BR.4	0.0858308	-1.01854
WBGene00219374		C25A11.10	0.0211344	-1.01637
WBGene00009447		F35H8.2	0.0137233	-1.01571
WBGene00044911		H38K22.6	0.0614751	-1.01566
WBGene00003621	nhr-22	K06A1.4	0.00281309	-1.01549
WBGene00007801	trpa-1	C29E6.2	0.0275098	-1.01482
WBGene00021201		Y17G9B.4	0.012713	-1.01476
WBGene00016721		C46G7.1	0.00141908	-1.01153
WBGene00020216	trap-2	T04G9.5	3.1e-09	-1.01092
WBGene00012346		W08G11.1	0.0879026	-1.00916
WBGene00000981	dhs-18	C45B11.3	0.000637558	-1.00909
WBGene00012007		T25B9.1	0.00297818	-1.00878
WBGene00008924		F17E5.2	0.0016101	-1.00835
WBGene00015382		C03B1.14	0.0180552	-1.00805
WBGene00012317	ztf-6	W06H12.1	0.000195401	-1.00727
WBGene00008167	acox-5	C48B4.1	0.000468798	-1.00681
WBGene00022786		ZK652.8	0.0218815	-1.00648
WBGene00007284		C03H12.1	2.59e-05	-1.00365
WBGene00006861	cal-5	C24H10.5	4.25e-06	-1.00319
WBGene00012217		W02H3.1	0.0867998	-1.00257
WBGene00001123	dyf-7	C43C3.3	0.0632152	-1.00197
WBGene00007959		C35C5.10	0.00137095	-1.00053
WBGene00015193	clec-117	B0432.12	0.00793774	-1.00043
WBGene00013643		Y105C5A.24	0.000497203	-1.00034

## Sheet: set16 DOWN Heat
wormbase_id	geane_name	sequence	padj	log2FoldChange
WBGene00006791	unc-57	T04D1.3	1.33e-15	-4.82231
WBGene00022378		Y94H6A.5	2.55e-15	-4.79181
WBGene00010405	erfa-3	H19N07.1	2.76e-14	-4.73402
WBGene00018448		F45D11.1	2.54e-13	-4.46037
WBGene00010793		LLC1.2	3.29e-12	-4.42706
WBGene00014294		C53C7.5	2.71e-10	-4.09413
WBGene00010468		K01D12.9	6.22e-20	-4.01535
WBGene00019664		K11H12.8	1.16e-09	-3.98253
WBGene00004445	rpl-31	W09C5.6	7.21e-61	-3.90699
WBGene00017789		F25E5.8	3.74e-13	-3.7518
WBGene00013905	ugt-4	ZC455.5	6.52e-08	-3.67391
WBGene00019466	tos-1	K07B1.6	1.79e-13	-3.58674
WBGene00013986		ZK512.7	3.19e-36	-3.49191
WBGene00022381	ubxn-2	Y94H6A.9	7.06e-07	-3.45934
WBGene00012538		Y37A1B.5	1.23e-07	-3.43622
WBGene00004367	ric-8	Y69A2AR.2	9.93e-07	-3.41664
WBGene00018262	cyp-33C3	F41B5.4	8.19e-09	-3.26543
WBGene00009485		F36G9.3	3.03e-10	-3.0953
WBGene00012123		T28D6.3	5.06e-20	-2.97479
WBGene00009288		F31C3.6	6.85e-06	-2.91936
WBGene00013980	dos-1	ZK507.4	5.46e-07	-2.84889
WBGene00016907		C53H9.2	2.1e-38	-2.80864
WBGene00010467		K01D12.8	5.73e-06	-2.80654
WBGene00022245	acp-6	Y73B6BL.24	1.47e-35	-2.79191
WBGene00004333	rec-8	W02A2.6	0.000193702	-2.7771
WBGene00023069	rncs-1	F55A4.9	8.52e-10	-2.76744
WBGene00004179	prg-2	C01G5.2	7.73e-24	-2.72461
WBGene00044109		K02E11.10	2.05e-08	-2.7229
WBGene00018789		F54C1.1	5.46e-05	-2.71713
WBGene00017703		F22E5.1	5.68e-08	-2.70993
WBGene00001700	grd-11	K02E2.2	8.76e-05	-2.70665
WBGene00000005	aat-4	T13A10.10	0.000396857	-2.69372
WBGene00012489		Y19D2B.1	0.00020983	-2.66871
WBGene00018540	btb-21	F47C10.2	5.22e-05	-2.66609
WBGene00011891	del-6	T21C9.3	3.02e-29	-2.66001
WBGene00012393		Y6B3B.9	0.000494634	-2.65465
WBGene00007507		C10C5.3	1.07e-06	-2.59761
WBGene00013746	lgc-55	Y113G7A.5	0.000427127	-2.59734
WBGene00017772	clec-1	F25B4.9	3.81e-15	-2.5733
WBGene00015196		B0454.5	0.000193985	-2.50496
WBGene00010449		K01A11.1	6.11e-07	-2.49443
WBGene00015897	nhr-156	C17E7.1	4.25e-05	-2.48489
WBGene00008233		C50F4.8	2.21e-11	-2.47034
WBGene00022626		ZC513.1	3.61e-07	-2.46995
WBGene00018451		F45D11.4	0.00108684	-2.46598
WBGene00018449		F45D11.2	0.00108684	-2.46598
WBGene00018450		F45D11.3	0.00108684	-2.46598
WBGene00017881	asp-13	F28A12.4	2.47e-27	-2.46341
WBGene00016361	drd-10	C33G8.3	0.000721015	-2.46207
WBGene00019756		M03E7.4	2.6e-06	-2.449
WBGene00012545		Y37D8A.3	3.53e-13	-2.44728
WBGene00003729	nhx-1	B0395.1	1.4e-05	-2.44641
WBGene00019778		M57.2	0.000408137	-2.44163
WBGene00019466	tos-1	K07B1.6	7.44e-10	-2.43542
WBGene00021407		Y38C1AB.5	0.000169003	-2.42759
WBGene00021403		Y38C1AB.1	0.000169003	-2.42759
WBGene00195233		F31E9.11	0.000310028	-2.42721
WBGene00010630	ttll-15	K07C5.7	9.99e-07	-2.42309
WBGene00016629		C44B7.7	8.24e-08	-2.41785
WBGene00194908		F22F7.8	8.68e-07	-2.40499
WBGene00008732		F13B12.4	0.00214866	-2.40208
WBGene00016094		C25E10.4	0.000132234	-2.39927
WBGene00019961		R08E5.1	0.000121946	-2.38018
WBGene00006783	unc-47	T20G5.6	0.00176445	-2.37439
WBGene00015865		C16E9.1	1.24e-05	-2.35383
WBGene00007823		C30H6.5	2.33e-07	-2.35077
WBGene00018039		F35D2.1	0.000391467	-2.32264
WBGene00012428		Y11D7A.3	9.94e-13	-2.31719
WBGene00010135		F55H12.4	4.72e-09	-2.30006
WBGene00000083	adt-2	F08C6.1	7.33e-07	-2.29559
WBGene00003573	ncx-8	C13D9.7	7.28e-05	-2.29482
WBGene00044121	gcp-2.3	C35C5.11	0.00338541	-2.27182
WBGene00012168		W01A8.6	1.38e-05	-2.25392
WBGene00019213		H20E11.1	0.000138079	-2.25143
WBGene00010803		M01B2.10	0.000145435	-2.24319
WBGene00004179	prg-2	C01G5.2	1.98e-20	-2.23727
WBGene00020674		T22B7.7	8.72e-07	-2.23435
WBGene00220182		Y55F3BL.5	0.00545468	-2.23026
WBGene00012536		Y37A1A.3	6.4e-07	-2.22241
WBGene00021506		Y41D4A.4	0.000419684	-2.2148
WBGene00045013		F08A7.1	0.000144259	-2.21344
WBGene00008793		F14D7.6	1.19e-05	-2.20951
WBGene00019764		M03F8.5	0.00475737	-2.19665
WBGene00004124	pqn-37	F40F4.8	3.51e-05	-2.19021
WBGene00196871		K11C4.8	0.00298112	-2.18405
WBGene00014300		D2023.1	0.00548364	-2.18358
WBGene00014053		ZK669.3	1.95e-11	-2.18356
WBGene00020924		W02B3.4	0.00179666	-2.17263
WBGene00020559	best-17	T19C3.1	0.000290582	-2.16206
WBGene00018487		F46C8.8	2.58e-05	-2.14378
WBGene00018040		F35D2.2	0.00412787	-2.13947
WBGene00012778		Y42A5A.3	5.56e-06	-2.13355
WBGene00006310	sul-3	C54D2.4	0.000391467	-2.13158
WBGene00077712	nipi-4	F40A3.5	0.000165851	-2.12628
WBGene00018560		F47D12.3	0.0047574	-2.12592
WBGene00015336		C02D5.2	0.000443051	-2.11747
WBGene00003520	nas-1	F45G2.1	0.00191938	-2.11015
WBGene00016095		C25E10.5	4.18e-06	-2.10529
WBGene00009110		F25D1.5	0.00037017	-2.09927
WBGene00020693	lron-8	T22E7.1	2.49e-06	-2.09489
WBGene00000425	ced-11	ZK512.3	1.71e-05	-2.09065
WBGene00001620	glt-1	C12D12.2	1.8e-07	-2.08835
WBGene00021156		Y4C6B.2	7.57e-06	-2.08553
WBGene00007531		C11H1.7	0.00657223	-2.07802
WBGene00019449		K06H6.1	0.000573895	-2.07443
WBGene00007677		C18D4.8	0.0113549	-2.07013
WBGene00020889		T28C12.2	3.33e-05	-2.06834
WBGene00019236		H23N18.5	8.22e-07	-2.06521
WBGene00077783		D1054.18	0.0116132	-2.06209
WBGene00006642	tsp-16	F01E11.4	0.00239246	-2.05772
WBGene00195241		Y113G7B.27	0.0102352	-2.05701
WBGene00020567		T19D2.1	1.33e-05	-2.05592
WBGene00003837	oat-1	T01B11.7	0.00114356	-2.04404
WBGene00008143		C47E8.4	0.0130469	-2.03641
WBGene00010411		H25K10.1	0.00403511	-2.03113
WBGene00007210	agmo-1	BE10.2	8.26e-06	-2.03017
WBGene00014669		C06G8.3	0.00154534	-2.0283
WBGene00013741		Y111B2A.21	0.000705312	-2.02586
WBGene00001243	elo-5	F41H10.7	1.02e-13	-2.0255
WBGene00015043	cyp-34A8	B0213.14	2.47e-07	-2.02182
WBGene00013895		ZC434.9	2.64e-08	-2.02108
WBGene00016717	math-22	C46F9.1	0.000809844	-2.01612
WBGene00013101		Y51H4A.5	0.00296326	-2.01437
WBGene00015728		C13A10.1	0.000595711	-2.01241
WBGene00002235	kqt-3	Y54G9A.3	0.000169014	-2.01201
WBGene00004911	snf-12	T25B6.7	0.00491259	-2.00702
WBGene00008727		F13A7.12	0.00377399	-2.00676
WBGene00015695	ugt-26	C10H11.6	0.000176459	-2.00648
WBGene00008354	gcsh-1	D1025.2	0.00014679	-2.0063
WBGene00007841		C31C9.7	0.00070435	-2.0052
WBGene00015538	sams-3	C06E7.1	2.93e-06	-2.0021
WBGene00020280		T06A1.5	6.21e-10	-1.99336
WBGene00017751		F23F12.3	0.00622745	-1.97851
WBGene00013458		Y67A10A.9	0.000997964	-1.97763
WBGene00000007	aat-6	T11F9.4	5.49e-07	-1.97632
WBGene00197171		F56D12.10	2.7e-06	-1.97055
WBGene00019346		K02G10.5	0.00199871	-1.96553
WBGene00007388	folt-1	C06H2.4	5.03e-05	-1.96345
WBGene00014821		R10E8.7	8.43e-06	-1.96092
WBGene00016366	nhr-140	C33G8.9	0.00944417	-1.95679
WBGene00000988	dhs-25	F09E10.3	1.27e-05	-1.95534
WBGene00008692	scav-4	F11C1.3	0.00282122	-1.95366
WBGene00020283		T06A4.3	0.00030014	-1.95352
WBGene00008906	oac-17	F17B5.2	0.0182582	-1.95339
WBGene00020606	nhr-284	T20C7.2	0.00584335	-1.95131
WBGene00007949		C35A5.5	0.0190985	-1.94939
WBGene00009958	madd-4	F53B6.2	6.3e-05	-1.94927
WBGene00015794		C15F1.1	1.38e-07	-1.94873
WBGene00077537		Y47H10A.6	0.00770567	-1.94426
WBGene00011699	cyp-34A2	T10H4.11	0.00313774	-1.94263
WBGene00045086		Y43B11AR.7	0.0126731	-1.94247
WBGene00013415		Y64G10A.6	0.00016571	-1.93749
WBGene00010188		F57B1.5	0.00127236	-1.93518
WBGene00010385		H12D21.9	0.00248454	-1.9299
WBGene00008655	lips-3	F10F2.3	2.87e-06	-1.92843
WBGene00009334		F32D8.12	8.03e-05	-1.92806
WBGene00014009	lips-6	ZK617.2	0.0204925	-1.92505
WBGene00007926		C34C12.7	3.5e-05	-1.92273
WBGene00014666		C05D12.3	0.000890909	-1.91884
WBGene00012532	crp-1	Y32F6B.3	0.000417837	-1.91704
WBGene00044446		C06G4.6	0.00101485	-1.91693
WBGene00007384	swt-3	C06G8.1	9.09e-10	-1.91675
WBGene00000553	cmk-1	K07A9.2	0.00229096	-1.91652
WBGene00044035		F27E5.7	2.15e-05	-1.9136
WBGene00004719	sad-1	F15A2.6	0.00311613	-1.9093
WBGene00015767	hex-2	C14C11.3	9.36e-11	-1.90441
WBGene00003572	ncx-7	C07A9.11	0.00127565	-1.90224
WBGene00015519	doxa-1	C06E1.3	0.00021174	-1.90154
WBGene00010881		M05D6.9	0.00442458	-1.89999
WBGene00009902	drd-1	F49E12.9	0.00103501	-1.89848
WBGene00050957		C10A4.10	0.00456256	-1.8976
WBGene00013007		Y48E1B.8	0.00747017	-1.89441
WBGene00019932		R07C12.2	2.63e-08	-1.89353
WBGene00010525		K03B8.8	0.000290582	-1.89281
WBGene00009493	hrg-4	F36H1.5	0.00037096	-1.8925
WBGene00219623	anr-2	Y57A10A.43	0.0236007	-1.88736
WBGene00009158		F26E4.3	1.67e-05	-1.88724
WBGene00017968	skpo-3	F32A5.2	6.11e-07	-1.88505
WBGene00012811		Y43F8A.5	0.00734359	-1.88051
WBGene00004234	ptr-20	Y53F4B.28	0.000169014	-1.87765
WBGene00017658		F21C10.9	0.000496131	-1.87628
WBGene00001681	gpc-1	K02A4.2	0.0133565	-1.87456
WBGene00015965	ugt-48	C18C4.3	2.1e-05	-1.87376
WBGene00017463		F14D12.1	0.000734786	-1.86923
WBGene00018639	tbc-16	F49E10.1	0.00749523	-1.86286
WBGene00022389	pde-6	Y95B8A.10	7.71e-05	-1.86087
WBGene00008521		F02D8.4	1.58e-07	-1.85941
WBGene00045177		T21D12.14	0.0020486	-1.85896
WBGene00002178	jnk-1	B0478.1	0.000362646	-1.85875
WBGene00001244	elo-6	F41H10.8	1.86e-08	-1.85837
WBGene00044792		F59C6.14	0.00548364	-1.85683
WBGene00022679		ZK180.5	1.62e-08	-1.85639
WBGene00011454	lron-14	T05A1.3	0.00304925	-1.85219
WBGene00011462	vap-2	T05A10.5	1.11e-06	-1.85174
WBGene00007599		C15A11.7	0.00142957	-1.85066
WBGene00220015		K09H9.11	4.18e-06	-1.84807
WBGene00006686	twk-34	K06B4.12	2.9e-05	-1.84765
WBGene00015545		C06G1.1	0.00137075	-1.8475
WBGene00016402		C34D4.10	4.49e-05	-1.84218
WBGene00015370		C03A7.12	0.00348393	-1.84022
WBGene00012224		W03G11.2	0.000668599	-1.83779
WBGene00018615		F48G7.4	0.00253549	-1.83535
WBGene00003547	nas-29	F58A6.4	0.00807132	-1.83192
WBGene00020554		T19A5.3	3.42e-05	-1.83168
WBGene00022627		ZC513.2	0.0120359	-1.83061
WBGene00015402		C03G6.17	0.0025106	-1.82962
WBGene00016664		C45E5.1	0.00355985	-1.82937
WBGene00045050		ZC15.10	0.0316332	-1.82869
WBGene00009843		F48C5.2	0.00598604	-1.82403
WBGene00009902	drd-1	F49E12.9	0.000352347	-1.81702
WBGene00019728		M02D8.2	0.00407788	-1.81086
WBGene00219944		F41E6.18	0.031972	-1.8061
WBGene00000438	ceh-14	F46C8.5	0.00109537	-1.80447
WBGene00013455	ssu-2	Y67A10A.6	0.00582812	-1.80426
WBGene00011978		T24B8.4	0.0349605	-1.80382
WBGene00017093		E02C12.8	0.0326595	-1.8035
WBGene00011112		R07E5.4	7.7e-10	-1.8011
WBGene00006895	ver-2	T17A3.8	0.00162348	-1.80081
WBGene00013352	lon-8	Y59A8B.20	2.31e-05	-1.80001
WBGene00220050		R144.18	0.000701242	-1.79849
WBGene00021190		Y14H12A.1	0.00488866	-1.79519
WBGene00017565	ddo-2	F18E3.7	5.95e-09	-1.79508
WBGene00011718		T11G6.3	0.00037096	-1.79316
WBGene00020125		R173.3	0.0205637	-1.79195
WBGene00006679	twk-26	C33D12.3	0.00371249	-1.78779
WBGene00012202		W02B12.4	0.00154534	-1.78068
WBGene00006681	twk-29	F46A9.3	0.00622587	-1.77953
WBGene00009408		F35C12.3	0.00750777	-1.77833
WBGene00017565	ddo-2	F18E3.7	0.036669	-1.77762
WBGene00004347	rgs-4	Y38E10A.21	0.000760362	-1.77695
WBGene00018256	cutl-28	F41A4.1	0.00386559	-1.77551
WBGene00017756		F23F12.12	0.000365883	-1.77266
WBGene00022106	lgc-46	Y71D11A.5	0.0213752	-1.77025
WBGene00001631	gly-6	H38K22.5	1.29e-05	-1.76998
WBGene00013497	hex-5	Y70D2A.2	0.00237363	-1.7677
WBGene00019117	nhr-144	F59E11.12	0.00246922	-1.76328
WBGene00017957		F31F4.1	0.000687681	-1.76154
WBGene00012610		Y38F1A.8	0.00184794	-1.75846
WBGene00010214		F57G8.5	0.00698715	-1.75836
WBGene00016641		C44C1.1	9.87e-05	-1.75441
WBGene00014838	cyp-13A9	T10B9.6	0.0426512	-1.75098
WBGene00022129	lron-11	Y71F9B.8	0.0289949	-1.74827
WBGene00018871		F55C12.4	0.00346338	-1.74694
WBGene00009059	chw-1	F22E12.2	0.00109537	-1.74457
WBGene00019345	tmem-135	K02G10.3	0.000661018	-1.74156
WBGene00016044		C24B5.1	0.0131138	-1.73854
WBGene00020501		T14B4.5	0.0127783	-1.73731
WBGene00021540		Y42H9AR.5	0.00660144	-1.73547
WBGene00020152	nhr-211	T01G6.5	0.0163733	-1.7336
WBGene00043066	acr-25	Y73B6BL.42	0.0179966	-1.73173
WBGene00007520		C11E4.6	0.000415847	-1.73154
WBGene00012940		Y47D3B.3	0.028362	-1.73045
WBGene00018278		F41C6.4	0.0380978	-1.72997
WBGene00022767		ZK563.2	0.024038	-1.7282
WBGene00206418		M04C3.5	0.0265241	-1.72753
WBGene00006646	tsp-20	B0198.1	0.00468205	-1.7238
WBGene00009614		F41D3.9	0.0351314	-1.72369
WBGene00003704	nhr-114	Y45G5AM.1	3.19e-07	-1.72356
WBGene00007462		C08H9.1	0.0362033	-1.71925
WBGene00009626		F42A8.1	8.84e-07	-1.71718
WBGene00017580	lgc-4	F18G5.4	0.00226513	-1.71103
WBGene00011446		T04F8.8	5.8e-14	-1.70847
WBGene00021797	plep-1	Y52E8A.4	0.0174373	-1.70717
WBGene00021146	lgc-45	W10G11.16	1.68e-05	-1.70595
WBGene00003958	pcp-3	F23B2.11	0.00166918	-1.70379
WBGene00138711		R07B1.13	0.000809844	-1.69999
WBGene00000882	cyn-6	F42G9.2	0.00197262	-1.69785
WBGene00011888	cutl-15	T21B10.6	0.000169303	-1.69419
WBGene00011755		T13H5.1	0.00019693	-1.69341
WBGene00021389		Y38A10A.2	0.00329617	-1.69189
WBGene00002116	ins-33	W09C5.4	0.0102674	-1.69158
WBGene00012322		W07A12.4	0.023489	-1.6874
WBGene00044582		B0222.11	0.0351314	-1.68657
WBGene00018411		F44B9.10	0.0435652	-1.68391
WBGene00000008	aat-7	F54D12.3	0.0532252	-1.68327
WBGene00043994		C07A9.12	0.0182947	-1.68261
WBGene00008110		C46C2.2	4.69e-07	-1.68199
WBGene00012184	mnr-1	W01F3.1	0.000324978	-1.68033
WBGene00009047		F22B8.4	0.0102352	-1.67985
WBGene00016979		C56G2.4	0.00712602	-1.67844
WBGene00013130		Y52B11B.1	0.0557006	-1.67775
WBGene00020497		T14A8.2	1.59e-05	-1.67651
WBGene00011676	cyp-13A2	T10B9.7	0.0170257	-1.67418
WBGene00016066	acd-2	C24G7.4	0.0152708	-1.67392
WBGene00008362	cfim-2	D1046.1	0.0185869	-1.67327
WBGene00004358	rhr-1	F08F3.3	1.15e-08	-1.67137
WBGene00000746	col-173	F41C6.5	0.000211004	-1.6704
WBGene00017398	slc-17.6	F12B6.2	0.0581104	-1.66962
WBGene00001506	fut-2	EGAP9.2	0.0310408	-1.66851
WBGene00010355	clec-229	H02K04.1	0.00577063	-1.6646
WBGene00011006	ugt-47	R04B5.9	2.08e-11	-1.6642
WBGene00008905		F17B5.1	0.0509389	-1.66401
WBGene00012948	dhhc-2	Y47H9C.2	0.00387506	-1.6613
WBGene00003862	old-1	C08H9.5	0.0424807	-1.65949
WBGene00015434		C04E12.4	0.000494634	-1.659
WBGene00006671	twk-17	C44E12.3	0.00355985	-1.65888
WBGene00017506		F16B4.4	3.71e-09	-1.65669
WBGene00019480		K07C11.8	0.000239867	-1.65661
WBGene00044638		F23A7.8	0.000210938	-1.65526
WBGene00002146	ipp-5	C09B8.1	0.000394087	-1.65244
WBGene00015751		C14A11.6	0.0413874	-1.65154
WBGene00000136	amt-4	C05E11.5	0.000357969	-1.6487
WBGene00008084		C44C10.3	0.00156815	-1.6478
WBGene00001612	glr-1	C06E1.4	0.031088	-1.64717
WBGene00004817	skr-11	F13A7.9	0.0252732	-1.64441
WBGene00003015	lin-29	W03C9.4	0.000788172	-1.6428
WBGene00013471	clec-242	Y68A4B.2	0.0619466	-1.63925
WBGene00003540	nas-21	T11F9.5	0.0178517	-1.63875
WBGene00007947		C35A5.3	0.000324978	-1.63866
WBGene00008652		F10D11.6	1.35e-05	-1.63839
WBGene00009965	frpr-9	F53B7.2	0.0424762	-1.63621
WBGene00020015	nhr-210	R11G11.12	0.00124684	-1.63563
WBGene00003376	mls-1	H14A12.4	0.0483132	-1.63055
WBGene00016879	cnnm-1	C52D10.12	0.000422182	-1.63023
WBGene00007041	tag-180	T24F1.6	0.00469379	-1.62995
WBGene00008500		F01D5.10	0.00262745	-1.62955
WBGene00016737	miro-2	C47C12.4	0.0578781	-1.62947
WBGene00000694	col-120	Y11D7A.11	2.93e-08	-1.62583
WBGene00015087		B0252.1	0.0421139	-1.62567
WBGene00009582		F40F9.5	0.00132552	-1.62398
WBGene00017418		F13B6.3	0.00154493	-1.6233
WBGene00008993		F21A3.3	0.000201102	-1.62286
WBGene00010792		K12G11.6	0.0377649	-1.62273
WBGene00013716		Y106G6H.1	0.00109476	-1.62263
WBGene00017980		F32B5.7	0.000231258	-1.62235
WBGene00016522	fbxa-38	C39B5.4	0.0219015	-1.61565
WBGene00010422		H32K16.2	0.000609814	-1.61505
WBGene00000557	cnc-3	R09B5.8	0.00200455	-1.61477
WBGene00022076	daao-1	Y69A2AR.5	0.00379138	-1.61426
WBGene00007728		C25F9.9	0.0302161	-1.61319
WBGene00015439		C04E12.10	0.0621171	-1.60709
WBGene00013178		Y53H1A.2	0.0452701	-1.60519
WBGene00007474		C08H9.15	0.00242597	-1.60463
WBGene00011660		T09E11.11	0.00706744	-1.60338
WBGene00015336		C02D5.2	0.0283214	-1.603
WBGene00006193	str-146	F58G4.6	0.0643177	-1.60211
WBGene00003057	lon-3	ZK836.1	0.0662299	-1.60099
WBGene00219423		C23H5.15	0.0409963	-1.6009
WBGene00003727	nhr-137	C56E10.4	0.00148151	-1.59801
WBGene00003633	nhr-43	C29E6.5	0.00553585	-1.59729
WBGene00000037	ace-3	Y48B6A.8	0.0331383	-1.59628
WBGene00022680		ZK180.6	0.00294626	-1.59466
WBGene00004152	pqn-70	T19B10.4	7.47e-08	-1.59319
WBGene00008560	pho-13	F07H5.9	1.53e-05	-1.59041
WBGene00017417		F13B6.2	0.0164417	-1.58975
WBGene00017578	drl-1	F18F11.5	0.0101879	-1.58595
WBGene00016368	nhr-163	C33G8.12	0.0452374	-1.58523
WBGene00001518	gar-2	F47D12.1	0.0153771	-1.58376
WBGene00006418	tag-38	B0222.4	0.0439787	-1.58284
WBGene00008953		F19C6.4	0.011821	-1.58097
WBGene00185005		T03F6.10	0.0200821	-1.57961
WBGene00019623		K10C9.1	0.0767363	-1.57939
WBGene00000374	cyp-31A1	C01F6.3	1.32e-06	-1.57864
WBGene00001240	elo-2	F11E6.5	0.00234554	-1.57803
WBGene00003849	odr-2	T01C4.2	0.0246039	-1.57748
WBGene00010350		H01G02.3	0.00040745	-1.57631
WBGene00001109	dsl-7	F15B9.9	0.0243642	-1.57548
WBGene00013321		Y57G11C.31	0.00923787	-1.57489
WBGene00006950	wrt-4	ZK678.5	0.00495158	-1.57435
WBGene00045195		F53F4.17	0.0531674	-1.57427
WBGene00018569		F47F2.1	0.00184576	-1.57371
WBGene00011307	mpst-7	R186.6	0.0337961	-1.57258
WBGene00006598	tor-2	Y37A1B.13	0.077307	-1.57201
WBGene00007423		C08B6.2	0.0824623	-1.57077
WBGene00000135	amt-3	M195.3	0.0373202	-1.57059
WBGene00007508		C10C5.4	0.00037096	-1.5701
WBGene00011400		T03F6.4	0.000709528	-1.56837
WBGene00008558		F07H5.7	0.0259094	-1.56784
WBGene00015138		B0310.2	0.0110755	-1.56653
WBGene00000083	adt-2	F08C6.1	0.00192705	-1.56615
WBGene00015544		C06E8.5	0.0165945	-1.56583
WBGene00014576		Y43F11A.6	0.000118562	-1.56561
WBGene00018403		F44A2.3	0.0063877	-1.55417
WBGene00195209		C07B5.8	0.0485231	-1.55328
WBGene00012418		Y7A9C.1	0.0189948	-1.55224
WBGene00015408		C03H5.6	0.0302723	-1.54889
WBGene00001637	gly-12	F48E3.1	0.000348829	-1.54886
WBGene00021195		Y17G9A.2	0.0884857	-1.54842
WBGene00219546		F41E7.20	0.0473241	-1.54829
WBGene00019521	dmd-7	K08B12.2	0.00213533	-1.54733
WBGene00004424	rpl-12	JC8.3	7.59e-10	-1.547
WBGene00013860		ZC247.2	0.000346069	-1.54565
WBGene00015709	cyp-33A1	C12D5.7	0.00163892	-1.54545
WBGene00003007	lin-18	C16B8.1	0.000823643	-1.54541
WBGene00015705	nhr-152	C12D5.2	0.0378286	-1.54474
WBGene00003551	nas-33	K04E7.3	0.0376093	-1.54427
WBGene00013366		Y60A3A.21	0.000793883	-1.54205
WBGene00044533		F41F3.8	0.00154823	-1.5411
WBGene00007599		C15A11.7	0.000412773	-1.54109
WBGene00000054	acr-15	F25G6.4	0.0187643	-1.54032
WBGene00004921	snt-1	F31E8.2	0.00412787	-1.53928
WBGene00011235	suro-1	R11A5.7	6.43e-06	-1.53921
WBGene00022675	gbb-2	ZK180.1	0.00146817	-1.5381
WBGene00014200	scrm-2	ZK1053.5	0.0463174	-1.53808
WBGene00015440	arrd-20	C04E12.11	0.0823895	-1.53391
WBGene00044493		Y54G2A.50	4.56e-06	-1.53253
WBGene00004237	ptr-23	ZK270.1	0.000686581	-1.53121
WBGene00018430	nhr-142	F44E7.8	0.017607	-1.53034
WBGene00013307		Y57G11C.9	0.000619012	-1.52961
WBGene00235310		R02D1.2	0.0659598	-1.52625
WBGene00004230	ptr-16	T21H3.2	0.00380415	-1.52401
WBGene00011760		T13H5.6	0.000656017	-1.52398
WBGene00022024		Y64H9A.2	0.00950693	-1.52292
WBGene00006696	twk-46	Y39B6A.19	0.0260124	-1.5218
WBGene00044642	clec-69	F56D6.15	0.0931023	-1.51817
WBGene00007214		C01A2.2	0.00571855	-1.51806
WBGene00019176		H10D12.2	0.0055554	-1.51749
WBGene00020850	nhr-226	T27B7.3	0.0503219	-1.51583
WBGene00008952		F19C6.3	0.0642002	-1.51155
WBGene00012404		Y6G8.2	0.0157907	-1.5109
WBGene00007455	ugt-22	C08F11.8	0.00381235	-1.51004
WBGene00044283	spp-22	ZK867.3	0.0414565	-1.50813
WBGene00007521		C11E4.7	0.0265996	-1.5073
WBGene00020938	clec-218	W02D7.2	0.00105763	-1.50627
WBGene00044774		F16B3.3	0.0759198	-1.50552
WBGene00020920	set-20	W01C8.4	0.00501211	-1.50458
WBGene00007509		C10C5.5	0.0253641	-1.5044
WBGene00016379		C33H5.13	0.0208219	-1.50118
WBGene00007799	nrx-1	C29A12.4	0.000986488	-1.49982
WBGene00015760		C14C6.6	0.0680982	-1.49489
WBGene00000541	cln-3.3	ZC190.1	0.0723537	-1.49416
WBGene00017013	ensh-1	D1009.3	0.0387305	-1.49415
WBGene00010291		F58H10.1	0.00622745	-1.49389
WBGene00009318		F32B4.8	0.0470645	-1.49298
WBGene00019545		K09B3.1	0.0819149	-1.49249
WBGene00008548		F07A11.5	1.51e-05	-1.49054
WBGene00008711		F11E6.8	0.000541312	-1.49024
WBGene00003055	lon-1	F48E8.1	0.0055898	-1.4887
WBGene00008258	mans-2	C52E4.5	0.00113996	-1.48499
WBGene00022246	acp-7	Y73B6BL.25	0.000804276	-1.48232
WBGene00011217		R10E11.5	0.0178842	-1.4811
WBGene00016911	drn-1	C54A12.4	0.034876	-1.4806
WBGene00023404	plr-1	Y47D3B.11	0.009544	-1.4806
WBGene00017077		D2096.10	0.000736982	-1.48052
WBGene00006309	sul-2	D1014.1	0.0268152	-1.47711
WBGene00007141	pitr-4	B0331.2	0.0827878	-1.47597
WBGene00018738	swip-10	F53B1.6	0.0639082	-1.47404
WBGene00003772	nlr-1	F20B10.1	0.000967765	-1.4739
WBGene00045252		Y62H9A.15	0.0892148	-1.47261
WBGene00005078	src-2	F49B2.5	0.000825624	-1.47225
WBGene00008803	lips-10	F14E5.5	0.0143564	-1.46613
WBGene00235352		ZK250.13	0.0387026	-1.4652
WBGene00019185		H10E21.5	0.00124443	-1.4606
WBGene00004890	smp-2	D1037.2	0.000160152	-1.45976
WBGene00185118		K02E2.11	0.0048651	-1.45619
WBGene00003673	nhr-83	F48G7.3	0.0853443	-1.45546
WBGene00021611	nhr-238	Y46H3D.7	0.0424762	-1.4548
WBGene00022698		ZK353.2	0.0617926	-1.45311
WBGene00001053	dop-2	K09G1.4	0.0452065	-1.45228
WBGene00018261	cyp-33C5	F41B5.3	0.0255547	-1.4518
WBGene00015783		C15B12.1	0.0579667	-1.45172
WBGene00018281	tbc-18	F41D9.1	0.0268311	-1.44929
WBGene00008214	gem-1	C49F8.2	0.000499687	-1.44893
WBGene00011796		T16G1.2	0.0151188	-1.44881
WBGene00008978	cutl-3	F20D1.8	0.0834205	-1.44819
WBGene00015753		C14B9.3	0.0144075	-1.44619
WBGene00009229		F28G4.4	0.0586935	-1.4461
WBGene00008567		F08A8.4	0.0151049	-1.44361
WBGene00008342	frpr-5	C56A3.3	0.0217713	-1.44343
WBGene00004151	pqn-68	T16G1.10	0.0172244	-1.44336
WBGene00007984	irx-1	C36F7.1	0.00916153	-1.44182
WBGene00003648	nhr-58	R11G11.2	0.00655009	-1.43986
WBGene00003658	nhr-68	H12C20.3	0.00401415	-1.43883
WBGene00020307		T07D3.4	0.0466145	-1.43724
WBGene00007254		C01H6.4	0.0257277	-1.43656
WBGene00044467		R05C11.4	0.0204334	-1.43573
WBGene00004793	shw-3	R186.5	0.0386488	-1.43561
WBGene00012941		Y47D3B.4	0.0973437	-1.43517
WBGene00007810		C29F7.1	0.00868337	-1.43448
WBGene00017503	nhr-177	F16B4.1	0.0231979	-1.4329
WBGene00010970	glb-20	R01E6.6	0.0253314	-1.43232
WBGene00021874	clec-81	Y54G2A.9	0.00346772	-1.43059
WBGene00009304	eva-1	F32A7.3	0.0157799	-1.42946
WBGene00000047	acr-8	ZC504.2	0.0491116	-1.42913
WBGene00007220		C01B9.1	0.035805	-1.42885
WBGene00199134		R09F10.17	0.0200682	-1.42761
WBGene00010001		F53F8.4	3.54e-05	-1.42622
WBGene00008227		C50B8.5	0.0324948	-1.42582
WBGene00018358		F42G8.7	0.0133828	-1.4256
WBGene00021147		W10G11.17	0.00336318	-1.42517
WBGene00014173		ZK970.7	0.00310315	-1.42211
WBGene00019516	ugt-20	K08B4.4	0.0565528	-1.42049
WBGene00020908		VC5.2	0.00658274	-1.41928
WBGene00019977	fpn-1.2	R09B5.4	0.0770339	-1.41646
WBGene00011314		T01B7.9	0.0713949	-1.41395
WBGene00000584	cog-1	R03C1.3	0.072615	-1.41374
WBGene00016093	srsx-34	C25E10.3	0.00233526	-1.41366
WBGene00007282	clec-223	C03E10.5	0.00241465	-1.41328
WBGene00011422		T04B2.3	0.00262716	-1.41301
WBGene00003571	ncx-6	C07A9.4	0.0218945	-1.41296
WBGene00018573	oac-30	F47F6.3	0.0681292	-1.41212
WBGene00001594	glc-4	C27H5.8	0.0396171	-1.4107
WBGene00011486		T05E12.3	0.0754505	-1.41027
WBGene00022338		Y82E9BR.5	0.0770286	-1.41018
WBGene00006970	zag-1	F28F9.1	0.0579646	-1.40774
WBGene00003077	lsm-3	Y62E10A.12	0.00622745	-1.40693
WBGene00018250		F40H3.2	0.00053247	-1.40541
WBGene00004508	rrf-1	F26A3.8	0.00462605	-1.40527
WBGene00012915	lgc-35	Y46G5A.26	0.0932129	-1.40472
WBGene00019489		K07E1.1	0.000809844	-1.40373
WBGene00021893	ndnf-1	Y54G2A.29	0.0619182	-1.40249
WBGene00018622	nhr-190	F48G7.11	0.042614	-1.40172
WBGene00044150		VB0395L.1	0.0278091	-1.40095
WBGene00014848		VM106R.1	0.00754688	-1.40061
WBGene00007341		C05D12.4	0.0278722	-1.40041
WBGene00017513		F16F9.1	0.0114534	-1.39891
WBGene00021859	fbxa-39	Y54F10BM.4	0.054992	-1.39889
WBGene00020356		T08B6.9	1.03e-05	-1.39812
WBGene00017964		F31F7.1	0.029448	-1.39799
WBGene00010904	ugt-62	M88.1	0.00331554	-1.39769
WBGene00003699	nhr-109	T12C9.5	0.00192026	-1.39704
WBGene00010859		M04C9.4	0.0788109	-1.39698
WBGene00003156	mcm-4	Y39G10AR.14	0.00247249	-1.39672
WBGene00001644	gly-19	F22D6.12	0.0156747	-1.39486
WBGene00019754		M03E7.2	0.0387578	-1.39279
WBGene00022202		Y72A10A.1	0.0126619	-1.39224
WBGene00013996		ZK550.2	0.0527756	-1.39198
WBGene00016644	abhd-3.2	C44C1.5	0.000703405	-1.39149
WBGene00019394		K04F10.1	0.0653857	-1.38752
WBGene00016152	pho-12	C27A2.4	0.041331	-1.38678
WBGene00006462	tag-97	C33A11.4	0.0444137	-1.38375
WBGene00012226		W03G11.4	0.01211	-1.38283
WBGene00021157		Y4C6B.3	0.00682145	-1.38274
WBGene00007546	nhr-153	C13C4.1	0.0229583	-1.37982
WBGene00017948	mth-1	F31D5.5	0.00204058	-1.37847
WBGene00006869	vab-2	Y37E11AR.6	0.0445762	-1.37812
WBGene00206515		T28C6.11	0.0048651	-1.37806
WBGene00022314		Y77E11A.14	0.0568058	-1.37793
WBGene00010705	cyp-14A1	K09A11.2	0.0886961	-1.37722
WBGene00011556	vglu-3	T07A5.3	0.000440552	-1.37592
WBGene00007600		C15C6.1	0.0161211	-1.37472
WBGene00010957	nduo-6	MTCE.3	0.00974861	-1.37379
WBGene00001541	gcy-15	ZC239.7	0.0628411	-1.37375
WBGene00044922		Y43C5A.7	0.0705192	-1.37242
WBGene00011073		R07A4.2	0.0513364	-1.36701
WBGene00013968		ZK287.9	0.0103191	-1.36624
WBGene00003690	nhr-100	C28D4.1	0.0173537	-1.3644
WBGene00000367	cca-1	C54D2.5	0.00277213	-1.36381
WBGene00002140	inx-18	C18H7.2	0.016513	-1.36264
WBGene00009069		F23A7.4	0.00034649	-1.36129
WBGene00020735		T23F2.2	0.00205469	-1.35985
WBGene00018706		F52F10.2	0.00456897	-1.35942
WBGene00022270		Y73E7A.3	0.00295109	-1.35735
WBGene00007916		C34C6.3	0.0366474	-1.35704
WBGene00021994		Y59E9AL.4	0.0102352	-1.35654
WBGene00016797		C50A2.3	0.00849845	-1.35625
WBGene00001089	dre-1	K04A8.6	0.0139275	-1.35563
WBGene00019311		K02E7.6	0.0542799	-1.35462
WBGene00019774		M04G7.3	0.0205928	-1.35362
WBGene00020047	ttr-32	R13A5.3	0.00134714	-1.35344
WBGene00013901	ugt-16	ZC443.6	0.0770639	-1.35042
WBGene00016067		C24H10.1	0.0355934	-1.34939
WBGene00022073		Y67D8C.9	0.031548	-1.34761
WBGene00008277	mltn-12	C53B4.8	0.00948872	-1.34722
WBGene00007904		C33G3.4	0.0151049	-1.34692
WBGene00017936		F30B5.7	0.0219625	-1.34675
WBGene00007343		C05E7.1	0.0302921	-1.34341
WBGene00194762		R10E8.9	0.0889374	-1.34261
WBGene00008089		C44C10.9	0.000351642	-1.3417
WBGene00020583		T19D12.9	0.0994484	-1.33965
WBGene00008830	nhr-176	F14H3.11	0.018245	-1.33964
WBGene00004369	rig-1	K09E2.4	0.00224613	-1.33956
WBGene00022788	slc-17.7	ZK682.2	0.000362411	-1.33885
WBGene00008875		F15H10.8	0.0682868	-1.3388
WBGene00019691		K12H6.12	0.0553657	-1.33849
WBGene00009964	fip-6	F53B6.9	0.000155459	-1.33694
WBGene00013540		Y75B8A.3	0.00980395	-1.33525
WBGene00022643		ZK6.8	0.000687018	-1.3348
WBGene00013790		Y116A8C.10	0.0129419	-1.33398
WBGene00196315		Y24D9A.11	0.00292824	-1.33263
WBGene00044452		Y102E9.5	0.0378647	-1.33251
WBGene00016292	tbc-7	C31H2.1	0.00325648	-1.33156
WBGene00021645		Y47G6A.19	4.77e-06	-1.33099
WBGene00018837		F54G2.1	0.0137481	-1.33029
WBGene00010976		R02D5.1	0.0465375	-1.32894
WBGene00020921		W01C8.5	0.00907734	-1.32515
WBGene00022348		Y82E9BR.16	0.0178831	-1.32327
WBGene00010646		K08C7.1	0.0014579	-1.32063
WBGene00016423	tag-275	C34H3.1	0.0410087	-1.32023
WBGene00008435	glna-2	DH11.1	0.000851081	-1.31999
WBGene00010597		K06A4.7	0.00144547	-1.31992
WBGene00017785		F25E5.4	0.0383372	-1.31636
WBGene00011794	nep-21	T16A9.4	0.00527737	-1.31446
WBGene00010566		K04G2.7	0.0967134	-1.3143
WBGene00007424		C08B6.3	0.00564027	-1.31091
WBGene00009561		F39D8.3	0.022967	-1.31031
WBGene00007422	ugt-17	C08B6.1	2.36e-05	-1.30943
WBGene00001055	dpf-2	C27C12.7	7.28e-05	-1.30846
WBGene00010454		K01B6.3	0.064274	-1.30843
WBGene00003877	pept-1	K04E7.2	0.0167696	-1.30752
WBGene00018779		F53H8.3	0.0262457	-1.30728
WBGene00000493	che-14	F56H1.1	0.0421139	-1.30521
WBGene00020143		T01C8.2	0.00200402	-1.3043
WBGene00007070	ugt-49	AC3.2	0.000480287	-1.30421
WBGene00018282		F41D9.2	0.0122353	-1.30416
WBGene00011227		R11.2	0.0421139	-1.30407
WBGene00008484		E04D5.5	0.0342823	-1.30337
WBGene00018572	lin-42	F47F6.1	0.0250164	-1.30318
WBGene00021533		Y42G9A.3	0.00974861	-1.30029
WBGene00004138	pqn-53	R07B7.3	2.01e-06	-1.29947
WBGene00003684	nhr-94	C12D5.8	0.0855073	-1.29769
WBGene00045456		C10A4.9	0.0619182	-1.29656
WBGene00003542	nas-23	R10H1.5	0.0407297	-1.29604
WBGene00021095	mlt-8	W08F4.6	0.0138742	-1.29373
WBGene00019579	oac-57	K09E10.1	0.0170828	-1.29349
WBGene00009183		F27C8.2	0.084639	-1.29302
WBGene00003878	pept-3	F56F4.5	0.0173367	-1.29273
WBGene00011090		R07B7.6	0.0133969	-1.29174
WBGene00019968		R08F11.4	0.0833217	-1.29076
WBGene00219376		C28G1.10	0.0277065	-1.28982
WBGene00001699	grd-10	F09D12.1	0.0122817	-1.28623
WBGene00021374		Y37E11B.1	0.0707983	-1.28617
WBGene00006757	unc-18	F27D9.1	0.000503579	-1.28591
WBGene00019408		K05F1.6	0.00085383	-1.28545
WBGene00020506	dop-3	T14E8.3	0.0670152	-1.28488
WBGene00020006	set-15	R11E3.4	0.0131138	-1.28386
WBGene00013263		Y57A10A.23	0.0130033	-1.28382
WBGene00015566		C07D10.1	0.0217756	-1.28315
WBGene00011418	igdb-1	T04A11.3	0.0356058	-1.28309
WBGene00004902	snf-3	T13B5.1	0.0078233	-1.28223
WBGene00011839		T19C4.5	0.0365703	-1.28124
WBGene00013379		Y62E10A.13	0.000237375	-1.28095
WBGene00003553	nas-37	C17G1.6	0.0370718	-1.28034
WBGene00003549	nas-31	F58B4.1	0.0292402	-1.27914
WBGene00008714		F11F1.1	0.00386559	-1.27822
WBGene00004020	pho-1	EGAP2.3	0.000206378	-1.27689
WBGene00022002		Y59E9AR.7	0.00448104	-1.27633
WBGene00194812		F19B2.12	0.018349	-1.2763
WBGene00015197		B0454.6	0.00103351	-1.2763
WBGene00021869	vrp-1	Y54G2A.3	0.000756038	-1.27601
WBGene00013385		Y62E10A.19	0.0111293	-1.27568
WBGene00004197	prx-12	F08B12.2	0.0436071	-1.27529
WBGene00001592	glc-2	F25F8.2	0.0392209	-1.27515
WBGene00044667		ZK622.5	0.0916128	-1.27464
WBGene00006949	wrt-3	F38E11.7	0.0838781	-1.27443
WBGene00003691	nhr-101	H12C20.6	0.0116137	-1.27437
WBGene00011404		T03F7.7	0.00142845	-1.27273
WBGene00017512	nhr-179	F16B4.11	0.0489336	-1.27238
WBGene00000441	ceh-18	ZC64.3	0.0037449	-1.27166
WBGene00010838		M03C11.1	0.0463366	-1.27154
WBGene00019654		K11G9.3	0.036442	-1.27063
WBGene00016683		C45G9.12	0.018245	-1.27062
WBGene00003615	nhr-16	T12C9.6	0.0657422	-1.26976
WBGene00007605	asp-10	C15C8.3	0.000221136	-1.26971
WBGene00015193	clec-117	B0432.12	0.026672	-1.2694
WBGene00021249		Y22D7AL.11	0.0148874	-1.26661
WBGene00020153	nhr-212	T01G6.6	0.0798355	-1.26581
WBGene00000003	aat-2	F07C3.7	0.00866533	-1.26412
WBGene00021448		Y39D8A.1	0.0014643	-1.26328
WBGene00021948	kvs-5	Y55F3C.3	0.0250498	-1.26304
WBGene00011397		T03E6.8	0.0256103	-1.26285
WBGene00015085		B0244.10	0.0135817	-1.26188
WBGene00002200	kin-16	M176.7	0.00223983	-1.26127
WBGene00002181	kal-1	K03D10.1	0.0209191	-1.26112
WBGene00012143		T28H10.2	0.00299645	-1.26099
WBGene00000176	aqp-8	K02G10.7	6.81e-05	-1.26055
WBGene00000288	cal-4	T07G12.1	0.0299895	-1.2597
WBGene00022160		Y71G12B.25	0.0187227	-1.25887
WBGene00015740		C13E3.1	0.0277034	-1.25832
WBGene00013946		ZK228.3	0.00309763	-1.25807
WBGene00006599	tpa-1	B0545.1	0.00128826	-1.25775
WBGene00021528	gbb-1	Y41G9A.4	0.0157799	-1.25678
WBGene00003031	lin-46	R186.4	0.0876435	-1.25648
WBGene00017724		F22F7.7	0.0072708	-1.25538
WBGene00044395		R12C12.10	0.0324948	-1.25302
WBGene00015407		C03H5.5	0.00875513	-1.25097
WBGene00003764	nlp-26	Y43F8C.2	0.000499687	-1.25087
WBGene00008309	nhr-170	C54E10.5	0.0621973	-1.24953
WBGene00017962	fbxa-72	F31F4.15	0.0807498	-1.24689
WBGene00021379		Y37E11B.7	0.0211883	-1.24658
WBGene00009532	ccch-1	F38B7.1	4.99e-05	-1.24572
WBGene00020380		T09B4.6	0.0424338	-1.24563
WBGene00001559	gei-1	F45H7.2	0.00435476	-1.24452
WBGene00006831	unc-104	C52E12.2	0.0138875	-1.2445
WBGene00018400		F43H9.4	0.0117635	-1.24394
WBGene00009984		F53F1.6	0.0444126	-1.24391
WBGene00018576		F47G3.1	0.0109355	-1.24314
WBGene00003645	nhr-55	T01G6.7	0.0722279	-1.2427
WBGene00008905		F17B5.1	0.0415976	-1.24228
WBGene00007743		C26C6.9	0.000986884	-1.24185
WBGene00008485	ugt-43	F01D4.1	0.069745	-1.24037
WBGene00000232	avr-14	B0207.12	0.0242187	-1.24036
WBGene00009816		F47B10.5	0.0639583	-1.23756
WBGene00004062	pmp-5	T10H9.5	1.56e-05	-1.23668
WBGene00011353		T01H8.2	0.00714904	-1.23632
WBGene00004218	ptr-3	C41D7.2	0.00655009	-1.23617
WBGene00021326		Y34B4A.10	0.023768	-1.23577
WBGene00009375		F34D10.6	0.0394365	-1.23521
WBGene00007877	nfki-1	C33A11.1	0.0338596	-1.235
WBGene00003876	pept-2	C06G8.2	0.00208036	-1.23477
WBGene00011928	cutl-12	T22C8.7	0.0869298	-1.23473
WBGene00194769		Y32B12C.5	0.0635074	-1.23455
WBGene00008547		F07A11.4	0.011197	-1.23412
WBGene00013785	nep-23	Y116A8C.4	0.0046964	-1.23404
WBGene00019963		R08E5.3	0.015069	-1.23181
WBGene00010034		F54B11.11	0.074382	-1.23067
WBGene00008123	ent-4	C47A4.2	0.0421447	-1.23027
WBGene00016274		C30G12.2	0.00370661	-1.22989
WBGene00021335	spp-23	Y34D9A.11	0.00273942	-1.22929
WBGene00007340		C05D12.2	0.0212808	-1.22831
WBGene00013702		Y106G6D.6	0.00239246	-1.22713
WBGene00043985		C44C10.11	0.049216	-1.22519
WBGene00195189		ZC449.8	0.0487993	-1.22271
WBGene00016809		C50D2.6	0.0970513	-1.22188
WBGene00020359	math-40	T08E11.3	0.086476	-1.2218
WBGene00004226	ptr-12	K07A3.2	0.0310995	-1.22118
WBGene00010356		H03A11.1	0.00110293	-1.22016
WBGene00015777	sfxn-2	C14F5.4	0.0220421	-1.21592
WBGene00015453		C04G6.2	0.00918507	-1.21549
WBGene00004127	abu-12	F52D1.3	0.0131016	-1.21548
WBGene00013947		ZK228.4	0.00693756	-1.21489
WBGene00010453	fozi-1	K01B6.1	0.0205002	-1.21436
WBGene00022519		ZC123.4	0.0167621	-1.2143
WBGene00017430	bcl-11	F13H6.1	0.00375832	-1.21387
WBGene00077559		R05D7.7	0.0795492	-1.21198
WBGene00001052	dop-1	F15A8.5	0.0593946	-1.21066
WBGene00019666	sago-1	K12B6.1	0.000375566	-1.2093
WBGene00194682		F40D4.17	0.0786521	-1.20852
WBGene00014989	best-23	ZK675.3	0.0744151	-1.20775
WBGene00006712	ubc-17	B0403.2	0.0943715	-1.20705
WBGene00008860	rmo-1	F15D4.3	0.000267955	-1.20651
WBGene00007996		C38C6.3	0.0687209	-1.20519
WBGene00021747		Y50D4C.2	0.0523821	-1.20461
WBGene00004267	rab-3	C18A3.6	0.0348951	-1.20454
WBGene00001591	glc-1	F11A5.10	0.0467747	-1.20387
WBGene00013194		Y54E2A.9	0.00403511	-1.20335
WBGene00021418		Y38F2AL.6	0.045966	-1.20257
WBGene00012853		Y44A6D.2	0.00953961	-1.20155
WBGene00010740		K10D3.6	0.0238404	-1.19963
WBGene00015483		C05D11.5	0.00217073	-1.1979
WBGene00006592	dpy-31	R151.5	0.00682145	-1.19705
WBGene00016336		C33C12.4	0.00522539	-1.19638
WBGene00007801	trpa-1	C29E6.2	0.0387727	-1.19613
WBGene00011719		T11G6.4	0.000362411	-1.1944
WBGene00003754	nlp-16	T13A10.5	0.0115965	-1.1939
WBGene00003887	osm-7	T05D4.4	0.0021387	-1.19388
WBGene00003649	nhr-59	T27B7.1	0.0783342	-1.19217
WBGene00020952	kel-8	W02G9.2	2.07e-05	-1.19194
WBGene00001135	eat-4	ZK512.6	0.0712326	-1.18827
WBGene00018985		F56F10.2	0.0736433	-1.18714
WBGene00001753	gst-5	R03D7.6	0.0213752	-1.18661
WBGene00011923	chhy-1	T22C8.2	0.0345684	-1.18582
WBGene00009785		F46C5.10	0.0879562	-1.18363
WBGene00018634		F49E7.2	0.0513041	-1.18183
WBGene00005643	srp-2	C05E4.1	0.0125323	-1.17948
WBGene00001059	dpf-6	F44B9.1	0.0856496	-1.17914
WBGene00003569	ncx-4	F35C12.2	0.0687209	-1.17603
WBGene00010558	ptp-4	K04D7.4	0.0648653	-1.17544
WBGene00000700	col-126	F54D1.2	0.00204805	-1.17496
WBGene00000701	col-127	F54D1.3	0.00204805	-1.17496
WBGene00002040	hum-7	F56A6.2	0.000422758	-1.17486
WBGene00013257		Y57A10A.14	0.0676483	-1.17456
WBGene00195170	linc-61	T10C6.18	0.0737758	-1.17386
WBGene00019761		M03F8.1	0.0245831	-1.17373
WBGene00003630	nhr-40	T03G6.2	0.0168921	-1.17318
WBGene00019017		F57F4.4	4.26e-06	-1.17287
WBGene00011713		T11F9.12	0.0237553	-1.17286
WBGene00013457	paqr-3	Y67A10A.8	0.0791974	-1.17178
WBGene00003552	nas-36	C26C6.3	0.0188137	-1.16701
WBGene00017082		DC2.5	0.00496592	-1.16558
WBGene00014917	fbxa-122	Y53C10A.13	0.0471612	-1.16473
WBGene00006308	sul-1	K09C4.8	0.0964976	-1.16462
WBGene00044404		F36H2.5	0.030026	-1.16451
WBGene00003721	nhr-131	T01G6.2	0.0387026	-1.16402
WBGene00219849		C36C9.10	0.00214866	-1.1639
WBGene00008610		F09C3.2	0.0488189	-1.16366
WBGene00003624	nhr-28	C11G6.4	0.0380978	-1.16324
WBGene00021941	lgc-33	Y55F3BR.4	0.0752181	-1.1626
WBGene00004949	sox-2	K08A8.2	0.0386463	-1.16186
WBGene00044476		F56D6.14	0.0757367	-1.16156
WBGene00003728	nhr-138	C28D4.9	0.0265529	-1.16063
WBGene00017158	hpo-10	F01F1.1	0.0920896	-1.16007
WBGene00016900		C53C11.2	0.0503142	-1.15977
WBGene00021565		Y45G12C.1	0.031067	-1.15781
WBGene00016535		C39D10.8	0.00597908	-1.15733
WBGene00013921	best-22	ZC518.1	0.0144075	-1.15657
WBGene00007339		C05D12.1	0.0328722	-1.1563
WBGene00019184		H10E21.4	0.00785766	-1.15509
WBGene00019428	dgk-5	K06A1.6	0.00804628	-1.15403
WBGene00002999	lin-10	C09H6.2	0.0217497	-1.15363
WBGene00003104	mab-7	ZC13.4	0.018245	-1.15355
WBGene00010796	clip-1	M01A8.2	0.009544	-1.15251
WBGene00002199	kin-15	M176.6	0.0452446	-1.15225
WBGene00007870		C32H11.7	0.0292402	-1.15104
WBGene00016585	oac-59	C42C1.7	0.019439	-1.15091
WBGene00008450		E01G6.2	0.0791406	-1.14981
WBGene00012433		Y11D7A.9	0.0161183	-1.14861
WBGene00006635	tsp-9	C25G6.2	0.0582445	-1.14827
WBGene00006747	unc-7	R07D5.1	0.0768869	-1.1478
WBGene00007149		B0334.13	0.0222204	-1.14719
WBGene00014300		D2023.1	0.0460895	-1.14685
WBGene00017945		F31D5.2	0.0457149	-1.14558
WBGene00002163	ist-1	C54D1.3	0.0177146	-1.14157
WBGene00001099	dsc-4	K02D7.4	0.0210725	-1.14129
WBGene00001546	gcy-21	F22E5.3	0.096069	-1.14066
WBGene00007257		C01H6.8	0.0436071	-1.13687
WBGene00018603		F48E3.2	0.0991836	-1.13655
WBGene00077693		T04C12.11	0.0150092	-1.13534
WBGene00016046		C24B5.4	0.0420846	-1.13503
WBGene00008629	cpt-5	F09F3.9	0.0393397	-1.13453
WBGene00014307		F07H5.3	0.00731393	-1.13421
WBGene00016147	cyp-32A1	C26F1.2	0.054148	-1.13312
WBGene00018081		F36A4.2	0.0168599	-1.13296
WBGene00019111		F59E11.5	0.00568055	-1.13251
WBGene00009389		F35B12.10	0.0452065	-1.13191
WBGene00015548		C06G1.5	0.0033075	-1.13129
WBGene00022683		ZK185.3	0.0739847	-1.1302
WBGene00006319	sup-10	R09G11.1	0.0787627	-1.12722
WBGene00010772		K11D9.3	0.00179666	-1.12613
WBGene00022782		ZK622.4	0.0180312	-1.12588
WBGene00014106		ZK856.5	0.0367097	-1.12519
WBGene00006912	vha-3	Y38F2AL.4	0.00680737	-1.12427
WBGene00009528		F38A6.4	0.0607641	-1.12358
WBGene00003687	nhr-97	H27C11.1	0.0102728	-1.12295
WBGene00007840		C31C9.6	0.0893871	-1.1213
WBGene00012869		Y45F10A.7	0.0294017	-1.12102
WBGene00000983	dhs-20	F35B12.2	0.00960309	-1.12051
WBGene00045507		F10A3.17	0.014615	-1.12027
WBGene00020788	nep-22	T25B6.2	0.0356083	-1.11997
WBGene00016023	prmt-6	C23H5.1	0.0931023	-1.11967
WBGene00020216	trap-2	T04G9.5	0.00682648	-1.11507
WBGene00001391	far-7	K01A2.2	0.0431912	-1.11382
WBGene00001508	fut-8	C10F3.6	0.00392989	-1.11219
WBGene00020646	zmp-6	T21D11.1	0.0490021	-1.11204
WBGene00001695	grd-6	T18H9.1	0.0434808	-1.10913
WBGene00006591	toh-1	T24A11.3	0.00405737	-1.10864
WBGene00010221		F57G12.1	0.015198	-1.10774
WBGene00014669		C06G8.3	0.0650636	-1.1075
WBGene00003527	nas-8	C34D4.9	0.017607	-1.10699
WBGene00017569		F18E9.3	0.0261306	-1.10577
WBGene00044508	nsy-7	C18F3.4	0.0457405	-1.10537
WBGene00010958	ndfl-4	MTCE.4	0.0232107	-1.10386
WBGene00007583		C14B4.2	0.0204925	-1.10352
WBGene00043302		F32D8.11	0.0537081	-1.10228
WBGene00022175		Y71H2AM.10	0.0682868	-1.10196
WBGene00015449	ugt-63	C04F5.7	0.00261992	-1.10195
WBGene00006570	tig-2	F39G3.8	0.0436464	-1.10064
WBGene00001476	fmo-1	K08C7.2	0.0693976	-1.09734
WBGene00013292		Y57G11A.4	0.067209	-1.09453
WBGene00004210	ptc-3	Y110A2AL.8	0.0387305	-1.09377
WBGene00002123	inx-1	C16E9.4	0.0205317	-1.0935
WBGene00010813	pitp-1	M01F1.7	0.0281823	-1.09317
WBGene00020294		T06F4.1	0.0536459	-1.0902
WBGene00219838		C28H8.14	0.0243642	-1.09007
WBGene00016951		C55C3.1	0.0838781	-1.08948
WBGene00003726	nhr-136	C13C4.3	0.0870164	-1.08896
WBGene00015704	tiam-1	C11D9.1	0.0438807	-1.08744
WBGene00021497		Y40C5A.4	0.0656695	-1.08658
WBGene00015096		B0261.8	0.0360722	-1.08595
WBGene00017010		D1007.15	0.0104026	-1.0853
WBGene00014307		F07H5.3	0.0114972	-1.08515
WBGene00000729	col-156	F57B7.3	0.051939	-1.0836
WBGene00004771	sem-2	C32E12.5	0.0358973	-1.08226
WBGene00012443		Y15E3A.4	0.0119622	-1.08226
WBGene00016215	glb-10	C29F5.7	0.0990887	-1.08225
WBGene00044636		B0393.9	0.0629744	-1.08186
WBGene00009483		F36G3.2	0.0501072	-1.07944
WBGene00019737		M02F4.3	0.0699332	-1.07839
WBGene00017464	sulp-2	F14D12.5	0.024241	-1.07812
WBGene00012662		Y39A1C.1	0.0674418	-1.07666
WBGene00009057	cept-1	F22E10.5	0.00057507	-1.0766
WBGene00004225	ptr-11	F56C11.2	0.0524724	-1.07581
WBGene00020052		R13A5.10	0.0356083	-1.07567
WBGene00004345	rgs-2	F16H9.1	0.0335098	-1.07503
WBGene00011147		R08D7.7	0.0680256	-1.07463
WBGene00012130	slc-17.4	T28F3.4	0.0161814	-1.07416
WBGene00002979	lfe-2	C46H11.4	0.0559504	-1.073
WBGene00002190	kin-2	R07E4.6	0.00584335	-1.07163
WBGene00001505	fut-1	K08F8.3	0.0137933	-1.07145
WBGene00019572		K09E2.3	0.0143783	-1.06911
WBGene00020139		T01B11.2	0.00328233	-1.06822
WBGene00006986	zip-1	Y75B8A.35	0.0321851	-1.06638
WBGene00018739		F53B1.8	0.0210696	-1.06442
WBGene00000761	coq-1	C24A11.9	0.000851287	-1.0631
WBGene00017483	lgc-22	F15E6.2	0.0167621	-1.063
WBGene00019317		K02E10.1	0.0756821	-1.06235
WBGene00007557		C14A4.6	0.00965401	-1.062
WBGene00007242	madf-5	C01G12.1	0.0321851	-1.0619
WBGene00020566	ttr-7	T19C3.9	0.0617858	-1.06165
WBGene00001475	fmi-1	F15B9.7	0.0903799	-1.06134
WBGene00007753		C27A7.1	0.00598789	-1.05973
WBGene00019816	nhr-204	R02C2.4	0.0413268	-1.05955
WBGene00010673		K08E7.5	0.0938687	-1.0585
WBGene00003006	lin-17	Y71F9B.5	0.0921976	-1.05844
WBGene00195026		F39E9.19	0.0943715	-1.05313
WBGene00044469	clec-173	T26C12.6	0.0162082	-1.0518
WBGene00001538	gcy-12	F08B1.2	0.000271093	-1.05093
WBGene00219316		F21A3.11	0.0457904	-1.05074
WBGene00007482		C09F12.2	0.0500289	-1.05011
WBGene00045488		F57B1.9	0.0807498	-1.04566
WBGene00001182	egl-13	T22B7.1	0.0183345	-1.04248
WBGene00008333		C55A6.4	0.00241696	-1.04124
WBGene00045239		Y49E10.29	0.0387727	-1.04021
WBGene00007243	nspb-7	C01G12.2	0.0788637	-1.03995
WBGene00008820		F14F11.2	0.0364211	-1.03948
WBGene00008923		F17C11.12	0.00862402	-1.03772
WBGene00012007		T25B9.1	0.00141135	-1.03761
WBGene00016505	ttr-33	C37C3.13	0.00457005	-1.03736
WBGene00000283	cah-5	R173.1	0.00785913	-1.03631
WBGene00007562		C14A4.12	0.0208953	-1.03629
WBGene00013560	zip-12	Y75B8A.29	0.00245424	-1.03534
WBGene00045265		K10C2.8	0.00789587	-1.03299
WBGene00002915	let-805	H19M22.2	0.0386833	-1.03186
WBGene00011681		T10B10.4	0.022898	-1.03183
WBGene00014613		Y111B2A.25	0.0138875	-1.03141
WBGene00017485		F15E6.4	0.0151049	-1.02965
WBGene00017786		F25E5.5	0.050251	-1.02774
WBGene00008886		F16C3.2	0.0377344	-1.02699
WBGene00003722	nhr-132	R11G11.1	0.0826767	-1.02634
WBGene00003986	mct-4	K05B2.5	0.0054973	-1.02295
WBGene00009447		F35H8.2	0.0771863	-1.02135
WBGene00045063		Y37A1A.4	0.0190462	-1.02115
WBGene00000139	amx-3	F25C8.2	0.0963966	-1.02102
WBGene00009323	best-13	F32B6.9	0.0464626	-1.01941
WBGene00045268	ttr-42	H01M10.3	0.0886961	-1.01902
WBGene00006861	cal-5	C24H10.5	0.00239246	-1.01877
WBGene00000253	bli-3	F56C11.1	0.0094606	-1.0162
WBGene00044741		Y57G11C.52	0.0700656	-1.0159
WBGene00016431		C35A11.4	0.0536683	-1.0137
WBGene00007537	fipr-8	C12D8.6	0.0627522	-1.01327
WBGene00009723		F45D3.3	0.0952809	-1.01298
WBGene00021482		Y39H10A.6	0.00406094	-1.01233
WBGene00016018		C23H3.2	0.00280333	-1.01204
WBGene00007021	immp-1	C24H11.6	0.029575	-1.00973
WBGene00002974	lev-1	F09E8.7	0.0479206	-1.00885
WBGene00004030	pin-2	F07C6.1	0.0412346	-1.00815
WBGene00014092		ZK822.5	0.00347161	-1.00613
WBGene00185078		F40G9.17	0.0264761	-1.00585
WBGene00019846	gpx-7	R03G5.5	0.0476586	-1.00563
WBGene00000792	crb-1	F11C7.4	0.0831015	-1.0048
WBGene00018500		F46F5.9	0.0452054	-1.00445
WBGene00001623	glt-5	Y53C12A.2	0.0262561	-1.00341
WBGene00019742	nhr-202	M02H5.4	0.0431082	-1.0025
WBGene00016329	osr-1	C32E12.3	0.030405	-1.00233
WBGene00019663		K11H12.7	0.00103501	-1.00102
WBGene00008924		F17E5.2	0.0596824	-1.00083
