# Supplementary material for: Stress-responsive and metabolic gene regulation are altered in low S-adenosylmethionine
Source: PLoS Genet. 2018 Nov 28;14(11):e1007812. doi: 10.1371/journal.pgen.1007812 (PMC6287882; doi:10.1371/journal.pgen.1007812)
Supplement: S5 Table — Statistics generated by OASIS (https://sbi.postech.ac.kr/oasis/)[41]. (XLSX) [file pgen.1007812.s013.xlsx]

## Sheet: PA14.1
	FUDR (because of RNAi) 200 ug/ml around bacterial margin								% EV [306]						from Oasis
	sterility moderately penetrant			Date	Plate 1	Plate 2	Plate 3	# hours	# hours	dead		306			% WT	Percent survival							Kaplan-Meier Estimator										Kaplan-Meier Estimator										Kaplan-Meier Estimator
				2015-03-24 09:00:00	0	0	0		0:00:00	0					Time (hours)	WT	set-2	set-16					Time	At Risk	Dead	Censored	Percent Mortality(%)	S_hat	Var S_hat	SE(S)	Survival Time		Time	At Risk	Dead	Censored	Percent Mortality(%)	S_hat	Var S_hat	SE(S)	Survival Time		Time	At Risk	Dead	Censored	Percent Mortality(%)	S_hat	Var S_hat
				2015-03-25 09:00:00	0	0	0	1 day, 0:00:00	1 day, 0:00:00	0					0	100	100	100					0	306	0	0	0	1	0	0	0		0	576	0	0	0	1	0	0	0		0	511	0	0	0	1	0
				2015-03-25 14:00:00	0	0	0	1 day, 5:00:00	1 day, 5:00:00	0					24	100	100	96.8689					24	306	0	0	0	1	0	0	0		24	576	0	0	0	1	0	0	0		24	511	16	0	0.0313	0.969	0
				2015-03-25 21:00:00	2	10	5	1 day, 12:00:00	1 day, 12:00:00	17					29	100	96.5278	85.7143					29	306	0	0	0	1	0	0	0		29	576	20	0	0.0347	0.965	0	0.008	1.007		29	495	57	0	0.1429	0.857	0
				2015-03-26 10:00:00	16	13	16	2 days, 1:00:00	2 days, 1:00:00	45					36	94.4444	78.125	64.3836					36	306	17	0	0.0556	0.944	0	0.013	2		36	556	106	0	0.2188	0.781	0	0.017	7.632		36	438	109	0	0.3562	0.644	0
				2015-03-26 14:00:00	26	33	12	2 days, 5:00:00	2 days, 5:00:00	71					49	79.7386	59.8958	38.7476					49	289	45	0	0.2026	0.797	0.001	0.023	9.206		49	450	105	0	0.401	0.599	0	0.02	16.564		49	329	131	0	0.6125	0.387	0
				2015-03-26 22:00:00	13	10	11	2 days, 13:00:00	2 days, 13:00:00	34					53	56.5359	32.8125	9.00196					53	244	71	0	0.4346	0.565	0.001	0.028	21.503		53	345	156	0	0.6719	0.328	0	0.02	30.918		53	198	152	0	0.91	0.09	0
				2015-03-27 10:00:00	30	28	32	3 days, 1:00:00	3 days, 1:00:00	90					61	45.4248	19.9653	1.95695					61	173	34	0	0.5458	0.454	0.001	0.028	28.281		61	189	74	0	0.8003	0.2	0	0.017	38.755		61	46	36	0	0.9804	0.02	0
				2015-03-27 16:00:00	8	2	3	3 days, 7:00:00	3 days, 7:00:00	13					73	16.0131	5.55556	0					73	139	90	0	0.8399	0.16	0	0.021	49.752		73	115	83	0	0.9444	0.056	0	0.01	49.274		73	10	10	0	1	0	0
				2015-03-28 11:00:00	13	12	11	4 days, 2:00:00	4 days, 2:00:00	36					79	11.7647	2.25694	0					79	49	13	0	0.8824	0.118	0	0.018	53.108		79	32	19	0	0.9774	0.023	0	0.006	51.88		79	0	0	0	1	0	0
															98	0	0	0					98	36	36	0	1	0	0	0	64.637		98	13	13	0	1	0	0	0	54.092		98	0	0	0	1	0	0
								% set-2 [576]	% set-2 [576]														Mean/Median Lifespan
				Date	Plate 1	Plate 2	Plate 3	# hours	# hours	dead		576											Name	No. of subjects	Restricted mean		Age in days at % mortality
				2015-03-24 09:00:00	0	0	0		0:00:00	0																Days	Std. error	95% C.I.	0.25	0.5	0.75	0.9	1	95% Median C.I.
				2015-03-25 09:00:00	0	0	0	1 day, 0:00:00	1 day, 0:00:00	0													EV	306	64.64	0.95	62.78 ~ 66.49		53	61	73	98	-	61 ~ 61
				2015-03-25 14:00:00	7	7	6	1 day, 5:00:00	1 day, 5:00:00	20													set-2	576	54.09	0.6	52.91 ~ 55.27		49	53	61	73	98	- ~ -
				2015-03-25 21:00:00	51	26	29	1 day, 12:00:00	1 day, 12:00:00	106													set-16	511	45.72	0.48	44.79 ~ 46.65		36	49	53	61	73	- ~ -
				2015-03-26 10:00:00	26	54	25	2 days, 1:00:00	2 days, 1:00:00	105
				2015-03-26 14:00:00	51	55	50	2 days, 5:00:00	2 days, 5:00:00	156
				2015-03-26 22:00:00	15	29	30	2 days, 13:00:00	2 days, 13:00:00	74
				2015-03-27 10:00:00	15	38	30	3 days, 1:00:00	3 days, 1:00:00	83
				2015-03-27 16:00:00	8	4	7	3 days, 7:00:00	3 days, 7:00:00	19
				2015-03-28 11:00:00	0	13	0	4 days, 2:00:00	4 days, 2:00:00	13													Test Result
																								Condition	Statistics
																								Chi^2	P-value	Bonferroni P-value
																							EV v.s. set-2	76.25	0	0
																							EV v.s. set-16	282.56	0	0
																							set-2 v.s. EV	76.25	0	0
																							set-2 v.s. set-16	120.18	0	0
								% set-16 [511]	% set-16 [511]														set-16 v.s. EV	282.56	0	0
				Date	Plate 1	Plate 2	Plate 3	# hours	# hours	dead		511											set-16 v.s. set-2	120.18	0	0
				2015-03-24 09:00:00	0	0	0		0:00:00	0
				2015-03-25 09:00:00	6	8	2	1 day, 0:00:00	1 day, 0:00:00	16
				2015-03-25 14:00:00	19	20	18	1 day, 5:00:00	1 day, 5:00:00	57
				2015-03-25 21:00:00	36	29	44	1 day, 12:00:00	1 day, 12:00:00	109
				2015-03-26 10:00:00	27	47	57	2 days, 1:00:00	2 days, 1:00:00	131
				2015-03-26 14:00:00	25	58	69	2 days, 5:00:00	2 days, 5:00:00	152
				2015-03-26 22:00:00	10	11	15	2 days, 13:00:00	2 days, 13:00:00	36
				2015-03-27 10:00:00	3	5	2	3 days, 1:00:00	3 days, 1:00:00	10
				2015-03-27 16:00:00				3 days, 7:00:00	3 days, 7:00:00	0
				2015-03-28 11:00:00				4 days, 2:00:00	4 days, 2:00:00	0													Test Result
																							Condition	Statistics
																								P-value at 25%	P-value at 50%	P-value at 75%	P-value at 90%
																							EV v.s. set-2	1.5e-09	1.7e-11	1e-06	1e-06
																							EV v.s. set-16	2.4e-12	2.2e-12	1.6e-12	9.4e-13
																							set-2 v.s. EV	1.5e-09	1.7e-11	1e-06	1e-06
																							set-2 v.s. set-16	5.7e-07	5.6e-12	2.4e-12	1.7e-09
																							set-16 v.s. EV	2.4e-12	2.2e-12	1.6e-12	9.4e-13
																							set-16 v.s. set-2	5.7e-07	5.6e-12	2.4e-12	1.7e-09
[truncated: 2 more columns]

## Sheet: PA14.2
	FUDR (because of RNAi) 200 ug/ml around bacterial margin								% EV [189]						from Oasis
	sterility moderately penetrant			Date	Plate 1	Plate 2	Plate 3	# hours	# hours	dead		189			% WT	Percent survival							Kaplan-Meier Estimator										Kaplan-Meier Estimator										Kaplan-Meier Estimator
				2015-03-17 09:00:00	0	0	0		0:00:00	0					Time (hours)	WT	set-2	set-16					Time	At Risk	Dead	Censored	Percent Mortality(%)	S_hat	Var S_hat	SE(S)	Survival Time		Time	At Risk	Dead	Censored	Percent Mortality(%)	S_hat	Var S_hat	SE(S)	Survival Time		Time	At Risk	Dead	Censored	Percent Mortality(%)	S_hat	Var S_hat
				2015-03-18 09:00:00	0	0	0	1 day, 0:00:00	1 day, 0:00:00	0					0	100	100	100					0	189	0	0	0	1	0	0	0		0	218	0	0	0	1	0	0	0		0	265	0	0	0	1	0
				2015-03-18 14:00:00	3	0	0	1 day, 5:00:00	1 day, 5:00:00	3					24	100	99.0826	100					24	189	0	0	0	1	0	0	0		24	218	2	0	0.0092	0.991	0	0.006	0.22		24	265	0	0	0	1	0
				2015-03-18 21:00:00	1	1	1	1 day, 12:00:00	1 day, 12:00:00	3					29	98.4127	95.8716	97.3585					29	189	3	0	0.0159	0.984	0	0.009	0.46		29	216	7	0	0.0413	0.959	0	0.013	1.151		29	265	7	0	0.0264	0.974	0
				2015-03-19 07:00:00	1	2	0	1 day, 22:00:00	1 day, 22:00:00	3					36	96.8254	92.2018	95.4717					36	186	3	0	0.0317	0.968	0	0.013	1.032		36	209	8	0	0.078	0.922	0	0.018	2.472		36	258	5	0	0.0453	0.955	0
				2015-03-19 13:00:00	2	2	0	2 days, 4:00:00	2 days, 4:00:00	4					46	91.0053	79.8165	91.3208					46	183	11	0	0.0899	0.91	0	0.021	3.709		46	201	27	0	0.2018	0.798	0.001	0.027	8.17		46	253	11	0	0.0868	0.913	0
				2015-03-19 07:00:00	3	2	3	1 day, 22:00:00	1 day, 22:00:00	8					52	88.8889	77.5229	87.9245					52	172	4	0	0.1111	0.889	0.001	0.023	4.81		52	174	5	0	0.2248	0.775	0.001	0.028	9.362		52	242	9	0	0.1208	0.879	0
				2015-03-20 08:00:00	3	12	12	2 days, 23:00:00	2 days, 23:00:00	27					71	74.6032	39.4495	52.4528					71	168	27	0	0.254	0.746	0.001	0.032	14.952		71	169	83	0	0.6055	0.394	0.001	0.033	36.394		71	233	94	0	0.4755	0.525	0.001
				2015-03-20 14:00:00	17	22	31	3 days, 5:00:00	3 days, 5:00:00	70					77	37.5661	7.79817	21.5094					77	141	70	0	0.6243	0.376	0.001	0.035	43.471		77	86	69	0	0.922	0.078	0	0.018	60.766		77	139	82	0	0.7849	0.215	0.001
				2015-03-20 17:00:00	4	8	8	3 days, 8:00:00	3 days, 8:00:00	20					80	26.9841	4.58716	9.43396					80	71	20	0	0.7302	0.27	0.001	0.032	51.937		80	17	7	0	0.9541	0.046	0	0.014	63.335		80	57	32	0	0.9057	0.094	0
				2015-03-20 22:00:00	4	2	3	3 days, 13:00:00	3 days, 13:00:00	9					85	22.2222	3.21101	1.13207					85	51	9	0	0.7778	0.222	0.001	0.03	55.984		85	10	3	0	0.9679	0.032	0	0.012	64.505		85	25	22	0	0.9887	0.011	0
				2015-03-21 10:00:00	11	7	10	4 days, 1:00:00	4 days, 1:00:00	28					97	7.40741	0.458716	0.377358					97	42	28	0	0.9259	0.074	0	0.019	70.354		97	7	6	0	0.9954	0.005	0	0.005	67.174		97	3	2	0	0.9962	0.004	0
				2015-03-21 21:00:00	3	4	7	4 days, 12:00:00	4 days, 12:00:00	14					108	0	0	0					108	14	14	0	1	0	0	0	78.354		108	1	1	0	1	0	0	0	67.67		108	1	1	0	1	0	0
																							Mean/Median Lifespan
								% set-2 [218]	% set-2 [218]																Restricted mean					Age in days at % mortality
				Date	Plate 1	Plate 2	Plate 3	# hours	# hours	dead		218											Name	No. of subjects
				2015-03-17 09:00:00	0	0	0		0:00:00	0															Days	Std. error	95% C.I.		0.25	0.5	0.75	0.9	1	95% Median C.I.
				2015-03-18 09:00:00	0	2	0	1 day, 0:00:00	1 day, 0:00:00	2													EV	189	78.35	1.2	76.01 ~ 80.70		71	77	85	97	108	- ~ -
				2015-03-18 14:00:00	0	4	3	1 day, 5:00:00	1 day, 5:00:00	7													set-2	218	67.67	1.04	65.62 ~ 69.72		71	77	80	85	108	- ~ -
				2015-03-18 21:00:00	0	2	6	1 day, 12:00:00	1 day, 12:00:00	8													set-16	265	71.99	0.76	70.49 ~ 73.48		71	77	80	85	108	71 ~ 71
				2015-03-19 07:00:00	0	3	1	1 day, 22:00:00	1 day, 22:00:00	4
				2015-03-19 13:00:00	2	2	1	2 days, 4:00:00	2 days, 4:00:00	5
				2015-03-19 07:00:00	9	3	11	1 day, 22:00:00	1 day, 22:00:00	23
				2015-03-20 08:00:00	15	38	30	2 days, 23:00:00	2 days, 23:00:00	83
				2015-03-20 14:00:00	11	32	26	3 days, 5:00:00	3 days, 5:00:00	69
				2015-03-20 17:00:00	1	2	4	3 days, 8:00:00	3 days, 8:00:00	7													Test Result
				2015-03-20 22:00:00	0	1	2	3 days, 13:00:00	3 days, 13:00:00	3													Condition	Statistics
				2015-03-21 10:00:00	1	2	3	4 days, 1:00:00	4 days, 1:00:00	6														Chi^2	P-value	Bonferroni P-value
				2015-03-21 21:00:00	1	0	0	4 days, 12:00:00	4 days, 12:00:00	1													EV v.s. set-2	68.7	0	0
																							EV v.s. set-16	43.01	0	0
																							set-2 v.s. EV	68.7	0	0
																							set-2 v.s. set-16	12.58	0.0004	0.0008
								% set-16 [265]	% set-16 [265]														set-16 v.s. EV	43.01	0	0
				Date	Plate 1	Plate 2	Plate 3	# hours	# hours	dead		265											set-16 v.s. set-2	12.58	0.0004	0.0008
				2015-03-17 09:00:00	0	0	0		0:00:00	0
				2015-03-18 09:00:00	0	0	0	1 day, 0:00:00	1 day, 0:00:00	0
				2015-03-18 14:00:00	3	4	0	1 day, 5:00:00	1 day, 5:00:00	7
				2015-03-18 21:00:00	1	3	1	1 day, 12:00:00	1 day, 12:00:00	5
				2015-03-19 07:00:00	1	3	1	1 day, 22:00:00	1 day, 22:00:00	5
				2015-03-19 13:00:00	4	2	3	2 days, 4:00:00	2 days, 4:00:00	9
				2015-03-19 07:00:00	2	2	2	1 day, 22:00:00	1 day, 22:00:00	6
				2015-03-20 08:00:00	21	54	19	2 days, 23:00:00	2 days, 23:00:00	94
				2015-03-20 14:00:00	18	45	19	3 days, 5:00:00	3 days, 5:00:00	82
				2015-03-20 17:00:00	5	15	12	3 days, 8:00:00	3 days, 8:00:00	32													Test Result
				2015-03-20 22:00:00	3	10	9	3 days, 13:00:00	3 days, 13:00:00	22													Condition	Statistics
				2015-03-21 10:00:00	0	2	0	4 days, 1:00:00	4 days, 1:00:00	2														P-value at 25%	P-value at 50%	P-value at 75%	P-value at 90%
				2015-03-21 21:00:00	0	1	0	4 days, 12:00:00	4 days, 12:00:00	1													EV v.s. set-2	1.5e-12	1.3e-12	1.3e-12	0.0002
																							EV v.s. set-16	1.5e-06	0.0002	1.5e-06	3.9e-13
																							set-2 v.s. EV	1.5e-12	1.3e-12	1.3e-12	0.0002
																							set-2 v.s. set-16	0.0046	0.0046	2.4e-05	0.0516
																							set-16 v.s. EV	1.5e-06	0.0002	1.5e-06	3.9e-13
																							set-16 v.s. set-2	0.0046	0.0046	2.4e-05	0.0516
[truncated: 2 more columns]

## Sheet: PA14.3
Raw data for PA14 survival assay. Statistics generated by OASIS: Yang J-S, et al. 2011 OASIS: Online Application for the Survival Analysis of Lifespan Assays Performed in Aging Research. PLoS ONE 6(8): e23525
									Control	n=76				from Oasis
				Date	Plate 1	Plate 2	Plate 3	# hours	# hours	dead				% WT	Percent survival							Kaplan-Meier Estimator	Control
				2016-11-18 15:00:00	0	0	0		0:00:00	0				Time (hours)	Control	sams-1(RNAi)	set-2(RNAi)	set-16(RNAi)				Time	At Risk	Dead	Censored	Percent Mortality(%)	S_hat	Var S_hat	SE(S)	Survival Time		Kaplan-Meier Estimator		sams-1
				2016-11-19 16:00:00	3	1	1	1 day, 1:00:00	1 day, 1:00:00	5				0	100	100	98.6207	100				0	77	0	0	0	1	0	0	0		Time	At Risk	Dead	Censored	Percent Mortality(%)	S_hat	Var S_hat	SE(S)	Survival Time		Kaplan-Meier Estimator		set-2
				2016-11-19 19:00:00	1	0	0	1 day, 4:00:00	1 day, 4:00:00	1				25	93.5065	98.75	95.1724	97.5				25	77	5	0	0.0649	0.935	0.001	0.028	1.623		0	80	0	0	0	1	0	0	0		Time	At Risk	Dead	Censored	Percent Mortality(%)	S_hat	Var S_hat	SE(S)
				2016-11-20 09:00:00	3	6	5	1 day, 18:00:00	1 day, 18:00:00	14				28	92.2078	86.25	91.0345	92.5				28	72	1	0	0.0779	0.922	0.001	0.031	1.987		25	80	1	0	0.0125	0.988	0	0.012	0.313		0	145	2	0	0.0138	0.986	0	0.01
				2016-11-20 16:00:00	2	1	3	2 days, 1:00:00	2 days, 1:00:00	6				42	74.026	76.25	66.8966	76.25				42	71	14	0	0.2597	0.74	0.002	0.05	9.623		28	79	10	0	0.1375	0.863	0.001	0.039	3.813		25	143	5	0	0.0483	0.952	0	0.018
				2016-11-21 09:00:00	2	2	3	2 days, 18:00:00	2 days, 18:00:00	7				49	66.2338	65	56.5517	70				49	57	6	0	0.3377	0.662	0.003	0.054	13.442		42	69	8	0	0.2375	0.763	0.002	0.048	8.013		28	138	6	0	0.0897	0.91	0.001	0.024
				2016-11-21 13:00:00	2	1	1	2 days, 22:00:00	2 days, 22:00:00	4				66	57.1429	40	46.2069	48.75				66	51	7	0	0.4286	0.571	0.003	0.056	19.442		49	61	9	0	0.35	0.65	0.003	0.053	13.525		42	132	35	0	0.331	0.669	0.002	0.039
				2016-11-21 17:00:00	2	1	2	3 days, 2:00:00	3 days, 2:00:00	5				70	51.9481	33.75	40.6897	35				70	44	4	0	0.4805	0.519	0.003	0.057	23.078		66	52	20	0	0.6	0.4	0.003	0.055	30.025		49	97	15	0	0.4345	0.566	0.002	0.041
				2016-11-22 11:00:00	1	3	3	3 days, 20:00:00	3 days, 20:00:00	7				74	45.4545	28.75	33.1034	27.5				74	40	5	0	0.5455	0.455	0.003	0.057	27.883		70	32	5	0	0.6625	0.338	0.003	0.053	34.4		66	82	15	0	0.5379	0.462	0.002	0.041
				2016-11-22 14:00:00	2	2	0	3 days, 23:00:00	3 days, 23:00:00	4				92	36.3636	18.75	20.6897	16.25				92	35	7	0	0.6364	0.364	0.003	0.055	36.247		74	27	4	0	0.7125	0.288	0.003	0.051	38.1		70	67	8	0	0.5931	0.407	0.002	0.041
				2016-11-22 19:00:00	1	4	1	4 days, 4:00:00	4 days, 4:00:00	6				95	31.1688	12.5	13.1034	16.25				95	28	4	0	0.6883	0.312	0.003	0.053	41.182		92	23	8	0	0.8125	0.188	0.002	0.044	47.3		74	59	11	0	0.669	0.331	0.002	0.039
				2016-11-23 10:00:00	2	4	3	4 days, 19:00:00	4 days, 19:00:00	9				100	23.3766	8.75	9.65517	8.75				100	24	6	0	0.7662	0.234	0.002	0.048	48.974		95	15	5	0	0.875	0.125	0.001	0.037	53.238		92	48	18	0	0.7931	0.207	0.001	0.034
				2016-11-23 17:00:00	2	3	4	5 days, 2:00:00	5 days, 2:00:00	9				115	11.6883	3.75	2.06897	0				115	18	9	0	0.8831	0.117	0.001	0.037	62.416		100	10	3	0	0.9125	0.088	0.001	0.032	56.988		95	30	11	0	0.869	0.131	0.001	0.028
														122	0	0	0	0				122	9	9	0	1	0	0	0	76.675		115	7	4	0	0.9625	0.038	0	0.021	62.738		100	19	5	0	0.9034	0.097	0.001	0.025
																																122	3	3	0	1	0	0	0	67.313		115	14	11	0	0.9793	0.021	0	0.012
																																										122	3	3	0	1	0	0	0
																						Mean/Median Lifespan
																						Name	No. of subjects	Restricted mean		Age in days at % mortality
																						Days	Std. error	95% C.I.		0.25	0.5	0.75	0.9	1	95% Median C.I.
																						Control	77	76.68	3.58	69.65 ~ 83.70		42	74	100	122	-	66 ~ 74
									sams-1	n=77												sams-1	80	67.31	2.95	61.53 ~ 73.09		49	66	92	100	122	66 ~ 66
				Date	Plate 1	Plate 2	Plate 3	# hours	# hours	dead												set-2	145	66.86	2.33	62.29 ~ 71.42		42	66	92	100	122	49 ~ 66
				2016-11-18 15:00:00	0	0	0		0:00:00	0												set-16	80	69.03	2.73	63.67 ~ 74.38		49	66	92	100	115	66 ~ 66
				2016-11-19 16:00:00	1	0	0	1 day, 1:00:00	1 day, 1:00:00	1
				2016-11-19 19:00:00	6	2	2	1 day, 4:00:00	1 day, 4:00:00	10
				2016-11-20 09:00:00	1	5	2	1 day, 18:00:00	1 day, 18:00:00	8												Test Result					Test Result
				2016-11-20 16:00:00	3	3	3	2 days, 1:00:00	2 days, 1:00:00	9												Condition	Statistics				Condition	Statistics
				2016-11-21 09:00:00	9	5	6	2 days, 18:00:00	2 days, 18:00:00	20													Chi^2	P-value	Bonferroni P-value		P-value at 25%	P-value at 50%	P-value at 75%	P-value at 90%
				2016-11-21 13:00:00	4	0	1	2 days, 22:00:00	2 days, 22:00:00	5												Control v.s. sams-1	6.2	0.0128	0.0383		Control v.s. sams-1	1	0.0383	0.0063	0.0755
				2016-11-21 17:00:00	2	1	1	3 days, 2:00:00	3 days, 2:00:00	4												Control v.s. set-2	8.79	0.003	0.0091		Control v.s. set-2	0.2888	0.1201	0.0021	0.0042
				2016-11-22 11:00:00	2	4	2	3 days, 20:00:00	3 days, 20:00:00	8												Control v.s. set-16	7.17	0.0074	0.0222		Control v.s. set-16	0.7321	0.0371	0.038	0.0013
				2016-11-22 14:00:00	1	3	1	3 days, 23:00:00	3 days, 23:00:00	5
				2016-11-22 19:00:00	3	0	0	4 days, 4:00:00	4 days, 4:00:00	3												sams-1 v.s. Control	6.2	0.0128	0.0383		sams-1 v.s. Control	1	0.0383	0.0063	0.0755
				2016-11-23 10:00:00	4	0	0	4 days, 19:00:00	4 days, 19:00:00	4												sams-1 v.s. set-2	0	0.964	1		sams-1 v.s. set-2	0.171	0.4018	0.862	1
				2016-11-23 17:00:00	3	0	0	5 days, 2:00:00	5 days, 2:00:00	3												sams-1 v.s. set-16	0.01	0.9098	1		sams-1 v.s. set-16	0.6128	0.3397	0.8355	1
																						set-2 v.s. Control	8.79	0.003	0.0091		set-2 v.s. Control	0.2888	0.1201	0.0021	0.0042
																						set-2 v.s. sams-1	0	0.964	1		set-2 v.s. sams-1	0.171	0.4018	0.862	1
																						set-2 v.s. set-16	0.01	0.9381	1		set-2 v.s. set-16	0.171	0.7806	0.4811	1
									set-2	n=145												set-16 v.s. Control	7.17	0.0074	0.0222		set-16 v.s. Control	0.7321	0.0371	0.038	0.0013
				Date	Plate 1	Plate 2	Plate 3	# hours	# hours	dead												set-16 v.s. sams-1	0.01	0.9098	1		set-16 v.s. sams-1	0.6128	0.3397	0.8355	1
				2016-11-18 15:00:00	0	1	1		0:00:00	2												set-16 v.s. set-2	0.01	0.9381	1		set-16 v.s. set-2	0.171	0.7806	0.4811	1
				2016-11-19 16:00:00	1	1	3	1 day, 1:00:00	1 day, 1:00:00	5
				2016-11-19 19:00:00	1	2	3	1 day, 4:00:00	1 day, 4:00:00	6
				2016-11-20 09:00:00	2	23	10	1 day, 18:00:00	1 day, 18:00:00	35
				2016-11-20 16:00:00	3	7	5	2 days, 1:00:00	2 days, 1:00:00	15
				2016-11-21 09:00:00	2	9	4	2 days, 18:00:00	2 days, 18:00:00	15
				2016-11-21 13:00:00	2	4	2	2 days, 22:00:00	2 days, 22:00:00	8
				2016-11-21 17:00:00	4	2	5	3 days, 2:00:00	3 days, 2:00:00	11
				2016-11-22 11:00:00	3	7	8	3 days, 20:00:00	3 days, 20:00:00	18
				2016-11-22 14:00:00	2	4	5	3 days, 23:00:00	3 days, 23:00:00	11
				2016-11-22 19:00:00	0	3	2	4 days, 4:00:00	4 days, 4:00:00	5
				2016-11-23 10:00:00	1	7	3	4 days, 19:00:00	4 days, 19:00:00	11
				2016-11-23 17:00:00	0	2	1	5 days, 2:00:00	5 days, 2:00:00	3
									set-16	n=80
				Date	Plate 1	Plate 2	Plate 3	# hours	# hours	dead
				2016-11-18 15:00:00	0	0	0		0:00:00	0
				2016-11-19 16:00:00	1	1	0	1 day, 1:00:00	1 day, 1:00:00	2
				2016-11-19 19:00:00	2	1	1	1 day, 4:00:00	1 day, 4:00:00	4
				2016-11-20 09:00:00	8	3	2	1 day, 18:00:00	1 day, 18:00:00	13
				2016-11-20 16:00:00	4	1	0	2 days, 1:00:00	2 days, 1:00:00	5
				2016-11-21 09:00:00	8	8	1	2 days, 18:00:00	2 days, 18:00:00	17
				2016-11-21 13:00:00	6	3	2	2 days, 22:00:00	2 days, 22:00:00	11
				2016-11-21 17:00:00	3	1	2	3 days, 2:00:00	3 days, 2:00:00	6
				2016-11-22 11:00:00	2	3	4	3 days, 20:00:00	3 days, 20:00:00	9
				2016-11-22 14:00:00	0	0	0	3 days, 23:00:00	3 days, 23:00:00	0
				2016-11-22 19:00:00	2	4	0	4 days, 4:00:00	4 days, 4:00:00	6
				2016-11-23 10:00:00	4	2	1	4 days, 19:00:00	4 days, 19:00:00	7
				2016-11-23 17:00:00	0	0	0	5 days, 2:00:00	5 days, 2:00:00	0
[truncated: 10 more columns]
