# Supplementary material for: Stress-responsive and metabolic gene regulation are altered in low S-adenosylmethionine
Source: PLoS Genet. 2018 Nov 28;14(11):e1007812. doi: 10.1371/journal.pgen.1007812 (PMC6287882; doi:10.1371/journal.pgen.1007812)
Supplement: S6 Table — Annotation was generated by assigning physiological function, then molecular function defined using homology, GO ontogeny and phenotype. (XLSX) [file pgen.1007812.s014.xlsx]

## Sheet: annotations
Sequence ID	Wormbase ID	Category 1	Category 2	Category 3	Description
C43E11.1	WBGene00016601	Apoptosis	Apoptosis	Apoptosis	acin-1 encodes an ortholog of human ACIN1 (OMIM:604562, which induces apoptotic chromatin condensation) and Drosophila HOOK-LIKE.
F46F3.4	WBGene00000146	Apoptosis	Apoptosis	Apoptosis	ape-1 encodes an ortholog of inhibitory p53-interacting protein (iASPP); APE-1 binds CEP-1 in vitro, and shares 38% amino-acid identity in its ankyrin repeats and SH3 domain to iASPP, with many iASPP residues contacting p53 being conserved; RNAi of ape-1 induces CEP-1- and HUS-1-dependent apoptosis in the germline, consistent with inhibition of the CEP-1/HUS-1 DNA damage checkpoint by APE-1 in th…
K04C2.4	WBGene00000265	Apoptosis	Apoptosis	Apoptosis	brd-1 encodes an ortholog of the BRCA1-associating protein BARD1 (OMIM:601593), associated with susceptibility to breast cancer; BRD-1 forms a heterodimer with BRC-1, which constitutes an E3 ubiquitin ligase; after irradiation, the DNA checkpoint proteins ATL-1 and MRE-11 are required for BRC-1/BRD-1 heterodimers to associate with the E2 ubiqutin-conjugating enzyme LET-70/Ubc5 and with RAD-51, an…
C11E4.6	WBGene00007520	Apoptosis	Apoptosis	Apoptosis	C11E4.6 is an ortholog of human ANKS1A (ankyrin repeat and sterile alpha motif domain containing 1A	and ANKS1B (ankyrin repeat and sterile alpha motif domain containing 1B	; C11E4.6 is expressed in the nervous system.
C24A1.3	WBGene00016030	Apoptosis	Apoptosis	Apoptosis	C24A1.3 is an ortholog of human TNNI3K (TNNI3 interacting kinase); C24A1.3 is predicted to have protein kinase activity, based on protein domain information; C24A1.3 is expressed in the nervous system.
C33A11.2	WBGene00007878	Apoptosis	Apoptosis	Apoptosis	C33A11.2 is an ortholog of human DRAM2 (DNA damage regulated autophagy modulator 2) and DRAM1 (DNA damage regulated autophagy modulator 1); C33A11.2 is expressed in the marginal cell, CANR, CANL, pharyngeal muscle cell, head, tail, coelomocyte, intestine, excretory cell, body wall musculature, uterus, and the DTC.
F58G11.6	WBGene00010283	Apoptosis	Apoptosis	Apoptosis	ccz-1 encodes an ortholog of human C7orf28A and C7orf28B, with more distant similarity to human HPS4 (OMIM:606682) and S. cerevisiae Ccz1p in its N-terminal CHiPS domain; the CHiPS domain of CCZ-1 is predicted to have a longin-like fold; CCZ-1 is required for digestion of apoptotic corpses, specifically for phagosome maturation via exchange of the RAB-7 GTPase for the RAB-5 GTPase on the maturing…
Y47H9C.4	WBGene00000415	Apoptosis	Apoptosis	Apoptosis	ced-1 encodes a single-pass transmembrane protein homologous to human CD91, a low density lipoprotein receptor; CED-1 is a component of the apoptotic pathway and functions to initiate a signaling pathway in phagocytic cells that promotes cell corpse engulfment, phagosome maturation as evidenced by enrichment of PtdIns(3)P, DYN-1, and RAB-5 on phagosomal surfaces and, ultimately, apoptotic cell de…
Y106G6E.5	WBGene00000426	Apoptosis	Apoptosis	Apoptosis	ced-12 encodes the C. elegans ELMO ortholog; ced-12 is required both for phagocytotic engulfment of apoptotic cells, and for normal migrations of healthy cells during development; CED-12 binds directly to CED-5, the C. elegans DOCK180 ortholog.
R09F10.9	WBGene00000427	Apoptosis	Apoptosis	Apoptosis	ced-13 encodes a 98-residue protein with a single BH3 domain, whose overexpression promotes CED-3/4-dependent apoptosis; CED-13 binds the Bcl-2 ortholog CED-9, and ced-13 is transcriptionally activated by the p53 ortholog CEP-1, and the ced-13 promoter contains several potential p53-binding sites; ced-13 mutations are mostly indistinguishable from wild-type, but may enhance the abnormal response …
C48D1.2	WBGene00000417	Apoptosis	Apoptosis	Apoptosis	ced-3 encodes a caspase, a cysteine-aspartate protease; CED-3 activity is required for execution of apoptosis and functions in a conserved genetic pathway with CED-4, CED-9, and EGL-1 to regulate apoptosis during C. elegans development.
C35D10.9	WBGene00000418	Apoptosis	Apoptosis	Apoptosis	ced-4 encodes a novel protein; along with CED-3, CED-4 is required for the initiation of programmed cell death; accordingly, genetic analyses indicate that ced-3 and ced-4 function upstream of ced-1, ced-2, and nuc-1 in the programmed cell death pathway; in yeast two-hybrid experiments, and upon coexpression in mammalian cells, CED-4 interacts with CED-9, an anti-apoptotic BCL-2 homolog; coexpres…
C02F4.1	WBGene00000419	Apoptosis	Apoptosis	Apoptosis	ced-5 encodes a homolog of the human protein DOCK180; ced-5 is required for the cell engulfment stage of programmed cell death, and physically interacts with CED-2.
F56D2.7	WBGene00000420	Apoptosis	Apoptosis	Apoptosis	ced-6 encodes an Src homology (SH) 3 and phosphotyrosine-binding (PTB) domain-containing adaptor protein, orthologous to human CED-6/GULP, that is required for cell corpse engulfment during apoptosis; CED-6 is bound by the phosphotyrosine binding motif in the cytoplasmic tail of the transmembrane protein CED-1, and and within phagocytic cells this interaction may be part of a signal transduction …
C48B4.4	WBGene00000421	Apoptosis	Apoptosis	Apoptosis	ced-7 encodes an ATP binding cassette (ABC) transporter that is a member of the ABCA subfamily of transporter proteins; CED-7 activity is required in both apoptotic and phagocytic cells for engulfment of apoptotic cell corpses; in regulating apoptotic cell clearance, CED-7 functions upstream of CED-10/Rac, and together with CED-1 and CED-6, to mediate actin reorganization around the apoptotic cel…
T07C4.8	WBGene00000423	Apoptosis	Apoptosis	Apoptosis	ced-9 encodes the sole C. elegans homolog of the mammalian cell-death inhibitor Bcl-2; during development, ced-9 activity is essential for preventing cells from undergoing programmed cell death; ced-9 also appears to have proapoptotic activity; CED-9 functions by binding and repressing the activity of CED-4, a protein similar to human APAF-1 and positive regulator of CED-3 caspase activity; CED-9…
C41D11.8	WBGene00000787	Apoptosis	Apoptosis	Apoptosis	cps-6 encodes an ortholog of human mitochondrial endonuclease G (EndoG) that promotes apoptosis, and is required to degrade nicked (TUNEL-positive) DNA in apoptotic cells; transgenic CPS-6 is localized to mitochondria, but transgenic CPS-6 lacking a mitochondrial localization sequence is found in nuclei, and nuclei may be the in vivo target of CPS-6 after its activation by CED-3; CPS-6 has magnes…
Y47G6A.8	WBGene00000794	Apoptosis	Apoptosis	Apoptosis	crn-1 encodes a cell death-related nuclease and is a 5'-3' exonuclease, a protein homologous to mammalian flap endonuclease 1 (FEN1); crn-1 also has endonuclease activity; crn-1 is essential for embryonic development and promotes cell death; CRN-1 binds the endonuclease CPS-6 in interaction experiments and each of these proteins can enhance the others's endonuclease activity; crn-1 is believed to…
CD4.2	WBGene00000795	Apoptosis	Apoptosis	Apoptosis	crn-2 encodes a cell death-related nuclease, homologous to the magnesium-dependant TatD nuclease of E. coli; CRN-2 is required for normal levels of DNA degradation during apoptosis; crn-2(RNAi) 1.5-fold stage embryos display TUNEL labelling of nuclei that is five-fold higher than that seen in untreated N2 animals; CRN-2 promotes both DNA degradation and cell corpse engulfment, in a partially redu…
C14A4.4	WBGene00000796	Apoptosis	Apoptosis	Apoptosis	crn-3 encodes a cell death-related nuclease, homologous to the 100 kDa polymyositis/scleroderma autoantigen (PM/Scl-100), that is required for normal levels of DNA degradation during apoptosis; PM/Scl-100 is a ribonuclease component of the multiexonuclease exosome complex, which processes or degrades several types of RNAs in yeast; crn-3(RNAi) animals show retarded growth and a low penetrance of …
AH9.2	WBGene00000797	Apoptosis	Apoptosis	Apoptosis	crn-4 encodes a DEDD family DNase, a cell death-related nuclease; crn-4 exhibits both DNase and RNase activities; crn-4 is believed to function in a large multinuclease complex, the degradeosome, whose components include the protein products of cps-6, crn-1, crn-5, cpy-13 and other non-nuclease components like wah-1, to promote apoptotic DNA degradation; crn-4 has been shown to bind DNA through i…
C14A4.5	WBGene00000798	Apoptosis	Apoptosis	Apoptosis	crn-5 encodes a cell death-related nuclease which is a homolog of Rrp46, an eukaryotic ribonulease component of the exosome, involved in RNA processing; crn-5 is believed to function in a large multinuclease complex, the degradeosome, whose components include the protein products of cps-6, crn-1, crn-4, cpy-13 and other non-nuclease components like wah-1, to promote apoptotic DNA degradation; crn…
K04H4.6	WBGene00000799	Apoptosis	Apoptosis	Apoptosis	crn-6 encodes a cell-death related nuclease, a type II DNase, likely involved in apoptotic DNA fragmentation.
F57B10.10	WBGene00000896	Apoptosis	Apoptosis	Apoptosis	dad-1 encodes an ortholog of human DAD1 (OMIM:600243	that inhibits cell death and can functionally complement the hamster protein in cultured cells.
C14A4.2	WBGene00000933	Apoptosis	Apoptosis	Apoptosis	dap-3 is an ortholog of mammalian death-associated protein 3 (DAP3), a mitochondrial ribosomal protein that promotes apoptosis.
C14F5.1	WBGene00015776	Apoptosis	Apoptosis	Apoptosis	dct-1 encodes a protein with similarity to the mammalian BNIP3 proteins that interact with Bcl-2 and the Adenovirus E1B 19kDa protein and that have been shown to have pro-apoptotic activity; loss of dct-1 activity via RNAi in daf-2 mutants and in gld-1; daf-2 doubly mutant animals indicates that dct-1 can function to regulate both lifespan and tumor cell proliferation; when expressed in mammalian…
F23B12.9	WBGene00001170	Apoptosis	Apoptosis	Apoptosis	egl-1 encodes a novel protein that contains a region similar to the BH3 (Bcl-2 homology region 3) domain of mammalian cell death activators; EGL-1 functions as an upstream activator in the general programmed cell death pathway and positively regulates programmed cell death by interacting directly with CED-9 to induce CED-4 release from CED-4/CED-9 complexes and ultimately activate the CED-3 caspa…
H06H21.9	WBGene00019165	Apoptosis	Apoptosis	Apoptosis	H06H21.9 encodes a Caenorhabditis-specific protein with two PDZ domains that inhibits CEP-1- and HUS-1-dependent germline apoptosis, as do BMK-1, RAD-50, and RAD-51.
C27A2.3	WBGene00002068	Apoptosis	Apoptosis	Apoptosis	ify-1 encodes a rapidly evolving protein ligand of FZY-1, with only 53% identity between C. elegans and C. briggsae and with no visible homologs in more distant species; IFY-1 binds FZY-1 and SEP-1 in yeast two-hybrid assays; ify-1(RNAi) and sep-1(RNAi) animals arrest as one-cell embryos with disorganized chromosomes, supporting the hypothesis that IFY-1 is a securin; the fzy-1(h1983) mutation bl…
C16A3.3	WBGene00002850	Apoptosis	Apoptosis	Apoptosis	let-716 is an ortholog of human PDCD11 (programmed cell death 11); microarray, RNA sequencing, and proteomic studies indicate that let-716 is affected by nhr-114, tatn-1, rbr-2, glp-1, pgl-1, pgl-3, glh-4, glh-1, emb-4, sir-2.1, fbf-1, and alg-1; RNA sequencing and microarray studies indicate that let-716 is affected by D-glucose, Bisphenol S, Resveratrol, Atrazine, and Sirolimus; proteomic, tili…
Y76A2B.2	WBGene00014951	Apoptosis	Apoptosis	Apoptosis	lron-13 is an ortholog of human LRRC53 (leucine rich repeat containing 53); microarray and RNA sequencing studies indicate that lron-13 is affected by sma-2, tatn-1, ubc-9, set-2, wdr-5.1, csr-1, ifg-1, ain-2, mir-243, and alg-1; microarray studies indicate that lron-13 is affected by Tunicamycin and Colistin; microarray and tiling array studies indicate that lron-13 is enriched in the pharynx an…
Y37A1B.2	WBGene00003086	Apoptosis	Apoptosis	Apoptosis	lst-4 encodes multiple isoforms of a sorting nexin that are the sole C. elegans members of the SNX9 family of sorting nexins ; activity of the SH3 domain-containing LST-4 isoforms is required for regulation of phagosome maturation during apoptotic cell corpse clearance, specifically for regulating phagosomal fusion with endosomes and lysosomes; LST-4 physically interacts with the DYN-1/dynamin GT…
M04F3.4	WBGene00019770	Apoptosis	Apoptosis	Apoptosis	M04F3.4 is an ortholog of human PDCD6 (programmed cell death 6); M04F3.4 is predicted to have calcium ion binding activity, based on protein domain information; M04F3.4 is expressed in the reproductive system.
Y51H1A.6	WBGene00013096	Apoptosis	Apoptosis	Apoptosis	mcd-1 encodes a highly acidic C2H2-type zinc-finger protein that, in conjunction with LIN-35/Rb, DPL-1/DP, EFL-1/E2F, LIN-37/Mip40, and LIN-52, promotes the developmentally programmed progression of cells through full apoptosis; MCD-1 can promote ectopic apoptosis in cells normally fated to live, and is thus active in such cells; MCD-1 is not required for CED-3-independent cell death, does not re…
C01B9.1	WBGene00007220	Apoptosis	Apoptosis	Apoptosis	Microarray and RNA sequencing studies indicate that C01B9.1 is affected by cyc-1, eat-2, prg-1, clk-1, daf-16, npr-1, jmjd-3.1, jmjd-1.2, dpy-21, mir-34, pgl-1, pgl-3, glh-4, glh-1, ash-2, emb-4, ain-1, ain-2, and isp-1; RNA sequencing and microarray studies indicate that C01B9.1 is affected by Multi-walled carbon nanotubes, Cry5B, and adsorbable organic bromine compounds; microarray and RNA sequ…
C14A4.6	WBGene00007557	Apoptosis	Apoptosis	Apoptosis	Microarray and RNA sequencing studies indicate that C14A4.6 is affected by clk-1, blmp-1, hsf-1, mir-34, pgl-1, pgl-3, glh-4, glh-1, emb-4, dpy-9, dpy-10, and daf-19; RNA sequencing and microarray studies indicate that C14A4.6 is affected by Rotenone, Cry5B, Humic substances, Paraquat, and Sirolimus; tiling array, RNA sequencing, and microarray studies indicate that C14A4.6 is enriched in the int…
C14C11.4	WBGene00015768	Apoptosis	Apoptosis	Apoptosis	Microarray and RNA sequencing studies indicate that C14C11.4 is affected by nhr-8, eat-2, prg-1, clk-1, daf-16, daf-2, hsf-1, mir-34, alg-2, emb-4, hcf-1, sir-2.1, ain-2, isp-1, and nuo-6; RNA sequencing and microarray studies indicate that C14C11.4 is affected by Multi-walled carbon nanotubes, Humic substances, and Colistin; microarray, tiling array, and RNA sequencing studies indicate that C14C…
Y23H5A.1	WBGene00000801	Apoptosis	Apoptosis	Apoptosis	Microarray and RNA sequencing studies indicate that cars-2 is affected by clk-1, cyc-1, drh-3, hrde-1, cec-4, mut-2, rrf-3, cdk-4, cyd-1, cye-1, cdk-2, mir-35, and isp-1; microarray and RNA sequencing studies indicate that cars-2 is affected by Methylmercuric chloride, Rotenone, Chlorpyrifos, Diazinon, and Sirolimus; microarray studies indicate that cars-2 is enriched in the PVD and OLL neurons.
F01G10.9	WBGene00008511	Apoptosis	Apoptosis	Apoptosis	Microarray and RNA sequencing studies indicate that F01G10.9 is affected by Heme, Methylmercury hydroxide, Colistin, Dafa#1, and Sirolimus; tiling array studies indicate that F01G10.9 is enriched in the hypodermis.
F49F1.5	WBGene00018645	Apoptosis	Apoptosis	Apoptosis	Microarray and RNA sequencing studies indicate that F49F1.5 is affected by Heme, Hydrogen sulfide, Tunicamycin, Bisphenol A, Indole, Resveratrol, Chlorpyrifos, Diazinon, Cry5B, Quercetin, single-walled carbon nanotubes, Allantoin, and Sirolimus; tiling array, RNA sequencing, and microarray studies indicate that F49F1.5 is enriched in the intestine and in the PVD and OLL neurons.
F21E9.3	WBGene00017667	Apoptosis	Apoptosis	Apoptosis	Microarray and RNA sequencing studies indicate that ttr-37 is affected by Diallyl trisulfide, Hydrogen sulfide, Rotenone, Bisphenol A, Indole, 4-bromodiphenyl ether, Levamisole, Cadmium, Quercetin, Humic substances, R24, Copper sulfate, Colistin, Allantoin, and Sirolimus; tiling array, microarray, and RNA sequencing studies indicate that ttr-37 is enriched in the intestine and pharyngeal muscle c…
W03C9.5	WBGene00012221	Apoptosis	Apoptosis	Apoptosis	Microarray and RNA sequencing studies indicate that W03C9.5 is affected by cgh-1, cyc-1, isp-1, gld-2, jmjd-3.1, hsf-1, mir-34, pgl-1, pgl-3, glh-4, glh-1, sir-2.1, rnp-8, and daf-2; microarray and RNA sequencing studies indicate that W03C9.5 is affected by Hydrogen sulfide, Rotenone, D-glucose, Cry5B, and Humic substances; tiling array, RNA sequencing, and microarray studies indicate that W03C9.…
Y38F2AL.6	WBGene00021418	Apoptosis	Apoptosis	Apoptosis	Microarray and RNA sequencing studies indicate that Y38F2AL.6 is affected by cyc-1, lin-15B, tatn-1, daf-16, jmjd-3.1, jmjd-1.2, lsm-1, set-25, met-2, mir-34, pgl-1, pgl-3, glh-4, glh-1, and daf-2; RNA sequencing and microarray studies indicate that Y38F2AL.6 is affected by Multi-walled carbon nanotubes and Atrazine; RNA sequencing studies indicate that Y38F2AL.6 is enriched in the germ line.
Y53F4B.7	WBGene00013154	Apoptosis	Apoptosis	Apoptosis	Microarray and RNA sequencing studies indicate that Y53F4B.7 is affected by clk-1, cyc-1, lin-15B, pgl-1, pgl-3, glh-4, and glh-1; microarray studies indicate that Y53F4B.7 is affected by Colistin; microarray studies indicate that Y53F4B.7 is enriched in the pharynx.
Y53F4B.8	WBGene00013155	Apoptosis	Apoptosis	Apoptosis	Microarray and RNA sequencing studies indicate that Y53F4B.8 is affected by cyc-1, ets-4, sma-2, lin-15B, swsn-2.2, dpy-21, pgl-1, pgl-3, glh-4, glh-1, mir-243, and mir-35; microarray and RNA sequencing studies indicate that Y53F4B.8 is affected by Mercuric Chloride, Rotenone, and Colistin.
Y7A9C.1	WBGene00012418	Apoptosis	Apoptosis	Apoptosis	Microarray and RNA sequencing studies indicate that Y7A9C.1 is affected by cyc-1, nhr-62, eat-2, hsf-1, let-418, chd-3, dpy-21, ash-2, and sir-2.1; microarray studies indicate that Y7A9C.1 is affected by Aldicarb, Methylmercuric chloride, and Colistin; RNA sequencing studies indicate that Y7A9C.1 is enriched in the intestine.
ZC247.1	WBGene00013859	Apoptosis	Apoptosis	Apoptosis	Microarray and RNA sequencing studies indicate that ZC247.1 is affected by Hydrogen sulfide, Rotenone, Multi-walled carbon nanotubes, Acrylamide, Fluoranthene, Chlorpyrifos, Quercetin, Humic substances, single-walled carbon nanotubes, Paraquat, Colistin, Dafa#1, Ethosuximide, Sirolimus, and Allantoin; tiling array, RNA sequencing, and microarray studies indicate that ZC247.1 is enriched in the mu…
T01C3.11	WBGene00011325	Apoptosis	Apoptosis	Apoptosis	Microarray, RNA sequencing, and tiling array studies indicate that T01C3.11 is affected by daf-2, rsks-1, clk-1, csr-1, daf-16, dpy-21, mir-34, elli-1, emb-4, and sir-2.1; microarray and RNA sequencing studies indicate that T01C3.11 is affected by Methylmercuric chloride, Multi-walled carbon nanotubes, and D-glucose; tiling array, RNA sequencing, and microarray studies indicate that T01C3.11 is e…
ZC155.1	WBGene00003588	Apoptosis	Apoptosis	Apoptosis	nex-1 encodes an annexin, a member of a family of calcium-dependent phospholipid binding proteins; NEX-1 is required for efficient engulfment of apoptotic cell corpses in the pharynx, and may also function in other membrane fusion events, such as exocytosis; NEX-1 in vitro can bind phosphatidylserine, phosphatidylinositol, heparin, heparan sulfate, and chondroitin sulfate; NEX-1 is expressed in t…
F53A2.4	WBGene00003829	Apoptosis	Apoptosis	Apoptosis	nud-1 encodes the C. elegans ortholog of the Aspergillus nidulans nudC, which mediates nuclear migration along Aspergillus hyphae.
T22H2.6	WBGene00011936	Apoptosis	Apoptosis	Apoptosis	pgrn-1 encodes an ortholog of human progranulin with three predicted granulin domains; pgrn-1 regulates the clearance of apoptotic cells, as loss of pgrn-1 results in an increased rate of apoptotic cell clearance; genetic studies indicate that the pgrn-1 activity requires the normal functioning of existing cell engulfment pathways; pgrn-1 is a secreted protein found in intestinal organelles, in t…
R11G11.7	WBGene00004144	Apoptosis	Apoptosis	Apoptosis	pqn-60 encodes a 154-residue, glutamine/asparagine (Q/N)-rich ('prion'-like) protein, predicted to have coiled-coil structure, with many paralogs in nematodes but no obvious non-nematode orthologs; PQN-60 inhibits CEP-1- and HUS-1-dependent germline apoptosis, as do BMK-1, RAD-50, and RAD-51.
C16C8.20	WBGene00195070	Apoptosis	Apoptosis	Apoptosis	RNA sequencing and microarray studies indicate that C16C8.20 is affected by pgrn-1, dop-1, hsf-1, chd-3, dpy-21, pgl-1, pgl-3, glh-4, glh-1, rrf-1, and tdp-1; microarray studies indicate that C16C8.20 is affected by Allantoin; RNA sequencing studies indicate that C16C8.20 is enriched in the germ line.
F56A11.6	WBGene00018926	Apoptosis	Apoptosis	Apoptosis	RNA sequencing and microarray studies indicate that F56A11.6 is affected by Ethanol, Nicotinic acid, Methylmercuric chloride, Rotenone, Quercetin, Hydrolyzable Tannins, Paraquat, Colistin, adsorbable organic bromine compounds, Allantoin, and Sirolimus; RNA sequencing studies indicate that F56A11.6 is enriched in the germ line, amphid sheath cell, and male.
T07D10.8	WBGene00045509	Apoptosis	Apoptosis	Apoptosis	RNA sequencing and microarray studies indicate that T07D10.8 is affected by tatn-1, clk-1, skn-1, glp-1, daf-2, set-25, and met-2; RNA sequencing studies indicate that T07D10.8 is affected by Rotenone; RNA sequencing studies indicate that T07D10.8 is enriched in the germ line.
F40F12.8	WBGene00014755	Apoptosis	Apoptosis	Apoptosis	RNA sequencing studies indicate that F40F12.8 is affected by wdr-23, eat-2, glp-1, npr-1, dpy-21, pgl-1, pgl-3, glh-4, and glh-1; RNA sequencing studies indicate that F40F12.8 is enriched in the male.
VW02B12L.T2	WBGene00014850	Apoptosis	Apoptosis	Apoptosis	RNA sequencing studies indicate that VW02B12L.t2 is affected by prg-1.
Y47H10A.6	WBGene00077537	Apoptosis	Apoptosis	Apoptosis	RNA sequencing studies indicate that Y47H10A.6 is affected by tatn-1, daf-16, pgl-1, pgl-3, glh-4, and glh-1; RNA sequencing studies indicate that Y47H10A.6 is enriched in the germ line.
R07H5.4	WBGene00011124	Apoptosis	Apoptosis	Apoptosis	sdz-27 is involved in gastrulation.
Y40C5A.1	WBGene00021495	Apoptosis	Apoptosis	Apoptosis	sqst-2 is an ortholog of human SQSTM1 (sequestosome 1); sqst-2 is predicted to have zinc ion binding activity, based on protein domain information.
C50B8.2	WBGene00000250	Apoptosis	Apoptosis	Apoptosis	The bir-2 gene encodes a protein with two BIR domains that may be involved in apoptosis.
C40D2.2	WBGene00016555	Apoptosis	Apoptosis	Apoptosis	The C40D2.2 gene encodes a protein closely similar to C46F9.3, which has a meprin-associated Traf homology (MATH) domain and may be involved in apoptosis.
C46F9.3	WBGene00016719	Apoptosis	Apoptosis	Apoptosis	The C46F9.3 gene encodes a protein with a meprin-associated Traf homology (MATH	domain that may be involved in apoptosis.
Y41D4B.13	WBGene00000416	Apoptosis	Apoptosis	Apoptosis	The ced-2 gene encodes a Src homology (SH) 2 and 3-containing adaptor protein, homologous to human CrkII, that is required for phagocytosis during programmed cell death and for migration of the distal tip cells of the somatic gonad; CED-2 functions in the engulfing cell during apoptosis and interacts with CED-5/DOCK180 to activate CED-10/Rac and promote formation of the polarized cell extensions …
Y48E1B.13	WBGene00000819	Apoptosis	Apoptosis	Apoptosis	The csp-1 gene encodes, by alternative splicing, three caspase homologs that may be involved in apoptosis.
Y73B6BL.7	WBGene00000820	Apoptosis	Apoptosis	Apoptosis	The csp-2 gene encodes a caspase homolog that may be involved in apoptosis.
F36H5.1	WBGene00018100	Apoptosis	Apoptosis	Apoptosis	The F36H5.1 gene encodes a protein closely similar to F36H5.2, which has a meprin-associated Traf homology (MATH) domain and may be involved in apoptosis.
F36H5.2	WBGene00018101	Apoptosis	Apoptosis	Apoptosis	The F36H5.2 gene encodes a protein with a meprin-associated Traf homology (MATH	domain that may be involved in apoptosis.
F54G8.4	WBGene00003597	Apoptosis	Apoptosis	Apoptosis	The nhl-1 gene encodes an RBCC protein, orthologous to the mammalian protein BERP; its C. elegans paralogs include ncl-1 and lin-41.
C09G4.4	WBGene00044001	Apoptosis	Apoptosis	Apoptosis	Tiling array, RNA sequencing, and microarray studies indicate that C09G4.4 is affected by daf-12, tatn-1, jmjd-3.1, mir-34, elli-1, sir-2.1, dpy-9, dpy-10, fbf-1, mir-243, cye-1, cdk-2, daf-2, and daf-16; microarray studies indicate that C09G4.4 is affected by Chlorpyrifos, Diazinon, Humic substances, Paraquat, and Allantoin; RNA sequencing and microarray studies indicate that C09G4.4 is enriched…
W06B4.3	WBGene00021058	Apoptosis	Apoptosis	Apoptosis	vps-18 encodes the C. elegans ortholog of the vacuolar sorting protein VPS18/Vps18p; vps-18 activity is essential for formation of early endosomes, late endosomes, and lysosomes and thus, for endosome-lysosome trafficking and lysosomal protein degradation; vps-18 thus also plays a role in phagosome maturation during apoptotic cell degradation.
Y56A3A.32	WBGene00006937	Apoptosis	Apoptosis	Apoptosis	wah-1 encodes a putative flavin-adenine dinucleotide (FAD)-binding oxidoreductase orthologous to mammalian PDCD8 (AIF; OMIM:300169, mutated in Harlequin mice); WAH-1 is required for apoptotic DNA degratation, SCRM-1 phospholipid scramblase activity, phosphatidylserine exposure, rapid apoptosis during embryonic development, and rapid engulfment of apoptotic cells in the germline; WAH-1 is also req…
Y47C4A.1	WBGene00023371	Apoptosis	Apoptosis	Apoptosis	Y47C4A.1 is an ortholog of human SPG7 (SPG7, paraplegin matrix AAA peptidase subunit); Y47C4A.1 is predicted to have ATP binding activity and metalloendopeptidase activity, based on protein domain information.
Y49E10.20	WBGene00013039	Apoptosis	Apoptosis	Apoptosis	Y49E10.20 encodes a ortholog of human CD36 antigen (OMIM:173510, mutated in platelet glycoprotein IV deficiency); Y49E10.20 is needed for cell corpse engulfment in the germline and in the three-fold embryo, and for migration of the anterior arm of the gonad.
Y76A2B.6	WBGene00013578	Apoptosis	Apoptosis	Apoptosis	Y76A2B.6 encodes a ortholog of human CD36 antigen (OMIM:173510, mutated in platelet glycoprotein IV deficiency); Y76A2B.6 is needed for cell corpse engulfment in the germline and in the three-fold embryo, and for migration of the anterior arm of the gonad.
Y76A2B.1	WBGene00014950	Apoptosis	Apoptosis	Apoptosis	#N/A
Y47C4A.2	WBGene00023372	Apoptosis	Apoptosis	Apoptosis	#N/A
D2085.2	WBGene00008427	Autophagy	Autophagy	Autophagy	atg-10 is an ortholog of human Atg10 (autophagy related 10	; atg-10 is involved in autophagy.
D2007.5	WBGene00017045	Autophagy	Autophagy	Autophagy	atg-13 encodes a divergent ortholog of the autophagic budding yeast protein Atg13p, and a more obvious ortholog of uncharacterized but well-conserved metazoan proteins such as human KIAA0652; ATG-13 is expressed broadly in early (pre-100-cell stage) embryos, in larval and adult ventral nerve cord and other neurons, and in adult pharyngeal muscle.
F02E8.5	WBGene00017178	Autophagy	Autophagy	Autophagy	atg-16.1 encodes a divergent ortholog of the autophagic budding yeast protein Atg16p, and of human ATG16L1 (OMIM:610767, associated with Crohn disease) and ATG16L2; ATG-16.1 is paralogous to ATG-16.2; ATG-16.1 is expressed in larval and adult intestine, renal gland cells, stomato-intestinal muscle, anal depressor muscle, and head mesodermal cell.
K06A1.5	WBGene00019427	Autophagy	Autophagy	Autophagy	atg-16.2 encodes a divergent ortholog of the autophagic budding yeast protein Atg16p, and of human ATG16L1 (OMIM:610767, associated with Crohn disease) and ATG16L2; ATG-16.2 is paralogous to ATG-16.1; ATG-16.2 has no obvious function in mass RNAi assays.
F41E6.13	WBGene00018294	Autophagy	Autophagy	Autophagy	atg-18 encodes, by alternative splicing, two isoforms of a WD40 repeat-containing protein orthologous to the autophagic budding yeast protein Atg18p, and to human WIPI1 (OMIM:609224) and WIPI2 (OMIM:609225); ATG-18 activity is essential for normal dauer morphogenesis and autophagy in daf-2 mutant animals; ATG-18 is expressed in larval and adult pharynx, bodywall muscle, hypodermis, seam cells, an…
M03A8.2	WBGene00019748	Autophagy	Autophagy	Autophagy	atg-2 encodes a large (2,275-residue) protein orthologous to the autophagic budding yeast protein Atg2p, and to human ATG2A and ATG2B; ATG-2 is expressed in larval and adult pharynx, intestine, body wall muscles, and neurons, as well as adult reproductive system; ATG-2 has no obvious phenotype in mass RNAi assays.
Y55F3AM.4	WBGene00021922	Autophagy	Autophagy	Autophagy	atg-3 encodes an ortholog of the autophagic budding yeast protein Atg3p, and of human ATG3 (OMIM:609606); ATG-3 is expressed in larval and adult pharynx and body wall muscle, and in adult reproductive system, vulval muscle, spermetheca, and seam cells; ATG-3 has no obvious phenotype in mass RNAi assays.
Y87G2A.3	WBGene00013595	Autophagy	Autophagy	Autophagy	atg-4.1 encodes a putative cysteine protease orthologous to the autophagic budding yeast protein Atg4p, and to human ATG4A and ATG4B; ATG-4.1 is paralogous to ATG-4.2 and to human ATG4C (OMIM:611339) and ATG4D (OMIM:611340); ATG-4.1 is expressed from early embryos to adults, in larval and adult intestine, renal gland cells, and neurons; ATG-4.1 exhibits protease activity towards LGG-1; ATG-4.1 lo…
ZK792.8	WBGene00014080	Autophagy	Autophagy	Autophagy	atg-4.2 encodes a putative cysteine protease orthologous to the autophagic budding yeast protein Apg4p, and to human ATG4C (OMIM:611339) and ATG4D (OMIM:611340); ATG-4.2 is paralogous to ATG-4.1 and to human ATG4A and ATG4B; unlike C. elegans orthologs of other yeast autophagic proteins, ATG-4.2 is not required for normal dauer formation, and it has no obvious functions in mass RNAi assays.
Y71G12B.12	WBGene00022152	Autophagy	Autophagy	Autophagy	atg-5 encodes, by alternative splicing, two isoforms of an ortholog of the autophagic budding yeast protein Atg5p, and of human ATG5 (OMIM:604261); ATG-5 has no obvious function in mass RNAi assays.
T22H9.2	WBGene00020706	Autophagy	Autophagy	Autophagy	atg-9 is an ortholog of human ATG9A (autophagy related 9A	and ATG9B (autophagy related 9B	; atg-9 is expressed in the nervous system; atg-9 is localized to the cytoplasm.
T19E7.3	WBGene00000247	Autophagy	Autophagy	Autophagy	bec-1 encodes a coiled-coil protein orthologous to the yeast and mammalian autophagy proteins Atg6/Vps30/Beclin1; by homology, BEC-1 may be part of a Class III phosphatidylinositol 3-kinase complex that plays a role in localizing autophagy proteins to preautophagosomal structures and overexpression of C. elegans bec-1 in S. cerevisiae APG6/VPS30 mutants can rescue associated autophagy defects; be…
C56C10.11	WBGene00016967	Autophagy	Autophagy	Autophagy	C56C10.11 is an ortholog of human EPG5 (ectopic P-granules autophagy protein 5); microarray, RNA sequencing, and tiling array studies indicate that C56C10.11 is affected by rde-4, zfp-1, prg-1, tdp-1, hsf-1, mes-2, sma-4, smg-2, ain-1, slr-2, fbf-1, spg-7, and eat-2; RNA sequencing and microarray studies indicate that C56C10.11 is affected by D-glucose, Cry5B, Dafa#1, and Sirolimus; microarray an…
Y39G10AR.10	WBGene00021468	Autophagy	Autophagy	Autophagy	epg-2 is involved in macroautophagy; epg-2 is localized to the cytoplasm.
Y37D8A.22	WBGene00012559	Autophagy	Autophagy	Autophagy	epg-3 is an ortholog of human VMP1 (vacuole membrane protein 1); epg-3 is involved in macroautophagy; epg-3 is expressed in the pharynx, intestine, and the body wall musculature; epg-3 is localized to the cytoplasm.
F37C12.2	WBGene00018150	Autophagy	Autophagy	Autophagy	epg-4 is an ortholog of human EI24 (EI24, autophagy associated transmembrane protein); epg-4 is involved in macroautophagy; epg-4 is expressed in the pharyngeal muscle cell, intestine, and the body wall musculature; epg-4 is localized to the endoplasmic reticulum.
C56C10.12	WBGene00016968	Autophagy	Autophagy	Autophagy	epg-5 is an ortholog of human EPG5 (ectopic P-granules autophagy protein 5); epg-5 is involved in macroautophagy; epg-5 is expressed in the pharyngeal muscle cell, intestine, and the body wall musculature; epg-5 is localized to the cytoplasm.
Y39A1A.1	WBGene00012641	Autophagy	Autophagy	Autophagy	epg-6 encodes a WD40 repeat-containing protein that is related to the mammalian WIPI3/4 family of proteins (WD40 repeat protein interacting with phosphoinositides); in C. elegans, epg-6 activity is required for autophagic processes, specifically for the formation of autophagosomes from omegasomes (PtdIns(3)P-enriched endoplasmic reticulum subdomains) and for proper distribution of the autophagic …
T08A9.1	WBGene00020334	Autophagy	Autophagy	Autophagy	epg-7 is an ortholog of human RB1CC1 (RB1 inducible coiled-coil 1); epg-7 is involved in positive regulation of macroautophagy; epg-7 exhibits protein complex scaffold activity; epg-7 is expressed in the pharyngeal muscle cell, nervous system, and the tail; epg-7 is localized to the cytoplasm.
Y106G6A.2	WBGene00013695	Autophagy	Autophagy	Autophagy	epg-8 encodes a coiled-coil domain protein that is conserved amongst nematodes; EPG-8 plays an essential role in autophagy, specifically in regulating the degradation of autophagic substrates as well as the normal levels and localization of LGG-1, the C. elegans Atg8 homolog; EPG-8 thus plays a role in regulating the survival of C. elegans under conditions of nutrient starvation; EPG-8 physically…
Y69A2AR.7	WBGene00022078	Autophagy	Autophagy	Autophagy	epg-9 encodes the C. elegans homolog of mammalian ATG101 (AuTophaGy101); in C. elegans, epg-9 is required for autophagic degradation of protein aggregates and for normal survival rates under conditions of food deprivation; EPG-9 physically interacts with ATG-13, the C. elegans homolog of ATG13, and UNC-51, the C. elegans homolog of ATG1; an EPG-9::GFP reporter fusion is ubiquitously expressed dur…
C32D5.9	WBGene00002980	Autophagy	Autophagy	Autophagy	lgg-1 encodes the C. elegans ortholog of Saccharomyces cerevisiae Atg8p and mammalian MAP-LC3; by homology, LGG-1 is predicted to be required for the degradation of cellular components by autophagy; loss of lgg-1 function via RNAi indicates that, like several other C. elegans genes involved in autophagy, lgg-1 is essential for normal dauer morphogenesis and life-span extension; a GFP::LGG-1 repor…
ZK593.6	WBGene00002981	Autophagy	Autophagy	Autophagy	lgg-2 encodes an ortholog of the autophagic budding yeast protein Atg8p; LGG-2 is also homologous the light chain 3 (LC3) subunit of the microtubule-associated proteins 1A and 1B (MAP1A and MAP1B); LGG-2 is predicted to associate with MAP1A and MAP1B and with microtubules and to perhaps play a role in regulating the microtubule-binding activity of MAP1A and MAP1B; LGG-2 has no obvious function in…
B0336.8	WBGene00002982	Autophagy	Autophagy	Autophagy	lgg-3 encodes a hydrophilic protein that is orthologous to Saccharomyces cerevisiae autophagy protein Apg12p; by homology, LGG-3 is predicted to function as a modifier protein required for a protein conjugation system essential for autophagy; in the context of this conjugation system, LGG-3 is predicted to interact with Apg7p and Apg5p homologs (encoded by M7.5 and Y71G12B.12a, respectively) to e…
W03A5.2	WBGene00020967	Autophagy	Autophagy	Autophagy	W03A5.2 is orthologous to the human gene DRAM1 (Damage-Regulated Autophagy Modulator 1	and DRAM2.
F15H10.3	WBGene00000144	Cell cycle	Cell cycle: APC	Cell cycle: APC	apc-10 encodes a homolog of the fission yeast anaphase promoting complex subunit APC10; apc-10(RNAi) animals are generally unable to progress through meiotic divisions; initially they produce reduced numbers of viable embryos mixed with inviable embryos, but then show severe germline maintenance defects and become sterile.
F35G12.9	WBGene00000145	Cell cycle	Cell cycle: APC	Cell cycle: APC	apc-11 encodes an E3 ubiquitin ligase that is orthologous to subunit 11 of the anaphase promoting complex (APC	; apc-11 is required for embryonic development past the one-cell stage; APC-11 functions together with the LET-70/UBC-2 E2-conjugating enzyme: purified APC-11 and LET-70 exhibit ubiquitination activity in vitro.
C09H10.7	WBGene00007501	Cell cycle	Cell cycle: APC	Cell cycle: APC	apc-17 is an ortholog of human ANAPC1 (anaphase promoting complex subunit 1); tiling array, RNA sequencing, and microarray studies indicate that apc-17 is affected by hpl-2, eat-2, tatn-1, lin-35, jmjd-3.1, jmjd-1.2, mafr-1, pgl-1, pgl-3, glh-4, glh-1, emb-4, and lin-54; RNA sequencing and microarray studies indicate that apc-17 is affected by Rotenone, D-glucose, and Resveratrol; RNA sequencing …
K06H7.6	WBGene00000143	Cell cycle	Cell cycle: APC	Cell cycle: APC	apc-2 encodes an ortholog of subunit 2 of anaphase-promoting complex (APC, a cyclin-specific E3 RING ubiquitin ligase); APC-2 and S. cerevisiae's Apc2p have 32% identity in their cullin domains (considered crucial for function), but otherwise share no obvious similarity; inactivating apc-2 with RNAi causes embryos to arrest at the meiotic one-cell stage, implying that APC-2 is required for the me…
B0511.9	WBGene00015235	Cell cycle	Cell cycle: APC	Cell cycle: APC	cdc-26 encodes, by alternative splicing, two isoforms of a probable anaphase-promoting complex/cyclosome (APC/C) component that has cryptic orthology to budding yeast Cdc26p, and that is required for normal meiosis and asymmetric one-cell embryonic division; although CDC-26 and Cdc26p have little obvious sequence similarity, they do share a common motif in their N-terminal domains, and yeast cdc2…
K10D2.4	WBGene00019630	Cell cycle	Cell cycle: APC	Cell cycle: APC	emb-1 encodes the anaphase-promoting complex (APC) subunit APC16; emb-1 functions as an essential component of the APC; loss of maternal emb-1 function results in a 1-cell arrest phenotype; temperature-sensitive alleles of emb-1 result in arrest in metaphase I; mutant defects are maternal-specific as emb-1 males are fertile; the zygotic phenotype of emb-1 is sterility; emb-1 behaves both genetica…
F10B5.6	WBGene00001281	Cell cycle	Cell cycle: APC	Cell cycle: APC	emb-27 encodes a tetratricopeptide repeat (TPR)-containing protein that is the C. elegans ortholog of the anaphase-promoting complex (APC) subunit APC-6 (CDC16); required maternally and paternally, EMB-27 activity is essential for proper execution of the metaphase-to-anaphase transition during meiosis (both oogenesis and spermatogenesis) and mitosis (during germline proliferation); EMB-27 activit…
F54C8.3	WBGene00001284	Cell cycle	Cell cycle: APC	Cell cycle: APC	emb-30 encodes an anaphase-promoting complex/cyclosome (APC/C) component orthologous to mammalian APC-4 and Schizosaccharomyces pombe Lid1; EMB-30 is required for the metaphase-to-anaphase transition during meiosis and mitosis, for establishing anterior-posterior polarity in the early embryo, and for proper localization of germline granules and the maternally provided PAR-2 and PAR-3 proteins.
ZK1307.6	WBGene00001510	Cell cycle	Cell cycle: APC	Cell cycle: APC	fzr-1 encodes a WD repeat-containing protein homologous to Cdh1/Hct1/FZR (OMIM:603619), a regulatory subunit of the anaphase-promoting complex/cyclosome (APC/C) required for anaphase initiation and exit from mitosis; FZR-1 is required for fertility, and also functions redundantly with lin-35/Rb to for normal embryogensis and control of postembryonic cell proliferation; FZR-1 probably regulates th…
M163.4	WBGene00001583	Cell cycle	Cell cycle: APC	Cell cycle: APC	gfi-3 is also known as apc-5, encoding a distant homolog of the human anaphase promoting complex subunit APC5, but is most closely related to its C. elegans paralog such-1; gfi-3(RNAi) animals are generally unable to progress through meiotic divisions; initially they produce reduced numbers of viable embryos mixed with inviable embryos, but then show severe germline maintenance defects and become…
Y110A7A.17	WBGene00003132	Cell cycle	Cell cycle: APC	Cell cycle: APC	mat-1 encodes the C. elegans ortholog of the APC/C (anaphase promoting complex/cyclosome	subunit CDC27/APC3; mat-1 activity is required for progression through the meiotic and mitotic cell cycles; mat-1 and APC/C activity is also required for regulating the abundance of GLR-1 glutamate receptors in the ventral nerve cord.
W10C6.1	WBGene00003133	Cell cycle	Cell cycle: APC	Cell cycle: APC	mat-2 encodes a subunit of the anaphase-promoting complex or cyclosome (APCC	which is a multi-subunit E3 ubiquitin ligase that targets proteins for degradation during the metaphase-to-anaphase transition of the cell cycle; mat-2 is required for chromosome segregation during meiosis I and is involved in polarity specification of the anterior/posterior axis in the developing embryo.
F10C5.1	WBGene00003134	Cell cycle	Cell cycle: APC	Cell cycle: APC	mat-3 encodes a tetratricopeptide repeat (TPR)-containing protein that is the C. elegans ortholog of CDC23/APC8, a conserved regulatory subunit of the anaphase-promoting complex; mat-3 activity is required for progression through metaphase of oocyte meiosis I, germline proliferation, and vulval development.
Y66D12A.17	WBGene00013443	Cell cycle	Cell cycle: APC	Cell cycle: APC	such-1 encodes a component of the anaphase promoting complex/cyclosome (APC/C), and is orthologous to human ANAPC5 and paralogous to GFI-3; such-1 helps enforce the spindle assembly checkpoint of the metaphase-to-anaphase transition during mitosis, and is required redundantly with gfi-3 for meiotic divisions; co-depletion of such-1 and gfi-3 results in meiotic arrest; in such-1(h1960) mutants, an…
Y41D4B.4	WBGene00021512	Cell cycle	Cell cycle: APC	Cell cycle: APC	Y41D4B.4 is an ortholog of human ANAPC7 (anaphase promoting complex subunit 7); RNA sequencing and microarray studies indicate that Y41D4B.4 is affected by Rotenone, Zidovudine, Sirolimus, and Allantoin; RNA sequencing studies indicate that Y41D4B.4 is enriched in the germ line.
Y48G1C.12	WBGene00044345	Cell cycle	Cell cycle: APC	Cell cycle: APC	Y48G1C.12 encodes a paralog of APC-10 which may be an alternative component of the anaphase promoting complex/cyclosome (APC/C); redundancy of Y48G1C.12 with APC-10 might account for the relative viability of apc-10(RNAi) animals, compared to the immediate lethality of meiotic one-cell embryos seen with RNAi of other APC/C components.
K07C11.2	WBGene00000098	Cell cycle	Cell cycle: chromosome dynamics	Cell cycle: chromosome dynamics	AIR-1 belongs to the Aurora-A family of serine/threonine kinases that localize to centrosomes; AIR-1 is required for embryonic survival, germline proliferation and development, locomotion, and vulval development; AIR-1 is required to recruit centrosomal gamma-tubulin during maturation; Aurora-A kinases are implicated in centrosome separation and spindle assembly.
B0207.4	WBGene00000099	Cell cycle	Cell cycle: chromosome dynamics	Cell cycle: chromosome dynamics	air-2 encodes an aurora/Ipl1-related serine/threonine protein kinase that affects embryonic viability and chromosome segregation during meiosis and mitosis and is required for cytokinesis; AIR-2 has two functions during mitosis, one in chromosome segregation, and a second, independent function in cytokinesis through ZEN-4; AIR-2 and ZEN-4 may act in parallel to a second pathway that includes CYK-…
C45G3.1	WBGene00008107	Cell cycle	Cell cycle: chromosome dynamics	Cell cycle: chromosome dynamics	aspm-1 encodes a protein, with one N-terminal calponin-homology domain and two IQ calmodulin-binding domains, that is orthologous to Drosophila Asp (Abnormal Spindles) and to human ASPM (OMIM:605481), which when mutated leads to primary microcephaly; in C. elegans, ASPM-1 is required for the forces that regulate meiotic spindle rotation in meiosis I and II and for proper meiotic spindle organizat…
T27F2.3	WBGene00000249	Cell cycle	Cell cycle: chromosome dynamics	Cell cycle: chromosome dynamics	bir-1 encodes a homolog of the baculoviral inhibitor-of-apoptosis (IAP) repeat (BIR) proteins (BIRPs) family; bir-1 is required for meiotic and mitotic chromosome segregation and for cytokinesis; BIR-1 localizes to meiotic and mitotic chromosomes and to the spindle midzone; BIR-1 forms a protein complex with CSC-1, ICP-1 and AIR-2.
Y54G9A.6	WBGene00013209	Cell cycle	Cell cycle: chromosome dynamics	Cell cycle: chromosome dynamics	bub-3 is an ortholog of human Bub3 (BUB3, mitotic checkpoint protein); bub-3 is involved in embryo development, meiotic spindle assembly checkpoint and mitotic spindle assembly checkpoint.
C17G10.1	WBGene00015915	Cell cycle	Cell cycle: chromosome dynamics	Cell cycle: chromosome dynamics	C17G10.1 is an ortholog of human OGFOD1 (2-oxoglutarate and iron dependent oxygenase domain containing 1); C17G10.1 is predicted to have L-ascorbic acid binding activity, iron ion binding activity, and oxidoreductase activity, acting on paired donors, with incorporation or reduction of molecular oxygen, based on protein domain information; C17G10.1 is expressed in the hypodermis, nervous system, …
C23H4.6	WBGene00007694	Cell cycle	Cell cycle: chromosome dynamics	Cell cycle: chromosome dynamics	C23H4.6 is an ortholog of human SMC6 (structural maintenance of chromosomes 6); C23H4.6 is expressed in the pharynx, hmc, nervous system, tail, reproductive system, intestine, and the rectal gland cell.
C41G7.3	WBGene00008061	Cell cycle	Cell cycle: chromosome dynamics	Cell cycle: chromosome dynamics	C41G7.3 is predicted to have RNA binding activity, based on protein domain information.
F29D11.2	WBGene00009254	Cell cycle	Cell cycle: chromosome dynamics	Cell cycle: chromosome dynamics	capg-1 encodes the C. elegans homolog of human CAP-G, a subunit of the condensin I complex that functions to organize chromosomal structure and regulate chromosome segregation; immunoprecipitation experiments using C. elegans embryonic extracts demonstrate that CAPG-1 is a member of two distinct condensin I complexes, condensin I and condensin I-DC, that regulate meiotic and mitotic chromosome se…
F55C5.4	WBGene00010093	Cell cycle	Cell cycle: chromosome dynamics	Cell cycle: chromosome dynamics	capg-2 is an ortholog of human NCAPG2 (non-SMC condensin II complex subunit G2	; capg-2 is involved in mitotic sister chromatid segregation.
C07H6.3	WBGene00015580	Cell cycle	Cell cycle: chromosome dynamics	Cell cycle: chromosome dynamics	cls-1 is an ortholog of human CLASP2 (cytoplasmic linker associated protein 2) and CLASP1 (cytoplasmic linker associated protein 1); cls-1 is involved in establishment of mitotic spindle localization and positive regulation of microtubule depolymerization; cls-1 is expressed in the pharynx, nervous system, head, tail, reproductive system, pharyngeal-intestinal valve, and the rectal gland cell.
K08A8.3	WBGene00000591	Cell cycle	Cell cycle: chromosome dynamics	Cell cycle: chromosome dynamics	coh-1 encodes a RAD21 homolog that affects embryonic viability and is believed to affect cohesion of sister chromatids in somatic cells; expressed in the distal tip cells of the gonad, embryonic, and somatic cells
F08H9.1	WBGene00000592	Cell cycle	Cell cycle: chromosome dynamics	Cell cycle: chromosome dynamics	coh-3 encodes a member of the Rad21/Rec8-like family of cohesion proteins known as kleisins; COH-3, along with its paralogs REC-8 and COH-4, function as members of a meiotic cohesin complex that mediates sister chromatid cohesion; coh-3 transcripts are expressed in the germline.
Y45G5AM.8	WBGene00021560	Cell cycle	Cell cycle: chromosome dynamics	Cell cycle: chromosome dynamics	coh-4 encodes a member of the Rad21/Rec8-like family of cohesion proteins known as kleisins; COH-4, along with its paralogs REC-8 and COH-3, function as members of a meiotic cohesin complex that mediates sister chromatid cohesion.
Y71H2AM.7	WBGene00022172	Cell cycle	Cell cycle: chromosome dynamics	Cell cycle: chromosome dynamics	cosa-1 is an ortholog of human CNTD1 (cyclin N-terminal domain containing 1	; cosa-1 is involved in reciprocal meiotic recombination; cosa-1 is localized to the site of double-strand break.
F54C8.2	WBGene00010036	Cell cycle	Cell cycle: chromosome dynamics	Cell cycle: chromosome dynamics	cpar-1 encodes one of two C. elegans proteins homologous to the inner kinetochore histone H3 variant CENP-A (the other is encoded by hcp-3); loss of cpar-1 and hcp-3 activity via RNAi results in mitotic chromosome segregation defects, but no significant defects in meiotic chromosome segregation; when expressed in the germline using the pie-1 promoter, a CPAR-1::GFP fusion protein localizes to mei…
Y48E1B.12	WBGene00000804	Cell cycle	Cell cycle: chromosome dynamics	Cell cycle: chromosome dynamics	csc-1 encodes a novel protein conserved amongst Caenorhabditis nematodes; CSC-1 is a member of the Aurora B kinase complex (chromosome passenger complex) that, in C. elegans, also includes ICP-1, BIR-1, and AIR-2; CSC-1 localizes to meiotic and mitotic chromosomes, as well as to the spindle midzone; CSC-1 is required for localization of the AIR-2 kinase, and CSC-1, ICP-1, and BIR-1 are all interd…
F20D12.4	WBGene00017643	Cell cycle	Cell cycle: chromosome dynamics	Cell cycle: chromosome dynamics	czw-1 is an ortholog of human Zw10 (zw10 kinetochore protein); proteomic, RNA sequencing, and microarray studies indicate that czw-1 is affected by K10D11.2, tatn-1, emr-1, lem-2, clk-1, daf-2, lin-35, hsf-1, mir-34, glp-1, pgl-1, pgl-3, glh-4, glh-1, emb-4, sir-2.1, tdp-1, and gei-8; RNA sequencing, proteomic, and microarray studies indicate that czw-1 is affected by Rotenone, Bisphenol S, Nicot…
F26H11.6	WBGene00194892	Cell cycle	Cell cycle: chromosome dynamics	Cell cycle: chromosome dynamics	dsb-2 is expressed in the gonad and the germ cell; dsb-2 is localized to the condensed chromosome.
F08F8.4	WBGene00017269	Cell cycle	Cell cycle: chromosome dynamics	Cell cycle: chromosome dynamics	F08F8.4 is an ortholog of human ESCO2 (establishment of sister chromatid cohesion N-acetyltransferase 2); RNA sequencing and microarray studies indicate that F08F8.4 is affected by Manganese chloride, D-glucose, and Sirolimus; tiling array and RNA sequencing studies indicate that F08F8.4 is enriched in the germline precursor cell, germ line, and intestine and in the AVA neurons.
F25B4.8	WBGene00017771	Cell cycle	Cell cycle: chromosome dynamics	Cell cycle: chromosome dynamics	F25B4.8 is an ortholog of human CENPVP3, CENPV (centromere protein V) and CENPVP1; F25B4.8 is predicted to have carbon-sulfur lyase activity, based on protein domain information.
F31C3.2	WBGene00009284	Cell cycle	Cell cycle: chromosome dynamics	Cell cycle: chromosome dynamics	F31C3.2 encodes, by alternative splicing, two isoforms of a putative nucleotidyl tranferase orthologous to human PAPD4, and paralogous to GLD-2 and MUT-2; although it is homologous to GLD-2, CID-1, and related polynucleotide polymerases, F31C3.2 neither promotes mRNA translation nor exhibits poly(A) or poly(U) activity on mRNA substrates when tested in Xenopus oocytes; in mass RNAi assays, F31C3.…
F39C12.1	WBGene00018193	Cell cycle	Cell cycle: chromosome dynamics	Cell cycle: chromosome dynamics	F39C12.1 is an ortholog of human MIOS (meiosis regulator for oocyte development); RNA sequencing, tiling array, and microarray studies indicate that F39C12.1 is affected by csr-1, ham-3, jmjd-3.1, jmjd-1.2, mes-2, mes-6, pgl-1, pgl-3, glh-4, glh-1, vit-2, fog-2, emb-4, lin-22, sir-2.1, alg-1, mir-35, and isp-1; RNA sequencing and microarray studies indicate that F39C12.1 is affected by Rotenone, …
C33A12.12	WBGene00007887	Cell cycle	Cell cycle: chromosome dynamics	Cell cycle: chromosome dynamics	gadr-2 is an ortholog of human ZYG11A (zyg-11 family member A, cell cycle regulator) and ZYG11B (zyg-11 family member B, cell cycle regulator); microarray, tiling array, and RNA sequencing studies indicate that gadr-2 is affected by cyc-1, rsr-2, tatn-1, puf-8, csr-1, mir-34, sir-2.1, mir-243, lin-54, tdp-1, and mir-35; RNA sequencing and microarray studies indicate that gadr-2 is affected by Met…
ZK328.4	WBGene00022694	Cell cycle	Cell cycle: chromosome dynamics	Cell cycle: chromosome dynamics	gcna-1 is an ortholog of human ACRC (acidic repeat containing	; gcna-1 is involved in meiotic chromosome segregation; gcna-1 is expressed in the germ cell; gcna-1 is localized to the condensed chromosome.
ZK1055.1	WBGene00001829	Cell cycle	Cell cycle: chromosome dynamics	Cell cycle: chromosome dynamics	hcp-1 encodes a homolog of the mammalian centromere protein-F (CENP-F	and is involved in mitotic chromosome segregation; hcp-1 functions in an ordered pathway consisting of two other CENP proteins encoded by hcp-3 and hcp-4 to control assembly of the kinetochore; hcp-1 localization to the kinetochore is dependent on hcp-3 and hcp-4.
T06E4.1	WBGene00001830	Cell cycle	Cell cycle: chromosome dynamics	Cell cycle: chromosome dynamics	hcp-2 is an ortholog of human CAGE1 (cancer antigen 1	; hcp-2 is involved in mitotic sister chromatid separation and protein localization; hcp-2 is localized to the kinetochore.
Y110A7A.1	WBGene00001833	Cell cycle	Cell cycle: chromosome dynamics	Cell cycle: chromosome dynamics	hcp-6 encodes a HEAT motif-containing protein that displays similarity to the XCAP-D2/CNAP1/Cnd1/YCS4 family of proteins that are homologous to the condensin complex subunit 1; HCP-6 activity is required during mitosis for some aspects of mitotic chromosome condensation, attachment of microtubules to kinetochores, mitotic chromosome alignment, and mitotic sister chromatid segregation; during inte…
F28B3.7	WBGene00001860	Cell cycle	Cell cycle: chromosome dynamics	Cell cycle: chromosome dynamics	him-1 encodes a homolog of the conserved eukaryotic protein, SMC1, a member of the SMC (structural maintenance of chromosomes) superfamily that is required for embryonic viability, germline mitosis, chromosome pairing, and the segregation of mitotic chromosomes; HIM-1 can interact with SMC-3 and is required for DPY-28 localization to meiotic chromosomes; associates with the chromatin of transitio…
ZK381.1	WBGene00001862	Cell cycle	Cell cycle: chromosome dynamics	Cell cycle: chromosome dynamics	him-3 encodes a homolog of the S. cerevisiae HOP1 protein which is required for the formation of the synaptonemal complex during meiosis; him-3 is required for synapsis and chiasma formation during meiotic recombination and for chromosome segregation; him-3 mutants show a high frequency of males in the population as well as a high frequency of arrested embryos due to defects in X-chromosome segre…
Y73B6BL.2	WBGene00002033	Cell cycle	Cell cycle: chromosome dynamics	Cell cycle: chromosome dynamics	htp-2 encodes, along with him-3, htp-1, and htp-3, one of four C. elegans meiosis-specific HORMA domain-containing proteins; HTP-2 is a component of the lateral element of the synaptonemal complex, and functions to regulate synaptonemal complex assembly and meiotic chromosome segregation.
F57C9.5	WBGene00002034	Cell cycle	Cell cycle: chromosome dynamics	Cell cycle: chromosome dynamics	htp-3 encodes a HORMA domain-containing protein that is one of three C. elegans HIM-3 paralogs; during meiosis, htp-3 activity is required for homologous chromosome alignment and synapsis, and for meiotic double strand break formation; immunoprecipitation experiments indicate that HTP-3 interacts in vivo with complexes containing MRE-11 and RAD-50, and HIM-3; HTP-3 is expressed in the germline wh…
Y39G10AR.13	WBGene00002047	Cell cycle	Cell cycle: chromosome dynamics	Cell cycle: chromosome dynamics	icp-1 gene encodes a 'chromosomal passenger protein'; inactivation of icp-1 by RNAi leads to a complete failure of chromosome segregation during the first mitotic division of embryonic development; ICP-1 forms a protein complex with CSC-1, BIR-1, and AIR-2; in vitro, ICP-1 stimulates AIR-2 protein kinase activity; ICP-1 localizes to meiotic and mitotic chromosomes and to the spindle midzone.
R13F6.1	WBGene00020064	Cell cycle	Cell cycle: chromosome dynamics	Cell cycle: chromosome dynamics	kbp-1 is involved in kinetochore assembly; kbp-1 is localized to the condensed chromosome kinetochore.
F26F4.13	WBGene00017832	Cell cycle	Cell cycle: chromosome dynamics	Cell cycle: chromosome dynamics	kbp-2 is involved in kinetochore assembly; kbp-2 is localized to the condensed chromosome kinetochore.
F26H11.1	WBGene00009179	Cell cycle	Cell cycle: chromosome dynamics	Cell cycle: chromosome dynamics	kbp-3 is localized to the Ndc80 complex and the condensed chromosome kinetochore.
Y92C3B.1	WBGene00022357	Cell cycle	Cell cycle: chromosome dynamics	Cell cycle: chromosome dynamics	kbp-4 is localized to the Ndc80 complex and the condensed chromosome kinetochore.
C34B2.2	WBGene00016387	Cell cycle	Cell cycle: chromosome dynamics	Cell cycle: chromosome dynamics	kbp-5 is localized to the condensed chromosome kinetochore.
C29E4.2	WBGene00016202	Cell cycle	Cell cycle: chromosome dynamics	Cell cycle: chromosome dynamics	kle-2 is an ortholog of human NCAPH2 (non-SMC condensin II complex subunit H2	; kle-2 is involved in mitotic sister chromatid segregation.
C02F5.1	WBGene00002231	Cell cycle	Cell cycle: chromosome dynamics	Cell cycle: chromosome dynamics	knl-1 encodes a novel acidic protein with a coiled-coil region at its C-terminus; KNL-1 is an essential kinetochore component that is required for proper spindle elongation and chromosome separation, and in the kinetochore assembly pathway, plays a key role in linking the initiation of kinetochore formation with the construction of a functional microtubule-binding interface; in the assembly pathw…
T10B5.6	WBGene00020392	Cell cycle	Cell cycle: chromosome dynamics	Cell cycle: chromosome dynamics	knl-3 encodes a novel protein; KNL-3 activity is essential for formation of a functional kinetochore and thus, for proper chromosome segregation and spindle pole separation; KNL-3 localizes to kinetochores throughout mitosis and this localization requires the activity of HCP-4 (CENP-C), a conserved kinetochore component that likely directs kinetochore assembly; KNL-3 copurifies with a group of 10…
C03D6.6	WBGene00007278	Cell cycle	Cell cycle: chromosome dynamics	Cell cycle: chromosome dynamics	lab-1 encodes a protein containing a motif associated with binding, localization, and function of protein phosphatase 1 (PP1/Glc7); LAB-1 activity is required for establishment and maintenance of sister chromatid cohesion during meiosis; LAB-1 physically interacts with the protein phosphatases GSP-1 and GSP-2 and positively regulates the localization of GSP-2 to early meiotic nuclei; in addition,…
K08E7.3	WBGene00002368	Cell cycle	Cell cycle: chromosome dynamics	Cell cycle: chromosome dynamics	let-99 encodes a protein with a DEP domain (Domain found in Dishevelled, Egl-10, and Pleckstrin); LET-99 has no obvious homologs in non-nematodes, but has a truncated paralog (LRG-1) in C. elegans; LET-99 is required for the mitotic spindle to be properly oriented with respect to the axis of cellular polarity, both during anterior migration and rotation of the nuclear-centrosome complex and durin…
T09A5.10	WBGene00002994	Cell cycle	Cell cycle: chromosome dynamics	Cell cycle: chromosome dynamics	lin-5 encodes a novel protein with a centrally located alpha-helical coiled-coil domain and ten potential proline-directed kinase phosphorylation sites; LIN-5 activity is required for mitosis and cytokinesis at all stages of development and specifically, for spindle positioning, chromosome alignment and segregation, and perhaps also for blocking exit from mitosis when chromosome segregation fails…
C09H6.3	WBGene00003136	Cell cycle	Cell cycle: chromosome dynamics	Cell cycle: chromosome dynamics	mau-2 encodes an ortholog of budding yeast Scc4p, Drosophila CG4203, and human KIAA0892; MAU-2 is required (with PQN-85 and SCC-3) for normal mitotic chromosome segregation, and for cellular (e.g., neuronal) or axonal migration; MAU-2 is required for migration both embryonically and postembryonically, along both dorsoventral and longitudinal body axes; MAU-2 guides the axonal projection of AVM (a…
C50F4.11	WBGene00003160	Cell cycle	Cell cycle: chromosome dynamics	Cell cycle: chromosome dynamics	mdf-1 encodes a coiled-coil domain-containing protein that is orthologous to the Saccharomyces cerevisiae mitotic spindle checkpoint protein Mad1p; consistent with a role as a checkpoint protein, MDF-1 is required in C. elegans for mitotic genome stability and hence, long-term survival and fertility; in vitro, MDF-1 interacts with MDF-2, the C. elegans Mad2p ortholog.
Y69A2AR.30	WBGene00003161	Cell cycle	Cell cycle: chromosome dynamics	Cell cycle: chromosome dynamics	mdf-2 encodes the C. elegans ortholog of the Mad2p spindle assembly checkpoint protein; mdf-2 activity is essential for regulation of the anaphase-promoting complex (APC) during oocyte meiosis I as well as for normal brood size, growth rates, and embryonic, larval, and vulval development; in addition, mdf-2 is essential for mitotic spindle checkpoint activity in response to anoxia, in which micro…
F57B10.12	WBGene00003184	Cell cycle	Cell cycle: chromosome dynamics	Cell cycle: chromosome dynamics	mei-2 encodes a novel protein that contains a region similar to the p80-targeting subunit of katanin that is required for embryonic viability, alignment of chromosomes at the metaphase plate, and establishment of the oocyte meiotic spindle together with MEI-1; can interact with MEI-1 in HeLa cells and this complex can function to disassemble microtubules, expressed in the germ line, throughout th…
C49C3.7	WBGene00008197	Cell cycle	Cell cycle: chromosome dynamics	Cell cycle: chromosome dynamics	Microarray and RNA sequencing studies indicate that C49C3.7 is affected by cyc-1, tatn-1, daf-2, daf-16, hsf-1, mafr-1, pgl-1, pgl-3, glh-4, glh-1, lir-3, emb-4, ain-1, and lin-54; RNA sequencing and microarray studies indicate that C49C3.7 is affected by Rotenone, Manganese chloride, Hydrolyzable Tannins, Humic substances, single-walled carbon nanotubes, and Sirolimus; tiling array, RNA sequenci…
H31G24.3	WBGene00019254	Cell cycle	Cell cycle: chromosome dynamics	Cell cycle: chromosome dynamics	Microarray and RNA sequencing studies indicate that H31G24.3 is affected by cyc-1, nhr-114, tatn-1, gld-2, fog-1, fog-3, daf-16, jmjd-3.1, hsf-1, let-418, chd-3, mafr-1, pgl-1, pgl-3, glh-4, glh-1, and emb-4; RNA sequencing studies indicate that H31G24.3 is affected by Rotenone; RNA sequencing studies indicate that H31G24.3 is enriched in the germ line.
K06B9.4	WBGene00019441	Cell cycle	Cell cycle: chromosome dynamics	Cell cycle: chromosome dynamics	Microarray and RNA sequencing studies indicate that K06B9.4 is affected by cyc-1, lin-15B, tatn-1, drh-3, daf-16, cox-5B, jmjd-3.1, jmjd-1.2, hsf-1, mafr-1, pgl-1, pgl-3, glh-4, glh-1, hrde-1, morc-1, emb-4, sir-2.1, and daf-2; RNA sequencing studies indicate that K06B9.4 is enriched in the germ line, gon_male_dtc posterior, gon_male_dtc anterior, Z1.p, and Z4.a.
ZK1055.6	WBGene00022847	Cell cycle	Cell cycle: chromosome dynamics	Cell cycle: chromosome dynamics	Microarray studies indicate that ZK1055.6 is affected by Aldicarb, Methylmercuric chloride, Resveratrol, Cry5B, Humic substances, and Sirolimus; microarray, tiling array, and RNA sequencing studies indicate that ZK1055.6 is enriched in the coelomocytes, Z4, Z1, and intestine and in the PVD, OLL, AVA, and AFD neurons.
T07G12.8	WBGene00011599	Cell cycle	Cell cycle: chromosome dynamics	Cell cycle: chromosome dynamics	Microarray, tiling array, and RNA sequencing studies indicate that T07G12.8 is affected by alg-1, lin-35, lin-15B, hpl-2, tatn-1, jmjd-3.1, sir-2.1, daf-19, tdp-1, isp-1, and nuo-6; RNA sequencing and microarray studies indicate that T07G12.8 is affected by Rotenone, Chlorpyrifos, Diazinon, Humic substances, and Sirolimus; RNA sequencing studies indicate that T07G12.8 is enriched in the germ line.
Y47G6A.24	WBGene00021648	Cell cycle	Cell cycle: chromosome dynamics	Cell cycle: chromosome dynamics	mis-12 encodes the C. elegans homolog of human and Schizosaccharomyces pombe Mis12 protein; mis-12 activity is required for proper attachment of chromosomes to the mitotic spindle and thus, for embryonic development; MIS-12 localizes to the kinetochore throughout mitosis, and this localization requires the activity of KNL-3, a novel kinetochore component with which MIS-12 co-purifies as part of a…
C30A5.3	WBGene00016238	Cell cycle	Cell cycle: chromosome dynamics	Cell cycle: chromosome dynamics	mob-4 is an ortholog of human HSPE1-MOB4 (HSPE1-MOB4 readthrough) and Mob4 (MOB family member 4, phocein); RNA sequencing and microarray studies indicate that mob-4 is affected by Rotenone, Atrazine, Hydrolyzable Tannins, Paraquat, and Sirolimus; RNA sequencing studies indicate that mob-4 is enriched in the germ line and in the NSM neurons.
C50B6.2	WBGene00008218	Cell cycle	Cell cycle: chromosome dynamics	Cell cycle: chromosome dynamics	nasp-2 is an ortholog of human NASP (nuclear autoantigenic sperm protein); nasp-2 is expressed in the nervous system, intestine, and the germ line.
F10B5.5	WBGene00008641	Cell cycle	Cell cycle: chromosome dynamics	Cell cycle: chromosome dynamics	pch-2 encodes a putative AAA+-type ATPase orthologous to budding yeast PCH2 and human TRIP13 (OMIM:604507); PCH-2 is required for the apoptosis of pachytene cells induced by unsynapsed chromosomal pairing centers, but is dispensable for meiotic apoptosis induced by DNA damage; PCH-2-mediated apoptosis is inhibited by SYP-1 and SYP-2, while it requires HIM-8 (and probably HIM-8's paralogs, ZIM-1/-…
W02A2.6	WBGene00004333	Cell cycle	Cell cycle: chromosome dynamics	Cell cycle: chromosome dynamics	rec-8 encodes a meiosis-specific cohesin complex subunit orthologous to Saccharomyces cerevisiae and Schizosaccharomyces pombe Rec8p; REC-8 is essential for pairing of homologoues and sister chromatids during meiosis and thus for proper chromosome disjunction; in the germline, REC-8 associates with chromatin of transition zone nuclei, and co-localizes with SMC-1 along the longitudinal axes of syn…
F13D12.5	WBGene00008740	Cell cycle	Cell cycle: chromosome dynamics	Cell cycle: chromosome dynamics	RNA sequencing and microarray studies indicate that F13D12.5 is affected by Rotenone, Manganese chloride, and Sirolimus; tiling array and RNA sequencing studies indicate that F13D12.5 is enriched in the germline precursor cell and germ line.
M106.8	WBGene00077658	Cell cycle	Cell cycle: chromosome dynamics	Cell cycle: chromosome dynamics	RNA sequencing and microarray studies indicate that M106.8 is affected by tatn-1, fog-3, jmjd-3.1, mir-34, pgl-1, pgl-3, glh-4, glh-1, emb-4, dpy-9, dpy-10, fbf-1, gld-1, and nuo-6; microarray studies indicate that M106.8 is affected by Fluoranthene, Paraquat, and Sirolimus; RNA sequencing studies indicate that M106.8 is enriched in the germ line.
C33H5.15	WBGene00016381	Cell cycle	Cell cycle: chromosome dynamics	Cell cycle: chromosome dynamics	RNA sequencing and microarray studies indicate that sgo-1 is affected by Rotenone, Manganese chloride, Hydrolyzable Tannins, Humic substances, and Sirolimus; tiling array, RNA sequencing, and microarray studies indicate that sgo-1 is enriched in the germ line and in neurons including the AVA and AFD neurons.
Y39B6A.49	WBGene00077457	Cell cycle	Cell cycle: chromosome dynamics	Cell cycle: chromosome dynamics	RNA sequencing and microarray studies indicate that Y39B6A.49 is affected by prp-8, tatn-1, daf-16, let-418, chd-3, pgl-1, pgl-3, glh-4, glh-1, dys-1, slr-2, mir-35, isp-1, nuo-6, and lin-35; microarray studies indicate that Y39B6A.49 is affected by Chlorpyrifos and Humic substances; RNA sequencing studies indicate that Y39B6A.49 is enriched in the germ line.
Y54E10A.12	WBGene00021832	Cell cycle	Cell cycle: chromosome dynamics	Cell cycle: chromosome dynamics	RNA sequencing and microarray studies indicate that Y54E10A.12 is affected by Manganese chloride, D-glucose, Bisphenol S, Atrazine, Cadmium, Humic substances, and Paraquat; proteomic, tiling array, RNA sequencing, and microarray studies indicate that Y54E10A.12 is enriched in the germ line and in the AVA, I5, DA, SAB, and retrovesicular ganglion.
ZK1248.5	WBGene00022876	Cell cycle	Cell cycle: chromosome dynamics	Cell cycle: chromosome dynamics	RNA sequencing and microarray studies indicate that ZK1248.5 is affected by Nicotinic acid, Methylmercuric chloride, Manganese chloride, D-glucose, Atrazine, Humic substances, Paraquat, Colistin, and Triclosan; RNA sequencing studies indicate that ZK1248.5 is enriched in the male.
C14C11.2	WBGene00015766	Cell cycle	Cell cycle: chromosome dynamics	Cell cycle: chromosome dynamics	RNA sequencing studies indicate that C14C11.2 is affected by Rotenone, Bisphenol A, and Bisphenol S; RNA sequencing studies indicate that C14C11.2 is enriched in the germ line, AB, gon_male_dtc posterior, gon_male_dtc anterior, Z1.p, Z4.a, Z4, Z1, and seam cell.
F27D4.3	WBGene00014746	Cell cycle	Cell cycle: chromosome dynamics	Cell cycle: chromosome dynamics	RNA sequencing studies indicate that F27D4.3 is affected by tatn-1 and daf-16; RNA sequencing studies indicate that F27D4.3 is enriched in the germ line.
ZK1225.7	WBGene00014994	Cell cycle	Cell cycle: chromosome dynamics	Cell cycle: chromosome dynamics	RNA sequencing studies indicate that ZK1225.7 is affected by tatn-1, daf-16, set-25, and met-2.
F55G1.4	WBGene00018900	Cell cycle	Cell cycle: chromosome dynamics	Cell cycle: chromosome dynamics	rod-1 encodes a novel protein that is orthologous to the Drosophila Rough Deal and mammalian KNTC1 kinetochore components; in C. elegans, ROD-1 functions as part of the RZZ (Rod/Zw10/Zwilch) complex that regulates microtubule attachment to the kinetochores; ROD-1 physically interacts with, and negatively regulates activity of, NDC-80, a member of the NDC80 complex that mediates end-coupled microt…
F54D12.6	WBGene00018819	Cell cycle	Cell cycle: chromosome dynamics	Cell cycle: chromosome dynamics	rog-1 encodes a protein with an insulin receptor substrate-1 (IRS-type) phosphotyrosine-binding (PTB) domain that is required for the progression from pachytene to diakinesis in meiosis; rog-1 is primarily transcribed in germ cells, and this expression is required for oocyte development; ROG-1 is orthologous to human FRS2 (OMIM:607743) and FRS3 (OMIM:607744); rog-1(tm1031) mutant oocytes fail to …
C27H6.2	WBGene00007784	Cell cycle	Cell cycle: chromosome dynamics	Cell cycle: chromosome dynamics	ruvb-1 encodes a AAA+ ATPase orthologous to the RUVBL1 family of ATPases; ruvb-1 functions as a component of the TOR signaling pathway that promotes localization of the box C/D snoRNP complex to nucleoli, thus enabling robust protein synthesis; ruvb-1 mutations strongly suppress pha-4 mutations, suggesting that pha-4 and the CeTOR pathway antagonize one another to regulate larval development and …
ZC328.4	WBGene00004721	Cell cycle	Cell cycle: chromosome dynamics	Cell cycle: chromosome dynamics	san-1 encodes the C. elegans ortholog of the Saccharomyces cerevisiae spindle checkpoint protein Mad3p; san-1 is essential for the mitotic spindle checkpoint activity in response to stimuli such as microtubule depolymerization or anoxia, in which microscopically visible movement ceases and cell cycle progression reversibly arrests; san-1 has also been reported to be essential for normal embryonic…
F18E2.3	WBGene00004738	Cell cycle	Cell cycle: chromosome dynamics	Cell cycle: chromosome dynamics	scc-3 encodes a cohesin complex subunit homologous to Saccharomyces cerevisiae Irr1p/Scc3p; SCC-3 is required during meiosis for synaptonemal complex formation and sister chromatid cohesion, proper localization of REC-8 to chromosomes, mitotic chromosome segregation, embryonic development, and vulval morphogenesis; in embryos, SCC-3 forms a cohesin complex with SCC-1, SMC-1, SMC-3, and TIM-1, a H…
Y47G6A.12	WBGene00004775	Cell cycle	Cell cycle: chromosome dynamics	Cell cycle: chromosome dynamics	sep-1 encodes the C. elegans ortholog of separase, a cysteine protease first discovered in yeast, as Esp1, that cleaves sister chromatids at their centromeres during anaphase by proteolyzing the Scc1 subunit of cohesin; in mitotically dividing C. elegans embryos, SEP-1 activity is required for a number of cell cycle events including sister chromatid separation and membrane trafficking, specifical…
Y47D3A.26	WBGene00004873	Cell cycle	Cell cycle: chromosome dynamics	Cell cycle: chromosome dynamics	smc-3 is an ortholog of human SMC3 (structural maintenance of chromosomes 3); smc-3 is predicted to have ATP binding activity, based on protein domain information; smc-3 is localized to the cohesin complex and the nuclear chromatin.
C27A2.1	WBGene00016151	Cell cycle	Cell cycle: chromosome dynamics	Cell cycle: chromosome dynamics	smc-5 is an ortholog of human SMC5 (structural maintenance of chromosomes 5	; smc-5 functions in meiotic DNA double-strand break processing involved in reciprocal meiotic recombination; smc-5 is expressed in the germ line; smc-5 is localized to the condensed nuclear chromosome.
F54D5.14	WBGene00010056	Cell cycle	Cell cycle: chromosome dynamics	Cell cycle: chromosome dynamics	smc-6 is an ortholog of human SMC6 (structural maintenance of chromosomes 6); smc-6 is predicted to have ATP binding activity, based on protein domain information; smc-6 is expressed in the germ line; smc-6 is localized to the condensed nuclear chromosome and the nucleoplasm.
C44C10.4	WBGene00008085	Cell cycle	Cell cycle: chromosome dynamics	Cell cycle: chromosome dynamics	smcl-1 is an ortholog of human SMC1B (structural maintenance of chromosomes 1B	and SMC1A (structural maintenance of chromosomes 1A	; smcl-1 is expressed in the germ line.
Y34D9A.4	WBGene00004952	Cell cycle	Cell cycle: chromosome dynamics	Cell cycle: chromosome dynamics	spd-1 encodes a homolog of human PRC1, tobacco MAP-65, and S. cerevisiae Ase1p that is required for embryonic viability due to its requirement for mitotic spindle stability during the late stages of cytokinesis; SPD-1 is also required for fertility, gonad development, locomotion, and vulval development.
F32H2.3	WBGene00004953	Cell cycle	Cell cycle: chromosome dynamics	Cell cycle: chromosome dynamics	spd-2 encodes a protein with three predicted coiled-coil domains; SPD-2 activity is essential for centrosome maturation and duplication, and hence for proper mitotic spindle assembly; in regulating the early steps of centrosome maturation, SPD-2 acts together with the coiled-coil protein SPD-5, the Aurora-A kinase AIR-1, and the cytoplasmic dynein DHC-1; in regulating centrosome duplication, SPD-…
H34C03.1	WBGene00004954	Cell cycle	Cell cycle: chromosome dynamics	Cell cycle: chromosome dynamics	spd-3 encodes a novel protein; spd-3 affects mitotic spindle formation and spindle positioning and thereby affects the first embryonic cell division; spd-3 also affects growth rate, fertility, vulval development, and polar body extrusion; spd-3 mutant animals also exhibit elevated ATP levels an SPD-3::GFP reporter fusion localized to mitochondria.
F56A3.4	WBGene00004955	Cell cycle	Cell cycle: chromosome dynamics	Cell cycle: chromosome dynamics	spd-5 encodes a coiled-coil domain protein; spd-5 activity is required for centrosome maturation, symmetry breaking, pronuclear migration, mitotic spindle assembly, and cell division; in regulating centrosome maturation, spd-5 interacts genetically with spd-2, which also encodes a coiled-coil protein; SPD-5 physically interacts with CED-9, a C. elegans BCL2 ortholog and spd-5(RNAi) results in inc…
C06A8.5	WBGene00015515	Cell cycle	Cell cycle: chromosome dynamics	Cell cycle: chromosome dynamics	spdl-1 encodes a coiled-coil protein; RNAi screens indicate that spdl-1 activity is required for proper chromosome segregation, embryonic development, body morphology, and normal growth rates.
T05E11.4	WBGene00004985	Cell cycle	Cell cycle: chromosome dynamics	Cell cycle: chromosome dynamics	spo-11 encodes an ortholog of Spo11p in S. cerevisiae that is required for meiotic DNA recombination, and (in conjunction with CHK-2 and MRE-11) for the localization of RAD-51 to foci in late zygotene/early pachytene nuclei; like its yeast ortholog, SPO-11 is related to a subunit of archaebacterial topoisomerase VI, and probably causes double-stranded DNA breaks through a topoisomerase-like trans…
F26D2.2	WBGene00006375	Cell cycle	Cell cycle: chromosome dynamics	Cell cycle: chromosome dynamics	syp-1 encodes a coiled-coil protein; syp-1 activity is required for stabilizing homologous associations between paired meiotic prophase chromosomes and for promoting crossover recombination; SYP-1 is a synaptonemal complex component that localizes to the central element that forms between paired homologous pachytene chromosomes.
C24G6.1	WBGene00006376	Cell cycle	Cell cycle: chromosome dynamics	Cell cycle: chromosome dynamics	syp-2 encodes a coiled-coil protein; during meiosis, syp-2 activity is required for the normal progression of chromosome organization in the nucleus, for maintaining stable pairing between homologous chromosomes subsequent to initial pairing, and for productive crossover events and chiasmata formation; SYP-2 localizes to the region between paired homologous chromosomes during pachytene and disapp…
F39H2.4	WBGene00006377	Cell cycle	Cell cycle: chromosome dynamics	Cell cycle: chromosome dynamics	syp-3 encodes a coiled-coil protein; SYP-3 activity is required during meiosis for chromosome synapsis and chiasma formation, specifically for proper assembly of the central region of the synaptonemal complex; thus, SYP-3 is essential activity is essential for normal embryonic development; immunolocalization studies indicate that SYP-3 is likely a structural component of the central element of th…
T06D8.2	WBGene00011523	Cell cycle	Cell cycle: chromosome dynamics	Cell cycle: chromosome dynamics	T06D8.2 is an ortholog of human CEP104 (centrosomal protein 104); microarray and RNA sequencing studies indicate that T06D8.2 is affected by ubc-9, dpy-21, mir-34, daf-19, and eat-2; microarray and RNA sequencing studies indicate that T06D8.2 is affected by Tunicamycin, Mianserin, Multi-walled carbon nanotubes, Resveratrol, Atrazine, and Colistin; tiling array, RNA sequencing, and microarray stud…
T27A3.7	WBGene00020843	Cell cycle	Cell cycle: chromosome dynamics	Cell cycle: chromosome dynamics	T27A3.7 is an ortholog of human NSMCE1 (NSE1 , SMC5-SMC6 complex component); RNA sequencing and microarray studies indicate that T27A3.7 is affected by Bisphenol S, Zidovudine, Chlorpyrifos, Hydrolyzable Tannins, Humic substances, Paraquat, and Dafa#1; microarray and RNA sequencing studies indicate that T27A3.7 is enriched in the germ line and germline precursor cell and in neurons including the …
Y54E2A.3	WBGene00006381	Cell cycle	Cell cycle: chromosome dynamics	Cell cycle: chromosome dynamics	tac-1 encodes the sole C. elegans member of the transforming acidic coiled-coil (TACC) protein family whose members contain highly conserved C-terminal coiled-coil domains; during early embryogenesis, TAC-1 activity is essential for such microtubule-based processes as pronuclear migration and mitotic spindle elongation; TAC-1 interacts in vivo with, and mutually stabilizes, ZYG-9, a microtubule-a…
F58A4.3	WBGene00001831	Cell cycle	Cell cycle: chromosome dynamics	Cell cycle: chromosome dynamics	The hcp-3 gene encodes a centromere protein (CENP)-A homolog required for kinetochore function; inactivation of hcp-3 in one-cell embryos by RNAi causes a complete loss of kinetochores, with total failure of chromosomes to segregate properly during mitosis, to recruit components to the kinetochore other than HCP-3, or to assemble a stable mitotic spindle; in addition, HCP-4 fails to localize prop…
T03F1.9	WBGene00001832	Cell cycle	Cell cycle: chromosome dynamics	Cell cycle: chromosome dynamics	The hcp-4 gene encodes a centromere protein (CENP)-C homolog, holocentric protein (HCP)-4.
F35G12.8	WBGene00004874	Cell cycle	Cell cycle: chromosome dynamics	Cell cycle: chromosome dynamics	The smc-4 gene encodes a homolog of the SMC4 subunit of mitotic condensin; SMC-4 acts with MIX-1 to enable chromosome segregation.
Y75B8A.22	WBGene00006571	Cell cycle	Cell cycle: chromosome dynamics	Cell cycle: chromosome dynamics	tim-1 encodes the C. elegans ortholog of mammalian timeless and Drosophila timeout proteins; in C. elegans, TIM-1 activity is essential for regulation of chromatid cohesion and thus, for proper meiotic and mitotic chromosome behavior and normal embryonic development; in addition, TIM-1 appears to also play a role in regulation of developmental timing, controlling the temporal identity of hypoderm…
Y39G10AR.12	WBGene00021470	Cell cycle	Cell cycle: chromosome dynamics	Cell cycle: chromosome dynamics	tpxl-1 encodes the C. elegans ortholog of Xenopus laevis TPX2; during mitosis, TPXL-1 activity is required for activation and localization of the AIR-1 Aurora A kinase to mitotic spindles, and thus for proper mitotic spindle assembly; like TPX2, TPXL-1 physically interacts with the Aurora A kinase AIR-1 in vitro, and colocalizes with AIR-1 at the centrosome, particularly the outer centrosomal lay…
Y39H10A.6	WBGene00021482	Cell cycle	Cell cycle: chromosome dynamics	Cell cycle: chromosome dynamics	Y39H10A.6 is an ortholog of human WDR26 (WD repeat domain 26); microarray and RNA sequencing studies indicate that Y39H10A.6 is affected by ubc-9, htz-1, jmjd-3.1, jmjd-1.2, hlh-30, pgl-1, pgl-3, glh-4, glh-1, emb-4, sir-2.1, ain-1, ain-2, fbf-1, rnp-8, tdp-1, mir-35, and hlh-25; RNA sequencing and microarray studies indicate that Y39H10A.6 is affected by Rotenone, Cry5B, Resveratrol, Atrazine, a…
K02B12.8	WBGene00006976	Cell cycle	Cell cycle: chromosome dynamics	Cell cycle: chromosome dynamics	zhp-3 encodes a RING finger protein orthologous to budding yeast Cst9p (meiotically expressed) and human RNF212 (associated with varying recombination rate); during meiosis, ZHP-3 activity is required for linking meiotic recombination with disassembly of the synaptonemal complex (SC) and bivalent formation; ZHP-3 activity is thus essential for proper chromosome segregation and normal levels of fe…
T07G12.10	WBGene00011600	Cell cycle	Cell cycle: chromosome dynamics	Cell cycle: chromosome dynamics	zim-2 encodes a protein with two C-terminal noncanonical C2H2 zinc-fingers whose paralogs include HIM-8, ZIM-1, ZIM-3, and C02F5.12; ZIM-2 is specifically required for homolog pairing, synapsis, and segregation of chromosome V during meiosis; zim-2(tm574) oocytes ending prophase have ~5 bivalents and ~2 univalents, the latter of which are consistently chromosome V; zim-2 oocytes fail to begin chr…
T07G12.11	WBGene00011601	Cell cycle	Cell cycle: chromosome dynamics	Cell cycle: chromosome dynamics	zim-3 encodes a protein with two C-terminal noncanonical C2H2 zinc-fingers whose paralogs include HIM-8, ZIM-1/-2, and C02F5.12; ZIM-3 is specifically required for homolog pairing, synapsis, and segregation of chromosomes I and IV during meiosis; zim-3(tm2303) oocytes ending prophase have ~4 bivalents and ~4 univalents, the latter of which are consistently chromosomes I and IV; ZIM-3 associates w…
Y39G10AR.2	WBGene00021460	Cell cycle	Cell cycle: chromosome dynamics	Cell cycle: chromosome dynamics	zwl-1 is an ortholog of human Zwilch (zwilch kinetochore protein); microarray studies indicate that zwl-1 is affected by Humic substances and Paraquat; tiling array and RNA sequencing studies indicate that zwl-1 is enriched in the gon_male_dtc posterior, gon_male_dtc anterior, Z1.p, Z4.a, and germ line and in the AVE neurons.
F59E12.2	WBGene00006988	Cell cycle	Cell cycle: chromosome dynamics	Cell cycle: chromosome dynamics	zyg-1 encodes a homolog of polo-like and calcium-dependent kinases that is required for daughter centriole formation; ZYG-1 localizes transiently to centrosomes and acts at least one cell cycle prior to each spindle assembly event; ZYG-1 activity is required for proper localization of the SAS-5 and SAS-6 coiled-coil proteins that are also required for centriole duplication.
ZK507.6	WBGene00000863	Cell cycle	Cell Cycle: Cyclin	Cell Cycle: Cyclin	cya-1 encodes an A-type cyclin; loss of cya-1 via RNAi results in sterility but no defects in embryonic cell divisions, or embryonic lethality, is observed; CYA-1 is predicted to be a substrate of germ-line MPK-1/ERK activity that functions to regulate oocyte organization and differentiation.
F59H6.7	WBGene00000864	Cell cycle	Cell Cycle: Cyclin	Cell Cycle: Cyclin	cya-2 encodes one of two C. elegans cyclin A homologs.
ZC168.4	WBGene00000865	Cell cycle	Cell Cycle: Cyclin	Cell Cycle: Cyclin	cyb-1 encodes a cyclin B homolog that appears to be required both for embryogenesis (via maternally encoded CYB-1) and for postembryonic development and fertility (via zygotically encoded CYB-1); removing maternal product in cyb-1(RNAi) embryos causes multiple nuclei, and affected embryos arrest development at an early embryonic stage.
Y43E12A.1	WBGene00000866	Cell cycle	Cell Cycle: Cyclin	Cell Cycle: Cyclin	cyb-2.1 is an ortholog of human CCNB1 (cyclin B1) and CCNB2 (cyclin B2); cyb-2.1 is involved in anterior/posterior axis specification, embryo and oocyte maturation; cyb-2.1 is expressed in the germ line.
H31G24.4	WBGene00000867	Cell cycle	Cell Cycle: Cyclin	Cell Cycle: Cyclin	cyb-2.2 is an ortholog of human CCNB1 (cyclin B1) and CCNB2 (cyclin B2); cyb-2.2 is involved in anterior/posterior axis specification, embryo and oocyte maturation.
T06E6.2	WBGene00000868	Cell cycle	Cell Cycle: Cyclin	Cell Cycle: Cyclin	cyb-3 encodes one of four C. elegans cyclin B family members that is most closely related to the B3-type cyclins; cyb-3 is required for a number of dynein-related mitotic processes and specifically for initiation of anaphase chromosome segregation; cyb-3 is also required for completion of meiosis II and proper pronuclear migration, centrosome maturation, and pronuclear condensation in the fertili…
Y38F1A.5	WBGene00000870	Cell cycle	Cell Cycle: Cyclin	Cell Cycle: Cyclin	cyd-1 encodes a cyclin D homolog that is required for escape from G1 cycle arrest in postembryonic blast cells, affects movement and larval viability, and may physically interact with CDK-46 and CKI-1; expressed embryonically primarily in the head, ventral cord, tail, and is later expressed primarily in the seam cells and in the somatic gonad.
C37A2.4	WBGene00000871	Cell cycle	Cell Cycle: Cyclin	Cell Cycle: Cyclin	cye-1 encodes the sole C. elegans E-type cyclin; CYE-1 is required for progression through the mitotic cell cycle during embryonic, larval, and germline development; cye-1 is also required for endoreduplication in intestinal cells; CYE-1 is expressed ubiquitously in nuclei during embryonic development and postembryonically in proliferating blast cells, including germline stem cells; in the germli…
C52E4.6	WBGene00000876	Cell cycle	Cell Cycle: Cyclin	Cell Cycle: Cyclin	cyl-1 is an ortholog of human CCNL2 (cyclin L2) and CCNL1 (cyclin L1); microarray and RNA sequencing studies indicate that cyl-1 is affected by cgh-1, ung-1, prp-8, tatn-1, cep-1, swsn-2.2, daf-16, jmjd-3.1, hsf-1, mir-34, pgl-1, pgl-3, glh-4, glh-1, slr-2, fbf-1, and tdp-1; RNA sequencing and microarray studies indicate that cyl-1 is affected by Rotenone, Hydrolyzable Tannins, Humic substances, …
ZK353.1	WBGene00022697	Cell cycle	Cell Cycle: Cyclin	Cell Cycle: Cyclin	cyy-1 is an ortholog of human CCNYL1 (cyclin Y like 1) and CCNY (cyclin Y); cyy-1 is predicted to have protein kinase binding activity, based on protein domain information; cyy-1 is localized to the axon and the dendrite.
C09G4.3	WBGene00001051	Cell cycle	Cell cycle: kinase	Cell cycle: kinase	A homolog of Cks/Suc1, a highly conserved member of the eukaryotic cell cycle machinery that affects both meiosis and mitosis and has a role in the inactivation of the M-phase promoting factor (MPF) during early embryogenesis.
D1081.8	WBGene00008386	Cell cycle	Cell cycle: kinase	Cell cycle: kinase	cdc-5L is an ortholog of human CDC5L (cell division cycle 5 like); cdc-5L is predicted to have DNA binding activity, based on protein domain information; cdc-5L is expressed in the head.
C34G6.5	WBGene00016421	Cell cycle	Cell cycle: kinase	Cell cycle: kinase	cdc-7 is an ortholog of human CDC7 (cell division cycle 7); cdc-7 is predicted to have ATP binding activity and protein kinase activity, based on protein domain information.
T05G5.3	WBGene00000405	Cell cycle	Cell cycle: kinase	Cell cycle: kinase	cdk-1 encodes a cyclin-dependent kinase, orthologous to and functionally interchangeable with CDC28 from S. cerevisiae; CDK-1 is required for cell-cycle progression through M phase in both meiosis and mitosis; in regulating progression through meiosis and the oocyte-to-egg transition, CDK-1 functions to regulate the activity of the MBK-2 DYRK2 family kinase that phosphorylates a number of substra…
B0495.2	WBGene00015203	Cell cycle	Cell cycle: kinase	Cell cycle: kinase	cdk-11.1 is an ortholog of human CDK11A (cyclin dependent kinase 11A); cdk-11.1 is predicted to have ATP binding activity and protein kinase activity, based on protein domain information.
ZC504.3	WBGene00013917	Cell cycle	Cell cycle: kinase	Cell cycle: kinase	cdk-11.2 is an ortholog of human CDK11A (cyclin dependent kinase 11A); cdk-11.2 is predicted to have ATP binding activity and protein kinase activity, based on protein domain information; cdk-11.2 is expressed in the gonad.
B0285.1	WBGene00007135	Cell cycle	Cell cycle: kinase	Cell cycle: kinase	cdk-12 is an ortholog of human CDK13 (cyclin dependent kinase 13) and Cdk12 (cyclin dependent kinase 12); cdk-12 is predicted to have ATP binding activity and protein kinase activity, based on protein domain information; cdk-12 is expressed in several tissues including the labial sensillum, hypodermis, nervous system, head, and the intestine; cdk-12 is localized to the chromosome.
K03E5.3	WBGene00019362	Cell cycle	Cell cycle: kinase	Cell cycle: kinase	cdk-2 encodes the C. elegans ortholog of cyclin-dependent kinase 2; along with CYE-1 (cyclin E), CDK-2 is required for the G1/S transition in somatic cells, centrosome assembly and polarity establishment in the embryo, proliferation of germ cells, and suppression of terminal differentiation in quiescent cells after asymmetric division; CYE-1 and CDK-2 also regulate the germline mitosis/meiosis de…
F18H3.5	WBGene00000406	Cell cycle	Cell cycle: kinase	Cell cycle: kinase	cdk-4 encodes two isoforms of a cyclin-dependent serine/threonine protein kinase orthologous to human CDK4 and CDK6 (OMIM:123829 and OMIM:603368, mutated in cutanous malignant melanoma) which complex with D-type cyclins to regulate progression through the G1 phase of the cell cycle; CDK-4 activity is essential for G1 progression in postembryonic blast cells and as a result, cdk-4 mutant animals g…
T27E9.3	WBGene00000407	Cell cycle	Cell cycle: kinase	Cell cycle: kinase	cdk-5 encodes a proline-directed protein serine/threonine kinase homologous to cyclin dependent kinase 5 (CDK5); in ventral cord interneurons, CDK-5 activity regulates the subcellular localization of LIN-10 which, in turn, regulates the synaptic localization of the GLR-1 glutamate receptor; cdk-5 also regulates the polarized distribution of neuropeptide-containing dense core vesicles in cholinerg…
Y42A5A.4	WBGene00012779	Cell cycle	Cell cycle: kinase	Cell cycle: kinase	cdkl-1 is an ortholog of human CDKL4 (cyclin dependent kinase like 4) and CDKL1 (cyclin dependent kinase like 1); cdkl-1 is predicted to have ATP binding activity and protein kinase activity, based on protein domain information; cdkl-1 is expressed in all amphid neurons and the phasmid neurons; cdkl-1 is localized to the ciliary transition zone.
DC2.7	WBGene00017083	Cell cycle	Cell cycle: kinase	Cell cycle: kinase	kin-33 is an ortholog of human CHEK1 (checkpoint kinase 1); kin-33 is predicted to have ATP binding activity and protein kinase activity, based on protein domain information.
R02C2.2	WBGene00019815	Cell cycle	Cell cycle: kinase	Cell cycle: kinase	kin-34 is an ortholog of human CHEK1 (checkpoint kinase 1); kin-34 is predicted to have ATP binding activity and protein kinase activity, based on protein domain information.
C14B9.4	WBGene00004042	Cell cycle	Cell cycle: kinase	Cell cycle: kinase	plk-1 encodes a serine/threonine polo-like kinase homologous to Drosophila polo and Saccharomyces cerevisiae CDC5; during development, plk-1 functions to regulate meiotic cell cycle progression as well as embryonic cytoplasmic polarity in newly fertilized embryos and possibly germline development; specifically, plk-1 is required for meiotic nuclear envelope breakdown, polar body formation and ext…
F55G1.8	WBGene00004044	Cell cycle	Cell cycle: kinase	Cell cycle: kinase	plk-3 encodes one of three C. elegans polo-like kinases; microarray analyses indicate that plk-3 transcripts are expressed maternally and downregulated in gonadal tissue mutant for deps-1, which encodes a novel, P granule-associated protein that promotes P granule assembly and germline RNA interference.
R02C2.6	WBGene00019817	Cell cycle	Cell cycle: kinase	Cell cycle: kinase	R02C2.6 is an ortholog of human CHEK1 (checkpoint kinase 1); R02C2.6 is predicted to have ATP binding activity and protein kinase activity, based on protein domain information.
T08D2.7	WBGene00011612	Cell cycle	Cell cycle: kinase	Cell cycle: kinase	T08D2.7 is an ortholog of human CHEK2 (checkpoint kinase 2); T08D2.7 is predicted to have protein kinase activity, based on protein domain information.
F35H8.7	WBGene00006938	Cell cycle	Cell cycle: kinase	Cell cycle: kinase	wee-1.1 encodes one of two C. elegans homologs of the Wee1 family of dual-specificity protein kinases (wee-1.3 encodes the second homolog; wee-1.2 is a pseudogene	; wee-1.1 expression is restricted to a small window during early embryogenesis (12-16-cell stage	in the E blastomere and great-granddaughters of the AB blastomere when these cells are in prophase and metaphase of the mitotic cell cycle; expression in E and AB descendants appears to be lineage-restricted as mutations that disrupt these cell fates show wee-1.1 expression only in E and AB lineages.
Y53C12A.1	WBGene00006940	Cell cycle	Cell cycle: kinase	Cell cycle: kinase	wee-1.3 encodes one of two C. elegans homologs of the Wee1 family of dual-specificity protein kinases (wee-1.1 encodes the second homolog; wee-1.2 is a pseudogene); in particular, WEE-1.3 is related to the membrane-associated vertebrate MYT1 kinases.
Y43D4A.6	WBGene00012792	Cell cycle	Cell cycle: kinase	Cell cycle: kinase	Y43D4A.6 is an ortholog of human CHEK1 (checkpoint kinase 1); Y43D4A.6 is predicted to have ATP binding activity and protein kinase activity, based on protein domain information.
Y43F4B.10	WBGene00012807	Cell cycle	Cell cycle: kinase	Cell cycle: kinase	Y43F4B.10 is an ortholog of human CDK2AP1 (cyclin dependent kinase 2 associated protein 1) and CDK2AP2 (cyclin dependent kinase 2 associated protein 2); microarray and RNA sequencing studies indicate that Y43F4B.10 is affected by cyc-1, tatn-1, daf-16, npr-1, cox-5B, jmjd-3.1, hyl-2, hsf-1, fbf-1, rnp-8, daf-2, and tdp-1; RNA sequencing and microarray studies indicate that Y43F4B.10 is affected b…
Y92H12BL.1	WBGene00022363	Cell cycle	Cell cycle: kinase	Cell cycle: kinase	Y92H12BL.1 is an ortholog of human CDKAL1 (CDK5 regulatory subunit associated protein 1 like 1); Y92H12BL.1 is predicted to have catalytic activity and iron-sulfur cluster binding activity, based on protein domain information.
ZC123.4	WBGene00022519	Cell cycle	Cell cycle: kinase	Cell cycle: kinase	ZC123.4 is an ortholog of human CDK14 (cyclin dependent kinase 14) and CDK15 (cyclin dependent kinase 15); ZC123.4 is predicted to have ATP binding activity and protein kinase activity, based on protein domain information.
C48D1.1	WBGene00008177	Cell cycle	Cell cycle: other	Cell cycle: other	C48D1.1 is an ortholog of human ZYG11A (zyg-11 family member A, cell cycle regulator) and ZYG11B (zyg-11 family member B, cell cycle regulator); microarray and RNA sequencing studies indicate that C48D1.1 is affected by cyc-1, wdr-23, emr-1, lem-2, ubc-9, clk-1, daf-2, daf-12, pgl-1, pgl-3, glh-4, glh-1, emb-4, alg-1, isp-1, and nuo-6; microarray and RNA sequencing studies indicate that C48D1.1 i…
W08F4.8	WBGene00021097	Cell cycle	Cell cycle: other	Cell cycle: other	cdc-37 is an ortholog of human CDC37L1 (cell division cycle 37 like 1) and Cdc37 (cell division cycle 37); cdc-37 is predicted to have protein kinase binding activity, based on protein domain information; cdc-37 is expressed in the anchor cell; cdc-37 is localized to the condensed chromosome, the cytoplasm and the mitotic spindle.
R07G3.1	WBGene00000390	Cell cycle	Cell cycle: other	Cell cycle: other	cdc-42 encodes a RHO GTPase; cdc-42 controls polarity of both individual cells and developing embryos by regulating the localization of PAR proteins; cdc-42 is also required for regulation of receptor-mediated endocytosis; CDC-42 is widely expressed and localizes to a number of different locations, including the cell cortex, centrosomes, recycling endosomes, and at the time of hypodermal cell fus…
C06A1.1	WBGene00007352	Cell cycle	Cell cycle: other	Cell cycle: other	cdc-48.1 encodes a type II AAA ATPase, homologous to yeast Cdc48 and mammalian p97/VCP, that functions as a ubiquitin-selective chaperone; cdc-48.1 acts redundantly with cdc-48.2 and in conjunction with ufd-1 and npl-4 in endoplasmic reticulum-associated protein degradation (ERAD); in addition, CDC-48.1, UFD-2 and chn-1 function together to regulate myosin assembly and muscle formation via the UN…
C41C4.8	WBGene00008053	Cell cycle	Cell cycle: other	Cell cycle: other	cdc-48.2 encodes a AAA (ATPase associated with various cellular activities) ATPase that is one of two C. elegans p97/VCP/CDC48 homologs; cdc-48.2 acts redundantly with cdc-48.1 in endoplasmic reticulum-associated protein degradation (ERAD); in addition, cdc-48.1 and cdc-48.2 together provide an essential function during embryonic development; CDC-48.2 exhibits ATPase activity when expressed in vi…
K04G2.3	WBGene00010562	Cell cycle	Cell cycle: other	Cell cycle: other	cdc-48.3 is an ortholog of human SPATA5 (spermatogenesis associated 5); cdc-48.3 is involved in negative regulation of protein kinase activity; cdc-48.3 exhibits ATPase activity, protein kinase binding activity, and protein kinase inhibitor activity and is predicted to have ATP binding activity, based on protein domain information; cdc-48.3 is localized to the cytoplasm.
F35F11.1	WBGene00018064	Cell cycle	Cell cycle: other	Cell cycle: other	cdc-73 encodes the C. elegans ortholog of mammalian and Saccharomyces cerevisiae CDC73/Parafibromin that is a member of the PAF1 (Polymerase-Associated Factor 1	complex; by homology CDC-73 is predicted to function in the regulation of transcription.
Y113G7B.16	WBGene00013765	Cell cycle	Cell cycle: other	Cell cycle: other	cdkr-3 is an ortholog of human CDK5RAP3 (CDK5 regulatory subunit associated protein 3); cdkr-3 is expressed in the pharynx, spermatheca, nervous system, and the intestine.
T05A6.1	WBGene00000516	Cell cycle	Cell cycle: other	Cell cycle: other	cki-1 encodes a homolog of the mammalian cyclin-dependent kinase inhibitor p27/KIP1 that is required for the arrest of cell division in larval blast lineages, dauer larvae and starved L1 larvae; excess CKI-1 expression prematurely stops cell division while cki-1(RNAi) induces extra cell divisions, indicating that CKI-1 quantitatively regulates the amount of mitosis in postembryonic worms.
T05A6.2	WBGene00000517	Cell cycle	Cell cycle: other	Cell cycle: other	cki-2 encodes a cyclin-dependent kinase (CDK) inhibitor of the CIP/KIP family, orthologous to human CDKN1C (OMIM:600856, which when mutated leads to Beckwith-Wiedemann syndrome) that may play a role in cell cycle progression during embryogenesis; CKI-2 interacts with PCN-1, a proliferating cell nuclear antigen homolog, SMO-1, a SUMO (ubiquitin related) homolog, and the RING domain-containing prot…
C44B9.5	WBGene00008082	Cell cycle	Cell cycle: other	Cell cycle: other	com-1 encodes an ortholog of budding yeast Sae2p, Arabidopsis AtCOM1, and human RBBP8 (CTIP; OMIM:604124) and C20orf151; like its yeast ortholog, COM-1 is probably required for completing meiotic recombination; meiotic chromosomes in com-1 mutants pair normally, but form irregular chromatin aggregates instead of diakinesis bivalents; while meiotic DNA double-strand breaks (DSBs) are formed, they …
Y41C4A.10	WBGene00001235	Cell cycle	Cell cycle: other	Cell cycle: other	elb-1 encodes an Elongin B ortholog required for chromosome condensation and segregation during mitosis and meiotic division II, and also for cell proliferation (probably through degradation of CKI-1); elb-1(RNAi) animals tend to arrest at the second meiotic cell division, with escapers showing many other defects in chromosomal dynamics and cell cycle control such as abnormal pronuclear rotation …
H19N07.1	WBGene00010405	Cell cycle	Cell cycle: other	Cell cycle: other	erfa-3 is an ortholog of human GSPT2 (G1 to S phase transition 2) and GSPT1 (G1 to S phase transition 1); erfa-3 is predicted to have GTP binding activity and GTPase activity, based on protein domain information; erfa-3 is expressed in the pharynx, anal depressor muscle, nervous system, reproductive system, intestine, rectal epithelium, excretory cell, and the body wall musculature.
F34D10.2	WBGene00009372	Cell cycle	Cell cycle: other	Cell cycle: other	evl-18 is an ortholog of human CDC45 (cell division cycle 45	; evl-18 is localized to the nucleus.
F25H5.5	WBGene00009127	Cell cycle	Cell cycle: other	Cell cycle: other	F25H5.5 encodes the C. elegans homologue of Claspin, an S-phase checkpoint component that interacts with Chk1 and negatively regulates cell cycle progression; in wild-type animals, loss of F25H5.5 activity results in some embryonic lethality; loss of F25H5.5 activity in a lin-35 mutant background, however, results in sterility, as well as smaller than normal body size, uncoordinated locomotion, a…
ZK177.6	WBGene00001511	Cell cycle	Cell cycle: other	Cell cycle: other	fzy-1 encodes an ortholog of S. cerevisiae Cdc20p that is required for the metaphase-to-anaphase transition, the deposition of extra meiotic chromosomes to polar bodies, and postembryonic vulval development; on the basis of orthology, FZY-1 is predicted to regulate anaphase-promoting complex (APC); FZY-1 protein is found in early embryonic cells at prometaphase and metaphase of mitosis and meiosi…
F47D12.5	WBGene00018561	Cell cycle	Cell cycle: other	Cell cycle: other	gadr-3 is an ortholog of human ZYG11A (zyg-11 family member A, cell cycle regulator) and ZYG11B (zyg-11 family member B, cell cycle regulator); tiling array, RNA sequencing, and microarray studies indicate that gadr-3 is affected by daf-12, eat-2, ubc-9, daf-2, dpy-21, pgl-1, pgl-3, glh-4, glh-1, sir-2.1, and mir-35; microarray and RNA sequencing studies indicate that gadr-3 is affected by Methyl…
W06A11.2	WBGene00021053	Cell cycle	Cell cycle: other	Cell cycle: other	gadr-4 is an ortholog of human ZYG11A (zyg-11 family member A, cell cycle regulator) and ZYG11B (zyg-11 family member B, cell cycle regulator); RNA sequencing and microarray studies indicate that gadr-4 is affected by tatn-1, set-25, met-2, mir-34, mut-2, lin-54, and tbx-2; microarray studies indicate that gadr-4 is affected by Methylmercuric chloride, Indole, Cadmium, and Colistin.
H24K24.2	WBGene00019239	Cell cycle	Cell cycle: other	Cell cycle: other	H24K24.2 is an ortholog of human ZYG11A (zyg-11 family member A, cell cycle regulator) and ZYG11B (zyg-11 family member B, cell cycle regulator); microarray and RNA sequencing studies indicate that H24K24.2 is affected by cyc-1, ubc-9, let-418, chd-3, dpy-21, pgl-1, pgl-3, glh-4, glh-1, lin-54, and mir-35; RNA sequencing studies indicate that H24K24.2 is affected by Multi-walled carbon nanotubes.
F28B3.8	WBGene00002075	Cell cycle	Cell cycle: other	Cell cycle: other	imb-1 is an ortholog of human KPNB1 (karyopherin subunit beta 1); imb-1 is involved in embryo development and reproduction; imb-1 is predicted to have Ran GTPase binding activity, based on protein domain information.
K02F6.7	WBGene00019341	Cell cycle	Cell cycle: other	Cell cycle: other	K02F6.7 is an ortholog of human L3MBTL1 (l(3)mbt-like 1 (Drosophila)) and members of the SAMD (Sterile alpha motif domain containing) family including L3MBTL4; microarray studies indicate that K02F6.7 is affected by Hydrolyzable Tannins, Humic substances, Paraquat, Colistin, Sirolimus, and Triclosan; RNA sequencing and tiling array studies indicate that K02F6.7 is enriched in the germ line and hy…
K05C4.9	WBGene00010585	Cell cycle	Cell cycle: other	Cell cycle: other	K05C4.9 is an ortholog of human ZYG11A (zyg-11 family member A, cell cycle regulator) and ZYG11B (zyg-11 family member B, cell cycle regulator); microarray, tiling array, and RNA sequencing studies indicate that K05C4.9 is affected by lin-35, cyc-1, lin-15B, hpl-2, ubc-9, daf-2, hrde-1, jmjd-3.1, jmjd-1.2, set-25, met-2, hrp-2, pgl-1, pgl-3, glh-4, glh-1, rrf-2, cye-1, cdk-2, and dnj-14; RNA sequ…
K07E8.6	WBGene00019497	Cell cycle	Cell cycle: other	Cell cycle: other	K07E8.6 is an ortholog of human CDC37L1 (cell division cycle 37 like 1) and Cdc37 (cell division cycle 37); RNA sequencing and microarray studies indicate that K07E8.6 is affected by emr-1, jmjd-3.1, dpy-21, mir-34, pgl-1, pgl-3, glh-4, glh-1, and sir-2.1; microarray studies indicate that K07E8.6 is affected by Resveratrol and Fluoranthene; tiling array studies indicate that K07E8.6 is enriched i…
K06A5.4	WBGene00019432	Cell cycle	Cell cycle: other	Cell cycle: other	knl-2 is an ortholog of human MIS18BP1 (MIS18 binding protein 1	; knl-2 is localized to the condensed nuclear chromosome kinetochore.
F53G2.7	WBGene00018769	Cell cycle	Cell cycle: other	Cell cycle: other	mnat-1 is an ortholog of human MNAT1 (MNAT1, CDK activating kinase assembly factor); mnat-1 is predicted to have cyclin-dependent protein serine/threonine kinase activator activity, based on protein domain information.
C34C12.3	WBGene00007922	Cell cycle	Cell cycle: other	Cell cycle: other	pph-6 encodes the sole catalytic subunit of a PP6 protein phosphatase in the nematode genome orthologous to yeast and mammalian PP6 proteins (OMIM:612725); PPH-6 is essential for proper cortical contractility and spindle positioning in one-cell stage embryo; PPH-6 exists in a complex with SAPS-1, they mutually stabilize each other and that these two components ensure normal protein levels of thei…
R02F2.1	WBGene00019831	Cell cycle	Cell cycle: other	Cell cycle: other	R02F2.1 is an ortholog of members of the human CCN (Cyclins	family including CCNI; R02F2.1 is expressed in the nervous system and the intestine.
R05D3.4	WBGene00007008	Cell cycle	Cell cycle: other	Cell cycle: other	rfp-1 encodes a putative ubiquitin-protein ligase orthologous to budding yeast Bre1p, rat Staring, human RNF20, and human RNF40; RFP-1 inhibits physiological apoptosis in oocytes, keeping it down to a normal level of ~50% in hermaphrodite gonads; RFP-1 is also required for vulval development, egg-laying, and progression through L1 larval stage; RFP-1 binds (in descending strength) UBC-1, UBC-2, a…
C08C3.4	WBGene00015591	Cell cycle	Cell cycle: other	Cell cycle: other	RNA sequencing and microarray studies indicate that cyk-7 is affected by Rotenone, Manganese chloride, Zidovudine, Humic substances, single-walled carbon nanotubes, Paraquat, Sirolimus, and Triclosan; proteomic, tiling array, and RNA sequencing studies indicate that cyk-7 is enriched in the germ line and germline precursor cell.
K06A5.2	WBGene00019430	Cell cycle	Cell cycle: other	Cell cycle: other	RNA sequencing and microarray studies indicate that K06A5.2 is affected by Ethanol, Nicotinic acid, Methylmercuric chloride, Manganese chloride, D-glucose, Bisphenol S, Resveratrol, Acrylamide, Chlorpyrifos, Quercetin, Hydrolyzable Tannins, Humic substances, single-walled carbon nanotubes, Paraquat, Colistin, Tyrosol, adsorbable organic bromine compounds, Allantoin, and Triclosan; RNA sequencing …
T12C9.7	WBGene00020461	Cell cycle	Cell cycle: other	Cell cycle: other	RNA sequencing and microarray studies indicate that T12C9.7 is affected by Manganese chloride, Atrazine, Humic substances, Paraquat, Sirolimus, Allantoin, and Triclosan; tiling array and RNA sequencing studies indicate that T12C9.7 is enriched in the germline precursor cell and germ line.
Y23H5A.3	WBGene00021270	Cell cycle	Cell cycle: other	Cell cycle: other	RNA sequencing and microarray studies indicate that Y23H5A.3 is affected by Manganese chloride, Diazinon, Humic substances, single-walled carbon nanotubes, and Sirolimus; proteomic, tiling array, and RNA sequencing studies indicate that Y23H5A.3 is enriched in the germ line and germline precursor cell.
C33G8.2	WBGene00016360	Cell cycle	Cell cycle: other	Cell cycle: other	RNA sequencing studies indicate that C33G8.2 is affected by Ethanol, Rotenone, Manganese chloride, D-glucose, and Bisphenol S.
C01G12.4	WBGene00006939	Cell cycle	Cell cycle: other	Cell cycle: other	RNA sequencing studies indicate that wee-1.2 is affected by tatn-1, puf-8, let-418, and chd-3; RNA sequencing studies indicate that wee-1.2 is affected by Rotenone.
F35B12.5	WBGene00009385	Cell cycle	Cell cycle: other	Cell cycle: other	sas-5 encodes a coiled-coil protein whose activity is required, paternally, maternally, and in a dose-dependent manner, for daughter centriole formation; SAS-5 localizes to both the cytoplasm and to centrioles, and photobleaching experiments reveal rapid SAS-5 cycling between these two cellular components throughout the cell cycle; SAS-5 localization to centrioles depends upon the ZYG-1 kinase an…
Y45F10D.9	WBGene00012888	Cell cycle	Cell cycle: other	Cell cycle: other	sas-6 is a member of an evolutionarily conserved family of proteins containing a coiled-coil region and a novel PISA (present in SAS-6) motif conserved in similar proteins in at least eight other species that contain basal bodies or centrioles; SAS-6 activity, along with that of ZYG-1, SAS-4, SAS-5, and SPD-2, is essential for centriole duplication; SAS-6 functions in a dose-dependent manner and …
C01B7.1	WBGene00006342	Cell cycle	Cell cycle: other	Cell cycle: other	sup-37 is involved in embryonic digestive tract morphogenesis; sup-37 is expressed in the pharynx, spermatheca, and the nervous system; sup-37 is localized to the nucleus.
T23D8.9	WBGene00006379	Cell cycle	Cell cycle: other	Cell cycle: other	sys-1 encodes a novel protein that contains three divergent armadillo repeats; during gonadogenesis, SYS-1 functions in a Wnt/MAPK signaling pathway as a dosage-dependent beta-catenin-like transcriptional coactivator required for specification of distal cell fates; consistent with its role as a beta-catenin, SYS-1 interacts, in yeast two-hybrid and coimmunoprecipitation assays, with the POP-1/TCF…
N.A.	WBGene00004828	Cell cycle	Cell cycle: other	Cell cycle: other	This gene is thought to be required for the cell cycle, by virtue of its phenotypic similarity (a joint sterile/uncoordinated phenotype) to the mutations lin-5 and lin-6 (which are known to block the cell cycle in postembryonic development).
F23C8.9	WBGene00017738	Cell cycle	Cell cycle: other	Cell cycle: other	tipn-1 is an ortholog of human TIPIN (TIMELESS interacting protein); RNA sequencing and microarray studies indicate that tipn-1 is affected by Rotenone, Manganese chloride, Hydrolyzable Tannins, Humic substances, Paraquat, and Sirolimus; RNA sequencing and microarray studies indicate that tipn-1 is enriched in the germ line, gon_male_dtc posterior, gon_male_dtc anterior, Z1.p, Z4.a, and intestine.
Y47G6A.25	WBGene00021649	Cell cycle	Cell cycle: other	Cell cycle: other	Y47G6A.25 encodes a novel protein conserved in C. remanei and C. briggsae.
Y6B3B.4	WBGene00012389	Cell cycle	Cell cycle: other	Cell cycle: other	Y6B3B.4 is an ortholog of human SCAPER (S-phase cyclin A associated protein in the ER); microarray and RNA sequencing studies indicate that Y6B3B.4 is affected by cyc-1, eat-2, tatn-1, emr-1, lem-2, jmjd-3.1, jmjd-1.2, hsf-1, emb-4, eri-1, and tdp-1; RNA sequencing and microarray studies indicate that Y6B3B.4 is affected by Rotenone, Tetrabromobisphenol A, and Sirolimus; RNA sequencing studies in…
Y71G12B.27	WBGene00022162	Cell cycle	Cell cycle: other	Cell cycle: other	Y71G12B.27 is an ortholog of human CKS2 (CDC28 protein kinase regulatory subunit 2); Y71G12B.27 is predicted to have cyclin-dependent protein serine/threonine kinase regulator activity, based on protein domain information.
Y9C9A.13	WBGene00021180	Cell cycle	Cell cycle: other	Cell cycle: other	Y9C9A.13 is an ortholog of human ZYG11A (zyg-11 family member A, cell cycle regulator) and ZYG11B (zyg-11 family member B, cell cycle regulator); tiling array, RNA sequencing, and microarray studies indicate that Y9C9A.13 is affected by rsr-2, tatn-1, dpy-21, mir-34, pgl-1, pgl-3, glh-4, glh-1, sir-2.1, lin-54, mir-35, and tbx-2.
C17G10.4	WBGene00000383	Cell cycle	Cell cycle: phosphatase	Cell cycle: phosphatase	cdc-14 encodes a dual-specificity phosphatase, homologous to Cdc14p in S. cerevisiae; cdc-14 regulates developmental cell cycle arrest during post-embryonic development; in regulating cell cycle arrest, CDC-14 appears to function via regulation of CKI-1 levels in the nucleus; CDC-14 is widely expressed and its localization is dynamic, localizing to the cytoplasm during the G1 phase of the cell cy…
K06A5.7	WBGene00000386	Cell cycle	Cell cycle: phosphatase	Cell cycle: phosphatase	cdc-25.1 encodes a CDC25 phosphatase homolog that affects embryonic viability, meiosis, mitosis, proliferation of the intestine (E cell lineage), and germ line proliferation; it is expressed in the developing germline, in the nuclei of oocytes, embryonic nuclei, nuclei of embryonic cortical membranes, and sperm pronuclei, and in the germline precursors Z2 and Z3.
F16B4.8	WBGene00000387	Cell cycle	Cell cycle: phosphatase	Cell cycle: phosphatase	cdc-25.2 encodes a putative homolog of Cdc25 phosphatase protein family that affects germline proliferation.
ZK637.11	WBGene00000388	Cell cycle	Cell cycle: phosphatase	Cell cycle: phosphatase	cdc-25.3 encodes a tyrosine phosphatase that is a member of the cell division cycle 25 (CDC25) family of cell cycle regulators that includes Schizosaccharomyces pombe CDC25 and Drosophila string; cdc-25.3 is one of four cdc-25 genes in C. elegans and while it is known to be expressed in hermaphrodites, the precise function of cdc-25.3 is not yet clear; cdc-25.3 may function redundantly with cdc-2…
T23G7.1	WBGene00001061	Cell cycle	Cell cycle: transcriptional regulator	Cell cycle: transcriptional regulator	dpl-1 encodes the C. elegans ortholog of mammalian DP, the E2F-heterodimerization partner; dpl-1 is a class B synMuv gene whose activity is required for oogenesis as well as embryonic asymmetry and vulval development; in addition, dpl-1 acts with a subset of class B synMuv genes and the MCD-1 zinc-finger protein to promote the killing process during programmed cell death; DPL-1 is a nuclear prote…
Y102A5C.18	WBGene00001161	Cell cycle	Cell cycle: transcriptional regulator	Cell cycle: transcriptional regulator	efl-1 encodes a homolog of mammalian E2F that is required for embryonic asymmetry and that functions as a transcriptional repressor; during vulval development, efl-1, a class B synMuv gene, acts with class B synMuv genes dpl-1 and lin-35/Rb to antagonize receptor tyrosine kinase and Ras-mediated signaling; EFL-1 also negatively regulates the G1 to S phase cell cycle transition.
C32F10.2	WBGene00003020	Cell cycle	Cell cycle: transcriptional regulator	Cell cycle: transcriptional regulator	lin-35 encodes the C. elegans retinoblastoma protein (Rb) ortholog; lin-35 was first identified in screens for synthetic multivulva (synMuv) genes and as a class B synMuv gene, functions redundantly with class A genes to antagonize Ras signaling and negatively regulate vulval development; in addition, loss of lin-35 activity results in enhanced RNA interference; lin-35 activity is also required r…
F56A8.1	WBGene00010138	Chaperone	Chaperone	Chaperone	anoh-1 is an ortholog of members of the human ANO (Anoctamins) family including ANO7; anoh-1 is predicted to have protein dimerization activity, based on protein domain information; anoh-1 is expressed in the touch receptor neurons, pharyngeal muscle cell, intestinal cell, head neurons, and the tail neurons.
C47A4.1	WBGene00008122	Chaperone	Chaperone	Chaperone	C47A4.1 is an ortholog of human DNAJC25 (DnaJ heat shock protein family (Hsp40) member C25); microarray and RNA sequencing studies indicate that C47A4.1 is affected by cgh-1, emr-1, lem-2, prg-1, clk-1, fog-3, daf-16, hsf-1, emb-4, fbf-1, gld-2, rnp-8, gld-1, and tax-6; RNA sequencing and microarray studies indicate that C47A4.1 is affected by Rotenone, Cry5B, Sirolimus, and Allantoin.
T05C12.7	WBGene00000377	Chaperone	Chaperone	Chaperone	cct-1 encodes a putative alpha subunit of the eukaryotic cytosolic ('T complex') chaperonin, orthologous to human TCP1 (OMIM:186980), and required for normal pronuclear-centrosome rotation, positioning of the mitotic spindle, meiosis, and distal tip cell migration; CCT-1 is also required to repress SKN-1-dependent transcription of gst-4, and for fertility and viability; CCT-1 is expressed in larv…
T21B10.7	WBGene00000378	Chaperone	Chaperone	Chaperone	cct-2 encodes a putative beta subunit of the eukaryotic cytosolic ('T complex') chaperonin, orthologous to human CCT2 (OMIM:605139); CCT-2 is expressed in most, if not all, tissues; CCT-2 represses SKN-1-dependent transcription of gst-4; CCT-2 is expressed in touch receptor neurons in a MEC-3-dependent fashion; in mass RNAi assays, CCT-2 is required for normal transgene repression and subcellular…
F54A3.3	WBGene00018782	Chaperone	Chaperone	Chaperone	cct-3 encodes a putative gamma subunit of the eukaryotic cytosolic ('T complex') chaperonin, orthologous to human CCT3 (OMIM:600114); in early embryos, CCT-3 is required for normally fast microtubule elongation; CCT-3 is also required to repress SKN-1-dependent transcription of gst-4; in mass RNAi assays, CCT-3 is required for normal embryonic and larval viability, and for fertility.
K01C8.10	WBGene00000379	Chaperone	Chaperone	Chaperone	cct-4 encodes a putative delta subunit of the eukaryotic cytosolic ('T complex') chaperonin, orthologous to human CCT4 (OMIM:605142); CCT-4 represses SKN-1-dependent transcription of gst-4; CCT-4 is expressed in pharynx, pharyngeal gland cells, intestine, renal gland cells, and neurons; CCT-4 is expressed in touch receptor neurons in a MEC-3-dependent fashion.
C07G2.3	WBGene00000380	Chaperone	Chaperone	Chaperone	cct-5 encodes, by alternative splicing, two isoforms of a putative epsilon subunit of the eukaryotic cytosolic ('T complex') chaperonin, orthologous to human CCT5 (OMIM:610150, mutated in sensory neuropathy with spastic paraplegia); CCT-5 represses SKN-1-dependent transcription of gst-4; in mass RNAi assays, cct-5 is required for normal embryonic osmotic integrity, transgene subcellular localizat…
F01F1.8	WBGene00000381	Chaperone	Chaperone	Chaperone	cct-6 encodes, by alternative splicing, two isoforms of a putative zeta subunit of the eukaryotic cytosolic ('T complex') chaperonin, orthologous to human CCT6A (OMIM:104613); CCT-6 represses SKN-1-dependent transcription of gst-4; CCT-6 is expressed in a few cells of pre-comma stage embryos; in mass RNAi assays, CCT-6 is required for normally short life span, and for normal transgene subcellular…
T10B5.5	WBGene00020391	Chaperone	Chaperone	Chaperone	cct-7 encodes a putative eta subunit of the eukaryotic cytosolic ('T complex') chaperonin, orthologous to human CCT7 (OMIM:605140); CCT-7 is expressed in most, if not all, tissues; in mass RNAi assays, CCT-7 is required for normal transgene repression and subcellular localization, embryonic and larval viability, fertility, vulval development, and normal locomotion.
Y55F3AR.3	WBGene00021934	Chaperone	Chaperone	Chaperone	cct-8 encodes a putative theta subunit of the eukaryotic cytosolic ('T complex') chaperonin, orthologous to human CCT8, ENSG00000020219, and CCT8L2/KCNMB3L; in mass RNAi assays, CCT-8 is required for transgene repression, distal tip cell migration, embryonic and larval viability, fertility, normal body coloration, locomotion, and vulval development, and normally rapid growth.
Y38A10A.5	WBGene00000802	Chaperone	Chaperone	Chaperone	crt-1 encodes an ortholog of calreticulin (a calcium-binding molecular chaperone of the endoplasmic reticulum); crt-1 is dispensable for viability, but required for normal sperm development, male mating efficiency, some forms of necrotic cell death, and hermaphrodite fertility at high temperatures (which may reflect a stress response); crt-1 expression is induced by stress; CRT-1 protein binds Ca…
ZK353.7	WBGene00022702	Chaperone	Chaperone	Chaperone	cutc-1 encodes a copper cytoplasmic metallochaperone; CUTC-1 is predicted to function as a copper-binding protein that regulates copper homeostasis and trafficking within cells; relative expression of cutc-1 is reduced upon exposure of C. elegans to copper sulfate, and loss of cutc-1 via RNAi results in animals that are more sensitive to copper treatment with respect to body size, vulval developm…
C47E8.5	WBGene00000915	Chaperone	Chaperone	Chaperone	daf-21 encodes a member of the Hsp90 family of molecular chaperones; DAF-21 activity is required for larval development, negative regulation of dauer larva formation, and a number of specific chemosensory behaviors, such as the response to chemicals and odorants detected by the ASE and AWC sensory neurons; a daf-21 sensory defect can be rescued by a cyclic GMP analogue, suggesting that, in regula…
F38A5.13	WBGene00001029	Chaperone	Chaperone	Chaperone	dnj-11 encodes a protein containing DnaJ and Myb domains that is orthologous to the mammalian ZRF1/MIDA1/MPP11/DNAJC2 family of ribosome-associated molecular chaperones; in C. elegans, dnj-11 functions to regulate asymmetric cell division and mitotic spindle orientation in the NSM neuroblast and subsequently the apoptotic death of the NSM sister cell; in regulating NSM sister cell death, DNJ-11 f…
T05E11.3	WBGene00011480	Chaperone	Chaperone	Chaperone	enpl-1 encodes the C. elegans ortholog of the Hsp90 family member and endoplasmic reticulum (ER) chaperone GRP94/GP96; loss of enpl-1 activity via RNAi results in slow growth, larval arrest, uncoordinated locomotion, and weak endocytosis defects; in addition, loss of enpl-1 expression results in an increase in hsp-4 expression, revealing compensatory regulation amongst ER chaperones; an enpl-1::g…
F54F2.9	WBGene00018836	Chaperone	Chaperone	Chaperone	F54F2.9 is an ortholog of human DNAJC1 (DnaJ heat shock protein family (Hsp40) member C1); F54F2.9 is predicted to have DNA binding activity, based on protein domain information; F54F2.9 is expressed in the coelomocyte, intestine, and the head neurons.
Y65B4BR.5	WBGene00022042	Chaperone	Chaperone	Chaperone	icd-2 is an ortholog of human NACAD (NAC alpha domain containing), NACA2 (nascent polypeptide associated complex alpha subunit 2) and NACA (nascent polypeptide-associated complex alpha subunit); icd-2 is expressed in the muscle cell and the intestinal cell.
R01B10.5	WBGene00019807	Chaperone	Chaperone	Chaperone	jamp-1 encodes the ortholog of the endoplasmic reticulum (ER) stress-inducible JNK-associated membrane protein (JAMP); jamp-1 is involved in the clearance of misfolded proteins, most likely by facilitating the localization of proteasomes at the ER and promoting their activity; JAMP-1 localizes to the endoplasmic reticulum and associates with components of the proteasome and endoplasmic reticulum-…
K07F5.16	WBGene00010640	Chaperone	Chaperone	Chaperone	K07F5.16 is an ortholog of human DNAJC12 (DnaJ heat shock protein family (Hsp40) member C12); K07F5.16 is expressed in the pharyngeal muscle cell, hypodermis, intestine, and the head neurons.
T10H10.2	WBGene00020426	Chaperone	Chaperone	Chaperone	T10H10.2 is an ortholog of human QSOX2 (quiescin sulfhydryl oxidase 2) and QSOX1 (quiescin sulfhydryl oxidase 1); RNA sequencing and microarray studies indicate that T10H10.2 is affected by Rotenone, Resveratrol, Chlorpyrifos, Diazinon, Humic substances, single-walled carbon nanotubes, Paraquat, adsorbable organic bromine compounds, and Sirolimus; microarray, tiling array, and RNA sequencing stud…
T23B12.7	WBGene00001040	Chaperone	Chaperone	Chaperone	This gene encodes a protein containing a DnaJ ('J'	domain that is predicted to be mitochondrial.
F22B7.5	WBGene00001028	Chaperone	Chaperone	Chaperone	This gene encodes a protein containing a DnaJ ('J'	domain that is predicted to be mitochondrial.
T03F6.2	WBGene00001035	Chaperone	Chaperone	Chaperone	This gene encodes a protein containing a DnaJ ('J'	domain.
C56C10.13	WBGene00001026	Chaperone	Chaperone	Chaperone	This gene encodes a protein containing a DnaJ ('J'	domain.
T04A8.9	WBGene00001036	Chaperone	Chaperone	Chaperone	This gene encodes a protein containing a DnaJ ('J'	domain.
Y63D3A.6	WBGene00001047	Chaperone	Chaperone	Chaperone	This gene encodes a protein containing a DnaJ ('J'	domain.
C01G10.12	WBGene00001021	Chaperone	Chaperone	Chaperone	This gene encodes a protein containing a DnaJ ('J'	domain.
C01G8.4	WBGene00001022	Chaperone	Chaperone	Chaperone	This gene encodes a protein containing a DnaJ ('J'	domain.
W03A5.7	WBGene00001042	Chaperone	Chaperone	Chaperone	This gene encodes a protein containing a DnaJ ('J'	domain.
Y47H9C.5	WBGene00001045	Chaperone	Chaperone	Chaperone	This gene encodes a protein containing a DnaJ ('J'	domain.
B0035.2	WBGene00001020	Chaperone	Chaperone	Chaperone	This gene encodes a protein containing a DnaJ ('J'	domain.
B0035.14	WBGene00001019	Chaperone	Chaperone	Chaperone	This gene encodes a protein containing a DnaJ ('J'	domain.
T24H10.3	WBGene00001041	Chaperone	Chaperone	Chaperone	This gene encodes a protein containing a DnaJ ('J'	domain.
Y54E10BL.4	WBGene00001046	Chaperone	Chaperone	Chaperone	This gene encodes a protein containing a DnaJ ('J'	domain.
C04A2.7	WBGene00001023	Chaperone	Chaperone	Chaperone	This gene encodes a protein containing a DnaJ ('J'	domain.
F11G11.7	WBGene00001027	Chaperone	Chaperone	Chaperone	This gene encodes a protein containing a DnaJ ('J'	domain.
R74.4	WBGene00001034	Chaperone	Chaperone	Chaperone	This gene encodes a protein containing a DnaJ ('J'	domain.
T19B4.4	WBGene00001039	Chaperone	Chaperone	Chaperone	This gene encodes a protein containing a DnaJ ('J'	domain.
F39B2.10	WBGene00001030	Chaperone	Chaperone	Chaperone	This gene encodes a protein containing a DnaJ ('J'	domain.
F54D5.8	WBGene00001031	Chaperone	Chaperone	Chaperone	This gene encodes a protein containing a DnaJ ('J'	domain.
T05C3.5	WBGene00001037	Chaperone	Chaperone	Chaperone	This gene encodes a protein containing a DnaJ ('J'	domain.
K08D10.2	WBGene00001033	Chaperone	Chaperone	Chaperone	This gene encodes a protein containing a DnaJ ('J'	domain.
F53B2.8	WBGene00009957	Chaperone	Chaperone	Chaperone	Tiling array and RNA sequencing studies indicate that F53B2.8 is enriched in the intestine and muscle cell.
Y37A1B.12	WBGene00006597	Chaperone	Chaperone	Chaperone	tor-1 encodes a AAA+ ATPase that, along with TOR-2 and OOC-5, comprise the three C. elegans orthologs of human TorsinA.
Y37A1B.13	WBGene00006598	Chaperone	Chaperone	Chaperone	tor-2 encodes a AAA ATPase that, along with TOR-1 and OOC-5, comprise the three C. elegans orthologs of human torsinA; overexpression of TOR-2 in nematodes with polyglutamine repeat-induced protein aggregates indicates that TOR-2 can suppress protein aggregation, suggesting TOR-2 may play a role in regulation of protein folding; in wild-type animals, TOR-2 localizes to the endoplasmic reticulum; …
C55B7.5	WBGene00016944	Chaperone	Chaperone	Chaperone	uri-1 encodes a molecular chaperone orthologous to the unconventional prefoldin RPB5 (RNA polymerase subunit 5) interactor, URI; in C.elegans, URI-1 activity is required for suppressing endogenous genotoxic DNA damage and thus, is essential for maintenance of genome integrity (DNA stability) and progression through the mitotic and meiotic cell cycles, particularly during germ cell development; UR…
Y73B6BL.12	WBGene00022236	Chaperone	Chaperone	Chaperone	Y73B6BL.12 is an ortholog of human DNAJC10 (DnaJ heat shock protein family (Hsp40) member C10); Y73B6BL.12 is predicted to have protein disulfide oxidoreductase activity, based on protein domain information.
C08H9.4	WBGene00007465	Cuticle	Cuticle: chitinase	Cuticle: chitinase	chil-1 is predicted to have chitin binding activity, based on protein domain information.
C44C1.2	WBGene00016642	Cuticle	Cuticle: chitinase	Cuticle: chitinase	chil-10 is an ortholog of human CHID1 (chitinase domain containing 1); chil-10 is expressed in the head, intestine, and the rectal gland cell.
R09B5.12	WBGene00019980	Cuticle	Cuticle: chitinase	Cuticle: chitinase	chil-14 is an ortholog of human CHID1 (chitinase domain containing 1); microarray, RNA sequencing, and tiling array studies indicate that chil-14 is affected by nhr-114, nhr-62, eat-2, csr-1, pgl-1, pgl-3, glh-4, glh-1, jmjd-3.1, hsf-1, glp-1, mir-34, isp-1, and nuo-6; microarray and RNA sequencing studies indicate that chil-14 is affected by Methylmercuric chloride, D-glucose, Resveratrol, Hydro…
R09D1.11	WBGene00011167	Cuticle	Cuticle: chitinase	Cuticle: chitinase	chil-23 is predicted to have chitin binding activity, based on protein domain information.
T19H5.2	WBGene00011847	Cuticle	Cuticle: chitinase	Cuticle: chitinase	chil-26 is predicted to have chitin binding activity, based on protein domain information.
C08H9.7	WBGene00007467	Cuticle	Cuticle: chitinase	Cuticle: chitinase	chil-3 is predicted to have chitin binding activity, based on protein domain information.
C08H9.10	WBGene00007469	Cuticle	Cuticle: chitinase	Cuticle: chitinase	chil-4 is predicted to have chitin binding activity, based on protein domain information.
C08H9.11	WBGene00007470	Cuticle	Cuticle: chitinase	Cuticle: chitinase	chil-5 is predicted to have chitin binding activity, based on protein domain information.
C08H9.12	WBGene00007471	Cuticle	Cuticle: chitinase	Cuticle: chitinase	chil-6 is predicted to have chitin binding activity, based on protein domain information.
C08H9.14	WBGene00007473	Cuticle	Cuticle: chitinase	Cuticle: chitinase	chil-8 is predicted to have chitin binding activity, based on protein domain information.
C04F6.3	WBGene00000503	Cuticle	Cuticle: chitinase	Cuticle: chitinase	cht-1 encodes a chitinase orthologous to human chitinase-1 (OMIM:600031, mutations are associated with chitotriosidase deficiency); CHT-1 is predicted to function as an extracellular O-glycosyl hydrolase that hydrolyzes the glycosidic bond between two or more carbohydrates; in C. elegans, CHT-1 may play a role in embryogenesis, and may also be required for cuticle degradation during molting and d…
C25A8.4	WBGene00016084	Cuticle	Cuticle: chitinase	Cuticle: chitinase	cht-3 is predicted to have chitin binding activity, based on protein domain information; cht-3 is expressed in the vulA, vulB1, vulB2, vulC, vulD, vulE, vulF, and the uterine toroidal epithelial cell.
T01C4.1	WBGene00020141	Cuticle	Cuticle: chitinase	Cuticle: chitinase	lmd-5 is predicted to have chitin binding activity, based on protein domain information.
C45E5.2	WBGene00016665	Cuticle	Cuticle: chitinase	Cuticle: chitinase	Microarray and RNA sequencing studies indicate that chil-11 is affected by ubc-9, daf-12, daf-16, pgl-1, pgl-3, glh-4, and glh-1; RNA sequencing studies indicate that chil-11 is affected by Rotenone and Multi-walled carbon nanotubes.
C08H9.6	WBGene00007466	Cuticle	Cuticle: chitinase	Cuticle: chitinase	Microarray studies indicate that chil-2 is affected by clk-1, mir-34, and alg-1; microarray studies indicate that chil-2 is affected by Cadmium; tiling array studies indicate that chil-2 is enriched in neurons.
C08H9.13	WBGene00007472	Cuticle	Cuticle: chitinase	Cuticle: chitinase	Microarray, tiling array, and RNA sequencing studies indicate that chil-7 is affected by clk-1, cyc-1, age-1, daf-12, rsr-2, csr-1, bar-1, daf-2, jmjd-1.2, and sir-2.1; microarray studies indicate that chil-7 is affected by Resveratrol and Atrazine; tiling array studies indicate that chil-7 is enriched in the cephalic sheath cell and hypodermis.
R10D12.15	WBGene00011196	Cuticle	Cuticle: chitinase	Cuticle: chitinase	R10D12.15 is predicted to have chitinase activity, based on protein domain information.
C08B6.4	WBGene00007425	Cuticle	Cuticle: chitinase	Cuticle: chitinase	RNA sequencing and microarray studies indicate that C08B6.4 is affected by 1-methylnicotinamide, Methylmercuric chloride, Tunicamycin, Sesamin, Quercetin, Colistin, Dafa#1, and Sirolimus; tiling array studies indicate that C08B6.4 is enriched in the germline precursor cell and hypodermis.
T05H4.7	WBGene00020270	Cuticle	Cuticle: chitinase	Cuticle: chitinase	T05H4.7 is predicted to have chitinase activity, based on protein domain information.
T19H5.6	WBGene00044807	Cuticle	Cuticle: chitinase	Cuticle: chitinase	T19H5.6 is predicted to have chitin binding activity, based on protein domain information.
T26F2.1	WBGene00012057	Cuticle	Cuticle: chitinase	Cuticle: chitinase	T26F2.1 is predicted to have chitinase activity, based on protein domain information.
R09D1.14	WBGene00011170	Cuticle	Cuticle: chitinase	Cuticle: chitinase	Tiling array and microarray studies indicate that R09D1.14 is affected by rsr-2, clk-1, and ain-2; microarray studies indicate that R09D1.14 is enriched in the body wall musculature.
C46A5.3	WBGene00000603	Cuticle	Cuticle: collagen	Cuticle: collagen	col-14 encodes a collagen protein that affects vulval morphology in a large-scale RNAi screen; mRNA expressed in embryos and transcript levels peak during each larval stage.
F15A2.1	WBGene00000757	Cuticle	Cuticle: collagen	Cuticle: collagen	col-184 is an ortholog of human SFTPD (surfactant protein D); RNA sequencing and microarray studies indicate that col-184 is affected by Ethanol, Methylmercuric chloride, Rotenone, Manganese chloride, Sodium arsenite, D-glucose, Progesterone, Resveratrol, Deoxyglucose, Chlorpyrifos, Diazinon, Quercetin, Humic substances, and Sirolimus; tiling array studies indicate that col-184 is enriched in the…
EGAP7.1	WBGene00001065	Cuticle	Cuticle: collagen	Cuticle: collagen	dpy-3 is an ortholog of human ADIPOQ (adiponectin, C1Q and collagen domain containing) and members of the C1QTNF (C1q and TNF related) family including C1QTNF9B; dpy-3 functions in cuticle development involved in collagen and cuticulin-based cuticle the molting cycle; dpy-3 is a structural constituent of cuticle, based on protein domain information.
F59F5.4	WBGene00010343	Cuticle	Cuticle: collagen	Cuticle: collagen	F59F5.4 is a structural constituent of cuticle, based on protein domain information.
H17B01.2	WBGene00000646	Cuticle	Cuticle: collagen	Cuticle: collagen	Microarray and RNA sequencing studies indicate that H17B01.2 is affected by Mercuric Chloride, Rotenone, Tunicamycin, Mianserin, D-glucose, Indole, Resveratrol, Atrazine, Quercetin, Humic substances, single-walled carbon nanotubes, Selenium, Colistin, and Sirolimus; microarray studies indicate that H17B01.2 is enriched in the hermaphrodite-specific tissues.
C01B12.1	WBGene00005017	Cuticle	Cuticle: collagen	Cuticle: collagen	sqt-2 is an ortholog of human MARCO (macrophage receptor with collagenous structure); sqt-2 functions in cuticle development involved in collagen and cuticulin-based cuticle the molting cycle; sqt-2 is a structural constituent of cuticle, based on protein domain information.
C47G2.1	WBGene00000851	Cuticle	Cuticle: cuticlin	Cuticle: cuticlin	cut-1 encodes a component of cuticlin, an insoluble residue of the nematode cuticle required for alae formation and radial shrinking during dauer differentiation; expressed specifically in the cuticle of dauer larvae and is secreted by the seam cells.
F53F1.5	WBGene00009983	Cuticle	Cuticle: cuticlin	Cuticle: cuticlin	cut-2 encodes a secreted protein which is a component of cuticlin, the insoluble residue of nematode cuticles; CUT-2 is expressed during all developmental stages and contributes to the external cortical layer of the cuticle of all larval stages.
M01E10.2	WBGene00001063	Cuticle	Cuticle: cuticlin	Cuticle: cuticlin	dpy-1 encodes a cuticulin; DPY-1 activity is required for normal body length and alae formation; dpy-1's site of action is localized to the hyp7 syncytium, based on mosaic analysis.
E04D5.3	WBGene00008482	Cuticle	Cuticle: cuticlin	Cuticle: cuticlin	Microarray and RNA sequencing studies indicate that cut-4 is affected by Aldicarb, Hydrogen sulfide, Rotenone, D-glucose, Chlorpyrifos, Diazinon, Hydrolyzable Tannins, single-walled carbon nanotubes, adsorbable organic bromine compounds, and Sirolimus.
F53F1.1	WBGene00009979	Cuticle	Cuticle: cuticlin	Cuticle: cuticlin	Microarray and RNA sequencing studies indicate that cutl-1 is affected by cyc-1, csr-1, pgl-1, pgl-3, glh-4, and glh-1; microarray studies indicate that cutl-1 is affected by Resveratrol; microarray studies indicate that cutl-1 is enriched in the intestine.
ZC155.5	WBGene00022533	Cuticle	Cuticle: cuticlin	Cuticle: cuticlin	Microarray and RNA sequencing studies indicate that cutl-19 is affected by cyc-1, sma-2, sma-4, emr-1, lem-2, jmjd-3.1, dpy-21, pgl-1, pgl-3, glh-4, glh-1, sir-2.1, and rrf-3; microarray studies indicate that cutl-19 is affected by Resveratrol and Allantoin; tiling array and microarray studies indicate that cutl-19 is enriched in the neurons including the DA, VA, I5, SAB, and retrovesicular gangl…
F55A4.10	WBGene00018861	Cuticle	Cuticle: cuticlin	Cuticle: cuticlin	Microarray and RNA sequencing studies indicate that cutl-21 is affected by nhr-114, tatn-1, ubc-9, wrn-1, ham-3, jmjd-3.1, jmjd-1.2, let-418, chd-3, pgl-1, pgl-3, glh-4, glh-1, lin-22, ain-1, mir-243, and eat-2; microarray studies indicate that cutl-21 is affected by Colistin; RNA sequencing studies indicate that cutl-21 is enriched in the amphid sheath cell.
Y55D5A.6	WBGene00021919	Cuticle	Cuticle: cuticlin	Cuticle: cuticlin	Microarray and RNA sequencing studies indicate that cutl-25 is affected by Hydrogen sulfide, 1-methylnicotinamide, Methylmercuric chloride, Bisphenol S, Fluoranthene, Humic substances, adsorbable organic bromine compounds, Sirolimus, and Triclosan.
Y55F3C.7	WBGene00021950	Cuticle	Cuticle: cuticlin	Cuticle: cuticlin	Microarray and RNA sequencing studies indicate that cutl-26 is affected by ash-2, jmjd-3.1, jmjd-1.2, hsf-1, skn-1, mir-34, pgl-1, pgl-3, glh-4, glh-1, hrde-1, sma-2, sma-4, ain-2, lin-54, and eat-2; microarray and RNA sequencing studies indicate that cutl-26 is affected by Sesamin, Zidovudine, and Colistin; microarray and RNA sequencing studies indicate that cutl-26 is enriched in the hypodermis…
F13B9.6	WBGene00017421	Cuticle	Cuticle: cuticlin	Cuticle: cuticlin	Microarray and RNA sequencing studies indicate that cutl-29 is affected by clk-1, tdp-1, jmjd-3.1, jmjd-1.2, daf-2, dpy-21, pgl-1, pgl-3, glh-4, glh-1, alg-1, dcr-1, mir-243, crh-1, and nhr-25; RNA sequencing and microarray studies indicate that cutl-29 is affected by Rotenone, Manganese chloride, Bisphenol S, Chlorpyrifos, Diazinon, Quercetin, Tyrosol, adsorbable organic bromine compounds, Sirol…
T22C8.7	WBGene00011928	Cuticle	Cuticle: cuticlin	Cuticle: cuticlin	Microarray, tiling array, and RNA sequencing studies indicate that cutl-12 is affected by cyc-1, rsr-2, clk-1, jmjd-3.1, jmjd-1.2, dpy-21, mir-34, daf-12, daf-16, sir-2.1, mir-243, mir-35, and pmk-1; microarray studies indicate that cutl-12 is affected by Colistin.
W04C9.3	WBGene00021025	Cuticle	Cuticle: cuticlin	Cuticle: cuticlin	Microarray, tiling array, and RNA sequencing studies indicate that cutl-13 is affected by lin-15B, nhr-114, rsr-2, tatn-1, csr-1, ubc-9, clk-1, wdr-5.1, npr-1, set-25, met-2, skn-1, cebp-1, pgl-1, pgl-3, glh-4, glh-1, sir-2.1, rrf-2, and eat-2; RNA sequencing and microarray studies indicate that cutl-13 is affected by 1-methylnicotinamide, Methylmercuric chloride, Zidovudine, Diazinon, Tetrabromo…
Y53C12B.6	WBGene00013145	Cuticle	Cuticle: cuticlin	Cuticle: cuticlin	Microarray, tiling array, and RNA sequencing studies indicate that cutl-2 is affected by cyc-1, isp-1, fer-1, daf-12, rsr-2, ubc-9, npr-1, daf-2, dpy-21, mir-34, pgl-1, pgl-3, glh-4, glh-1, mir-35, pal-1, dcr-1, daf-19, tdp-1, and eat-2; RNA sequencing and microarray studies indicate that cutl-2 is affected by 1-methylnicotinamide, Methylmercuric chloride, Mianserin, Bisphenol S, D-glucose, Atraz…
T21H3.4	WBGene00020663	Cuticle	Cuticle: cuticlin	Cuticle: cuticlin	Microarray, tiling array, and RNA sequencing studies indicate that cutl-22 is affected by cyc-1, daf-12, clk-1, cox-5B, jmjd-3.1, jmjd-1.2, daf-16, pgl-1, pgl-3, glh-4, glh-1, alg-1, rrf-1, and mir-243; microarray studies indicate that cutl-22 is affected by Colistin and Sirolimus.
F20D1.8	WBGene00008978	Cuticle	Cuticle: cuticlin	Cuticle: cuticlin	Microarray, tiling array, and RNA sequencing studies indicate that cutl-3 is affected by lin-15B, rsr-2, tdp-1, jmjd-3.1, jmjd-1.2, rbr-2, chd-3, dpy-21, mir-34, daf-12, daf-16, pgl-1, pgl-3, glh-4, glh-1, alg-2, sir-2.1, and crh-1; microarray studies indicate that cutl-3 is affected by adsorbable organic bromine compounds, Allantoin, and Sirolimus; RNA sequencing studies indicate that cutl-3 is …
M28.1	WBGene00010893	Cuticle	Cuticle: cuticlin	Cuticle: cuticlin	Microarray, tiling array, and RNA sequencing studies indicate that cutl-9 is affected by fer-1, age-1, rsr-2, bar-1, ubc-9, clk-1, npr-1, jmjd-3.1, dpy-21, daf-12, daf-16, pgl-1, pgl-3, glh-4, glh-1, and dcr-1; RNA sequencing and microarray studies indicate that cutl-9 is affected by 1-methylnicotinamide, Rotenone, Manganese chloride, Bisphenol S, Colistin, Dafa#1, Tyrosol, and Sirolimus.
F22B5.3	WBGene00009041	Cuticle	Cuticle: cuticlin	Cuticle: cuticlin	RNA sequencing and microarray studies indicate that cut-3 is affected by 1-methylnicotinamide, Methylmercuric chloride, Rotenone, Juglone, Sesamin, Acrylamide, Chlorpyrifos, Diazinon, Quercetin, Benzene, and Colistin; tiling array, RNA sequencing, and microarray studies indicate that cut-3 is enriched in the germline precursor cell, hypodermis, and male-specific tissues and in the DA and VA neuro…
B0511.5	WBGene00015231	Cuticle	Cuticle: cuticlin	Cuticle: cuticlin	RNA sequencing and microarray studies indicate that cutl-14 is affected by 1-methylnicotinamide, Mercuric Chloride, D-glucose, Zidovudine, Atrazine, Quercetin, Copper sulfate, Colistin, Dafa#1, Allantoin, and Sirolimus; tiling array and RNA sequencing studies indicate that cutl-14 is enriched in the germline precursor cell, hypodermis, gon_male_dtc posterior, gon_male_dtc anterior, Z1.p, Z4.a, Z4…
T21B10.6	WBGene00011888	Cuticle	Cuticle: cuticlin	Cuticle: cuticlin	RNA sequencing and microarray studies indicate that cutl-15 is affected by Rotenone, Resveratrol, single-walled carbon nanotubes, Colistin, adsorbable organic bromine compounds, and Sirolimus; microarray, tiling array, and RNA sequencing studies indicate that cutl-15 is enriched in the ventral nerve cord, hypodermis, HOB, CEM, intestine, and body wall musculature and in neurons including the GABA…
K06A1.3	WBGene00019426	Cuticle	Cuticle: cuticlin	Cuticle: cuticlin	RNA sequencing and microarray studies indicate that cutl-16 is affected by 1-methylnicotinamide, Methylmercuric chloride, Rotenone, D-glucose, Bisphenol A, Bisphenol S, Linolenic Acids, Resveratrol, Chlorpyrifos, Diazinon, Colistin, and Tyrosol; microarray studies indicate that cutl-16 is enriched in the pharynx.
F54A5.2	WBGene00018787	Cuticle	Cuticle: cuticlin	Cuticle: cuticlin	RNA sequencing and microarray studies indicate that cutl-20 is affected by 1-methylnicotinamide, D-glucose, Cry5B, Chlorpyrifos, Diazinon, Hydrolyzable Tannins, Humic substances, Paraquat, Colistin, Dafa#1, Tyrosol, adsorbable organic bromine compounds, and Sirolimus; microarray studies indicate that cutl-20 is enriched in the intestine and in the PVD and OLL neurons.
Y38C1AA.5	WBGene00021396	Cuticle	Cuticle: cuticlin	Cuticle: cuticlin	RNA sequencing and microarray studies indicate that cutl-24 is affected by eat-2, tatn-1, daf-2, hyl-2, chd-3, mir-34, pgl-1, pgl-3, glh-4, glh-1, dcr-1, ain-1, ain-2, crh-1, daf-19, hcf-1, sir-2.1, and gei-8; RNA sequencing and microarray studies indicate that cutl-24 is affected by D-glucose, Cry5B, Colistin, Tyrosol, adsorbable organic bromine compounds, and Sirolimus; microarray and RNA seque…
F53B6.6	WBGene00009961	Cuticle	Cuticle: cuticlin	Cuticle: cuticlin	RNA sequencing and microarray studies indicate that cutl-7 is affected by csr-1, rsd-2, lin-14, and lin-4; microarray studies indicate that cutl-7 is enriched in the male-specific tissues.
ZK265.8	WBGene00013960	Cuticle	Cuticle: cuticlin	Cuticle: cuticlin	RNA sequencing and microarray studies indicate that cutl-8 is affected by Multi-walled carbon nanotubes, Zidovudine, Resveratrol, Cadmium, Humic substances, Colistin, Dafa#1, and Sirolimus; RNA sequencing studies indicate that cutl-8 is enriched in the PLM neurons.
T04F8.4	WBGene00011443	Cuticle	Cuticle: cuticlin	Cuticle: cuticlin	Tiling array, microarray, and RNA sequencing studies indicate that cutl-11 is affected by hpl-2, clk-1, jmjd-1.2, blmp-1, dpy-21, mir-34, pgl-1, pgl-3, glh-4, glh-1, and mir-243; RNA sequencing and microarray studies indicate that cutl-11 is affected by 1-methylnicotinamide, Methylmercuric chloride, Quercetin, Colistin, and Allantoin; RNA sequencing studies indicate that cutl-11 is enriched in th…
F10E7.10	WBGene00017351	Cuticle	Cuticle: cuticlin	Cuticle: cuticlin	Tiling array, microarray, and RNA sequencing studies indicate that cutl-5 is affected by hpl-2, nhr-114, jmjd-3.1, pgl-1, pgl-3, glh-4, glh-1, alg-2, cox-5B, ain-1, ain-2, mir-35, oga-1, ogt-1, and pmk-1; RNA sequencing and microarray studies indicate that cutl-5 is affected by Zidovudine, Atrazine, Chlorpyrifos, Diazinon, and Sirolimus; RNA sequencing studies indicate that cutl-5 is enriched in …
W01A8.3	WBGene00012165	Cuticle	Cuticle: cuticlin	Cuticle: cuticlin	Tiling array, microarray, and RNA sequencing studies indicate that cutl-6 is affected by hpl-2, rsr-2, clk-1, csr-1, bar-1, let-418, chd-3, pgl-1, pgl-3, glh-4, glh-1, alg-1, sir-2.1, rrf-2, ain-1, ain-2, aak-2, and crh-1; RNA sequencing and microarray studies indicate that cutl-6 is affected by Multi-walled carbon nanotubes, Resveratrol, Allantoin, and Sirolimus; RNA sequencing studies indicate …
W06D12.1	WBGene00012304	Cuticle	Cuticle: cuticlin	Cuticle: cuticlin	Tiling array, RNA sequencing, and microarray studies indicate that cutl-4 is affected by hpl-2, rsr-2, tatn-1, blmp-1, wrn-1, jmjd-3.1, jmjd-1.2, unc-75, dpy-21, cox-5B, eri-1, mut-2, and rrf-1; RNA sequencing and microarray studies indicate that cutl-4 is affected by 1-methylnicotinamide and Colistin; RNA sequencing studies indicate that cutl-4 is enriched in the PLM neurons.
T26A5.4	WBGene00020820	Cuticle	Cuticle: other	Cuticle: other	algn-1 is an ortholog of human ALG1L2 (ALG1, chitobiosyldiphosphodolichol beta-mannosyltransferase like 2), ALG1 (ALG1, chitobiosyldiphosphodolichol beta-mannosyltransferase) and ALG1L (ALG1, chitobiosyldiphosphodolichol beta-mannosyltransferase like); algn-1 is predicted to have transferase activity, transferring glycosyl groups, based on protein domain information.
B0273.115	WBGene00206473	Cuticle	Cuticle: other	Cuticle: other	B0273.115 is predicted to have chondroitin 4-sulfotransferase activity, based on protein domain information.
F45G2.5	WBGene00000255	Cuticle	Cuticle: other	Cuticle: other	bli-5 encodes a protease inhibitor that affects the integrity of the cuticle and the development of the bursa in the adult male.
BM4119	WBGene00224380	Cuticle	Cuticle: other	Cuticle: other	Bma-bli-5 is an ortholog of C. elegans bli-5; in C. elegans, bli-5, is involved in protein catabolic process and cuticle development involved in collagen and cuticulin-based cuticle the molting cycle; based on protein domain information, Bma-bli-5 is predicted to have serine-type endopeptidase inhibitor activity.
BM10824	WBGene00231085	Cuticle	Cuticle: other	Cuticle: other	Bma-dpy-18.1 is an ortholog of C. elegans dpy-18; in C. elegans, dpy-18, is involved in embryo development, embryonic body morphogenesis, peptidyl-proline hydroxylation, positive regulation of growth, cuticle development involved in collagen and cuticulin-based cuticle the molting cycle and oxidation-reduction process; based on protein domain information, Bma-dpy-18.1 is involved in oxidation-red…
ZK678.8	WBGene00044630	Cuticle	Cuticle: other	Cuticle: other	bus-17 encodes a putative GT13 glycosyltransferase whose homologs include human B3GALT2 and C. elegans BRE-5; BUS-17 is required for bacterial infection, as well as for cuticle integrity, long-term survival, and traction during movement; specifically, bus-17 is needed both for colonization by Microbacterium nematophilum (and the tail-swelling response to M. nematophilum infection) and for attachm…
K08D12.5	WBGene00044618	Cuticle	Cuticle: other	Cuticle: other	bus-2 encodes a predicted glycosyltransferase that contains conserved domains of core-1 beta1,3 galactosyltransferases; bus-2 is required for bacterial infection, and for fully normal cuticle integrity; specifically, bus-2 is needed both for colonization by Microbacterium nematophilum (and the tail-swelling response to M. nematophilum infection), and for attachment of Yersinia pseudotuberculosis …
T23F2.1	WBGene00044623	Cuticle	Cuticle: other	Cuticle: other	bus-8 encodes a glycosyltransferase related to mannosyltransferases that play a role in protein N-linked glycosylation ; bus-8 is required for colonization by Microbacterium nematophilum and the tail-swelling response to M. nematophilum infection; bus-8 is also essential for enclosure during embryonic morphogenesis, functioning in or with ephrin-mediated signaling to effect the proper neuroblast …
C18B2.1	WBGene00015952	Cuticle	Cuticle: other	Cuticle: other	C18B2.1 is predicted to have chondroitin 4-sulfotransferase activity, based on protein domain information.
C18B2.2	WBGene00015953	Cuticle	Cuticle: other	Cuticle: other	C18B2.2 is predicted to have chondroitin 4-sulfotransferase activity, based on protein domain information.
C31B8.9	WBGene00016284	Cuticle	Cuticle: other	Cuticle: other	C31B8.9 is predicted to have chondroitin 4-sulfotransferase activity, based on protein domain information.
C39D10.7	WBGene00016534	Cuticle	Cuticle: other	Cuticle: other	C39D10.7 encodes a large (1185-residue) protein with 11 chitin-binding peritrophin-A domains; C39D10.7 transcripts are enriched in hermaphrodites; like CEJ-1 and CPG-2, C39D10.7 might participate in eggshell synthesis and early embryonic development, and C39D10.7's multiple peritrophin-A domains might enable mechanical cross-linking of chitin; however, C39D10.7 alone has no visible function in ma…
C41C4.1	WBGene00008050	Cuticle	Cuticle: other	Cuticle: other	chst-1 encodes for a chondroitin sulfate (CS	4-O-sulfotransferase in C. elegans and shows similarity to human CS 4-O-sulfotransferases; loss of chst-1 leads to lack of sulfation at the C4-position of galactosamine in CS and reduced survival rates of the worms upon exposure to sodium hypochlorite.
C07G2.1	WBGene00000465	Cuticle	Cuticle: other	Cuticle: other	cpg-1 encodes, by alternative splicing, two isoforms of a chondroitin proteoglycan; CPG-1 contains three chitin-binding peritrophin-A domains and two mucin-like regions; CPG-1 is individually dispensable for normal embryonic development; however, CPG-1 and CPG-2 are jointly required for osmotic integrity of early embryos, error-free chromosomal segregation during meiosis, polar body extrusion, as…
B0280.5	WBGene00015102	Cuticle	Cuticle: other	Cuticle: other	cpg-2 encodes a chondroitin proteoglycan with six chitin-binding peritrophin-A domains and three mucin-like regions; CPG-2 is individually dispensable for normal embryonic development; however, CPG-2 and CPG-1 are jointly required for osmotic integrity of early embryos, error-free chromosomal segregation during meiosis, polar body extrusion, association of the sperm pronucleus/centrosome complex …
C10F3.1	WBGene00015677	Cuticle	Cuticle: other	Cuticle: other	cpg-4 encodes a large (782-residue), unfamiliar, putatively secreted protein with a C-terminal low-complexity domain; CPG-4 has 35 potential chondroitin attachment sites, mostly in its C-terminal half, 4 of which have been verified by mass spectrometry; CPG-4 has no obvious function in mass RNAi assays.
T27D1.1	WBGene00000885	Cuticle	Cuticle: other	Cuticle: other	cyn-9 encodes a peptidyl prolyl cis-trans isomerase most similar to human cyclophilin G (OMIM:606093); CYN-9 likely functions as a catalyst in the folding and modification of cuticle collagens; a cyn-9::lacZ reporter is expressed in the syncytial hypodermis from early larval through adult stages; cyn-9 mRNA is expressed most strongly at the mid-L3 and mid-L4 larval stages, the intermoult period w…
D2045.9	WBGene00008426	Cuticle	Cuticle: other	Cuticle: other	D2045.9 is an ortholog of human COLGALT2 (collagen beta(1-O)galactosyltransferase 2), CERCAM (cerebral endothelial cell adhesion molecule) and COLGALT1 (collagen beta(1-O)galactosyltransferase 1); D2045.9 is expressed in the mu_int_R, mu_int_L, anal depressor muscle, reproductive system, anal sphincter muscle, and the body wall musculature.
Y47D3B.10	WBGene00001077	Cuticle	Cuticle: other	Cuticle: other	dpy-18 encodes a catalytic alpha subunit of collagen prolyl 4-hydroxylase (P4H) orthologous to human P4H alpha (I) isoform (OMIM: 176710), an alpha subunit of prolyl-4-hydroxylase which is a procollagen modifying enzyme required for exoskeleton formation, morphogenesis and maintenance of body shape; dpy-18 has a critical role in hydroxylation of cuticle collagens during collagen synthesis; dpy-18…
T22B3.1	WBGene00001079	Cuticle	Cuticle: other	Cuticle: other	dpy-20 encodes a BED zinc finger protein, with no known homologs outside of nematodes, that is required for normal body morphology.
Y59A8B.1	WBGene00001080	Cuticle	Cuticle: other	Cuticle: other	dpy-21 encodes a novel, conserved protein with a proline-rich N terminus; dpy-21 affects RNA levels of X-linked dosage-compensated genes, body length in hermaphrodites, and fertility and male tail development in males; DPY-21 interacts in vivo with DPY-27 and SDC-3, members of the dosage compensation complex, and like members of the dosage compensation complex, is diffusely localized in nuclei of…
R151.5	WBGene00006592	Cuticle	Cuticle: other	Cuticle: other	dpy-31 encodes an astacin zinc-metalloprotease of the BMP-1 (bone morphogenetic protein-1)/TOLLOID family; dpy-31 activity is required for proper cuticle formation and thus for normal body morphology; in addition, dpy-31 is essential for embryonic and larval development at 25 degrees C; genetic and immunofluorescence studies suggest that DPY-31 functions as an endopeptidase that is required for p…
F16F9.2	WBGene00001068	Cuticle	Cuticle: other	Cuticle: other	dpy-6 encodes a novel, conserved protein that has similarity to human MUC2, a component of mucus layers; dpy-6 activity is required for normal body morphology; DPY-6 binds bovine calmodulin in vitro in a calcium-dependent manner.
F01F1.10	WBGene00017164	Cuticle	Cuticle: other	Cuticle: other	F01F1.10 encodes two isoforms of an endo-beta-N-acetylglucosaminidase (ENGase, or Endo-M); recombinant F01F1.10 has ENGase activity when expressed in E. coli, with specificity mainly for high-mannose type oligosaccharides, and optimal activity on Man8GlcNAc2; F01F1.10 has no obvious phenotype in mass RNAi screens; F01F1.10 is predicted to catabolize free oligosaccharides in the cytosol.
F17B5.4	WBGene00008908	Cuticle	Cuticle: other	Cuticle: other	F17B5.4 is predicted to have chondroitin 4-sulfotransferase activity, based on protein domain information.
F23F12.8	WBGene00017754	Cuticle	Cuticle: other	Cuticle: other	F23F12.8 encodes a large (980-residue) protein, predicted to be secreted, with two chitin-binding peritrophin-A domains, separated by a low-complexity region; F23F12.8 is synthesized in larval and adult pharynx, a known site of chitin deposition; like CEJ-1 and CPG-2 in embryos, F23F12.8 might participate in chitin synthesis, and its peritrophin-A domains might enable mechanical cross-linking of …
F36D1.8	WBGene00009467	Cuticle	Cuticle: other	Cuticle: other	F36D1.8 is predicted to have chondroitin 4-sulfotransferase activity, based on protein domain information.
F40C5.1	WBGene00018228	Cuticle	Cuticle: other	Cuticle: other	F40C5.1 is predicted to have chondroitin 4-sulfotransferase activity, based on protein domain information.
F48E3.8	WBGene00018607	Cuticle	Cuticle: other	Cuticle: other	F48E3.8 encodes a polysaccharide deacetylase.
F49D11.6	WBGene00018630	Cuticle	Cuticle: other	Cuticle: other	F49D11.6 is predicted to have chondroitin 4-sulfotransferase activity, based on protein domain information.
F55B12.2	WBGene00010088	Cuticle	Cuticle: other	Cuticle: other	F55B12.2 is predicted to have chondroitin 4-sulfotransferase activity, based on protein domain information.
F56H6.13	WBGene00010173	Cuticle	Cuticle: other	Cuticle: other	F56H6.13 is predicted to have chondroitin 4-sulfotransferase activity, based on protein domain information.
F56H6.4	WBGene00010165	Cuticle	Cuticle: other	Cuticle: other	F56H6.4 is predicted to have chondroitin 4-sulfotransferase activity, based on protein domain information.
F59D12.3	WBGene00010331	Cuticle	Cuticle: other	Cuticle: other	F59D12.3 is predicted to have chondroitin 4-sulfotransferase activity, based on protein domain information.
F52B10.2	WBGene00044303	Cuticle	Cuticle: other	Cuticle: other	hst-3.2 is an ortholog of members of the human Sulfotransferases, membrane bound family including HS3ST3B1; hst-3.2 is involved in heparan sulfate proteoglycan biosynthetic process; hst-3.2 is predicted to have sulfotransferase activity, based on protein domain information; hst-3.2 is expressed in the epithelial cell, hypodermis, nervous system, and the vulva; hst-3.2 is localized to the Golgi lu…
K06H6.5	WBGene00019453	Cuticle	Cuticle: other	Cuticle: other	K06H6.5 is predicted to have chondroitin 4-sulfotransferase activity, based on protein domain information.
K07H8.8	WBGene00019508	Cuticle	Cuticle: other	Cuticle: other	K07H8.8 is predicted to have chondroitin 4-sulfotransferase activity, based on protein domain information.
K09E4.4	WBGene00010722	Cuticle	Cuticle: other	Cuticle: other	K09E4.4 is orthologous to the human gene Alpha-N-acetylglucosaminidase (NAGLU	.
F52H3.1	WBGene00002497	Cuticle	Cuticle: other	Cuticle: other	let-268 encodes a procollagen lysyl hydroxylase that processes type IV collagen, a collagen secreted and incorporated into the basement membrane during embryogenesis (and encoded partly by emb-9); LET-268 activity is essential for type IV collagen processing and secretion and for the stability, but not the formation of, the basement membrane that provides mechanical support to body wall muscle on…
C39E6.1	WBGene00003056	Cuticle	Cuticle: other	Cuticle: other	lon-2 encodes a member of the glypican family of heparan sulfate proteoglycans; during development, lon-2 activity is required in the hypodermis for negative regulation of the DBL-1/BMP signaling pathway that regulates body length; genetic analyses indicate that lon-2 functions upstream of dbl-1, and in vitro studies show that LON-2 can bind mammalian BMP2, suggesting that LON-2 may directly inte…
M03E7.4	WBGene00019756	Cuticle	Cuticle: other	Cuticle: other	M03E7.4 encodes a protein, predicted to be secreted, with one chitin-binding peritrophin-A and three low-density lipoprotein receptor domain class A domains; M03E7.4 has no obvious function in mass RNAi assays.
F47G9.3	WBGene00009830	Cuticle	Cuticle: other	Cuticle: other	Microarray studies indicate that cutl-18 is affected by Heme, Methylmercuric chloride, Chlorpyrifos, Humic substances, Selenium, Colistin, and Sirolimus; RNA sequencing studies indicate that cutl-18 is enriched in the intestine.
PAR2.4	WBGene00003253	Cuticle	Cuticle: other	Cuticle: other	mig-22 is an ortholog of human CHPF2 (chondroitin polymerizing factor 2) and CHPF (chondroitin polymerizing factor); mig-22 exhibits enzyme binding activity and is predicted to have acetylgalactosaminyltransferase activity, based on protein domain information; mig-22 is expressed in the pharynx, gon_herm_dtc_P, gon_herm_dtc_A, seam cell, vulva, and the oocyte.
Y39C12A.1	WBGene00012704	Cuticle	Cuticle: other	Cuticle: other	mlt-3 is an ortholog of human ANKS3 (ankyrin repeat and sterile alpha motif domain containing 3); mlt-3 is involved in ecdysis, collagen and cuticulin-based cuticle.
ZK430.8	WBGene00022743	Cuticle	Cuticle: other	Cuticle: other	mlt-7 encodes an animal heme peroxidase; MLT-7 is required for formation of the C. elegans cuticle and normal molting; specifically, MLT-7 functions in combination with BLI-3/DUOX for proper cross-linking of cuticular collagens; when expressed in vitro, MLT-7 exhibits peroxidase activity; MLT-7 is expressed in the hypodermis, which synthesizes the cuticle, at each larval molt.
F54D5.1	WBGene00003960	Cuticle	Cuticle: other	Cuticle: other	pcs-1 encodes a phytochelatin synthase; PCS-1 exhibits cadmium-activated synthesis of phytochelatins, peptides with the general structure (gamma-Glu-Cys)n-Xaa that sequester heavy metals, and is required in animals for the response to, and detoxification of cadmium; when expressed in yeast, PCS-1 also mediates the detoxification of mercury and arsenic.
F35G2.4	WBGene00004025	Cuticle	Cuticle: other	Cuticle: other	phy-2 encodes a catalytic alpha subunit of collagen prolyl 4-hydroxylase (P4H) orthologous to human P4H alpha (II) isoform (OMIM: 600608); phy-2 is responsible for hydroxylation of cuticle collagen; loss-of-function mutations result in phenotypically wild-type animals, however phy-1; phy-2 double mutants arrest as embryos and larvae, suggesting that the PHY-1 and PHY-2 P2H alpha subunits function…
T20B3.7	WBGene00004026	Cuticle	Cuticle: other	Cuticle: other	phy-3 encodes a catalytic alpha subunit of collagen prolyl 4-hydroxylase (P4H) orthologous to human P4H alpha (III) isoform (OMIM: 608987). phy-3 belongs to a family of genes coding for catalytic subunits of the collagen modifying enzyme prolyl 4-hydroxylase; PHY-3 is involved in the synthesis of collagens in early embryos; PHY-3 have no obvious phenotypic abnormalities, but the 4-hydroxyproline …
Y43F8B.4	WBGene00012815	Cuticle	Cuticle: other	Cuticle: other	phy-4.1 encodes a polypeptide that show sequence similarity to the C-terminal regions of the catalytic subunits of the human and C. elegans C-P4Hs (human alpha (I), (II), and (III) (OMIM: 176710, 600608, 608987,) and C. elegans PHY-1, PHY-2, and PHY-3); phy-4.1 RNAi does not lead to any obvious phenotypic abnormalities; tetramers and dimers containing PHY-4.1 has a distinct substrate specificity …
W02A2.3	WBGene00004156	Cuticle	Cuticle: other	Cuticle: other	pqn-74 encodes a protein with two chitin-binding peritrophin-A domains, separated by a glutamine/asparagine (Q/N)-rich ('prion') domain; like CEJ-1 and CPG-2, PQN-74 might participate in eggshell synthesis and early embryonic development, and PQN-74's peritrophin-A domains might enable mechanical cross-linking of chitin.
C16D9.2	WBGene00004395	Cuticle	Cuticle: other	Cuticle: other	rol-3 was identified in screens for recessive mutations that affect body morphology; strong loss-of-function mutations in rol-3 result in early-to-mid larval lethality, while weaker mutations result in animals that are left-handed rollers at the adult stage only; lethal rol-3 mutations are suppressed by mutations in srl-1 and srl-2.
T24D1.1	WBGene00005023	Cuticle	Cuticle: other	Cuticle: other	sqv-5 encodes a chondroitin synthase that both initiates and elongates chondroitin chains (unlike human chondroitin synthase, which only elongates them); SQV-5 is required for cytokinesis (e.g., at the one-cell embryo stage), gonad migration, and vulval morphogenesis (by expanding the extracellular space of the vulva in L4 larvae); the common requirement for SQV-5 in both processes may be to prom…
Y50D4C.4	WBGene00005024	Cuticle	Cuticle: other	Cuticle: other	sqv-6 encodes a xylosyltransferase, active in cell culture, that is required for cytokinesis of one-cell embryos and for vulval morphogenesis; SQV-6 is predicted to begin the synthesis of glycosaminoglycans by adding xylose to their protein cores; the common requirement for SQV-6 in both cytokinesis and morphogenesis may be to promote filling an extracellular space with hygroscopic proteoglycans …
C44H4.3	WBGene00006366	Cuticle	Cuticle: other	Cuticle: other	sym-1 encodes a protein containing 15 contiguous leucine-rich repeats (LRRs) that functionally overlaps with sym-5 and interacts with mec-8 with respect to embryonic viability and attachment of body muscle to the extracellular cuticle; expression begins at the time of embryonic elongation and SYM-1 is secreted from the apical hypodermal surface of the embryo; microarray analyses indicate that sym…
T09E11.3	WBGene00011652	Cuticle	Cuticle: other	Cuticle: other	T09E11.3 is predicted to have chondroitin 4-sulfotransferase activity, based on protein domain information.
T14B4.9	WBGene00020503	Cuticle	Cuticle: other	Cuticle: other	T14B4.9 is predicted to have acetylglucosaminyltransferase activity, based on protein domain information.
T15D6.1	WBGene00011778	Cuticle	Cuticle: other	Cuticle: other	T15D6.1 is predicted to have chondroitin 4-sulfotransferase activity, based on protein domain information.
T24A6.16	WBGene00020753	Cuticle	Cuticle: other	Cuticle: other	T24A6.16 is predicted to have chondroitin 4-sulfotransferase activity, based on protein domain information.
T27C5.12	WBGene00044059	Cuticle	Cuticle: other	Cuticle: other	T27C5.12 is predicted to have chondroitin 4-sulfotransferase activity, based on protein domain information.
F12F6.3	WBGene00004360	Cuticle	Cuticle: other	Cuticle: other	The rib-1 gene encodes an ortholog of human EXT1; the family of EXT genes have GlcNAc transferase activities and are involved in the synthesis of heparin sulfate proteoglycans; the RIB-1 protein interacts with RIB-2 and coexpression of RIB-1 and RIB-2 proteins in vitro results in glycosyltransferase and heparin sulphate polymerase activities; rib-1 is also required for proper embryonic developmen…
K01G5.6	WBGene00004361	Cuticle	Cuticle: other	Cuticle: other	The rib-2 gene encodes an ortholog of human EXT2; the family of EXT genes have GlcNAc transferase activities and are involved in the synthesis of heparin sulfate proteoglycans; rib-2 encodes an alpha 1,4-N-acetylglucosaminyltransferase involved in the biosynthetic initiation and elongation of heparan sulfate; the RIB-2 protein interacts with RIB-1 and coexpression of RIB-2 and RIB-1 proteins in v…
F38E11.4	WBGene00009541	Cuticle	Cuticle: other	Cuticle: other	Tiling array, microarray, and RNA sequencing studies indicate that cutl-17 is affected by daf-12, rsr-2, ubc-9, clk-1, wrn-1, tdp-1, csr-1, dpy-21, mir-34, daf-16, pgl-1, pgl-3, glh-4, glh-1, lin-22, cox-5B, sir-2.1, and mir-243; microarray and RNA sequencing studies indicate that cutl-17 is affected by Tunicamycin, Manganese chloride, Zidovudine, Resveratrol, and Colistin; tiling array studies i…
Y111B2A.15	WBGene00013737	Cuticle	Cuticle: other	Cuticle: other	tpst-1 encodes a tyrosylprotein sulfotransferase; tpst-1 activity is required for proper cuticle formation and secretion of ROL-6, a cuticle collagen; when expressed in 293-T cells, TPST-1 exhibits tyrosylprotein sulfotransferase activity; a tpst-1::gfp promoter fusion is expressed beginning during embryogenesis and continuing through larval and adult stages; tpst-1 expression is seen mainly in t…
F42G9.8	WBGene00018365	Cuticle	Cuticle: other	Cuticle: other	tpst-2 encodes a tyrosylprotein sulfotransferase.
Y39B6A.6	WBGene00006639	Cuticle	Cuticle: other	Cuticle: other	tsp-13 is an ortholog of human TSPAN11 (tetraspanin 11), TSPAN12 (tetraspanin 12) and CD151 (CD151 molecule (Raph blood group)); RNA sequencing and microarray studies indicate that tsp-13 is affected by skn-1, pgl-1, pgl-3, glh-4, glh-1, emb-4, tbx-2, and eat-2; RNA sequencing and microarray studies indicate that tsp-13 is affected by Zidovudine, Cry5B, Colistin, and Sirolimus; RNA sequencing and…
F53B6.1	WBGene00006641	Cuticle	Cuticle: other	Cuticle: other	tsp-15 is an ortholog of human CD63 (CD63 molecule); tsp-15 functions in cuticle development involved in collagen and cuticulin-based cuticle the molting cycle and is involved in skin epidermis development; tsp-15 is expressed in the pharynx, hyp7 syncytium, seam cell, body wall musculature, and the vulva.
C02F12.1	WBGene00006643	Cuticle	Cuticle: other	Cuticle: other	tsp-17 is an ortholog of human TSPAN17 (tetraspanin 17); tsp-17 exhibits D2 dopamine receptor binding activity; tsp-17 is expressed in the spermatheca, nervous system, body wall musculature, gonadal sheath cell, and the vulva; tsp-17 is localized to the axon, the dendrite, the perinuclear region of cytoplasm and the plasma membrane.
F59G1.2	WBGene00006644	Cuticle	Cuticle: other	Cuticle: other	tsp-18 is an ortholog of members of the human TSPAN (Tetraspanins) family including CD37; microarray and RNA sequencing studies indicate that tsp-18 is affected by nhr-114, nhr-62, eat-2, emr-1, lem-2, npr-1, hsf-1, pgl-1, pgl-3, glh-4, glh-1, aak-2, tax-6, isp-1, nuo-6, and let-60; microarray studies indicate that tsp-18 is affected by Methylmercuric chloride, Fluoranthene, Hydrolyzable Tannins,…
D2092.7	WBGene00006645	Cuticle	Cuticle: other	Cuticle: other	tsp-19 is an ortholog of members of the human TSPAN (Tetraspanins) family including CD37; microarray, RNA sequencing, and tiling array studies indicate that tsp-19 is affected by spe-44, wdr-23, rsr-2, nhr-62, eat-2, emr-1, lem-2, npr-1, hsf-1, pgl-1, pgl-3, glh-4, glh-1, zip-2, tax-6, isp-1, and nuo-6; microarray and RNA sequencing studies indicate that tsp-19 is affected by Methylmercuric chlor…
C17G1.8	WBGene00023491	Cuticle	Cuticle: other	Cuticle: other	tsp-21 is an ortholog of members of the human TSPAN (Tetraspanins) family including CD37; tsp-21 is expressed in the pharynx, gonad, hypodermis, intestine, vulva, and the M lineage cell.
F53B2.2	WBGene00006630	Cuticle	Cuticle: other	Cuticle: other	tsp-4 is an ortholog of members of the human TSPAN (Tetraspanins) family including CD37; microarray, RNA sequencing, and tiling array studies indicate that tsp-4 is affected by cyc-1, nhr-114, clk-1, dpy-21, mir-34, elli-1, pgl-1, pgl-3, glh-4, glh-1, sir-2.1, cdk-4, cyd-1, daf-10, nhr-25, isp-1, nuo-6, and daf-16; microarray and RNA sequencing studies indicate that tsp-4 is affected by Methylmer…
Y45F10B.1	WBGene00006631	Cuticle	Cuticle: other	Cuticle: other	tsp-5 is an ortholog of members of the human TSPAN (Tetraspanins) family including CD37; microarray and tiling array studies indicate that tsp-5 is affected by nhr-114, rsr-2, clk-1, mir-34, elli-1, cdk-4, cyd-1, and acs-3; microarray studies indicate that tsp-5 is affected by Methylmercuric chloride and Resveratrol.
T23D8.2	WBGene00006633	Cuticle	Cuticle: other	Cuticle: other	tsp-7 is an ortholog of human CD63 (CD63 molecule); tsp-7 is expressed in the touch receptor neurons, all ventral cord neurons, head neurons, and the tail neurons.
F33C8.3	WBGene00006634	Cuticle	Cuticle: other	Cuticle: other	tsp-8 is orthologous to the human gene KANGAI 1 (SUPPRESSION OF TUMORIGENICITY 6, PROSTATE; CD82 ANTIGEN (R2 LEUKOCYTE ANTIGEN, ANTIGEN DETECTED BY MONOCLONAL AND ANTIBODY IA4)) (KAI1; OMIM:600623), which when mutated leads to disease.
W03F11.1	WBGene00021005	Cuticle	Cuticle: other	Cuticle: other	W03F11.1 encodes a protein with three chitin-binding peritrophin-A domains; like CEJ-1 and CPG-2, W03F11.1 may participate in eggshell synthesis and early embryonic development; W03F11.1 is required for fertility in mass RNAi assays; W03F11.1's multiple peritrophin-A domains might enable mechanical cross-linking of chitin.
W04G5.5	WBGene00012266	Cuticle	Cuticle: other	Cuticle: other	W04G5.5 is an ortholog of human NGLY1 (N-glycanase 1); RNA sequencing and microarray studies indicate that W04G5.5 is affected by pgl-1, pgl-3, glh-4, glh-1, smg-2, and sir-2.1.
W03D2.5	WBGene00006951	Cuticle	Cuticle: other	Cuticle: other	wrt-5 encodes a secreted protein with an N-terminal signal sequence and a C-terminal Wart domain; WRT-5 is required for hypodermal integrity; wrt-5 mutants have cold-sensitive lethality with abnormally located adherens junctions, and with defective cuticle structure, adhesion, and molting; by alternative splicing, wrt-5 also encodes a shorter protein; WRT-5 is expressed in seam cells and the excr…
Y48G1BL.7	WBGene00021666	Cuticle	Cuticle: other	Cuticle: other	Y48G1BL.7 is predicted to have chondroitin 4-sulfotransferase activity, based on protein domain information.
Y48G1C.13	WBGene00189949	Cuticle	Cuticle: other	Cuticle: other	Y48G1C.13 is predicted to have chitin binding activity, based on protein domain information.
Y54E5A.5	WBGene00013200	Cuticle	Cuticle: other	Cuticle: other	Y54E5A.5 is an ortholog of human PBDC1 (polysaccharide biosynthesis domain containing 1); microarray, RNA sequencing, and proteomic studies indicate that Y54E5A.5 is affected by lin-35, cyc-1, tatn-1, cox-5B, jmjd-3.1, jmjd-1.2, hsf-1, flp-6, mir-34, glp-1, mir-35, emb-4, sir-2.1, daf-16, lin-54, daf-2, tbx-2, isp-1, and nuo-6; microarray and RNA sequencing studies indicate that Y54E5A.5 is affec…
Y57G11A.2	WBGene00013290	Cuticle	Cuticle: other	Cuticle: other	Y57G11A.2 is an ortholog of human VMO1 (vitelline membrane outer layer 1); RNA sequencing and microarray studies indicate that Y57G11A.2 is affected by Ethanol, Nitric Oxide, Methylmercury hydroxide, Nicotinic acid, Methylmercuric chloride, Rotenone, Manganese chloride, D-glucose, Acrylamide, Cadmium, Hydrolyzable Tannins, Humic substances, Copper sulfate, single-walled carbon nanotubes, Paraquat…
Y73F8A.26	WBGene00013531	Cuticle	Cuticle: other	Cuticle: other	Y73F8A.26 is an ortholog of human P3H4 (prolyl 3-hydroxylase family member 4 (non-enzymatic)), P3H1 (prolyl 3-hydroxylase 1) and CRTAP (cartilage associated protein); tiling array, RNA sequencing, and microarray studies indicate that Y73F8A.26 is affected by daf-12, rsr-2, pgrn-1, emr-1, lem-2, tdp-1, htz-1, lin-35, mir-34, pgl-1, pgl-3, glh-4, glh-1, alg-1, smg-2, mir-243, nuo-6, and eat-2; RNA …
Y87G2A.16	WBGene00013602	Cuticle	Cuticle: other	Cuticle: other	Y87G2A.16 is predicted to have chondroitin 4-sulfotransferase activity, based on protein domain information.
ZK1025.2	WBGene00014182	Cuticle	Cuticle: other	Cuticle: other	ZK1025.2 is predicted to have chondroitin 4-sulfotransferase activity, based on protein domain information.
ZK1025.8	WBGene00014188	Cuticle	Cuticle: other	Cuticle: other	ZK1025.8 is predicted to have chondroitin 4-sulfotransferase activity, based on protein domain information.
F59E12.12	WBGene00000252	Cuticle	Cuticle: collagen	Cuticle: collagen	A cuticle collagen involved in strut assembly in the adult cuticle.
T14B4.7	WBGene00001072	Cuticle	Cuticle: collagen	Cuticle: collagen	A cuticle collagen protein that afffects body morphology and movement and genetically interacts with the sqt-1 collagen gene.
F56C11.1	WBGene00000253	Cuticle	Cuticle: collagen	Cuticle: collagen	bli-3 encodes an NADPH oxidases of the dual oxidase (DUOX) variety that contains an N-terminal peroxidase domain, two central calmodulin-binding EF hands, and a C-terminal superoxide-generating NADPH-oxidase domain; BLI-3 is required for dityrosine cross-linking of collagen, and thus for cuticular integrity; BLI-3 is thought to use cytosolic NADPH to generate reactive oxygen, which then drives th…
Y73B6BL.34	WBGene00000256	Cuticle	Cuticle: collagen	Cuticle: collagen	bli-6 encodes a collagen involved in adult cuticle structure.
C36B1.1	WBGene00000527	Cuticle	Cuticle: collagen	Cuticle: collagen	cle-1 encodes the only vertebrate type XV/XVIII collagen homolog in C. elegans and generates multiple developmentally regulated protein isoforms via alternative splicing; cle-1 is required for neuron migrations, including the migration of the HSN, ALM and AVM neurons, axon guidance of the sensory and motor neurons, distal tip cell migration, and for proper morphogenesis of the mail tail; cle-1 is…
B0222.8	WBGene00000599	Cuticle	Cuticle: collagen	Cuticle: collagen	col-10 is an ortholog of human SFTPD (surfactant protein D); col-10 is a structural constituent of cuticle, based on protein domain information.
K02D7.3	WBGene00000675	Cuticle	Cuticle: collagen	Cuticle: collagen	col-101 encodes a cuticle collagen; loss of col-101 via large-scale RNAi screens results in animals that are pale and slow growing.
C18H7.3	WBGene00000676	Cuticle	Cuticle: collagen	Cuticle: collagen	col-102 encodes a cuticle collagen.
F56B3.1	WBGene00000677	Cuticle	Cuticle: collagen	Cuticle: collagen	col-103 encodes a collagen.
F58F6.1	WBGene00000678	Cuticle	Cuticle: collagen	Cuticle: collagen	col-104 is an ortholog of human ADIPOQ (adiponectin, C1Q and collagen domain containing) and members of the C1QTNF (C1q and TNF related) family including C1QTNF9B; col-104 is a structural constituent of cuticle, based on protein domain information.
F58F6.2	WBGene00000679	Cuticle	Cuticle: collagen	Cuticle: collagen	col-105 is an ortholog of human MARCO (macrophage receptor with collagenous structure); tiling array, RNA sequencing, and microarray studies indicate that col-105 is affected by rsr-2, tatn-1, wrn-1, ham-3, swsn-2.2, mir-34, daf-12, daf-16, dpy-21, pgl-1, pgl-3, glh-4, glh-1, daf-2, and alg-1; microarray studies indicate that col-105 is affected by Indole and Sirolimus.
Y77E11A.15	WBGene00000680	Cuticle	Cuticle: collagen	Cuticle: collagen	col-106 encodes a predicted cuticular collagen.
C34H4.4	WBGene00000681	Cuticle	Cuticle: collagen	Cuticle: collagen	col-107 is an ortholog of human SFTPD (surfactant protein D); col-107 is a structural constituent of cuticle, based on protein domain information.
Y41D4A.2	WBGene00000682	Cuticle	Cuticle: collagen	Cuticle: collagen	col-108 is an ortholog of human MARCO (macrophage receptor with collagenous structure); col-108 is a structural constituent of cuticle, based on protein domain information.
Y38C1BA.3	WBGene00000683	Cuticle	Cuticle: collagen	Cuticle: collagen	col-109 encodes a cuticular collagen; loss of col-109 via large-scale RNAi screens results in no obvious defects.
F19C7.7	WBGene00000684	Cuticle	Cuticle: collagen	Cuticle: collagen	col-110 is a structural constituent of cuticle, based on protein domain information.
F29B9.9	WBGene00000685	Cuticle	Cuticle: collagen	Cuticle: collagen	col-111 is an ortholog of human ADIPOQ (adiponectin, C1Q and collagen domain containing) and members of the C1QTNF (C1q and TNF related) family including C1QTNF9B; col-111 is a structural constituent of cuticle, based on protein domain information.
C34D4.15	WBGene00000687	Cuticle	Cuticle: collagen	Cuticle: collagen	col-113 is an ortholog of human ADIPOQ (adiponectin, C1Q and collagen domain containing) and members of the C1QTNF (C1q and TNF related) family including C1QTNF9B; col-113 is a structural constituent of cuticle, based on protein domain information.
D2024.8	WBGene00000688	Cuticle	Cuticle: collagen	Cuticle: collagen	col-114 is a structural constituent of cuticle, based on protein domain information.
Y42H9B.1	WBGene00000689	Cuticle	Cuticle: collagen	Cuticle: collagen	col-115 is an ortholog of human COL16A1 (collagen type XVI alpha 1 chain); RNA sequencing and microarray studies indicate that col-115 is affected by 1-methylnicotinamide, Rotenone, D-glucose, Colistin, Dafa#1, and Sirolimus; tiling array, RNA sequencing, and microarray studies indicate that col-115 is enriched in the germline precursor cell and hypodermis and in the AFD and DA neurons.
F17E9.1	WBGene00000690	Cuticle	Cuticle: collagen	Cuticle: collagen	col-116 is an ortholog of human SFTPD (surfactant protein D); col-116 is a structural constituent of cuticle, based on protein domain information.
T11B7.3	WBGene00000692	Cuticle	Cuticle: collagen	Cuticle: collagen	col-118 is an ortholog of human SFTPD (surfactant protein D); col-118 is a structural constituent of cuticle, based on protein domain information.
C53B4.5	WBGene00000693	Cuticle	Cuticle: collagen	Cuticle: collagen	col-119 is an ortholog of human SFTPD (surfactant protein D); col-119 is a structural constituent of cuticle, based on protein domain information.
F15H10.1	WBGene00000601	Cuticle	Cuticle: collagen	Cuticle: collagen	col-12 encodes a member of the collagen superfamily containing collagen triple helix repeats (20 copies); expressed throughout development but expression peaks after each larval molt when new cuticle is being secreted and deposited, and after the L4 to adult larval molt.
Y11D7A.11	WBGene00000694	Cuticle	Cuticle: collagen	Cuticle: collagen	col-120 is an ortholog of human MARCO (macrophage receptor with collagenous structure); col-120 is a structural constituent of cuticle, based on protein domain information.
F56D5.1	WBGene00000695	Cuticle	Cuticle: collagen	Cuticle: collagen	col-121 encodes a cuticle collagen required for resistance to the endocrine disrupting chemical bisphenol A (BPA); col-121(nx3) and col-121(RNAi) animals are hypersensitive to BPA, but are otherwise wild-type (e.g., they have normal body shape); BPA hypersensitivity has also been observed for dpy-2(e8), dpy-7(e88) and dpy-10(e128) mutants.
T05A1.2	WBGene00000696	Cuticle	Cuticle: collagen	Cuticle: collagen	col-122 is an ortholog of human MARCO (macrophage receptor with collagenous structure); col-122 is a structural constituent of cuticle, based on protein domain information.
W08D2.6	WBGene00000697	Cuticle	Cuticle: collagen	Cuticle: collagen	col-123 is homologous to the human gene A TYPE IV COLLAGEN (COL6A1; OMIM:303631), which when mutated is sometimes associated with diffuse leiomyomatosis.
C24F3.6	WBGene00000698	Cuticle	Cuticle: collagen	Cuticle: collagen	col-124 is an ortholog of human SFTPD (surfactant protein D); col-124 is a structural constituent of cuticle, based on protein domain information.
C29F4.1	WBGene00000699	Cuticle	Cuticle: collagen	Cuticle: collagen	col-125 is an ortholog of human MARCO (macrophage receptor with collagenous structure); col-125 is a structural constituent of cuticle, based on protein domain information.
F54D1.2	WBGene00000700	Cuticle	Cuticle: collagen	Cuticle: collagen	col-126 is a structural constituent of cuticle, based on protein domain information.
F54D1.3	WBGene00000701	Cuticle	Cuticle: collagen	Cuticle: collagen	col-127 is an ortholog of human SFTPD (surfactant protein D); microarray and RNA sequencing studies indicate that col-127 is affected by sma-2, sma-4, emr-1, clk-1, ash-2, tdp-1, daf-16, sir-2.1, eri-1, mut-2, and cep-1; microarray and RNA sequencing studies indicate that col-127 is affected by Hydrogen sulfide, Methylmercury hydroxide, Neurotoxins, Cholestanol, and Resveratrol; RNA sequencing st…
M18.1	WBGene00000703	Cuticle	Cuticle: collagen	Cuticle: collagen	col-129 is an ortholog of human SFTPD (surfactant protein D); col-129 is a structural constituent of cuticle, based on protein domain information; col-129 is expressed in the hypodermis and the intestine.
F15H10.2	WBGene00000602	Cuticle	Cuticle: collagen	Cuticle: collagen	col-13 encodes a collagen which is expressed in all stages of development, like sqt-3 (col-1), col-3, col-10, col-11, col-12, and col-14; collagen genes with this expression profile may be specifically required to construct the L1 cuticle (and, perhaps, less specifically required for cuticles at other stages); the amino- and carboxyl-terminal cysteine-rich regions of COL-13 are most closely relat…
F08G5.4	WBGene00000704	Cuticle	Cuticle: collagen	Cuticle: collagen	col-130 is an ortholog of human SFTPD (surfactant protein D); col-130 is a structural constituent of cuticle, based on protein domain information; col-130 is expressed in the intestine and the vulva.
C39E9.3	WBGene00000705	Cuticle	Cuticle: collagen	Cuticle: collagen	col-131 is an ortholog of human SFTPD (surfactant protein D); RNA sequencing and microarray studies indicate that col-131 is affected by Ethanol, 1-methylnicotinamide, D-glucose, Resveratrol, Cadmium, Selenium, Colistin, adsorbable organic bromine compounds, and Sirolimus; microarray studies indicate that col-131 is enriched in the GABAergic, ALM, and PLM neurons.
C39E9.9	WBGene00000706	Cuticle	Cuticle: collagen	Cuticle: collagen	col-132 is an ortholog of human SFTPD (surfactant protein D); col-132 is a structural constituent of cuticle, based on protein domain information.
F52B11.4	WBGene00000707	Cuticle	Cuticle: collagen	Cuticle: collagen	col-133 is an ortholog of human MARCO (macrophage receptor with collagenous structure); col-133 is a structural constituent of cuticle, based on protein domain information.
M199.5	WBGene00000708	Cuticle	Cuticle: collagen	Cuticle: collagen	col-135 is an ortholog of members of the human COL (Collagens) family including COL9A1; RNA sequencing and microarray studies indicate that col-135 is affected by Ethanol, Nitric Oxide, 1-methylnicotinamide, Nicotinic acid, Rotenone, D-glucose, Bisphenol A, Colistin, and Triclosan; RNA sequencing studies indicate that col-135 is enriched in the germ line.
Y51H4A.9	WBGene00000710	Cuticle	Cuticle: collagen	Cuticle: collagen	col-137 is an ortholog of human MARCO (macrophage receptor with collagenous structure); col-137 is a structural constituent of cuticle, based on protein domain information.
C52D10.13	WBGene00000711	Cuticle	Cuticle: collagen	Cuticle: collagen	col-138 is an ortholog of human MARCO (macrophage receptor with collagenous structure); col-138 is a structural constituent of cuticle, based on protein domain information.
F41F3.4	WBGene00000712	Cuticle	Cuticle: collagen	Cuticle: collagen	col-139 is a structural constituent of cuticle, based on protein domain information.
F26F12.1	WBGene00000713	Cuticle	Cuticle: collagen	Cuticle: collagen	col-140 is an ortholog of human SFTPD (surfactant protein D); col-140 is a structural constituent of cuticle, based on protein domain information.
T15B7.5	WBGene00000714	Cuticle	Cuticle: collagen	Cuticle: collagen	col-141 is an ortholog of human SFTPD (surfactant protein D); col-141 is a structural constituent of cuticle, based on protein domain information.
T15B7.4	WBGene00000715	Cuticle	Cuticle: collagen	Cuticle: collagen	col-142 is an ortholog of human SFTPD (surfactant protein D); RNA sequencing and microarray studies indicate that col-142 is affected by Ethanol, Methylmercury hydroxide, 1-methylnicotinamide, Nicotinic acid, Manganese chloride, Multi-walled carbon nanotubes, D-glucose, Bisphenol A, Bisphenol S, Cry5B, Progesterone, Quercetin, Humic substances, single-walled carbon nanotubes, and Sirolimus; tilin…
T15B7.3	WBGene00000716	Cuticle	Cuticle: collagen	Cuticle: collagen	col-143 is an ortholog of human SFTPD (surfactant protein D); col-143 is a structural constituent of cuticle, based on protein domain information.
B0222.6	WBGene00000717	Cuticle	Cuticle: collagen	Cuticle: collagen	col-144 is an ortholog of human SFTPD (surfactant protein D); col-144 is a structural constituent of cuticle, based on protein domain information; col-144 is expressed in the hypodermis.
B0222.7	WBGene00000718	Cuticle	Cuticle: collagen	Cuticle: collagen	col-145 is an ortholog of human SFTPD (surfactant protein D); col-145 is a structural constituent of cuticle, based on protein domain information.
T06E4.6	WBGene00000719	Cuticle	Cuticle: collagen	Cuticle: collagen	col-146 is an ortholog of human SFTPD (surfactant protein D); col-146 is a structural constituent of cuticle, based on protein domain information.
T06E4.4	WBGene00000720	Cuticle	Cuticle: collagen	Cuticle: collagen	col-147 is an ortholog of human SFTPD (surfactant protein D); col-147 is a structural constituent of cuticle, based on protein domain information.
C12D8.8	WBGene00000721	Cuticle	Cuticle: collagen	Cuticle: collagen	col-148 is an ortholog of human SFTPD (surfactant protein D); col-148 is a structural constituent of cuticle, based on protein domain information.
B0024.1	WBGene00000722	Cuticle	Cuticle: collagen	Cuticle: collagen	col-149 is an ortholog of human SFTPD (surfactant protein D); col-149 is a structural constituent of cuticle, based on protein domain information.
B0024.2	WBGene00000723	Cuticle	Cuticle: collagen	Cuticle: collagen	col-150 is an ortholog of human SFTPD (surfactant protein D); col-150 is a structural constituent of cuticle, based on protein domain information.
AC3.6	WBGene00000724	Cuticle	Cuticle: collagen	Cuticle: collagen	col-151 is an ortholog of human SFTPD (surfactant protein D); col-151 is a structural constituent of cuticle, based on protein domain information.
F32G8.5	WBGene00000725	Cuticle	Cuticle: collagen	Cuticle: collagen	col-152 is an ortholog of human SFTPD (surfactant protein D); microarray and RNA sequencing studies indicate that col-152 is affected by Hydrogen sulfide, Ethanol, Methylmercury hydroxide, Rotenone, D-glucose, Resveratrol, Chlorpyrifos, and Diazinon.
F17C11.3	WBGene00000726	Cuticle	Cuticle: collagen	Cuticle: collagen	col-153 is an ortholog of human COLQ (collagen like tail subunit of asymmetric acetylcholinesterase), COL27A1 (collagen type XXVII alpha 1 chain) and COL22A1 (collagen type XXII alpha 1 chain); col-153 is a structural constituent of cuticle, based on protein domain information.
F55C10.2	WBGene00000727	Cuticle	Cuticle: collagen	Cuticle: collagen	col-154 is an ortholog of human MARCO (macrophage receptor with collagenous structure); col-154 is a structural constituent of cuticle, based on protein domain information.
F55C10.3	WBGene00000728	Cuticle	Cuticle: collagen	Cuticle: collagen	col-155 is an ortholog of human MARCO (macrophage receptor with collagenous structure); col-155 is a structural constituent of cuticle, based on protein domain information.
F57B7.3	WBGene00000729	Cuticle	Cuticle: collagen	Cuticle: collagen	col-156 is an ortholog of human SFTPD (surfactant protein D); col-156 is a structural constituent of cuticle, based on protein domain information.
T11F9.9	WBGene00000730	Cuticle	Cuticle: collagen	Cuticle: collagen	col-157 is an ortholog of human MARCO (macrophage receptor with collagenous structure); col-157 is a structural constituent of cuticle, based on protein domain information.
D2023.7	WBGene00000731	Cuticle	Cuticle: collagen	Cuticle: collagen	col-158 is an ortholog of human COLQ (collagen like tail subunit of asymmetric acetylcholinesterase); col-158 is a structural constituent of cuticle, based on protein domain information.
F57B1.3	WBGene00000732	Cuticle	Cuticle: collagen	Cuticle: collagen	col-159 is an ortholog of human MARCO (macrophage receptor with collagenous structure); col-159 is a structural constituent of cuticle, based on protein domain information.
F57B1.4	WBGene00000733	Cuticle	Cuticle: collagen	Cuticle: collagen	col-160 is an ortholog of human MARCO (macrophage receptor with collagenous structure); col-160 is a structural constituent of cuticle, based on protein domain information.
C50B6.4	WBGene00000734	Cuticle	Cuticle: collagen	Cuticle: collagen	col-161 is an ortholog of human SFTPD (surfactant protein D); col-161 is a structural constituent of cuticle, based on protein domain information.
Y2H9A.3	WBGene00000735	Cuticle	Cuticle: collagen	Cuticle: collagen	col-162 is an ortholog of human SFTPD (surfactant protein D); RNA sequencing and microarray studies indicate that col-162 is affected by 1-methylnicotinamide, Nicotinic acid, Mercuric Chloride, Rotenone, Sodium arsenite, D-glucose, Bisphenol S, Neurotoxins, and Indole; tiling array and RNA sequencing studies indicate that col-162 is enriched in the coelomocytes, ventral nerve cord, and hypodermis…
T21D9.1	WBGene00000737	Cuticle	Cuticle: collagen	Cuticle: collagen	col-164 is an ortholog of human SFTPD (surfactant protein D); col-164 is a structural constituent of cuticle, based on protein domain information.
F14H12.1	WBGene00000738	Cuticle	Cuticle: collagen	Cuticle: collagen	col-165 is an ortholog of human MARCO (macrophage receptor with collagenous structure) and members of the COL (Collagens) family including COL5A1; col-165 is a structural constituent of cuticle, based on protein domain information.
T07H6.3	WBGene00000739	Cuticle	Cuticle: collagen	Cuticle: collagen	col-166 is an ortholog of human MARCO (macrophage receptor with collagenous structure); col-166 is a structural constituent of cuticle, based on protein domain information.
T10E10.2	WBGene00000740	Cuticle	Cuticle: collagen	Cuticle: collagen	col-167 is an ortholog of human MARCO (macrophage receptor with collagenous structure); col-167 is a structural constituent of cuticle, based on protein domain information.
T10E10.1	WBGene00000741	Cuticle	Cuticle: collagen	Cuticle: collagen	col-168 is an ortholog of human MARCO (macrophage receptor with collagenous structure); col-168 is a structural constituent of cuticle, based on protein domain information.
T10E10.5	WBGene00000742	Cuticle	Cuticle: collagen	Cuticle: collagen	col-169 is an ortholog of human MARCO (macrophage receptor with collagenous structure); col-169 is a structural constituent of cuticle, based on protein domain information.
F11G11.10	WBGene00000606	Cuticle	Cuticle: collagen	Cuticle: collagen	col-17 encodes a collagen which is expressed in all developmental stages except eggs, like col-15, col-16, and col-20; collagen genes with this expression pattern may be used for synthesis of cuticles after the L1 stage (e.g., the L4 cuticle).
T10E10.6	WBGene00000743	Cuticle	Cuticle: collagen	Cuticle: collagen	col-170 is an ortholog of human MARCO (macrophage receptor with collagenous structure); col-170 is a structural constituent of cuticle, based on protein domain information.
T10E10.7	WBGene00000744	Cuticle	Cuticle: collagen	Cuticle: collagen	col-171 is an ortholog of human MARCO (macrophage receptor with collagenous structure); col-171 is a structural constituent of cuticle, based on protein domain information.
F38B6.5	WBGene00000745	Cuticle	Cuticle: collagen	Cuticle: collagen	col-172 is an ortholog of human MARCO (macrophage receptor with collagenous structure); col-172 is a structural constituent of cuticle, based on protein domain information.
F41C6.5	WBGene00000746	Cuticle	Cuticle: collagen	Cuticle: collagen	col-173 is an ortholog of human MARCO (macrophage receptor with collagenous structure); RNA sequencing and microarray studies indicate that col-173 is affected by Ethanol, Nitric Oxide, Methylmercury hydroxide, 1-methylnicotinamide, Nicotinic acid, Tunicamycin, D-glucose, Resveratrol, Acrylamide, Quercetin, Copper sulfate, single-walled carbon nanotubes, and Sirolimus; RNA sequencing studies indi…
F46C8.2	WBGene00000747	Cuticle	Cuticle: collagen	Cuticle: collagen	col-174 is an ortholog of human MARCO (macrophage receptor with collagenous structure); col-174 is a structural constituent of cuticle, based on protein domain information.
C35B8.1	WBGene00000748	Cuticle	Cuticle: collagen	Cuticle: collagen	col-175 is an ortholog of human SFTPD (surfactant protein D); col-175 is a structural constituent of cuticle, based on protein domain information.
ZC373.7	WBGene00000749	Cuticle	Cuticle: collagen	Cuticle: collagen	col-176 is an ortholog of human SFTPD (surfactant protein D); col-176 is a structural constituent of cuticle, based on protein domain information.
C34F6.2	WBGene00000751	Cuticle	Cuticle: collagen	Cuticle: collagen	col-178 is an ortholog of human MARCO (macrophage receptor with collagenous structure); col-178 is a structural constituent of cuticle, based on protein domain information; col-178 is expressed widely.
C34F6.3	WBGene00000752	Cuticle	Cuticle: collagen	Cuticle: collagen	col-179 is an ortholog of human MARCO (macrophage receptor with collagenous structure); col-179 is involved in defense response to Gram-negative bacterium and innate immune response; col-179 is a structural constituent of cuticle, based on protein domain information.
C44C10.1	WBGene00000753	Cuticle	Cuticle: collagen	Cuticle: collagen	col-180 is an ortholog of human MARCO (macrophage receptor with collagenous structure); col-180 is a structural constituent of cuticle, based on protein domain information.
W03G11.1	WBGene00000754	Cuticle	Cuticle: collagen	Cuticle: collagen	col-181 is homologous to the human gene PRO ALPHA 1(I) COLLAGEN (COL1A1; OMIM:120150), which when mutated leads to osteogenesis imperfecta.
R09A8.4	WBGene00000755	Cuticle	Cuticle: collagen	Cuticle: collagen	col-182 is an ortholog of human ADIPOQ (adiponectin, C1Q and collagen domain containing) and members of the C1QTNF (C1q and TNF related) family including C1QTNF9B; col-182 is a structural constituent of cuticle, based on protein domain information.
F02D10.1	WBGene00000756	Cuticle	Cuticle: collagen	Cuticle: collagen	col-183 is a structural constituent of cuticle, based on protein domain information.
H06A10.2	WBGene00000758	Cuticle	Cuticle: collagen	Cuticle: collagen	col-185 is a structural constituent of cuticle, based on protein domain information.
E03G2.4	WBGene00000759	Cuticle	Cuticle: collagen	Cuticle: collagen	col-186 is an ortholog of human MARCO (macrophage receptor with collagenous structure); col-186 is a structural constituent of cuticle, based on protein domain information.
ZK1193.1	WBGene00000608	Cuticle	Cuticle: collagen	Cuticle: collagen	col-19 encodes a member of the collagen superfamily containing collagen triple helix repeats (20 copies	that is required for normal structure of the alae; expressed during the L2-to-dauer and L4-to-adult molts with strongest expression in adult animals.
W01B6.7	WBGene00000593	Cuticle	Cuticle: collagen	Cuticle: collagen	col-2 encodes a member of the collagen superfamily containing collagen triple helix repeats (20 copies); expression peaks during the molt that separates the L2 larval and dauer stages as the dauer cuticle is being formed, and mRNA is expressed at low levels in post-dauer L4 larvae and in adult animals.
F11G11.11	WBGene00000609	Cuticle	Cuticle: collagen	Cuticle: collagen	col-20 encodes a collagen; its expression pattern and mutant phenotypes are unknown.
T28C6.6	WBGene00000594	Cuticle	Cuticle: collagen	Cuticle: collagen	col-3 encodes a collagen protein that affects body morphogenesis, larval viability, and locomotion in large scale RNAi screens; mRNA is expressed during all developmental stages examined (in embryos, during the L2 to dauer molt, during the dauer to L4 larval molt, and during the L4 to adult molt).
F36A4.6	WBGene00000610	Cuticle	Cuticle: collagen	Cuticle: collagen	col-33 encodes a predicted cuticular collagen; by homology, col-33 is predicted to play a role in cuticle biosynthesis and regulation of body size and morphogenesis; however, as loss of col-33 activity via large-scale RNAi screens does not result in any obvious abnormalities, the precise role of COL-33 in C. elegans development and/or behavior is not yet known.
F36A4.10	WBGene00000611	Cuticle	Cuticle: collagen	Cuticle: collagen	col-34 encodes a cuticle collagen protein and is a critical component of male tail cuticle organization affecting ray morphology.
C15A11.1	WBGene00000612	Cuticle	Cuticle: collagen	Cuticle: collagen	col-35 encodes a collagen that is individually dispensable for viability and gross morphology in mass RNAi screens; the amino- and carboxyl-terminal cysteine-rich regions of COL-35 are most closely related to those of COL-8, COL-19, and COL-39.
C27H5.5	WBGene00000613	Cuticle	Cuticle: collagen	Cuticle: collagen	col-36 encodes a collagen protein; expressed during the L1 to L2 and L2 to dauer larval stage molts.
ZK863.2	WBGene00000614	Cuticle	Cuticle: collagen	Cuticle: collagen	col-37 encodes a cuticle collagen.
F54C9.4	WBGene00000615	Cuticle	Cuticle: collagen	Cuticle: collagen	col-38 encodes a member of the collagen superfamily containing collagen triple helix repeats (20 copies	required for normal body morphology.
C09G5.4	WBGene00000616	Cuticle	Cuticle: collagen	Cuticle: collagen	col-39 encodes a collagen that is individually dispensable for viability and gross morphology in mass RNAi screens; the amino- and carboxyl-terminal cysteine-rich regions of COL-39 are most closely related to those of COL-8, COL-19, and COL-35.
T13B5.4	WBGene00000617	Cuticle	Cuticle: collagen	Cuticle: collagen	col-40 encodes a cuticle collagen protein that belongs to the col-6 cuticle collagen family; col-40 transcript is present in L1 larvae and at the L2d-dauer molt.
T10B10.1	WBGene00000618	Cuticle	Cuticle: collagen	Cuticle: collagen	col-41 encodes a cuticle collagen.
Y69H2.14	WBGene00013489	Cuticle	Cuticle: collagen	Cuticle: collagen	col-42 is an ortholog of human MARCO (macrophage receptor with collagenous structure); col-42 is a structural constituent of cuticle, based on protein domain information.
ZC513.8	WBGene00000620	Cuticle	Cuticle: collagen	Cuticle: collagen	col-43 encodes a collagen that is individually dispensable for viability and gross morphology in mass RNAi screens.
F54B11.2	WBGene00000621	Cuticle	Cuticle: collagen	Cuticle: collagen	col-44 encodes a cuticle collagen.
F53G12.7	WBGene00000622	Cuticle	Cuticle: collagen	Cuticle: collagen	col-45 encodes a cuticle collagen.
Y18H1A.13	WBGene00000623	Cuticle	Cuticle: collagen	Cuticle: collagen	col-46 encodes a cuticle collagen.
Y18H1A.12	WBGene00000624	Cuticle	Cuticle: collagen	Cuticle: collagen	col-47 encodes a cuticle collagen.
Y54E10BL.2	WBGene00000625	Cuticle	Cuticle: collagen	Cuticle: collagen	col-48 encodes a cuticle collagen.
K09H9.3	WBGene00000626	Cuticle	Cuticle: collagen	Cuticle: collagen	col-49 encodes a cuticle collagen.
T28F2.6	WBGene00000627	Cuticle	Cuticle: collagen	Cuticle: collagen	col-50 encodes a cuticle collagen.
T28F2.8	WBGene00000628	Cuticle	Cuticle: collagen	Cuticle: collagen	col-51 encodes a cuticle collagen.
D1007.2	WBGene00000629	Cuticle	Cuticle: collagen	Cuticle: collagen	col-52 encodes a collagen; loss of col-52 via large-scale RNAi screens results in embryonic lethality and body morphology defects.
F33D11.3	WBGene00000631	Cuticle	Cuticle: collagen	Cuticle: collagen	col-54 is an ortholog of human SFTPD (surfactant protein D); col-54 is a structural constituent of cuticle, based on protein domain information.
T05E7.2	WBGene00000632	Cuticle	Cuticle: collagen	Cuticle: collagen	col-55 is a structural constituent of cuticle, based on protein domain information.
F26B1.4	WBGene00000634	Cuticle	Cuticle: collagen	Cuticle: collagen	col-58 is an ortholog of human COLQ (collagen like tail subunit of asymmetric acetylcholinesterase) and COL16A1 (collagen type XVI alpha 1 chain); col-58 is a structural constituent of cuticle, based on protein domain information.
F22D6.10	WBGene00000636	Cuticle	Cuticle: collagen	Cuticle: collagen	col-60 is an ortholog of human SFTPD (surfactant protein D); col-60 is a structural constituent of cuticle, based on protein domain information.
C01H6.1	WBGene00000637	Cuticle	Cuticle: collagen	Cuticle: collagen	col-61 is an ortholog of human SFTPD (surfactant protein D); col-61 is a structural constituent of cuticle, based on protein domain information.
C15A11.6	WBGene00000638	Cuticle	Cuticle: collagen	Cuticle: collagen	col-62 is an ortholog of human SFTPD (surfactant protein D); col-62 is a structural constituent of cuticle, based on protein domain information.
ZK265.2	WBGene00000639	Cuticle	Cuticle: collagen	Cuticle: collagen	col-63 is an ortholog of human SFTPD (surfactant protein D); col-63 is a structural constituent of cuticle, based on protein domain information.
F52F12.2	WBGene00000640	Cuticle	Cuticle: collagen	Cuticle: collagen	col-64 is an ortholog of human SFTPD (surfactant protein D); col-64 is a structural constituent of cuticle, based on protein domain information.
K08C9.4	WBGene00000641	Cuticle	Cuticle: collagen	Cuticle: collagen	col-65 is an ortholog of human SFTPD (surfactant protein D); col-65 is a structural constituent of cuticle, based on protein domain information.
F15D3.3	WBGene00000642	Cuticle	Cuticle: collagen	Cuticle: collagen	col-66 is an ortholog of human SFTPD (surfactant protein D); RNA sequencing and microarray studies indicate that col-66 is affected by prg-1, ham-3, dpy-9, mir-243, octr-1, and tdp-1; microarray studies indicate that col-66 is affected by Hydrolyzable Tannins, Colistin, Dafa#1, and Sirolimus.
C50D2.4	WBGene00000644	Cuticle	Cuticle: collagen	Cuticle: collagen	col-68 is an ortholog of human MARCO (macrophage receptor with collagenous structure); microarray, tiling array, and RNA sequencing studies indicate that col-68 is affected by age-1, rsr-2, tdp-1, ham-3, npr-1, jmjd-1.2, hsf-1, mir-34, daf-12, daf-16, dpy-21, pgl-1, pgl-3, glh-4, glh-1, sir-2.1, daf-2, and eat-2; microarray and RNA sequencing studies indicate that col-68 is affected by Methylmerc…
K01A2.7	WBGene00000645	Cuticle	Cuticle: collagen	Cuticle: collagen	col-69 is an ortholog of human SFTPD (surfactant protein D); col-69 is a structural constituent of cuticle, based on protein domain information.
C15A11.5	WBGene00000596	Cuticle	Cuticle: collagen	Cuticle: collagen	col-7 encodes a member of the collagen superfamily containing collagen triple helix repeats (20 copies	; expressed during the L2-to-dauer molt and the L4-to-adult molt.
Y49F6B.10	WBGene00000647	Cuticle	Cuticle: collagen	Cuticle: collagen	col-71 is an ortholog of human COLQ (collagen like tail subunit of asymmetric acetylcholinesterase); col-71 is a structural constituent of cuticle, based on protein domain information; col-71 is expressed in the hyp7 syncytium and the seam cell.
W09G10.1	WBGene00000648	Cuticle	Cuticle: collagen	Cuticle: collagen	col-72 is an ortholog of human ADIPOQ (adiponectin, C1Q and collagen domain containing) and members of the C1QTNF (C1q and TNF related) family including C1QTNF9B; microarray and RNA sequencing studies indicate that col-72 is affected by sma-2, prg-1, clk-1, set-2, wrn-1, csr-1, pgl-1, pgl-3, glh-4, glh-1, emb-4, and mir-243; microarray studies indicate that col-72 is affected by Methylmercuric ch…
F11G11.12	WBGene00000649	Cuticle	Cuticle: collagen	Cuticle: collagen	col-73 is an ortholog of human MARCO (macrophage receptor with collagenous structure); col-73 is a structural constituent of cuticle, based on protein domain information.
ZK1248.2	WBGene00000650	Cuticle	Cuticle: collagen	Cuticle: collagen	col-74 is an ortholog of human COLQ (collagen like tail subunit of asymmetric acetylcholinesterase); col-74 is a structural constituent of cuticle, based on protein domain information.
K03H9.2	WBGene00000651	Cuticle	Cuticle: collagen	Cuticle: collagen	col-75 is an ortholog of human ADIPOQ (adiponectin, C1Q and collagen domain containing) and members of the C1QTNF (C1q and TNF related) family including C1QTNF9B; col-75 is a structural constituent of cuticle, based on protein domain information.
M110.1	WBGene00000652	Cuticle	Cuticle: collagen	Cuticle: collagen	col-76 is an ortholog of human COL1A2 (collagen type I alpha 2 chain) and COL3A1 (collagen type III alpha 1 chain); col-76 is a structural constituent of cuticle, based on protein domain information.
M195.1	WBGene00000653	Cuticle	Cuticle: collagen	Cuticle: collagen	col-77 encodes a cuticular collagen; as loss of col-77 activity via RNAi screens results in no obvious defects, the precise role of col-77 in C. elegans development and/or behavior is not yet known.
W07A12.5	WBGene00000654	Cuticle	Cuticle: collagen	Cuticle: collagen	col-78 is an ortholog of human MARCO (macrophage receptor with collagenous structure); microarray and RNA sequencing studies indicate that col-78 is affected by age-1, set-25, met-2, mir-34, and sir-2.1; RNA sequencing and microarray studies indicate that col-78 is affected by Multi-walled carbon nanotubes, Diazinon, and Sirolimus.
C09G5.3	WBGene00000655	Cuticle	Cuticle: collagen	Cuticle: collagen	col-79 is an ortholog of human SFTPD (surfactant protein D); col-79 is a structural constituent of cuticle, based on protein domain information.
F11H8.3	WBGene00000597	Cuticle	Cuticle: collagen	Cuticle: collagen	col-8 encodes a collagen, individually dispensable for viability and gross morphology, which is specifically expressed in dauers and adults but not in eggs or L4 larvae, like col-7, col-18, and col-19; the amino- and carboxyl-terminal cysteine-rich regions of COL-8 are most closely related to those of COL-19, COL-35, and COL-39.
C09G5.5	WBGene00000656	Cuticle	Cuticle: collagen	Cuticle: collagen	col-80 is an ortholog of human SFTPD (surfactant protein D); col-80 is a structural constituent of cuticle, based on protein domain information.
F38A3.1	WBGene00000657	Cuticle	Cuticle: collagen	Cuticle: collagen	col-81 is an ortholog of human MARCO (macrophage receptor with collagenous structure); RNA sequencing studies indicate that col-81 is enriched in the Z4, Z1, gon_male_dtc posterior, gon_male_dtc anterior, Z1.p, and Z4.a.
F33A8.9	WBGene00000658	Cuticle	Cuticle: collagen	Cuticle: collagen	col-83 is a structural constituent of cuticle, based on protein domain information.
K12D12.3	WBGene00000659	Cuticle	Cuticle: collagen	Cuticle: collagen	col-84 encodes a nematode cuticular collagen; RNAi experiments that target col-84 (as well as neighboring genes) result in defects in embryonic and larval development, body morphology, and reproduction.
T21B4.2	WBGene00000660	Cuticle	Cuticle: collagen	Cuticle: collagen	col-85 is an ortholog of human MARCO (macrophage receptor with collagenous structure); col-85 is a structural constituent of cuticle, based on protein domain information.
Y81G3A.5	WBGene00000661	Cuticle	Cuticle: collagen	Cuticle: collagen	col-86 is an ortholog of human SFTPD (surfactant protein D); col-86 is a structural constituent of cuticle, based on protein domain information.
Y39G8C.4	WBGene00000662	Cuticle	Cuticle: collagen	Cuticle: collagen	col-87 is an ortholog of human COL24A1 (collagen type XXIV alpha 1 chain); tiling array and RNA sequencing studies indicate that col-87 is affected by hpl-2, wrn-1, jmjd-3.1, jmjd-1.2, dpy-21, pgl-1, pgl-3, glh-4, glh-1, and smg-2; microarray studies indicate that col-87 is enriched in the pharynx.
W05G11.3	WBGene00000663	Cuticle	Cuticle: collagen	Cuticle: collagen	col-88 is an ortholog of human SFTPD (surfactant protein D); col-88 is a structural constituent of cuticle, based on protein domain information.
F17C8.2	WBGene00000664	Cuticle	Cuticle: collagen	Cuticle: collagen	col-89 is an ortholog of human SFTPD (surfactant protein D); col-89 is a structural constituent of cuticle, based on protein domain information; col-89 is expressed in the nervous system, head, tail, reproductive system, and the intestine.
F54B11.1	WBGene00000598	Cuticle	Cuticle: collagen	Cuticle: collagen	col-9 encodes a collagen protein.
C29E4.1	WBGene00000665	Cuticle	Cuticle: collagen	Cuticle: collagen	col-90 is an ortholog of human SFTPD (surfactant protein D); col-90 is a structural constituent of cuticle, based on protein domain information.
F09G8.6	WBGene00000666	Cuticle	Cuticle: collagen	Cuticle: collagen	col-91 encodes a cuticle collagen; loss of col-91 via large-scale RNAi results in no obvious defects.
W05B2.6	WBGene00000667	Cuticle	Cuticle: collagen	Cuticle: collagen	col-92 is an ortholog of human SFTPD (surfactant protein D); col-92 is a structural constituent of cuticle, based on protein domain information; col-92 is expressed in the hypodermis.
W05B2.5	WBGene00000668	Cuticle	Cuticle: collagen	Cuticle: collagen	col-93 is an ortholog of human SFTPD (surfactant protein D); microarray and RNA sequencing studies indicate that col-93 is affected by Diallyl trisulfide, 1-methylnicotinamide, Rotenone, Manganese chloride, D-glucose, Astaxanthin, Indole, Cadmium Chloride, Cholestanol, Estrogen, Progesterone, Resveratrol, Deoxyglucose, Humic substances, and Sirolimus; tiling array studies indicate that col-93 is …
W05B2.1	WBGene00000669	Cuticle	Cuticle: collagen	Cuticle: collagen	col-94 is an ortholog of human SFTPD (surfactant protein D); col-94 is a structural constituent of cuticle, based on protein domain information.
Y41C4A.16	WBGene00000670	Cuticle	Cuticle: collagen	Cuticle: collagen	col-95 encodes a collagen.
Y41C4A.19	WBGene00000671	Cuticle	Cuticle: collagen	Cuticle: collagen	col-96 is an ortholog of human SFTPD (surfactant protein D) and COL24A1 (collagen type XXIV alpha 1 chain); col-96 is a structural constituent of cuticle, based on protein domain information.
ZK1010.7	WBGene00000672	Cuticle	Cuticle: collagen	Cuticle: collagen	col-97 encodes a cuticular collagen; loss of col-97 activity via large-scale RNAi screens results in defects in body morphology and locomotion.
F14F7.1	WBGene00000673	Cuticle	Cuticle: collagen	Cuticle: collagen	col-98 is a structural constituent of cuticle, based on protein domain information.
F29C4.8	WBGene00000674	Cuticle	Cuticle: collagen	Cuticle: collagen	col-99 is an ortholog of human COL13A1 (collagen type XIII alpha 1 chain), COL4A1 (collagen type IV alpha 1 chain) and COL4A5 (collagen type IV alpha 5 chain); col-99 is expressed in the nervous system and the body wall musculature; col-99 is localized to the extracellular region, the neuromuscular junction and the spanning component of plasma membrane.
F28D1.11	WBGene00009219	Cuticle	Cuticle: collagen	Cuticle: collagen	dpm-3 encodes a putative regulatory subunit of dolichol phosphate mannosyltransferase, orthologous to human DPM3 (OMIM:605951); in mass RNAi assays, DPM-3 is required for normal body size, fertility, and health.
F30B5.1	WBGene00001074	Cuticle	Cuticle: collagen	Cuticle: collagen	dpy-13 encodes a member of the collagen superfamily containing 20 copies of the collagen triple helix repeat; transcipt levels oscillate, peaking once during each larval stage.
H27M09.4	WBGene00001075	Cuticle	Cuticle: collagen	Cuticle: collagen	dpy-14 encodes a type III (alpha 1) collagen that is required for embryonic, larval, and vulval development, proper amphid morphology, and regulation of body shape and size; a dpy-14 promoter-GFP fusion construct is reportedly expressed in embryonic neurons.
F54D8.1	WBGene00001076	Cuticle	Cuticle: collagen	Cuticle: collagen	dpy-17 encodes a cuticle collagen; during development, dpy-17 activity is required for normal body morphology, hermaphrodite tail development, and outgrowth of posterior canal cell processes; genetic and immunofluorescence studies suggest that extracellular assembly of DPY-17 and the essential SQT-3 cuticle collagen is interdependent, as loss of dpy-17 activity results in intracellular retention …
Y41E3.2	WBGene00001066	Cuticle	Cuticle: collagen	Cuticle: collagen	dpy-4 encodes a cuticle collagen; dpy-4 activity is required for normal body morphology, locomotion, and larval development.
F27C1.8	WBGene00001067	Cuticle	Cuticle: collagen	Cuticle: collagen	dpy-5 encodes a Group I cuticle procollagen; dpy-5 activity is required for wild-type body length, cuticle structure (width of the annuli), postembryonic growth rates, and reproduction; dpy-5 is described as an intermediate collagen gene, as its mRNA, which is present in all larval stages, adults, and dauer larvae, increases in abudance two hours prior to the secretion of each new cuticle; a dpy-…
F46C8.6	WBGene00001069	Cuticle	Cuticle: collagen	Cuticle: collagen	dpy-7 encodes a cuticular collagen; DPY-7 functions as a structural constituent of the extracellular cuticle whose activity is required for normal cuticular morphology and hence, proper body form.
C31H2.2	WBGene00001070	Cuticle	Cuticle: collagen	Cuticle: collagen	dpy-8 encodes a collagen with a nematode-specific N-terminal domain that is required for normal body morphology and (perhaps	for a normal embryonic cell division rate; dpy-8 interacts genetically with emb-5 and glp-1.
T21D12.2	WBGene00001071	Cuticle	Cuticle: collagen	Cuticle: collagen	dpy-9 encodes a cuticular collagen family member with similarity to human collagen alpha 5, type IV, and affects body length.
F25H2.6	WBGene00009120	Cuticle	Cuticle: collagen	Cuticle: collagen	F25H2.6 is an ortholog of human COL4A3BP (collagen type IV alpha 3 binding protein); F25H2.6 is predicted to have lipid binding activity, based on protein domain information.
F01G12.5	WBGene00002280	Cuticle	Cuticle: collagen	Cuticle: collagen	let-2 encodes an alpha-2 type IV collagen, probably most closely equivalent to the human gene COL4A2 (OMIM:120090) on the basis of biological function; LET-2 is required for embryonic development and is a component of the basement membrane between muscle and hypodermis; LET-2 interacts with UNC-105, a mechanosensory ion channel of the degenerin ion channel superfamily that is expressed in muscle …
ZK836.1	WBGene00003057	Cuticle	Cuticle: collagen	Cuticle: collagen	lon-3 is an ortholog of human COLQ (collagen like tail subunit of asymmetric acetylcholinesterase); lon-3 is involved in body morphogenesis and negative regulation of growth; lon-3 is a structural constituent of collagen and cuticulin-based cuticle, based on sequence information; lon-3 is expressed in the hyp7, hypodermis, cuticle, H1L.a, H1L.ap, H1L.app, H1R.a, H1R.ap, H1R.app, H2L.a, H2L.p, H2L…
M01E11.1	WBGene00019710	Cuticle	Cuticle: collagen	Cuticle: collagen	M01E11.1 is an ortholog of human ICMT (isoprenylcysteine carboxyl methyltransferase); RNA sequencing and microarray studies indicate that M01E11.1 is affected by tatn-1, clk-1, daf-2, mir-34, pgl-1, pgl-3, glh-4, glh-1, emb-4, sir-2.1, ain-2, dpy-9, dpy-10, fbf-1, mir-243, gld-2, and rnp-8; RNA sequencing and microarray studies indicate that M01E11.1 is affected by Rotenone, Hydrolyzable Tannins,…
T28C6.4	WBGene00000691	Cuticle	Cuticle: collagen	Cuticle: collagen	Microarray and RNA sequencing studies indicate that col-117 is affected by Hydrogen sulfide, D-glucopyranose, D-glucose, Cholestanol, Estrogen, Deoxyglucose, Hydrolyzable Tannins, Humic substances, Colistin, and Sirolimus; RNA sequencing and proteomic studies indicate that col-117 is enriched in the intestine and hypodermis.
M01A12.1	WBGene00000630	Cuticle	Cuticle: collagen	Cuticle: collagen	Microarray and RNA sequencing studies indicate that col-53 is affected by age-1, cid-1, set-2, wdr-5.1, jmjd-3.1, mir-34, smg-2, ain-1, alg-1, and lin-35; microarray studies indicate that col-53 is affected by Dibromoacetic acid, Colistin, and Sirolimus; RNA sequencing studies indicate that col-53 is enriched in the PLM neurons.
T08B2.2	WBGene00000633	Cuticle	Cuticle: collagen	Cuticle: collagen	Microarray and RNA sequencing studies indicate that col-56 is affected by ubc-9, clk-1, cox-5B, sir-2.1, daf-19, and tdp-1; microarray and RNA sequencing studies indicate that col-56 is affected by Methylmercuric chloride, Zidovudine, Resveratrol, Fluoranthene, Chlorpyrifos, Diazinon, and Colistin.
F38A3.2	WBGene00004300	Cuticle	Cuticle: collagen	Cuticle: collagen	ram-2 encodes a cuticle collagen that interacts with unc-6 to affect ray cell migration, and interacts with unc-5 and unc-6 to affect embryonic viability; also affects ray morphology in males such that the structural cells and the hypodermis of the rays are swollen in mutants.
F59F3.2	WBGene00000750	Cuticle	Cuticle: collagen	Cuticle: collagen	RNA sequencing and microarray studies indicate that col-177 is affected by tatn-1, emr-1, lem-2, jmjd-1.2, cec-4, dpy-27, dpy-21, daf-12, daf-16, pgl-1, pgl-3, glh-4, glh-1, alg-1, sma-4, lin-22, and sir-2.1; RNA sequencing and microarray studies indicate that col-177 is affected by D-glucose, Zidovudine, and Colistin.
Y57A10A.11	WBGene00004394	Cuticle	Cuticle: collagen	Cuticle: collagen	rol-1 encodes a nematode cuticular collagen required for normal body morphology at the adult stage of development; rol-1 expression is under the control of the heterochronic pathway, as heterochronic mutants that synthesize adult cuticle early produce animals that roll as larvae, while heterochronic mutants that fail to execute normal adult development never display the roller phenotype.
ZK1290.3	WBGene00004398	Cuticle	Cuticle: collagen	Cuticle: collagen	rol-8 encodes a collagen that is enriched in dauer larvae; mutations cause adults to become left-handed rollers.
K07E8.3	WBGene00019495	Cuticle	Cuticle: collagen	Cuticle: collagen	sdz-24 is predicted to have nucleic acid binding activity, based on protein domain information.
B0491.2	WBGene00005016	Cuticle	Cuticle: collagen	Cuticle: collagen	sqt-1 encodes a cuticle collagen; during larval and adult development, sqt-1 activity is required, likely redundantly, for normal cuticle, and hence organismal, morphology; sqt-1 mRNA abundance oscillates during larval development, peaking at one point during each larval stage and peaking again in adults; sqt-1 transcripts are also detected in animals at the L1-L2d molt; in the temporally distinc…
F23H12.4	WBGene00005018	Cuticle	Cuticle: collagen	Cuticle: collagen	sqt-3 encodes a cuticle collagen; during development, sqt-3 activity is essential for viability and normal body morphology; genetic and expression studies indicate that SQT-3 is a cuticle component at all stages of development and that SQT-3 likely forms higher order cuticular structures with the DPY-17 cuticular collagen, both of which are candidate substrates for the DPY-31 procollagen C-protei…
T17H7.1	WBGene00020550	Cuticle	Cuticle: collagen	Cuticle: collagen	T17H7.1 is expressed in the pharynx and certain outer labial neurons.
C09G5.6	WBGene00000251	Cuticle	Cuticle: collagen	Cuticle: collagen	The bli-1 gene encodes an unusual cuticular collagen that is required for proper strut formation within the unique medial layer of the adult cuticle; bli-1 interacts genetically with other cuticular collagens such as bli-2 and rol-1, and may be processed for secretion by BLI-4, a Kex2/subtilisin serine endoproteinase; consistent with its role in adult cuticle formation, bli-1 mRNA is highly expre…
T14B4.6	WBGene00001064	Cuticle	Cuticle: collagen	Cuticle: collagen	The dpy-2 gene encodes an unusual cuticular collagen that is required for maintaining the normal body length of the animal in later larval stages; dpy-2 interacts with other cuticular collagens such as dpy-10 and sqt-1, and suppresses mutations in glp-1, mup-1, and emb-5.
T01B7.7	WBGene00004397	Cuticle	Cuticle: collagen	Cuticle: collagen	The rol-6 gene encodes a cuticle collagen related to human collagen alpha 1 (III) chain precursor (OMIM:120180), and is required for normal cuticular morphology; ROL-6 interacts with SQT-1, a closely related cuticle collagen, and is expressed at all stages from L2 to adult with transcripts detected at each of the molts preceding these stages.
F46B3.17	WBGene00000736	Cuticle	Cuticle: collagen	Cuticle: collagen	Tiling array, RNA sequencing, and microarray studies indicate that col-163 is affected by hpl-2, prg-1, hsf-1, daf-12, daf-16, dpy-21, pgl-1, pgl-3, glh-4, glh-1, emb-4, and mir-243; microarray studies indicate that col-163 is affected by Methylmercuric chloride.
C30F2.1	WBGene00000760	Cuticle	Cuticle: collagen	Cuticle: collagen	Tiling array, RNA sequencing, and microarray studies indicate that col-187 is affected by hpl-2, dpy-21, mir-34, daf-12, daf-16, sir-2.1, ain-2, acs-3, and nhr-25; RNA sequencing studies indicate that col-187 is enriched in the seam cell.
Y37B11A.1	WBGene00021343	Cuticle	Cuticle: collagen	Cuticle: collagen	Y37B11A.1 is orthologous to the human gene COLLAGEN TYPE VI, ALPHA 3 CHAIN (COL6A3; OMIM:120250), which when mutated leads to disease.
ZK892.4	WBGene00014128	Cuticle	Cuticle: collagen	Cuticle: collagen	ZK892.4 is orthologous to the human gene ALPHA-METHYLACYL-CoA RACEMASE (AMACR; OMIM:604489), which when mutated leads to AMACR deficiency.
Y49A3A.5	WBGene00000877	Cyclophillin	Cyclophillin	Cyclophillin	cyn-1 encodes a functional cyclophilin that is predicted to be secreted; cyn-1 expression increases as worms progress from the L1 larval stage to the adult stage; cyn-1 shares an operon with vha-13 and thus might be a previously undescribed V-ATPase component or ancillary protein.
B0252.4	WBGene00000886	Cyclophillin	Cyclophillin	Cyclophillin	cyn-10 encodes a divergent cyclophilin isoform that is functional when expressed in E. coli.
T01B7.4	WBGene00000887	Cyclophillin	Cyclophillin	Cyclophillin	cyn-11 encodes a divergent cyclophilin D isoform, with alterations in the normally well-conserved cyclophilin-binding domain, and a central 7-8 residue insert not usually found in cyclophilins, except from plants; CYN-11 has sluggish but detectable peptidyl-prolyl isomerase activity in vitro, suggesting that it has a specialized substrate in vivo; CYN-11 is dispensable for viability and gross mor…
C34D4.12	WBGene00000888	Cyclophillin	Cyclophillin	Cyclophillin	cyn-12 encodes a member of the cyclophilin family that is related to human PPIL1 (CGI-124); based upon its sequence similarity, CYN-12 is predicted to be a cytoplasmic protein potentially involved in a wide range of signal transduction pathways.
Y116A8C.34	WBGene00000889	Cyclophillin	Cyclophillin	Cyclophillin	cyn-13 encodes a predicted cyclophilin that can function as a nuclease in vitro; functions to regulate DNA degradation and cell death in a genetic pathway with wah-1, cps-6, crn-1, crn-4, crn-5 and these proteins are believed to form a complex in vivo.
Y87G2A.6	WBGene00000891	Cyclophillin	Cyclophillin	Cyclophillin	cyn-15 encodes a little-characterized cyclophilin homolog.
Y17G7B.9	WBGene00000892	Cyclophillin	Cyclophillin	Cyclophillin	cyn-16 encodes a highly diverged member of the cyclophilin family; CYN-16 exhibits low levels of peptidyl-prolyl cis/trans isomerase activity in vitro that is insensitive to the presence of cyclosporin A; a cyn-16::gfp fusion protein is expressed in the intestine during larval and adult stages of development, with particularly strong expression seen in the anterior and posterior ends; in dauer la…
ZK520.5	WBGene00000878	Cyclophillin	Cyclophillin	Cyclophillin	cyn-2 is a predicted member of the cytosolic Cyclosporin A-binding cyclophilin family that is functional when expressed in E. coli.
Y75B12B.5	WBGene00000879	Cyclophillin	Cyclophillin	Cyclophillin	cyn-3 encodes an abundantly expressed cyclophilin A isoform with peptidyl-prolyl isomerase activity in vitro, which closely resembles the prototypical CypA and is thus likely to be a member of the cytosolic CsA-binding cyclophilin subfamily; cyn-3 is exclusively expressed in the single anterior excretory cell, and is dispensable for viability and gross morphology in mass RNAi screens.
F59E10.2	WBGene00000880	Cyclophillin	Cyclophillin	Cyclophillin	cyn-4 encodes a divergent member of the cyclophilin family orthologous to human hCyP-60; in the hermaphrodite germline, cyn-4 activity is required for the sperm/oocyte switch, robust germline proliferation and, redundantly with gld-3, for the mitosis/meiosis decision; in addition, maternal cyn-4 is required for embryogenesis and loss of cyn-4 via RNAi results in morphological defects at early lar…
F31C3.1	WBGene00000881	Cyclophillin	Cyclophillin	Cyclophillin	cyn-5 encodes a cyclophilin that is functional in vitro and is predicted to be a secreted protein that is structurally most similar to human cyclophilin B; expressed in the intestine.
F42G9.2	WBGene00000882	Cyclophillin	Cyclophillin	Cyclophillin	cyn-6 encodes a cyclophilin most similar to human secreted cyclophilin type B isoforms that is functional when expressed in E. coli; it is expressed in the intestine.
Y75B12B.2	WBGene00000883	Cyclophillin	Cyclophillin	Cyclophillin	cyn-7 encodes a cyclophilin A isoform; while not tested for peptidyl-prolyl isomerase activity in vitro, it is very similar to CYN-3 and closely resembles the prototypical CypA, and is therefore likely to be a member of the cytosolic CsA-binding cyclophilin subfamily; CYN-7 was required for embryonic viability in one set of mass RNAi assays.
D1009.2	WBGene00000884	Cyclophillin	Cyclophillin	Cyclophillin	cyn-8 encodes a peptidyl-propyl cis-trans isomerase of the cyclophilin family; cyclophilins are implicated in protein folding, however the precise role of cyn-8 is not known; a CYN-8-fusion protein localises specifically to gut cell nuclei.
F36H1.1	WBGene00001426	Cyclophillin	Cyclophillin	Cyclophillin	fkb-1 encodes a homolog of mouse FK506-binding protein 2.
Y18D10A.19	WBGene00001427	Cyclophillin	Cyclophillin	Cyclophillin	fkb-2 encodes a peptidylprolyl cis/trans isomerase homologous to the mammalian FK506 immunosuppressant-binding protein 1A (FKBP1A, OMIM:186945, mutations associated with myocardial noncompaction); by homology, FKB-2 could function in a number of processes including protein folding, signal transduction, and regulation of muscle contraction; however, the precise role of FKB-2 in C. elegans developm…
Y18D10A.25	WBGene00001433	Cyclophillin	Cyclophillin	Cyclophillin	fkb-8 encodes a predicted FKBP-type peptidylprolyl isomerase.
F39H2.2	WBGene00000890	Cyclophillin	Cyclophillin	Cyclophillin	sig-7 encodes a predicted cyclophilin; loss of sig-7 activity via large-scale RNAi screens results in embryonic and larval lethality as well as reduced brood sizes, suggesting that SIG-7 plays an essential role during C. elegans development.
T04C12.6	WBGene00000063	Cytoskeleton	Cytoskeleton: Actin	Cytoskeleton: Actin: Actin	act-1 encodes an actin isoform that is required for proper body wall muscle and pharyngeal muscle structures and the motility of animals; actins have highly similar amino acid sequences; ACT-1 is identical to ACT-3; act-1 functions redundantly with two other actin isoforms, act-2 and act-3, to control cytoplasmic microfilament function in the early embryo.
T04C12.5	WBGene00000064	Cytoskeleton	Cytoskeleton: Actin	Cytoskeleton: Actin: Actin	act-2 encodes one of five C. elegans actins; act-2 functions redundantly in early embryonic cortical microfilaments with act-1 and act-3, and dominant mutations in act-2 result in uncoordinated locomotion; an ACT-2::GFP reporter fusion is expressed in the cytoplasm of embryonic cells and is also found in contractile filaments in adult muscle cells.
T04C12.4	WBGene00000065	Cytoskeleton	Cytoskeleton: Actin	Cytoskeleton: Actin: Actin	act-3 encodes an invertebrate actin, highly similar to ACT-1, ACT-2, and ACT-4, that functions in body wall muscle; act-3 functions with two other action isoforms, act-1 and act-2, to control cytoplasmic microfilament function in the early embryo.
M03F4.2	WBGene00000066	Cytoskeleton	Cytoskeleton: Actin	Cytoskeleton: Actin: Actin	act-4 encodes an actin isoform that is most similar to act-2 in amino acid sequence; an act-4 reporter gene is expressed in body wall and vulval muscles and the spermatheca.
T25C8.2	WBGene00000067	Cytoskeleton	Cytoskeleton: Actin	Cytoskeleton: Actin: Actin	act-5 encodes an ortholog of human cytoplasmic actin; act-5 is required for formation of the terminal web and microvilli on the apical surface of intestinal cells; act-5 also plays a role in mediating non-lytic exit of intracellular parasites from the intestine; act-5 is expressed only in intestinal cells and in the excretory cell; in the intestine, ACT-5 localizes to microvilli and the terminal …
Y53F4B.22	WBGene00013168	Cytoskeleton	Cytoskeleton: Actin	Cytoskeleton: Actin: Actin	arp-1 is an ortholog of human ACTR1A (ARP1 actin-related protein 1 A, centractin alpha) and ACTR1B (ARP1 actin-related protein 1 B, centractin beta); microarray, tiling array, proteomic, and RNA sequencing studies indicate that arp-1 is affected by cyc-1, daf-12, swsn-2.2, jmjd-3.1, jmjd-1.2, hsf-1, dep-1, emb-4, sma-2, sma-4, and slr-2; RNA sequencing and microarray studies indicate that arp-1 i…
C49H3.8	WBGene00016793	Cytoskeleton	Cytoskeleton: Actin	Cytoskeleton: Actin: Actin	arp-11 is an ortholog of human ACTR10 (actin-related protein 10	; arp-11 is localized to the dynactin complex.
C08B11.6	WBGene00007434	Cytoskeleton	Cytoskeleton: Actin	Cytoskeleton: Actin: Actin	arp-6 is an ortholog of human ACTR6 (ARP6 actin-related protein 6); microarray, tiling array, and RNA sequencing studies indicate that arp-6 is affected by cyc-1, daf-12, tatn-1, skn-1, glp-1, mes-6, emb-4, sir-2.1, fbf-1, and nuo-6; RNA sequencing and microarray studies indicate that arp-6 is affected by Manganese chloride, Atrazine, Paraquat, and Sirolimus; RNA sequencing studies indicate that …
Y71F9AL.16	WBGene00000199	Cytoskeleton	Cytoskeleton: Actin	Cytoskeleton: Actin: Actin	arx-1, also called as Arp-3, encodes a subunit of the actin-related protein of the conserved Arp2/3 complex with 60% amino acid similarity to the homologous genes from human (OMIM: 604222); arx-1 is an essential gene as disruption in the expression by RNAi results in embryonic arrest due to ventral enclosure defects during morphogenesis; in Arp2/3-depleted embryos, the leading edge of the migrati…
K07C5.1	WBGene00000200	Cytoskeleton	Cytoskeleton: Actin	Cytoskeleton: Actin: Actin	arx-2 also called as Arp-2 encodes a subunit of the actin related protein of the conserved Arp2/3 complex, with 60% amino acid similarity with the homologous genes from human (OMIM: 604221); arx-2 is an essential gene as disruption in the expression by RNAi results in embryonic arrest due to ventral enclosure defects during morphogenesis; Arp2/3 depletion results in partial shrinking of the Ea/p …
Y79H2A.6	WBGene00000201	Cytoskeleton	Cytoskeleton: Actin	Cytoskeleton: Actin: Actin	arx-3 also called as p41Arc encodes a subunit of the actin related protein of the conserved Arp2/3 complex, with 60% amino acid similarity with the homologous genes from human (OMIM: 604223); arx-3 is an essential gene as disruption in the expression by RNAi results in embryonic arrest due to ventral enclosure during morphogenesis; Arp2/3 depletion results in partial shrinking of the Ea/p apical …
Y6D11A.2	WBGene00021170	Cytoskeleton	Cytoskeleton: Actin	Cytoskeleton: Actin: Actin	arx-4 also called as p34Arc encodes a subunit of the actin related protein of the conserved Arp2/3 complex, with 60% amino acid similarity with the homologous genes from human (OMIM: 604224); arx-4 is an essential gene as disruption in the expression by RNAi results in embryonic arrest due to ventral enclosure during morphogenesis; Arp2/3 depletion results in partial shrinking of the Ea/p apical …
Y37D8A.1	WBGene00000203	Cytoskeleton	Cytoskeleton: Actin	Cytoskeleton: Actin: Actin	arx-5 also called as p21Arc encodes a subunit of the actin related protein of the conserved Arp2/3 complex, with 60% amino acid similarity with the homologous genes from human (OMIM: 604225); arx-5 is an essential gene as disruption in the expression by RNAi results in embryonic arrest due to ventral enclosure during morphogenesis; Arp2/3 depletion results in partial shrinking of the Ea/p apical …
C35D10.16	WBGene00000204	Cytoskeleton	Cytoskeleton: Actin	Cytoskeleton: Actin: Actin	arx-6 also called as p20Arc p21Arc encodes a subunit of the actin related protein of the conserved Arp2/3 complex, with 60% amino acid similarity with the homologous genes from human (OMIM:604226); arx-6 is an essential gene as disruption in the expression by RNAi results in embryonic arrest due to ventral enclosure during morphogenesis; Arp2/3 depletion results in partial shrinking of the Ea/p a…
M01B12.3	WBGene00000205	Cytoskeleton	Cytoskeleton: Actin	Cytoskeleton: Actin: Actin	arx-7 also called as p16Arc encodes a subunit of the actin related protein of the conserved Arp2/3 complex, with 60% amino acid similarity with the homologous genes from human (OMIM: 604227); arx-7 is an essential gene as disruption in the expression by RNAi results in embryonic arrest due to ventral enclosure during morphogenesis; Arp2/3 depletion results in partial shrinking of the Ea/p apical …
W04D2.1	WBGene00000228	Cytoskeleton	Cytoskeleton: Actin	Cytoskeleton: Actin: Actin	atn-1 encodes an alpha-actinin homolog.
C46H11.3	WBGene00016729	Cytoskeleton	Cytoskeleton: Actin	Cytoskeleton: Actin: Actin	C46H11.3 is an ortholog of human Arpc5 (actin related protein 2/3 complex subunit 5) and ARPC5L (actin related protein 2/3 complex subunit 5 like); tiling array, microarray, and RNA sequencing studies indicate that C46H11.3 is affected by rsr-2, clk-1, mir-34, and his-3; RNA sequencing and microarray studies indicate that C46H11.3 is affected by Sodium arsenite and Tetrabromobisphenol A; microarr…
ZK616.4	WBGene00022774	Cytoskeleton	Cytoskeleton: Actin	Cytoskeleton: Actin: Actin	swsn-6 is an ortholog of human ACTL6A (actin like 6A) and ACTL6B (actin like 6B); proteomic, RNA sequencing, and microarray studies indicate that swsn-6 is affected by K10D11.2, tatn-1, emr-1, lem-2, swsn-2.2, hsf-1, mir-34, glp-1, emb-4, fbf-1, mir-243, and daf-2; microarray studies indicate that swsn-6 is affected by Deoxyglucose, Humic substances, Paraquat, and Sirolimus; RNA sequencing and mi…
T11B7.4	WBGene00001132	Cytoskeleton	Cytoskeleton: Actin	Cytoskeleton: Actin: binding	alp-1 encodes the C. elegans ortholog of the ALP (alpha-actinin‚Äìassociated LIM protein)-Enigma family of proteins that are found at sites of actin filament anchorage, such as the muscle Z disk; in C. elegans, alp-1 is required for maintenance of actin filament organization and for stabilizing muscle contraction; ALP-1 co-localizes with alpha-actinin at body wall muscle dense bodies, and its loc…
K08E3.4	WBGene00010664	Cytoskeleton	Cytoskeleton: Actin	Cytoskeleton: Actin: binding	dbn-1 is an ortholog of human DBNL (drebrin like) and DBN1 (drebrin 1); dbn-1 is predicted to have actin binding activity, based on protein domain information.
Y104H12BR.1	WBGene00022425	Cytoskeleton	Cytoskeleton: Actin	Cytoskeleton: Actin: binding	plst-1 is an ortholog of human PLS1 (plastin 1), PLS3 (plastin 3) and LCP1 (lymphocyte cytosolic protein 1 (L-plastin)); plst-1 is involved in embryo development; This gene appears to be missing the N-terminus compared to all orthologous genes, suggesting that the N2 reference is missing this sequence due to an assembly issue.
R31.1	WBGene00004855	Cytoskeleton	Cytoskeleton: Actin	Cytoskeleton: Actin: binding	sma-1 encodes a beta-H spectrin; during embryonic morphogenesis, SMA-1 activity is required for a normal rate of elongation and thus, for a wild-type body length upon hatching; in addition, SMA-1 is required for proper morphogenesis of the pharynx and the excretory cell; sma-1 mRNA transcripts are first detected in hypodermal cells at the beginning of embryonic morphogenesis with later expression…
T24B8.4	WBGene00011978	Cytoskeleton	Cytoskeleton: Actin	Cytoskeleton: Actin: binding	T24B8.4 is predicted to have actin binding activity, based on protein domain information.
F38E9.5	WBGene00018187	Cytoskeleton	Cytoskeleton: Actin	Cytoskeleton: Actin: binding	twf-2 is an ortholog of human TWF1 (twinfilin actin binding protein 1) and TWF2 (twinfilin actin binding protein 2); twf-2 is predicted to have actin binding activity, based on protein domain information; twf-2 is expressed in the pharynx, anal depressor muscle, hypodermis, nervous system, intestine, body wall musculature, and the vulval muscle.
C38C3.5	WBGene00006794	Cytoskeleton	Cytoskeleton: Actin	Cytoskeleton: Actin: binding	unc-60 encodes two, tissue-specific isoforms of actin depolymerizing factor(ADF)/cofilin, actin-binding proteins that regulate actin filament dynamics; one UNC-60 isoform, UNC-60A, primarily binds G-actin, depolymerizes actin filaments, and inhibits actin polymerization; UNC-60A is essential during early embryonic development for polar body extrusion, cytokinesis, and embryonic patterning; UNC-60…
K11C4.3	WBGene00006803	Cytoskeleton	Cytoskeleton: Actin	Cytoskeleton: Actin: binding	unc-70 encodes two isoforms of a beta-spectrin ortholog required for normal body curvature and shape, normal movement, and correct localization of the alpha-spectrin SPC-1; the predominant UNC-70 isoform is expressed in all embryonic cells except the intestine, at the plasma membrane at sites of intercellular contact; UNC-70 becomes largely restricted to muscles and neurons from hatching to adult…
R144.4	WBGene00020094	Cytoskeleton	Cytoskeleton: Actin	Cytoskeleton: Actin: binding	wip-1 encodes the C. elegans ortholog of WASP-interacting protein; wip-1 is required for embryonic morphogenesis, specifically ventral enclosure; WIP-1 is predicted to bind G-actin and in a yeast two-hybrid assay WIP-1 physically interacts with WSP-1, the C. elegans WASP ortholog; WIP-1 and WSP-1 are mutually required for normal protein levels; WIP-1 is broadly expressed in the embryo and is foun…
C07G1.4	WBGene00006957	Cytoskeleton	Cytoskeleton: Actin	Cytoskeleton: Actin: binding	wsp-1 encodes the C. elegans WASP ortholog; when mutated, human WASP leads to Wiskott-Aldrich syndrome (OMIM:301000); wsp-1 is required for hypodermal cell migration during morphogenesis (ventral enclosure); in a yeast two-hybrid assay WSP-1 physically interacts with WIP-1, the C. elegans WASP-interacting protein ortholog; WSP-1 and WIP-1 are mutually required for normal protein levels; WSP-1 is …
R06C1.3	WBGene00006958	Cytoskeleton	Cytoskeleton: Actin	Cytoskeleton: Actin: binding	wve-1 encodes a homolog of the mammalian WAVE protein; based on homology WVE-1 might be involved in actin cytoskeletal dynamics; wve-1 is required for early cell migrations in the epidermis during embryonic morphogenesis and may require gex-2 and gex-3 for its function.
Y50D7A.10	WBGene00021758	Cytoskeleton	Cytoskeleton: Actin	Cytoskeleton: Actin: binding	Y50D7A.10 is an ortholog of human GMFG (glia maturation factor gamma) and GMFB (glia maturation factor beta); Y50D7A.10 is predicted to have Arp2/3 complex binding activity and actin binding activity, based on protein domain information.
F08B4.2	WBGene00000397	Cytoskeleton	Cytoskeleton: Cadherin	Cytoskeleton: Cadherin	a homolog of cadherin.
R10F2.1	WBGene00019994	Cytoskeleton	Cytoskeleton: Cadherin	Cytoskeleton: Cadherin	cdh-1 encodes a cadherin that is similar, in the extracellular domain, to the Drosophila cadherin Dachsous (Ds); although the precise role of cdh-1 in C. elegans development and/or behavior is not yet known, loss of cdh-1 activity via RNAi using the hypersensitive rrf-3 strain can result in locomotion and growth defects, as well as larval lethality.
C45G7.5	WBGene00000402	Cytoskeleton	Cytoskeleton: Cadherin	Cytoskeleton: Cadherin	cdh-10 encodes a member of the cadherin superfamily.
Y71D11A.1	WBGene00022103	Cytoskeleton	Cytoskeleton: Cadherin	Cytoskeleton: Cadherin	cdh-12 encodes a cadherin; by sequence similarity, CDH-12 is predicted to function in cellular adhesion.
ZK112.7	WBGene00000395	Cytoskeleton	Cytoskeleton: Cadherin	Cytoskeleton: Cadherin	cdh-3 encodes a member of the cadherin superfamily that affects morphogenesis of tail epithelia and excretory function; expressed predominantly in developing epithelial cells, and also expressed in the AC, excretory cell, various neurons, and vulval cells during different stages of development.
F25F2.2	WBGene00000396	Cytoskeleton	Cytoskeleton: Cadherin	Cytoskeleton: Cadherin	cdh-4 encodes a Fat-like cadherin homolog; CDH-4 is required for axon fasciculation, cell migration, and hypodermis and pharyngeal development; in addition, CDH-4 functions together with the FMI-1 flamingo-like cadherin to regulate development of the GABAergic VD motorneurons; cdh-4 is widely expressed beginning early in development, but by the L3 larval stage expression is confined to the VD GAB…
R05H10.6	WBGene00000399	Cytoskeleton	Cytoskeleton: Cadherin	Cytoskeleton: Cadherin	cdh-7 is an ortholog of human FAT2 (FAT atypical cadherin 2) and FAT1 (FAT atypical cadherin 1); microarray and RNA sequencing studies indicate that cdh-7 is affected by Aldicarb, Methylmercury hydroxide, 1-methylnicotinamide, Nicotinic acid, Manganese chloride, D-glucose, TPEN, Chlorpyrifos, Dafa#1, and Sirolimus; microarray studies indicate that cdh-7 is enriched in the male-specific tissues an…
F18F11.3	WBGene00017576	Cytoskeleton	Cytoskeleton: Cadherin	Cytoskeleton: Cadherin	cdh-8 encodes a cadherin that may be nematode specific; CDH-8 is predicted to function as a membrane protein that plays a role in cell adhesion and/or morphogenesis, but as loss of cdh-8 activity via mutation or large-scale RNAi experiments results in no obvious abnormalities, the precise role of cdh-8 in C. elegans development and/or behavior is not yet known.
F59C12.1	WBGene00000401	Cytoskeleton	Cytoskeleton: Cadherin	Cytoskeleton: Cadherin	cdh-9 encodes a member of the cadherin superfamily of transmembrane glycoproteins that mediate homophilic cell-cell adhesion; as loss of CDH-9 activity via RNA-mediated interference (RNAi) does not result in any abnormalities, the precise role of CDH-9 in C. elegans development and/or behavior is not yet known.
F15B9.7	WBGene00001475	Cytoskeleton	Cytoskeleton: Cadherin	Cytoskeleton: Cadherin	fmi-1 encodes a highly conserved cadherin-like protein with unique domain composition of six EGF and two laminin G domains, a GPS cleavage site and seven-pass transmembrane domain; fmi-1 plays a crucial role in pioneer axon navigation as well as pioneer-mediated follower navigation; FMI-1 is required cell autonomously in pioneer and partially non-cell autonomously in the follower; different domai…
W02B9.1	WBGene00001980	Cytoskeleton	Cytoskeleton: Cadherin	Cytoskeleton: Cadherin	hmr-1 encodes two isoforms of a classical cadherin that contain extracellular cadherin, EGF-like, and laminin G domains as well as a highly conserved intracellular domain that binds beta-catenin; by homology, the HMR-1 proteins are predicted to function as calcium-dependent, homophilic cell-cell adhesion receptors; in vivo, HMR-1A activity is required for mediating the cell migrations, cell shape…
Y105E8A.5	WBGene00000241	Cytoskeleton	Cytoskeleton: Cilia	Cytoskeleton: Cilia	bbs-1 encodes the C. elegans ortholog of human BBS1, a protein containing a predicted beta-propeller domain; bbs-1 is a component of and is required for proper intraflagellar transport (IFT); bbs-1 acts in ciliated neurons in a pathway along with kat-1/3-ketoacyl-coA thiolase, tub-1/tubby and other genes involved in ciliary structure and function to regulate fat storage, as such, bbs-1 affects bo…
F20D12.3	WBGene00000242	Cytoskeleton	Cytoskeleton: Cilia	Cytoskeleton: Cilia	bbs-2 encodes a ciliary protein that is orthologous to human BBS2; bbs-2 is expressed exclusively in ciliated sensory neurons at the transition zone and along the axoneme; BBS proteins are required for ciliary structure and function; BBS-2 along with other BBS proteins undergoes intraflagellar transport (IFT); loss of function mutations in the guanylate cyclase complex GCY-35/GCY-36 results in a …
F58A4.14	WBGene00043992	Cytoskeleton	Cytoskeleton: Cilia	Cytoskeleton: Cilia	bbs-4 encodes the ortholog of human BBS4 and is paralogous to elegans bbs-8 and osm-5 which are all ciliary proteins involved in ciliary structure and function.
R01H10.6	WBGene00010974	Cytoskeleton	Cytoskeleton: Cilia	Cytoskeleton: Cilia	bbs-5 encodes a novel protein that is the C. elegans ortholog of human BBS5; bbs-5 is required for the proper regulation of insulin secretion; bbs-5, bbs-1, bbs-8 and bbs-9 mutants along with ciliary phenotypes show an increased secretion of insulin, biogenic amines and neuropeptides which requires the Rab27/AEX-6 dense-core vesicle exocytosis machinery; a BBS-5::GFP reporter protein is expressed…
T25F10.5	WBGene00000244	Cytoskeleton	Cytoskeleton: Cilia	Cytoskeleton: Cilia	bbs-8 encodes a tetratricopeptide repeat (TPR)-containing protein that is orthologous to the human Bardet-Biedl syndrome protein, BBS8; in C. elegans, bbs-8 activity is required for cilia biogenesis and function; accordingly, bbs-8 mutant animals display odorant chemotaxis defects and exhibit both aberrant motility and abnormal localization of at least two intraflagellar transport (IFT) protein m…
C48B6.8	WBGene00016744	Cytoskeleton	Cytoskeleton: Cilia	Cytoskeleton: Cilia	bbs-9 is orthologous to the human parathyroid hormone-responsive B1 gene, also known as BBS9; bbs-9 apart from being required for proper cilium morphology and function, is also required, similar to bbs-1, bbs-5, and bbs-8, for the regulation of insulin release from sensory neurons; bbs-9 mutants exhibit an increased secretion of insulin, daf-7, a neurally expressed TGF-beta ligand, and flp-21, a …
C54C6.6	WBGene00008288	Cytoskeleton	Cytoskeleton: cilia	Cytoskeleton: cilia	C54C6.6 is an ortholog of human CFAP20 (cilia and flagella associated protein 20); tiling array, RNA sequencing, and microarray studies indicate that C54C6.6 is affected by rsr-2, tatn-1, gld-2, hsf-1, emb-4, and mir-243; RNA sequencing studies indicate that C54C6.6 is affected by Rotenone and Mianserin; tiling array and RNA sequencing studies indicate that C54C6.6 is enriched in the germ line an…
Y47G6A.17	WBGene00021643	Cytoskeleton	Cytoskeleton: Cilia	Cytoskeleton: Cilia	ccep-290 is involved in non-motile cilium assembly and protein localization to ciliary transition zone; ccep-290 is expressed in all amphid neurons and the phasmid neurons; ccep-290 is localized to the central cylinder.
Y108G3AL.3	WBGene00022435	Cytoskeleton	Cytoskeleton: Cilia	Cytoskeleton: Cilia	cfap-36 is an ortholog of human CFAP36 (cilia and flagella associated protein 36	; cfap-36 is expressed in the ciliated neurons.
F35D11.11	WBGene00018051	Cytoskeleton	Cytoskeleton: Cilia	Cytoskeleton: Cilia	che-10 encodes, by alternative splicing, at least four isoforms of a rootletin ortholog required for ciliogenesis; che-10(ks69) mutants have strong but not absolute defects in cilium initiation, forming 1-2 short cilia per amphid channel and showing intraflagellar transport (IFT) along these vestigial cilia; che-10(ks69) mutants have no remaining cilia in their phasmid channels, and abnormal IFT …
F59C6.7	WBGene00000492	Cytoskeleton	Cytoskeleton: Cilia	Cytoskeleton: Cilia	che-13 encodes a novel protein homologous to mammalian IFT57/Hippi; CHE-13 is a proposed component of the intraflagellar transport (IFT) complex B, and is required for the construction and maintenance of cilia on a subset of sensory neurons; in addition, CHE-13 is required for proper localization of OSM-5, a murine polaris homolog, to IFT complex B; CHE-13 is expressed in ciliated sensory neurons…
W03G9.7	WBGene00021017	Cytoskeleton	Cytoskeleton: Cilia	Cytoskeleton: Cilia	cil-7 is expressed in the HOB, CEMVR, CEMVL, CEMDR, CEMDL, certain inner labial neurons, and the ray neurons; cil-7 is localized to the axon, the ciliary base, the dendrite, the neuronal cell body and the non-motile cilium.
Y38H6C.3	WBGene00012616	Cytoskeleton	Cytoskeleton: Cilia	Cytoskeleton: Cilia	dct-14 is an ortholog of human BBIP1 (BBSome interacting protein 1); tiling array, microarray, and RNA sequencing studies indicate that dct-14 is affected by rsr-2, ubc-9, clk-1, daf-16, sir-2.1, ain-2, eat-2, and daf-2; microarray studies indicate that dct-14 is affected by Tunicamycin, Colistin, Allantoin, and Sirolimus; microarray studies indicate that dct-14 is enriched in neurons.
F54C1.5	WBGene00001117	Cytoskeleton	Cytoskeleton: Cilia	Cytoskeleton: Cilia	dyf-1 encodes a ciliary protein, belonging to a conserved but unfamiliar protein family, specifically required for the kinesin OSM-3 to dock onto and move intraflagellar transport (IFT) particles; DYF-1 affects development of the amphid and phasmid neurons, chemotaxis, and dauer formation; DYF-1 function is downstream of BBS-8, which is required for IFT particles to stably bind both kinesin-II an…
C02H7.1	WBGene00001127	Cytoskeleton	Cytoskeleton: Cilia	Cytoskeleton: Cilia	dyf-11 encodes a conserved protein that is orthologous to mammalian IFT54 (MIP-T3, Traf3ip1) and that contains a lysine-rich region and a C-terminal coiled-coil domain present in a number of intraflagellar transport complex B (IFT-B) proteins; DYF-11 activity is required continuously in sensory neurons for formation of medial and distal ciliary segments and thus, for normal sensory cilium morphol…
C27H5.7	WBGene00001129	Cytoskeleton	Cytoskeleton: Cilia	Cytoskeleton: Cilia	dyf-13 encodes a ciliary protein, belonging to a conserved but unfamiliar protein family, that is required for cilial function and formation, undergoes IFT, and might represent a core component of the OSM-3 kinesin IFT pathway; dyf-13 is expressed in AWB neurons; dyf-13 mutations affect morphology of the amphid and phasmid neurons, chemotaxis, dauer formation, growth, male mating, and hermaphrodi…
Y39B6A.11	WBGene00012673	Cytoskeleton	Cytoskeleton: Cilia	Cytoskeleton: Cilia	dyf-17 is expressed in the nervous system; dyf-17 is localized to the ciliary transition zone.
Y43F8C.4	WBGene00012826	Cytoskeleton	Cytoskeleton: Cilia	Cytoskeleton: Cilia	dyf-19 encodes the C. elegans ortholog of mammalian transition fibre protein FBF1 (Fas (TNFRSF6)-binding factor 1); DYF-19 is required for actively regulating transit of assembled intraflagellar transport (IFT) particles through the ciliary base, and thus for proper ciliogenesis; DYF-19 physically interacts with DYF-11, a component of the IFT-B subcomplex orthologous to mammalian IFT54; DYF-19 lo…
ZK520.3	WBGene00001118	Cytoskeleton	Cytoskeleton: Cilia	Cytoskeleton: Cilia	dyf-2 encodes an ortholog of human WDR19; DYF-2 associates with intraflagellar transport (IFT) particle complex B in sensory cilia, and is required for normal assembly and motion of IFT structures, including complex A particles; consequently, DYF-2 is also required for normal cilial structure and chemosensation; dyf-2 expression is regulated by DAF-19; dyf-2 mutants are longer-lived than normal; …
C04C3.5	WBGene00001119	Cytoskeleton	Cytoskeleton: Cilia	Cytoskeleton: Cilia	dyf-3 encodes an ortholog of zebrafish cluap1 (also qilin, and like PKD2 required to suppress kidney cysts) and human clusterin-associated protein 1 (CLUAP1); DYF-3 is predicted to have two coiled-coil domains; DYF-3 is required for normal assembly of middle and distal ciliary segments, with dyf-3 mutants showing truncated sensory cilia; DYF-3 is required cell-autonomously for dye uptake; dyf-3 i…
ZK328.7	WBGene00022696	Cytoskeleton	Cytoskeleton: Cilia	Cytoskeleton: Cilia	ift-139 is an ortholog of human TTC21B (tetratricopeptide repeat domain 21B) and TTC21A (tetratricopeptide repeat domain 21A); ift-139 is expressed in all sensory neurons, head neurons, tail neurons, and the ciliated neurons.
C25H3.12	WBGene00016121	Cytoskeleton	Cytoskeleton: Cilia	Cytoskeleton: Cilia	ift-43 is expressed in the ciliated neurons.
C18H9.8	WBGene00016005	Cytoskeleton	Cytoskeleton: Cilia	Cytoskeleton: Cilia	ift-74 encodes a protein that interacts with the intraflagellar transport (IFT) component IFT-81; ift-74 along with ift-81 is involved in growth, chemotaxis, intraflagellar transport and the morphogenesis of cilia; ift-74 colocalizes with ift-81 in the ciliary transition zone; ift-74 binds ift-81 in protien binding assays; the physical interaction of ift-74 and ift-81 and their co-localization in…
F32A6.2	WBGene00017973	Cytoskeleton	Cytoskeleton: Cilia	Cytoskeleton: Cilia	ift-81 encodes an ortholog of the intraflagellar transport component IFT-81 in Chlamydomonas; ift-81 along with ift-74 is involved in growth, chemotaxis, intraflagellar transport and the morphogenesis of cilia; ift-81 binds ift-74 in protein binding assays and co-localizes with ift-74 to the transition zone of cilia in neurons, indicating that ift-81 may form a complex with ift-74.
C54G7.4	WBGene00016935	Cytoskeleton	Cytoskeleton: Cilia	Cytoskeleton: Cilia	ifta-1 encodes a evolutionarily conserved protein found in ciliated unicellular and multicellular organisms including humans and is absent in non-ciliated organisms like yeast; IFTA-1 contains a X-box and several N-terminal WD repeats; ifta-1 is required for retrograde intraflagellar transport and likely associates with, or is a core component of the IFT-A subcomplex; ifta-1 is also required for …
T28F3.6	WBGene00012132	Cytoskeleton	Cytoskeleton: Cilia	Cytoskeleton: Cilia	ifta-2 encodes a ciliary protein, orthologous to human RABL5, that is required for normally short life span and dauer formation; IFTA-2 is expressed in amphid, labial, and phasmid ciliated sensory neurons; intracellularly, IFTA-2 resides in the bases and axonemes of cilia, colocalizing with DAF-2 and AGE-1; IFTA-2 may be either a cargo or a cargo-docking component of intraflagellar transport (IFT…
F53A9.4	WBGene00018727	Cytoskeleton	Cytoskeleton: Cilia	Cytoskeleton: Cilia	jbts-14 is involved in non-motile cilium assembly; jbts-14 is expressed in all inner labial neurons, certain amphid neurons, and certain sensory neurons.
K07C11.10	WBGene00019482	Cytoskeleton	Cytoskeleton: Cilia	Cytoskeleton: Cilia	K07C11.10 is an ortholog of human BBIP1 (BBSome interacting protein 1	; K07C11.10 is expressed in certain amphid neurons and certain sensory neurons.
ZC8.4	WBGene00022500	Cytoskeleton	Cytoskeleton: Cilia	Cytoskeleton: Cilia	lfi-1 encodes, by alternative splicing, at least four isoforms of a large coiled-coil protein paralogous to F35D11.11, and possibly orthologous to rootletin (the structural protein comprising ciliary rootlets); LFI-1 is also homologous to the Parascaris univalens Mitotic Antigen, PUMA1; LFI-1 was initially identified in yeast two-hybrid screens for proteins that interact with the coiled-coil prot…
K03E6.4	WBGene00019364	Cytoskeleton	Cytoskeleton: Cilia	Cytoskeleton: Cilia	mkrs-1 encodes an ortholog of human B9D1, paralogous to MKRS-2 and MKS-1; MKRS-1 is required for fully normal foraging behavior, and is redundantly required with NPH-4 for roughly normal foraging, and with both NPH-1 and NPH-4 for cilia formation; mkrs-1 is expressed generally in neurons throughout the body, with ciliary neuron expression being dependent on DAF-19; MKRS-1 forms a complex with MKR…
Y38F2AL.2	WBGene00021416	Cytoskeleton	Cytoskeleton: Cilia	Cytoskeleton: Cilia	mkrs-2 encodes an ortholog of human B9D2 (OMIM:611951), paralogous to MKRS-1 and MKS-1; MKRS-2 is required for fully normal foraging behavior, and is redundantly required with NPH-4 for roughly normal foraging, and with both NPH-1 and NPH-4 for cilia formation; MKRS-2 is expressed in most ciliated cells, including amphid, phasmid, and labial-quadrant neurons, in a DAF-19-dependent manner; MKRS-2 …
R148.1	WBGene00020100	Cytoskeleton	Cytoskeleton: Cilia	Cytoskeleton: Cilia	mks-1 encodes, by alternative splicing, two isoforms of an ortholog of human MKS1, and is paralogous to MKRS-1 and MKRS-2; MKS-1 is redundantly required with NPH-4 for roughly normal foraging, and with both NPH-1 and NPH-4 for cilia formation; MKS-1 is expressed in a subset of amphid and inner labial neurons, in a DAF-19-dependent manner; MKS-1 forms a complex with MKRS-1 and MKRS-2 at the base o…
C09G5.8	WBGene00007490	Cytoskeleton	Cytoskeleton: Cilia	Cytoskeleton: Cilia	mks-5 is an ortholog of human RPGRIP1L (RPGRIP1 like) and RPGRIP1 (retinitis pigmentosa GTPase regulator interacting protein 1); mks-5 is involved in non-motile cilium assembly, protein localization to ciliary transition zone and receptor localization to non-motile cilium; mks-5 is expressed in certain sensory neurons and the ciliated neurons.
K07G5.3	WBGene00010642	Cytoskeleton	Cytoskeleton: Cilia	Cytoskeleton: Cilia	mks-6 is an ortholog of human CC2D2B (coiled-coil and C2 domain containing 2B) and CC2D2A (coiled-coil and C2 domain containing 2A); mks-6 is involved in non-motile cilium assembly and protein localization to ciliary transition zone; mks-6 is expressed in the nervous system, head, and the tail; mks-6 is localized to the ciliary transition zone and the dendrite terminus.
M28.7	WBGene00010898	Cytoskeleton	Cytoskeleton: Cilia	Cytoskeleton: Cilia	nphp-1 encodes a novel, SH3 domain-containing protein that is orthologous to mammalian nephrocystin-1 (OMIM:607100, mutated in juvenile nephronophthisis); nphp-1 along with nphp-4 is required for the proper assembly and structure of cilia; both NPHP-1 and NPHP-4 but not NPHP-1 alone is required for the proper localization of the IFT-B polypeptide OSM-6, the OSM-3-kinesin, and the BBS proteins BBS…
Y32G9A.6	WBGene00021304	Cytoskeleton	Cytoskeleton: Cilia	Cytoskeleton: Cilia	nphp-2 encodes an ankyrin repeat domain-containing protein orthologous to mammalian inversin (INVS); NPHP-2 activity is required for ciliogenesis; in regulating ciliogenesis, nphp-2 functions together with nphp-1, nphp-2, and mks-1, mks-3, mks-6, mksr-1 and mksr-2; NPHP-2 localizes to the middle segment of sensory cilium (nonmotile primary cilium).
R13H4.1	WBGene00011261	Cytoskeleton	Cytoskeleton: Cilia	Cytoskeleton: Cilia	nphp-4 encodes an ortholog of human NPHP4 (OMIM:607215, mutated in juvenile nephronophthisis and Senior-Loken syndrome-4) that is required for normal chemotaxis, lifespan, and male mating behavior; NPHP-4 is expressed in diverse neurons (amphid and phasmid sensory, URX, labial, male lumbar and cloacal ganglia, and male-specific CEM, HOB and RnB); within neurons, NPHP-4 is a ciliary protein, local…
F10G8.6	WBGene00008664	Cytoskeleton	Cytoskeleton: Cilia	Cytoskeleton: Cilia	nubp-1 encodes a nucleotide binding protein that is a member of the NUBP1/NBP35 subclass of MRP/MinD-type P-loop NTPases; NUBP-1 is homologous to vertebrate NUBP1 and Saccharomyces cerevisiae NBP35; in C. elegans, nubp-1 is required for proper cilium formation and also for normally rapid growth and maintenance of the germline; nubp-1 is expressed in ciliated amphid and labial neurons in the head …
T27B1.1	WBGene00003883	Cytoskeleton	Cytoskeleton: Cilia	Cytoskeleton: Cilia	osm-1 encodes a WD- and WAA-repeat containing protein that is the C. elegans ortholog of intraflagellar transport (IFT) complex B component IFT172; OSM-1 is a presumptive cargo molecule for kinesin-II, and OSM-1 is required, along with OSM-6, for the proper assembly of the middle segments of sensory cilia; osm-1 may act in a pathway with avr-14 to affect resistance to ivermectin-induced cessation…
Y75B8A.12	WBGene00003892	Cytoskeleton	Cytoskeleton: Cilia	Cytoskeleton: Cilia	osm-12 encodes a protein that is an ortholog to human BBS7; osm-12 along with bbs-8 is required for cilia biogenesis and function, accordingly, osm-12 mutant animals display odorant chemotaxis defects; oms-12 and bbs-8 are required for intraflagellar transport (IFT) and the motility and function of IFT proteins like OSM-5, CHE-11 and CHE-2; in addition to the sensory defects exhibited by bbs muta…
Y41G9A.1	WBGene00003885	Cytoskeleton	Cytoskeleton: Cilia	Cytoskeleton: Cilia	osm-5 encodes the ortholog of the murine polycystic kidney disease gene Tg737 (which encodes the protein Polaris) and human IFT88; osm-5 is required for the proper morphology of the cilia of chemosensory neurons and is involved in intraflagellar transport; the abnormalities in cilia structure in osm-5 mutants lead to defects in several processes like osmotic avoidance, chemotaxis, dauer formation…
R31.3	WBGene00003886	Cytoskeleton	Cytoskeleton: Cilia	Cytoskeleton: Cilia	osm-6 encodes a novel protein that is orthologous to the IFT52 component of the intraflagellar transport particle; osm-6 activity is required cell autonomously for proper sensory cilium structure and thus for normal ciliated sensory neuron function; OSM-6 is a component of the intraflagellar transport particle subcomplex B, and OSM-6::GFP reporter fusions are expressed exclusively in ciliated sen…
R02E12.4	WBGene00019828	Cytoskeleton	Cytoskeleton: Cilia	Cytoskeleton: Cilia	R02E12.4 is an ortholog of human TEKT4 (tektin 4	; R02E12.4 is expressed in the nervous system and the intestine.
K08D12.2	WBGene00019536	Cytoskeleton	Cytoskeleton: Cilia	Cytoskeleton: Cilia	rpi-2 is orthologous to human RP2 (OMIM:312600, mutated in retinitis pigmentosa 2), and paralogous to human TBCC (OMIM:602971) and Y71H2AM.24; RPI-2 localizes to the periciliary membrane compartment beneath the ciliary base.
T23E7.5	WBGene00044771	Cytoskeleton	Cytoskeleton: Cilia	Cytoskeleton: Cilia	tmem-218 is involved in non-motile cilium assembly; tmem-218 is expressed in all amphid neurons and the phasmid neurons; tmem-218 is localized to the ciliary transition zone.
Y110A7A.20	WBGene00022465	Cytoskeleton	Cytoskeleton: Cilia	Cytoskeleton: Cilia	Y110A7A.20 encodes an ortholog of Chlamydomonas and human IFT20; Y110A7A.20 undergoes intraflagellar transport (IFT) in a manner consistent with its being a component of the OSM-3-driven IFT-particle B subcomplex; Y110A7A.20 is expressed in amphid and phasmid neurons, mechanosensory neurons, and other unidentified head neurons and tail cells; by orthology with human IFT20, Y110A7A.20 may deliver …
C09F12.1	WBGene00000522	Cytoskeleton	Cytoskeleton: claudin	Cytoskeleton: claudin	clc-1 encodes a claudin homolog, closely similar to CLC-2, that is required for normal cohesion of apical junctions in epithelia; claudins are integral membrane proteins with four transmembrane sequences that are found in mammalian tight junctions (TJs), induce TJs when transgenically expressed in cells normally lacking them, and can mediate the specific conductance of of specific ions (e.g., mag…
ZK563.4	WBGene00000524	Cytoskeleton	Cytoskeleton: claudin	Cytoskeleton: claudin	clc-3 encodes a claudin homolog that may regulate ion channels; CLC-3 is worm-specific, with a highly divergent sequence weakly similar to mammalian voltage-dependent calcium channel gamma subunits that are known or suspected to prevent epilepsy in vivo (e.g., stargazin; MGI:1316660); claudins are integral membrane proteins with four transmembrane sequences that are found in mammalian tight junct…
T05A10.2	WBGene00000525	Cytoskeleton	Cytoskeleton: claudin	Cytoskeleton: claudin	clc-4 encodes a claudin homolog that may be required for normal cohesion of apical junctions in epithelia; CLC-4 is worm-specific, with obvious homologs only in C. elegans; claudins are integral membrane proteins with four transmembrane sequences that are found in mammalian tight junctions (TJs), induce TJs when transgenically expressed in cells normally lacking them, and can mediate the specific…
ZK593.5	WBGene00001017	Cytoskeleton	Cytoskeleton: Dynactin	Cytoskeleton: Dynactin	dnc-1 encodes the C. elegans ortholog of the dynactin complex subunit p150/GLUED/DCTN1; dnc-1 is required for pronuclear migration and centrosome separation in one-cell embryos and for the correct alignment of mitotic spindles in early embryos; DNC-1 shares embryonic functions with DNC-2, DHC-1, LIS-1 and NUD-1; DNC-1 is part of the multisubunit dynactin complex in vivo, and physically interacts …
C28H8.12	WBGene00001018	Cytoskeleton	Cytoskeleton: Dynactin	Cytoskeleton: Dynactin	dnc-2 encodes the C. elegans ortholog of the dynactin complex subunit p50/dynamitin/DCTN2; dnc-2 is required for spindle alignment in polarized cells in early embryos, nuclear movement, spindle morphology, chromosome segregation, and pronuclear migration; DNC-2 is part of the multisubunit dynactin complex in vivo, and physically interacts specifically with the DNC-1 and DNC-3 dynactin subunits.
W10G11.20	WBGene00021149	Cytoskeleton	Cytoskeleton: Dynactin	Cytoskeleton: Dynactin	dnc-3 encodes the C. elegans ortholog of the p24/p22 dynactin complex subunit; DNC-3 is part of the multisubunit dynactin complex in vivo, and physically interacts specifically with the DNC-1 and DNC-2 dynactin subunits.
C26B2.1	WBGene00016124	Cytoskeleton	Cytoskeleton: Dynactin	Cytoskeleton: Dynactin	dnc-4 encodes the C. elegans ortholog of the dynactin p62/DNTN4 subunit; dnc-4 is an essential gene required for embryonic development and pronuclear migration; dnc-4 is also required for normal mitochondrial morphology; DNC-4 is part of the multisubunit dynactin complex in vivo.
Y71F9AL.14	WBGene00022118	Cytoskeleton	Cytoskeleton: Dynactin	Cytoskeleton: Dynactin	dnc-5 is an ortholog of human DCTN5 (dynactin subunit 5	; dnc-5 is expressed in the nervous system; dnc-5 is localized to the dynactin complex.
Y54E10A.5	WBGene00021827	Cytoskeleton	Cytoskeleton: Dynactin	Cytoskeleton: Dynactin	dnc-6 is an ortholog of human DCTN6 (dynactin subunit 6); microarray and RNA sequencing studies indicate that dnc-6 is affected by isp-1, tatn-1, gld-2, jmjd-3.1, mir-34, pgl-1, pgl-3, glh-4, glh-1, vgln-1, emb-4, and fbf-1; RNA sequencing and microarray studies indicate that dnc-6 is affected by Rotenone, Humic substances, Paraquat, and Sirolimus; RNA sequencing studies indicate that dnc-6 is en…
T12E12.4	WBGene00001093	Cytoskeleton	Cytoskeleton: Dynactin	Cytoskeleton: Dynactin	drp-1 encodes a dynamin-related protein, orthologous to Dnm1p in S. cerevisiae and DRP1 in mammals, that is required for severing of the mitochondrial outer membrane during mitochondrial division.
F18C12.1	WBGene00000485	Cytoskeleton	Cytoskeleton: Dynein	Cytoskeleton: Dynein	che-3 encodes a dynein heavy chain (DHC) 1b isoform that affects the establishment and maintainance of the structural integrity of sensory cilia, and that also has a role in intraflagellar transport; CHE-3 is expressed in ciliated sensory neurons.
T21E12.4	WBGene00000962	Cytoskeleton	Cytoskeleton: Dynein	Cytoskeleton: Dynein	dhc-1 encodes a cytoplasmic dynein heavy chain homolog required in one-cell embryos for pronuclear migration, centrosome separation, centrosome proximity to the male pronucleus, and mitotic spindle orientation, suggesting that DHC-1 helps position the microtubule organizing center; DHC-1 genetically interacts with SPD-5, a coiled-coil centrosomal protein.
B0365.7	WBGene00007154	Cytoskeleton	Cytoskeleton: Dynein	Cytoskeleton: Dynein	dhc-3 is an ortholog of human DNAH3 (dynein axonemal heavy chain 3); dhc-3 is predicted to have microtubule motor activity, based on protein domain information; dhc-3 is expressed in certain interneurons, certain motor neurons, and certain outer labial neurons.
W05B2.4	WBGene00012272	Cytoskeleton	Cytoskeleton: Dynein	Cytoskeleton: Dynein	dhc-4 is an ortholog of human DNAH3 (dynein axonemal heavy chain 3); dhc-4 is predicted to have microtubule motor activity, based on protein domain information; dhc-4 is expressed in the nervous system.
F28B3.4	WBGene00017885	Cytoskeleton	Cytoskeleton: Dynein	Cytoskeleton: Dynein	dip-2 is an ortholog of human DIP2C (disco interacting protein 2 C), DIP2B (disco interacting protein 2 B) and DIP2A (disco interacting protein 2 A); dip-2 is predicted to have catalytic activity, based on protein domain information.
T26A5.9	WBGene00001005	Cytoskeleton	Cytoskeleton: Dynein	Cytoskeleton: Dynein	dlc-1 encodes a dynein light chain 1, required for viability, that inhibits DHC-1 in vivo; DLC-1 is 92-95% identical to its orthologs human DYNLL1 (OMIM:601562) and DYNLL2 (OMIM:608942); DLC-1 is paralogous to DLC-2/-6; DLC-1 is expressed in adult body wall muscle, and in larval and adult pharynx, posterior intestine, and nervous system (e.g., ventral nerve cord, head neurons, and tail neurons); …
M18.2	WBGene00010888	Cytoskeleton	Cytoskeleton: Dynein	Cytoskeleton: Dynein	dlc-2 encodes a putative dynein light chain 1; DLC-2 is orthologous to human DYNLL1 (OMIM:601562) and DYNLL2 (OMIM:608942), but much more divergent from them than its paralog DLC-1; its other paralogs are DLC-3/-5 and DLC-6.
Y10G11A.2	WBGene00012424	Cytoskeleton	Cytoskeleton: Dynein	Cytoskeleton: Dynein	dlc-3 encodes, by alternative splicing, two isoforms of a putative dynein light chain 1; DLC-3 is orthologous to human DYNLL1 (OMIM:601562) and DYNLL2 (OMIM:608942), but much more divergent from them than its paralog DLC-1; its other paralogs are DLC-4 (97% identical to DLC-3), DLC-2, and DLC-5/-6; DLC-3 has no obvious function in mass RNAi assays.
Y10G11A.3	WBGene00012425	Cytoskeleton	Cytoskeleton: Dynein	Cytoskeleton: Dynein	dlc-4 encodes a putative dynein light chain 1; DLC-4 is orthologous to human DYNLL1 (OMIM:601562) and DYNLL2 (OMIM:608942), but much more divergent from them than its paralog DLC-1; its other paralogs are DLC-3 (97% identical to DLC-4), DLC-2, and DLC-5/-6.
Y73B6BL.43	WBGene00043067	Cytoskeleton	Cytoskeleton: Dynein	Cytoskeleton: Dynein	dlc-5 encodes a putative dynein light chain 1; DLC-5 is orthologous to human DYNLL1 (OMIM:601562) and DYNLL2 (OMIM:608942), but much more divergent from them than its paralog DLC-1; its other paralogs are DLC-2/-4 and DLC-6.
Y106G6G.3	WBGene00013712	Cytoskeleton	Cytoskeleton: Dynein	Cytoskeleton: Dynein	dlc-6 encodes a putative dynein light chain 1; DLC-6 is orthologous to human DYNLL1 (OMIM:601562) and DYNLL2 (OMIM:608942), but much more divergent from them than its paralog DLC-1; DLC-6's other paralogs are DLC-2/-5; DLC-6 has no obvious function in mass RNAi assays.
C39E9.14	WBGene00001007	Cytoskeleton	Cytoskeleton: Dynein	Cytoskeleton: Dynein	dli-1 encodes a dynein light intermediate chain; dli-1 activity, presumably as part of a cytoplasmic dynein minus-end-directed motor complex, is required for mitoses throughout development, for pronuclear and nuclear migration, and for normal neuronal function; DLI-1 has been shown to physically interact with the ZYG-12 HOOK-domain containing protein and the UNC-16 JIP3 (c-Jun N-terminal kinase (…
C17H12.1	WBGene00015927	Cytoskeleton	Cytoskeleton: Dynein	Cytoskeleton: Dynein	dyci-1 encodes a dynein intermediate chain; loss of dyci-1 activity via RNAi indicates that dyci-1 is essential during early embryogenesis for pronuclear migration and thus is required for embryonic development; RNAi experiments also indicate that dyci-1 is required for larval development, as well.
F41G4.1	WBGene00018307	Cytoskeleton	Cytoskeleton: Dynein	Cytoskeleton: Dynein	dyla-1 is an ortholog of human DNALI1 (dynein axonemal light intermediate chain 1	; dyla-1 is expressed in the head neurons and certain outer labial neurons.
F13G3.4	WBGene00008764	Cytoskeleton	Cytoskeleton: Dynein	Cytoskeleton: Dynein	dylt-1 encodes a putative dynein light chain subunit that inhibits DHC-1 in vivo, but is otherwise dispensable for viability; DYLT-1 is paralogous to DYLT-3, and orthologous to human DYNLT1 and DYNLT3 (OMIM: 300302); dylt-1(RNAi) and dylt-1(ok417) both suppress the lethality of conditional dhc-1 mutations, and dylt-1(RNAi) suppresses dhc-1(or195) spindle length and cytokinesis defects as well, in…
D1009.5	WBGene00017014	Cytoskeleton	Cytoskeleton: Dynein	Cytoskeleton: Dynein	dylt-2 encodes a small putative dynein light chain subunit orthologous to human CTEX1D1, LOC343521, and TCTE3; unlike its distant paralog DYLT-1, DYLT-2 does not obviously inhibit DHC-1 in vivo.
T05C12.5	WBGene00011469	Cytoskeleton	Cytoskeleton: Dynein	Cytoskeleton: Dynein	dylt-3 encodes a putative dynein light chain subunit paralogous to DYLT-3, and orthologous to human DYNLT1 and DYNLT3 (OMIM: 300302); unlike its paralog DYLT-1, DYLT-3 does not obviously inhibit DHC-1 in vivo.
T24H10.6	WBGene00012004	Cytoskeleton	Cytoskeleton: Dynein	Cytoskeleton: Dynein	dyrb-1 encodes a small (95-residue) putative cytoplasmic dynein light chain 2A that inhibits DHC-1 in vivo, and is also required for mitotic spindle positioning, embryonic viability and fertility; DYRB-1 is orthologous to Drosophila ROADBLOCK (and six Drosophila paralogs), Chlamydomonas LC7, human DYNLRB1 (OMIM:607167), and human DYNLRB2 (OMIM:607168); dyrb-1(RNAi) and dyrb-1(tm2645) both suppres…
C16E9.4	WBGene00002123	Cytoskeleton	Cytoskeleton: Innexin	Cytoskeleton: Innexin	inx-1 encodes a predicted member of the innexin family; expressed in 4-6 anterior neurons.
T18H9.5	WBGene00002132	Cytoskeleton	Cytoskeleton: Innexin	Cytoskeleton: Innexin	inx-10 encodes an innexin, an integral transmembrane channel protein that is a structural component of invertebrate gap junctions; as loss of INX-10 function via RNA-mediated interference (RNAi) does not result in any abnormalities, the precise role of INX-10 in C. elegans development and/or behavior is not yet known; INX-10 is broadly expressed and detected in the developing embryonic pharynx an…
W04D2.3	WBGene00002133	Cytoskeleton	Cytoskeleton: Innexin	Cytoskeleton: Innexin	inx-11 encodes a predicted member of the innexin family; expressed in the pharynx, a few head neurons, the tail hypodermis, posterior intestine and in some vulval and uterine muscles.
ZK770.3	WBGene00002134	Cytoskeleton	Cytoskeleton: Innexin	Cytoskeleton: Innexin	inx-12 (innexin=invertebrate connexin analogue) encodes a protein of the innexin family; innexins are gap junction proteins similar in function, though dissimilar in sequence to the vertebrate connexins; innexins are the only known gap junction proteins in invertebrates; inx-12 and inx-13 appear to be a tandom duplication; RNA interference of inx-12 results in an arrest at the L1 larval stage wit…
Y8G1A.2	WBGene00002135	Cytoskeleton	Cytoskeleton: Innexin	Cytoskeleton: Innexin	inx-13 encodes an innexin, an integral transmembrane channel protein that is a structural component of invertebrate gap junctions; INX-13 is essential for larval development and osmoregulation, and may be a component of the gap junctions that link the excretory and hypodermal cells; INX-13 is expressed embryonically in hypodermis and post-embryonically, in hypodermal seam cells, the excretory cel…
R12E2.9	WBGene00002137	Cytoskeleton	Cytoskeleton: Innexin	Cytoskeleton: Innexin	inx-15 is expressed in the intestine.
R12E2.5	WBGene00002138	Cytoskeleton	Cytoskeleton: Innexin	Cytoskeleton: Innexin	inx-16 encodes a pannexin, an integral transmembrane channel protein that is a structural component of gap junctions; inx-16 is required for the initiation and propagation of the intestinal calcium wave that is essential for proper execution of the C. elegans rhythmic defecation motor program; in addition, inx-16 mutant animals are aldicarb-resistant, suggesting regulatory communication between t…
R12E2.4	WBGene00002139	Cytoskeleton	Cytoskeleton: Innexin	Cytoskeleton: Innexin	inx-17 is expressed in the virR, virL, certain interneurons, and the intestine.
C18H7.2	WBGene00002140	Cytoskeleton	Cytoskeleton: Innexin	Cytoskeleton: Innexin	inx-18 encodes a predicted member of the innexin family.
T16H5.1	WBGene00002141	Cytoskeleton	Cytoskeleton: Innexin	Cytoskeleton: Innexin	inx-19 encodes an innexin, proteins that form gap junction channels; inx-19 functions in parallel with the NSY-4 claudin to specify the AWC chemosensory neuron ON fate; in specifying the AWC on fate, inx-19 appears to function cell autonomously; inx-19 also regulates body size and growth.
F08G12.10	WBGene00002124	Cytoskeleton	Cytoskeleton: Innexin	Cytoskeleton: Innexin	inx-2 is expressed in the pharynx, certain interneurons, pharyngeal-intestinal valve, and the intestine.
T23H4.1	WBGene00002142	Cytoskeleton	Cytoskeleton: Innexin	Cytoskeleton: Innexin	inx-20 is expressed in the pm2, pm1, pm8, virR, virL, and the pharyngeal epithelial cell.
Y47G6A.1	WBGene00002143	Cytoskeleton	Cytoskeleton: Innexin	Cytoskeleton: Innexin	inx-21 encodes an innexin, an integral transmembrane channel protein that is a structural component of invertebrate gap junctions; as loss of INX-21 activity via RNA-mediated interference (RNAi) does not result in any abnormalities, the precise role of INX-21 in C. elegans development and/or behavior is not yet known; the INX-21 expression pattern has not been determined.
Y47G6A.2	WBGene00002144	Cytoskeleton	Cytoskeleton: Innexin	Cytoskeleton: Innexin	inx-22 is involved in negative regulation of oocyte maturation; inx-22 is predicted to have gap junction channel activity, based on sequence information; inx-22 is expressed in the Z4, Z1, GLRR, GLRL, gonad, and the germ line; inx-22 is localized to the gap junction.
F22F4.2	WBGene00002125	Cytoskeleton	Cytoskeleton: Innexin	Cytoskeleton: Innexin	inx-3 is involved in embryonic morphogenesis; inx-3 is localized to the cytoplasm.
R09F10.4	WBGene00002127	Cytoskeleton	Cytoskeleton: Innexin	Cytoskeleton: Innexin	inx-5 encodes a predicted member of the innexin family; expressed in the embryonic hypodermis, developing vulva, seam cells, and spermatheca.
C36H8.2	WBGene00002128	Cytoskeleton	Cytoskeleton: Innexin	Cytoskeleton: Innexin	inx-6 encodes an innexin, an integral transmembrane channel protein that is a structural component of invertebrate gap junctions; INX-6 is required for formation of pharyngeal gap junctions and thus for the electrical coupling and synchronous muscle contractions necessary for normal feeding behavior and postembryonic development; INX-6 may function redundantly with EAT-5, another C. elegans innex…
ZK792.2	WBGene00002130	Cytoskeleton	Cytoskeleton: Innexin	Cytoskeleton: Innexin	inx-8 encodes an innexin; that affects fertility; inx-8 is expressed in a variety of tissues, including the gonadal sheath cells.
ZK792.3	WBGene00002131	Cytoskeleton	Cytoskeleton: Innexin	Cytoskeleton: Innexin	inx-9 encodes an innexin, an integral transmembrane channel protein that is a structural component of invertebrate gap junctions; although the precise role of INX-9 in C. elegans development and/or behavior is not yet known, INX-9 may play a role in gonad or germline development, as INX-9 expression is detected solely in the sheath cells of the somatic gonad and particularly, the sheath cells in …
C05D9.3	WBGene00015472	Cytoskeleton	Cytoskeleton: Integrin	Cytoskeleton: Integrin	C05D9.3 is an ortholog of human ITGBL1 (integrin subunit beta like 1	; C05D9.3 is localized to the plasma membrane.
F54G8.3	WBGene00002081	Cytoskeleton	Cytoskeleton: Integrin	Cytoskeleton: Integrin	ina-1 encodes one of two C. elegans alpha integrin subunits; during development, ina-1 activity is required for migration of a number of cell types, including neurons, coelomocyte precursors, and the distal tip cells of the somatic gonad; in addition, ina-1 is required for axon fasciculation and morphogenesis of structures such as the head, pharynx, egg-laying apparatus, and male tail; INA-1 coim…
F54F2.1	WBGene00003929	Cytoskeleton	Cytoskeleton: Integrin	Cytoskeleton: Integrin	pat-2 encodes an alpha integrin subunit; during embryogenesis, pat-2 is essential for body wall muscle assembly and function and hence, proper elongation and hatching.
F38B2.1	WBGene00002050	Cytoskeleton	Cytoskeleton: intermediate filament protein	Cytoskeleton: intermediate filament protein	IFA-1 encodes an essential intermediate filament protein that is coexpressed with the essential IF protein IFB-1; IFA-1 is required for survival past the L1 larva stage, and a normal intestine; IFA-1 forms heteropolymeric intermediate filaments in vitro with an equimolar mixture of IFB-1; IFA-1 is predicted to function as a structural component of the cytoskeleton, and is required for larval deve…
F52E10.5	WBGene00002051	Cytoskeleton	Cytoskeleton: intermediate filament protein	Cytoskeleton: intermediate filament protein	ifa-3 encodes an essential intermediate filament protein that is coexpressed with the essential IF protein IFB-1; IFA-3 is required for survival past early larval stages, correct positioning of excretory canals and body muscles, attachment of cuticle to hypodermis, and locomotion; IFA-3 forms heteropolymeric intermediate filaments in vitro with an equimolar mixture of IFB-1; IFA-3 is expressed in…
K05B2.3	WBGene00002052	Cytoskeleton	Cytoskeleton: intermediate filament protein	Cytoskeleton: intermediate filament protein	IFA-4 encodes a nonessential intermediate filament protein that is coexpressed with the essential IF protein IFB-1; IFA-4 binds IFB-1 in blot overlay assays; ifa-4 is expressed in larvae in the pharyngeal-intestinal valve, the rectum, some neurons of the tail, the excretory cell, and the intestine of dauer (but not nondauer) larvae; IFA-4 has no function in RNAi assays.
F10C1.2	WBGene00002053	Cytoskeleton	Cytoskeleton: intermediate filament protein	Cytoskeleton: intermediate filament protein	ifb-1 (also known as vab-21) encodes two isoforms of an essential intermediate filament protein that is coexpressed with the essential IF proteins IFA-1, IFA-2, and IFA-3, along with IFA-4; IFB-1 is required for embryonic development and epidermal morphogenesis; IFB-1 forms heteropolymeric intermediate filaments in vitro with an equimolar mixture of IFA-1, IFA-2, or IFA-3, and binds IFA-4 in blot…
F10C1.7	WBGene00002054	Cytoskeleton	Cytoskeleton: intermediate filament protein	Cytoskeleton: intermediate filament protein	ifb-2 encodes an intermediate filament protein; IFB-2 is expressed exclusively in the intestine and functions as a structural component of the intestinal terminal web; within the terminal web, IFB-2 localizes to a discrete substructure known as the endotube.
F37B4.2	WBGene00002055	Cytoskeleton	Cytoskeleton: intermediate filament protein	Cytoskeleton: intermediate filament protein	ifc-1 encodes a nonessential intermediate filament protein; IFC-1 is predicted to function as a structural component of the cytoskeleton; IFC-1 has no function in RNAi assays.
M6.1	WBGene00002056	Cytoskeleton	Cytoskeleton: intermediate filament protein	Cytoskeleton: intermediate filament protein	ifc-2 encodes three isoforms of an intermediate filament protein dispensable for viability but required for normal movement, growth rate, body size, body shape, and cuticle strength; IFC-2 is present in the cytoplasm of intestinal cells, and at the desmosomes of intestinal and pharyngeal cells.
R04E5.10	WBGene00002057	Cytoskeleton	Cytoskeleton: intermediate filament protein	Cytoskeleton: intermediate filament protein	ifd-1 encodes two isoforms of a nonessential intermediate filament protein; IFD-1 is predicted to function as a structural component of the cytoskeleton; IFD-1 has no obvious function in RNAi assays.
F25E2.4	WBGene00002058	Cytoskeleton	Cytoskeleton: intermediate filament protein	Cytoskeleton: intermediate filament protein	ifd-2 encodes a nonessential intermediate filament protein; IFD-2 is predicted to function as a structural component of the cytoskeleton; IFD-2 has no obvious function in RNAi assays.
F42C5.10	WBGene00018350	Cytoskeleton	Cytoskeleton: intermediate filament protein	Cytoskeleton: intermediate filament protein	ifo-1 is expressed in the intestine.
C43C3.1	WBGene00002067	Cytoskeleton	Cytoskeleton: intermediate filament protein	Cytoskeleton: intermediate filament protein	ifp-1 encodes a nonessential intermediate filament protein; IFP-1 is predicted to function as a structural component of the cytoskeleton; IFP-1 has no obvious function in RNAi assays.
F23B12.8	WBGene00000257	Cytoskeleton	Cytoskeleton: motor protein	Cytoskeleton: motor protein	bmk-1 encodes the sole C. elegans BimC/kinesin-5 homolog; while BMK-1 activity is not essential for mitotic progression or development, BMK-1 does play a role in negatively regulating interpolar microtubule sliding during anaphase spindle elongation, thus serving as a brake to slow the rate of spindle-pole separation; BMK-1 localizes to mitotic and meiotic spindles and becomes concentrated at the…
F43C9.3	WBGene00018377	Cytoskeleton	Cytoskeleton: motor protein	Cytoskeleton: motor protein	hum-10 is predicted to have ATP binding activity and motor activity, based on protein domain information.
C10H11.10	WBGene00015698	Cytoskeleton	Cytoskeleton: motor protein	Cytoskeleton: motor protein	kca-1 is involved in embryo development, establishment of meiotic spindle localization and polar body extrusion after meiotic divisions; kca-1 exhibits kinesin binding activity; kca-1 is expressed in the gonad and the oocyte; kca-1 is localized to the kinesin I complex.
M7.2	WBGene00002214	Cytoskeleton	Cytoskeleton: motor protein	Cytoskeleton: motor protein	klc-1 encodes one of two C. elegans kinesin light chains; by homology, KLC-1 is predicted to function, along with kinesin-like heavy chains, as part of a multimeric kinesin complex involved in intracellular transport; consistent with this, KLC-1 has been shown to interact with UNC-116/kinesin, KCA-1/kinesin cargo adaptor, and the ARX-2/Arp2/3 complex component in yeast two-hybrid assays; RNAi exp…
C18C4.10	WBGene00002215	Cytoskeleton	Cytoskeleton: motor protein	Cytoskeleton: motor protein	klc-2 encodes a kinesin light chain; klc-2 is required for transport and localization of synaptic vesicles to presynaptic terminals; in addition, klc-2 is required for normal translocation of the meiotic spindle to the oocyte cortex; KLC-2 physically interacts with UNC-116/kinesin heavy chain (KHC) and with UNC-16 and UNC-14, suggesting that it regulates vesicular transport by mediating the assoc…
C33H5.4	WBGene00002221	Cytoskeleton	Cytoskeleton: motor protein	Cytoskeleton: motor protein	klp-10 is an ortholog of human KIF15 (kinesin family member 15); RNA sequencing and microarray studies indicate that klp-10 is affected by Rotenone, Manganese chloride, D-glucose, Atrazine, Diazinon, Quercetin, Hydrolyzable Tannins, Humic substances, single-walled carbon nanotubes, Paraquat, Sirolimus, Allantoin, and Triclosan; proteomic, RNA sequencing, and microarray studies indicate that klp-1…
F20C5.2	WBGene00002222	Cytoskeleton	Cytoskeleton: motor protein	Cytoskeleton: motor protein	klp-11 encodes a kinesin motor protein that functions as a subunit of C. elegans heterotrimeric kinesin-II; in vitro microtubule gliding assays demonstrate that purified kinesin-II and OSM-3, a homomeric kinesin-II motor, cooperatively generate movement similar to that seen along cilia lacking additional regulatory factors; antibodies to KLP-11 detect high intensity staining in the cilia of chemo…
T01G1.1	WBGene00002223	Cytoskeleton	Cytoskeleton: motor protein	Cytoskeleton: motor protein	klp-12 is an ortholog of human KIF21B (kinesin family member 21B) and KIF21A (kinesin family member 21A); klp-12 is predicted to have ATP binding activity, microtubule binding activity, and microtubule motor activity, based on protein domain information; klp-12 is expressed in the head.
F22F4.3	WBGene00002224	Cytoskeleton	Cytoskeleton: motor protein	Cytoskeleton: motor protein	klp-13 is an ortholog of human KIF19 (kinesin family member 19); klp-13 is involved in oviposition; klp-13 is predicted to have ATP binding activity, microtubule binding activity, and microtubule motor activity, based on protein domain information; klp-13 is expressed in the nervous system.
M01E11.6	WBGene00002225	Cytoskeleton	Cytoskeleton: motor protein	Cytoskeleton: motor protein	klp-15 is an ortholog of human KIFC1 (kinesin family member C1), KIFC3 (kinesin family member C3) and KIF12 (kinesin family member 12); klp-15 exhibits ATP-dependent microtubule motor activity, minus-end-directed and is predicted to have ATP binding activity and microtubule binding activity, based on protein domain information; klp-15 is expressed in the hypodermis and the germ line.
C41G7.2	WBGene00002226	Cytoskeleton	Cytoskeleton: motor protein	Cytoskeleton: motor protein	klp-16 encodes a C-terminal motor kinesin orthologous to the Drosophila melanogaster Ncd and Saccharomyces cerevisiae Kar3; however KLP-16 along with KLP-3, KLP-15 and KLP-17 form an unique subgroup based on amino acid sequence and secondary structure analysis; klp-16 is involved in development of the nervous system in embryos and in chromosome segregation; in situ RNA hybridization experiments i…
W02B12.7	WBGene00002227	Cytoskeleton	Cytoskeleton: motor protein	Cytoskeleton: motor protein	klp-17 encodes a C-terminal kinesin motor protein orthologous to Drosophila NCD and Saccharomyces cerevisiae KAR3; by homology, KLP-17 is predicted to function as a minus-end directed motor; loss of klp-17 activity via RNAi results in embryonic lethality generally at the one- or two-cell stage with disorganized mitotic spindles and polyploid nuclei, suggesting that KLP-17 plays a role in chromoso…
C06G3.2	WBGene00002228	Cytoskeleton	Cytoskeleton: motor protein	Cytoskeleton: motor protein	klp-18 encodes a kinesin motor protein whose motor domain is most similar to that of the Xenopus and human klp2 proteins; loss of klp-18 activity via RNAi indicates that KLP-18 is required for the assembly of a disordered array of acentrosomal (female meiotic) microtubules into an organized, functional, bipolar spindle; in addition, KLP-18 may also play a role in cortex dynamics during post-meiot…
Y43F4B.6	WBGene00002229	Cytoskeleton	Cytoskeleton: motor protein	Cytoskeleton: motor protein	klp-19 encodes a plus-end-directed microtubule motor protein that is most closely related to motors of the kinesin-4 family; KLP-19 activity is essential for embryonic and larval development and is required for generating a force that aligns sister chromatid kinetochores directly opposite the spindle poles thus ensuring proper holocentric chromosome segregation; KLP-19 expression is detected in e…
Y50D7A.6	WBGene00002230	Cytoskeleton	Cytoskeleton: motor protein	Cytoskeleton: motor protein	klp-20 encodes one of 19 C. elegans kinesin-like proteins; KLP-20, along with KLP-11 and KAP-1, is a component of heterotrimeric kinesin-II that cooperates with OSM-3 motors to facilitate anterograde intraflagellar transport essential for formation of sensory neuron cilia.
T09A5.2	WBGene00002216	Cytoskeleton	Cytoskeleton: motor protein	Cytoskeleton: motor protein	klp-3 encodes a C-terminal kinesin motor protein orthologous to Drosophila NCD and Saccharomyces cerevisiae KAR3; expression of antisense klp-3 RNA under the control of a heat shock promoter suggests that KLP-3 plays a role in chromosome movement and segregation that is essential for germline and embryonic development; klp-3 mRNA is expressed at a low level in mixed-stage RNA preparations; consis…
F56E3.3	WBGene00002217	Cytoskeleton	Cytoskeleton: motor protein	Cytoskeleton: motor protein	klp-4 encodes a kinesin-like motor protein paralogous to UNC-104 and KLP-6 and orthologous to Drosophila KHC-73 and the vertebrate KIF1A, KIF13B, and GAKIN motor proteins; as loss of KLP-4 function via RNA-mediated interference (RNAi) does not result in any abnormalities, the precise role of KLP-4 in C. elegans development and/or behavior is not yet known; based on sequence similarity, however, K…
R144.1	WBGene00002218	Cytoskeleton	Cytoskeleton: motor protein	Cytoskeleton: motor protein	klp-6 encodes a predicted monomeric kinesin and member of the UNC-104 family.
K11D9.1	WBGene00002219	Cytoskeleton	Cytoskeleton: motor protein	Cytoskeleton: motor protein	klp-7 is an ortholog of human KIF2C (kinesin family member 2C), KIF2A (kinesin family member 2A) and KIF2B (kinesin family member 2B); klp-7 is involved in cytoplasmic microtubule depolymerization, oviposition and functions in spindle assembly involved in meiosis; klp-7 is predicted to have ATP binding activity, microtubule binding activity, and microtubule motor activity, based on protein domain…
M02B7.3	WBGene00003884	Cytoskeleton	Cytoskeleton: motor protein	Cytoskeleton: motor protein	osm-3 encodes a kinesin-2 family member that forms a homodimeric kinesin motor protein; OSM-3, in conjunction with the heterotrimeric kinesin-II composed of KLP-20, KLP-11, and KAP-1, is required for intraflagellar transport (IFT) along the middle segment of the cilia and on its own, is required for IFT along the distal segment; OSM-3 is thus also required for formation of the distal segment of a…
K12F2.2	WBGene00006874	Cytoskeleton	Cytoskeleton: motor protein	Cytoskeleton: motor protein	The vab-8 gene encodes a novel protein containing an atypical kinesin-like motor domain that is required for many posteriorly-directed cell migrations, as well as axonal outgrowth and pathfinding; vab-8 encodes two protein isoforms: VAB-8S, a novel protein expressed in migrating cells, and VAB-8L, which contains a kinesin-related domain, is expressed in neurons and functions in growth cone migrat…
C52E12.2	WBGene00006831	Cytoskeleton	Cytoskeleton: motor protein	Cytoskeleton: motor protein	unc-104 encodes a kinesin-like motor protein homologous to human axonal transporter of synaptic vesicles (ATSV, OMIM: 601255); UNC-104 is required for anterograde axonal transport of synaptic vesicles as well as differentiation of pre- and postsynaptic domains at inhibitory neuromuscular junctions; UNC-104 is expressed solely in neurons; UNC-104 retrograde movement is regulated by PTL-1/Tau, with…
M03D4.1	WBGene00006974	Cytoskeleton	Cytoskeleton: motor protein	Cytoskeleton: motor protein	zen-4 encodes a kinesin-like protein that is a member of the kinesin-6 subfamily of plus-end-directed microtubule motors; loss-of-function mutations and RNAi experiments indicate that ZEN-4 is required for polar body extrusion after meiotic divisions, for completion of cytokinesis after mitosis, and for formation and/or maintenance of spindle midzone microtubules; in addition, zen-4 functions tog…
F39C12.2	WBGene00000072	Cytoskeleton	Cytoskeleton: other	Cytoskeleton: other	add-1 encodes an ortholog of the cytoskeletal protein alpha-adducin (ADD1, OMIM:102680, mutations are associated with susceptibility to salt-sensitive essential hypertension); by homology, ADD-1 is predicted to be a cell membrane-associated protein that mediates localized changes in the cytoskeleton in response to activation of signal transduction cascades; in C. elegans, ADD-1 activity is requir…
F57F5.4	WBGene00000073	Cytoskeleton	Cytoskeleton: other	Cytoskeleton: other	add-2 encodes a protein containing an alpha-adducin-like head domain that while highly similar in sequence to the head domain of vertebrate and Drosophila adducins, atypically resides at the C-, rather than N-, terminus of the protein; by homology, ADD-2 is predicted to be a cell membrane-associated cytoskeletal protein that mediates cytoskeletal rearrangements in response to activation of signal…
W03F11.6	WBGene00021009	Cytoskeleton	Cytoskeleton: other	Cytoskeleton: other	afd-1 is an ortholog of human MLLT4; afd-1 is localized to the catenin complex.
C25A11.4	WBGene00000100	Cytoskeleton	Cytoskeleton: other	Cytoskeleton: other	ajm-1 encodes a member of the apical junction molecule class that is required for correct elongation of the C. elegans embryo; AJM-1 contains a coiled-coil motif; AJM-1 binds DLG-1 in vitro, in yeast two-hybrid assays, and in vivo; AJM-1 is mislocalized in a dlg-1(RNAi) background; LET-413 is required for rapid confinement of DLG-1 and AJM-1 to a narrow apical region in C. elegans epithelia; CLC-…
K10B2.5	WBGene00019608	Cytoskeleton	Cytoskeleton: other	Cytoskeleton: other	ani-2 encodes one of three C. elegans anillins; ANI-2 activity is required in the syncytial gonad for proper gonad structure and oocyte formation; specifically, ANI-2 appears to be required for maintaining the structure of the rachis, the syncytial compartment of germline cytoplasm that connects developing ooctyes; in the adult gonad, ANI-2 localizes to the surface of the rachis.
W06B11.1	WBGene00021059	Cytoskeleton	Cytoskeleton: other	Cytoskeleton: other	atat-2 encodes an alpha-tubulin acetyltransferase; atat-2 functions redundantly with its paralog, MEC-17, for acetylation of K40 on MEC-12 alpha-tubulin, an alpha-tubulin enriched in the touch receptor neurons.
B0280.2	WBGene00015100	Cytoskeleton	Cytoskeleton: other	Cytoskeleton: other	B0280.2 is an ortholog of human WAS (Wiskott-Aldrich syndrome) and WASL (Wiskott-Aldrich syndrome like); microarray and RNA sequencing studies indicate that B0280.2 is affected by clk-1, daf-16, mir-34, pgl-1, pgl-3, glh-4, glh-1, and ain-1; RNA sequencing and microarray studies indicate that B0280.2 is affected by Rotenone, Tunicamycin, and D-glucose; RNA sequencing and microarray studies indica…
C06A8.6	WBGene00015516	Cytoskeleton	Cytoskeleton: other	Cytoskeleton: other	C06A8.6 is an ortholog of human DRC3 (dynein regulatory complex subunit 3); RNA sequencing and microarray studies indicate that C06A8.6 is affected by Ethanol, Nicotinic acid, Methylmercuric chloride, Resveratrol, Acrylamide, Humic substances, Paraquat, Colistin, and adsorbable organic bromine compounds; RNA sequencing studies indicate that C06A8.6 is enriched in the germ line and male.
C06A8.8	WBGene00015517	Cytoskeleton	Cytoskeleton: other	Cytoskeleton: other	C06A8.8 is an ortholog of human CEP104 (centrosomal protein 104); RNA sequencing and microarray studies indicate that C06A8.8 is affected by wdr-23, eat-2, tatn-1, hlh-30, prg-1, daf-2, jmjd-3.1, hsf-1, mir-34, and sir-2.1; microarray and RNA sequencing studies indicate that C06A8.8 is affected by Tryptophan, Juglone, Estrogen, Resveratrol, Atrazine, Diazinon, and Allantoin; tiling array and RNA …
C06G3.6	WBGene00015552	Cytoskeleton	Cytoskeleton: other	Cytoskeleton: other	C06G3.6 is an ortholog of human SQSTM1 (sequestosome 1); C06G3.6 is predicted to have zinc ion binding activity, based on protein domain information.
C16C8.18	WBGene00015855	Cytoskeleton	Cytoskeleton: other	Cytoskeleton: other	C16C8.18 is an ortholog of human RMDN2 (regulator of microtubule dynamics 2), RMDN3 (regulator of microtubule dynamics 3) and RMDN1 (regulator of microtubule dynamics 1); RNA sequencing and microarray studies indicate that C16C8.18 is affected by Ethanol, Methylmercuric chloride, D-glucose, Humic substances, Paraquat, Colistin, adsorbable organic bromine compounds, and Sirolimus; RNA sequencing s…
C24H10.1	WBGene00016067	Cytoskeleton	Cytoskeleton: other	Cytoskeleton: other	C24H10.1 encodes a claudin homolog that may be required for normal cohesion of apical junctions in epithelia; C24H10.1 is worm-specific, with obvious homologs only in C. elegans; C24H10.1 has no obvious function in mass RNAi assays; claudins are integral membrane proteins with four transmembrane sequences that are found in mammalian tight junctions (TJs), induce TJs when transgenically expressed …
C25F6.7	WBGene00016106	Cytoskeleton	Cytoskeleton: other	Cytoskeleton: other	C25F6.7 is an ortholog of human ITM2C (integral membrane protein 2C), ITM2A (integral membrane protein 2A) and ITM2B (integral membrane protein 2B); microarray and RNA sequencing studies indicate that C25F6.7 is affected by Aldicarb, 1-methylnicotinamide, D-glucose, Zidovudine, Copper sulfate, Paraquat, Colistin, Dafa#1, adsorbable organic bromine compounds, and Sirolimus; RNA sequencing and prot…
C26C6.6	WBGene00007740	Cytoskeleton	Cytoskeleton: other	Cytoskeleton: other	C26C6.6 is an ortholog of human Pxn (paxillin) and members of the LIM domain containing family including LMO1; microarray, tiling array, and RNA sequencing studies indicate that C26C6.6 is affected by spe-44, rsr-2, csr-1, pgl-1, pgl-3, glh-4, glh-1, jmjd-3.1, hsf-1, mir-71, aak-2, isp-1, and nuo-6; microarray and RNA sequencing studies indicate that C26C6.6 is affected by Methylmercuric chloride…
C31C9.6	WBGene00007840	Cytoskeleton	Cytoskeleton: other	Cytoskeleton: other	C31C9.6 is an ortholog of human WAS (Wiskott-Aldrich syndrome) and WASL (Wiskott-Aldrich syndrome like); microarray and RNA sequencing studies indicate that C31C9.6 is affected by lin-15B, tatn-1, daf-16, ifg-1, dpy-21, mir-34, pgl-1, pgl-3, glh-4, and glh-1; RNA sequencing studies indicate that C31C9.6 is enriched in the intestine and in the ASER neurons.
C34B2.4	WBGene00016389	Cytoskeleton	Cytoskeleton: other	Cytoskeleton: other	C34B2.4 is an ortholog of human Pxn (paxillin) and members of the LIM domain containing family including LMO4; microarray, tiling array, and RNA sequencing studies indicate that C34B2.4 is affected by daf-16, rsr-2, daf-2, rsks-1, ubc-9, csr-1, pgl-1, pgl-3, glh-4, glh-1, jmjd-3.1, dpy-21, smg-2, mir-71, sir-2.1, aak-2, alg-1, isp-1, and nuo-6; microarray and RNA sequencing studies indicate that …
C34F6.10	WBGene00007944	Cytoskeleton	Cytoskeleton: other	Cytoskeleton: other	C34F6.10 is an ortholog of human FNDC3A (fibronectin type III domain containing 3A) and FNDC3B (fibronectin type III domain containing 3B); microarray and RNA sequencing studies indicate that C34F6.10 is affected by cyc-1, daf-16, tatn-1, swsn-2.2, cox-5B, jmjd-3.1, jmjd-1.2, mir-34, unc-39, pgl-1, pgl-3, glh-4, glh-1, ash-2, alg-1, slr-2, and nuo-6; RNA sequencing and microarray studies indicate…
C56G7.3	WBGene00008348	Cytoskeleton	Cytoskeleton: other	Cytoskeleton: other	C56G7.3 is an ortholog of human ELMOD3 (ELMO domain containing 3); C56G7.3 is predicted to have GTPase activator activity, based on protein domain information.
F40F9.8	WBGene00009585	Cytoskeleton	Cytoskeleton: other	Cytoskeleton: other	cal-7 is an ortholog of members of the human MYL (Myosin light chains) family including MYL1; cal-7 is predicted to have calcium ion binding activity, based on protein domain information.
D2024.6	WBGene00000292	Cytoskeleton	Cytoskeleton: other	Cytoskeleton: other	cap-1 encodes an F-actin capping protein alpha subunit that affects fertility; likely expressed in touch receptor neurons.
C18E3.6	WBGene00015975	Cytoskeleton	Cytoskeleton: other	Cytoskeleton: other	cas-2 is an ortholog of human CAP1 (adenylate cyclase associated protein 1) and CAP2 (CAP, adenylate cyclase-associated protein, 2 (yeast)); proteomic, microarray, and RNA sequencing studies indicate that cas-2 is affected by gst-5, lin-35, gld-1, let-7, tatn-1, hsf-1, chd-3, glp-1, pgl-1, pgl-3, glh-4, glh-1, emb-4, sir-2.1, ain-1, ain-2, fbf-1, cye-1, and cdk-2; RNA sequencing and microarray st…
H02I12.1	WBGene00010351	Cytoskeleton	Cytoskeleton: other	Cytoskeleton: other	cbd-1 encodes a large (1319-residue) protein with 12 chitin-binding peritrophin-A domains; cbd-1(RNAi) animals have an osmotically-sensitive embryonic lethal phenotype, perhaps because of defects in chitin and eggshell synthesis; like CEJ-1 and CPG-2, CBD-1 may participate in eggshell synthesis and early embryonic development; CBD-1's multiple peritrophin-A domains might enable mechanical cross-l…
Y37A1B.1	WBGene00003085	Cytoskeleton	Cytoskeleton: other	Cytoskeleton: other	ccar-1 is an ortholog of human CCAR1 (cell division cycle and apoptosis regulator 1	; ccar-1 is involved in hemidesmosome assembly.
T20G5.1	WBGene00011867	Cytoskeleton	Cytoskeleton: other	Cytoskeleton: other	chc-1 encodes the C. elegans clathrin heavy chain ortholog; loss of chc-1 activity via RNAi results in defects in receptor-mediated yolk endocytosis and thus, embryonic lethality.
C01C10.1	WBGene00000523	Cytoskeleton	Cytoskeleton: other	Cytoskeleton: other	clc-2 encodes a claudin homolog, closely similar to CLC-1, that is required for normal cohesion of apical junctions in epithelia; claudins are integral membrane proteins with four transmembrane sequences that are found in mammalian tight junctions (TJs), induce TJs when transgenically expressed in cells normally lacking them, and can mediate the specific conductance of of specific ions (e.g., mag…
C01C10.4	WBGene00000526	Cytoskeleton	Cytoskeleton: other	Cytoskeleton: other	clc-5 encodes a claudin homolog that may be required for normal cohesion of apical junctions in epithelia; CLC-5 is worm-specific, with obvious homologs only in C. elegans; CLC-5 has no obvious function in mass RNAi assays; claudins are integral membrane proteins with four transmembrane sequences that are found in mammalian tight junctions (TJs), induce TJs when transgenically expressed in cells …
R107.6	WBGene00000549	Cytoskeleton	Cytoskeleton: other	Cytoskeleton: other	cls-2 encodes one of three predicted orthologs of mammalian CLASPs and of Drosophila ORBIT/MAST, microtubule-binding proteins required for fibroblast polarization and mitosis; cls-2 is required in mass RNAi assays for embryonic development and normal mitotic spindles; it has been claimed that, in an RNAi screen of potential microtubule tip-binding proteins, only cls-2(RNAi) yielded embryonic leth…
ZC84.3	WBGene00013847	Cytoskeleton	Cytoskeleton: other	Cytoskeleton: other	cls-3 is an ortholog of human CLASP1 (cytoplasmic linker associated protein 1	and CLASP2 (cytoplasmic linker associated protein 2	; cls-3 is involved in astral microtubule organization and establishment of mitotic spindle localization; cls-3 is expressed in the nervous system and the pharyngeal gland cell.
ZK632.6	WBGene00000567	Cytoskeleton	Cytoskeleton: other	Cytoskeleton: other	cnx-1 encodes the C. elegans ortholog of calnexin, a type I Ca2+-binding integral membrane protein of the endoplasmic reticulum (ER); CNX-1 binds calcium and is predicted to function as a molecular chaperone required for glycoprotein folding and maturation as well as regulation of intracellular calcium homeostasis; in C. elegans, cnx-1 activity is required at 25 degrees C for wild-type levels of …
C52B9.3	WBGene00016866	Cytoskeleton	Cytoskeleton: other	Cytoskeleton: other	coel-1 encodes, by alternative splicing, two isoforms of a putative tubulin-destabilizing protein orthologous to human TBCEL (LRRC35; OMIM:610451), and paralogous to K07H8.1 and human TBCE (OMIM:604934, mutated in HRD); coel-1(tm2136) homozygotes are viable, and COEL-1 has no obvious function in mass RNAi assays.
D2096.11	WBGene00017078	Cytoskeleton	Cytoskeleton: other	Cytoskeleton: other	D2096.11 is predicted to have microtubule binding activity, based on protein domain information; D2096.11 is expressed in the pharynx, nervous system, and the intestine.
F13G3.8	WBGene00001136	Cytoskeleton	Cytoskeleton: other	Cytoskeleton: other	eat-5 encodes an innexin, expressed in pharyngeal muscle cell groups pm4 and pm5, that is required for synchronized pharyngeal muscle contractions, and for normal electrical connections between pharyngeal muscle cells; EAT-5 forms electrically permeable intercellular channels (gap junctions), with a predicted membrane topology analogous to that of connexins, which affects electrical coupling betw…
Y59A8B.7	WBGene00013344	Cytoskeleton	Cytoskeleton: other	Cytoskeleton: other	ebp-1 encodes one of three C. elegans homologs of the EB1 family of microtubule plus-end binding proteins; a deletion mutation in ebp-1, tm1357, has been reported to result in sluggish locomotion and a weak egg-laying defective phenotype; in embryos, an EBP-1::GFP fusion protein localizes to the distal tip of microtubules and, during the cell cycle, moves from the centrosomes to the cell cortex.
VW02B12L.3	WBGene00012156	Cytoskeleton	Cytoskeleton: other	Cytoskeleton: other	ebp-2 encodes an RP/EB-type microtubule-binding protein orthologous to human MAPRE1 (OMIM:603108), MAPRE2 (OMIM:605789), MAPRE3 (OMIM:605788), and paralogous to EBP-1/-3; EBP-2 binds the plus ends of growing microtubules; by orthology, the N-terminal calponin homology domain of EBP-2 is predicted to bind microtubules (MTs), while the C-terminal region of EBP-2 is predicted to contain a dimerizati…
Y59A8B.9	WBGene00007062	Cytoskeleton	Cytoskeleton: other	Cytoskeleton: other	ebp-3 encodes one of three C. elegans homologs of the EB1 family of microtubule plus-end binding proteins.
Y48B6A.6	WBGene00012980	Cytoskeleton	Cytoskeleton: other	Cytoskeleton: other	efhd-1 encodes the C. elegans ortholog of the mammalian EF hand domain-containing proteins EFHD1 and EFHD2; large-scale expression studies report that efhd-1 is expressed in the pharynx, the body wall muscle, and the nervous system.
F38A6.2	WBGene00001248	Cytoskeleton	Cytoskeleton: other	Cytoskeleton: other	elp-1 encodes a WD repeat-containing protein that is the sole C. elegans EMAP (echinoderm microtubule-associated protein) homolog; loss of elp-1 activity in a dys-1/dystrophin mutant background results in locomotion defects, disorganized and hypercontracted muscle, and abnormal cholinergic signaling; ELP-1 binds microtubules in vitro; ELP-1 is expressed in many tissues, including body wall muscle…
D1009.3	WBGene00017013	Cytoskeleton	Cytoskeleton: other	Cytoskeleton: other	ensh-1 is an ortholog of members of the human Fibrinogen C domain containing family including ANGPTL3; microarray, tiling array, and RNA sequencing studies indicate that ensh-1 is affected by cyc-1, sma-2, sma-4, nhr-114, rsr-2, prg-1, daf-2, jmjd-3.1, let-418, chd-3, mir-34, pgl-1, pgl-3, glh-4, glh-1, mir-35, alg-1, ain-1, ain-2, and ahr-1; microarray studies indicate that ensh-1 is affected by…
K08C7.3	WBGene00001328	Cytoskeleton	Cytoskeleton: other	Cytoskeleton: other	epi-1 encodes one of two C. elegans laminin alpha chains; epi-1 affects oogenesis due to its affect on gonad development, and also affects cell migrations, axon extension and GABAergic defasciculation, morphology of the VD and DD motor neurons, body morphology, locomotion, gonad sheath epithelialization, body muscle structure, and germ cell proliferation.
C01G8.5	WBGene00001333	Cytoskeleton	Cytoskeleton: other	Cytoskeleton: other	erm-1 encodes the C. elegans ortholog of the ERM (Ezrin, Radixin, Moesin) family of cytoskeletal linkers; ERM-1 activity is required for regulating LET-23/EGFR receptor localization in the vulval cell lineages to effect proper temporal regulation of Ras-mediated EGF signaling.
F20D12.5	WBGene00017644	Cytoskeleton	Cytoskeleton: other	Cytoskeleton: other	exc-9 encodes one of two C. elegans small LIM domain-containing proteins related to the mammalian CRIP (Cysteine-Rich Intestinal Protein) family of proteins; in C. elegans, exc-9 activity is required cell autonomously for proper organization of the apical cytoskeleton of the excretory canal cell, which is essential for maintaining the diameter of the excretory canal tubules; in addition, exc-9 is…
F10A3.1	WBGene00008631	Cytoskeleton	Cytoskeleton: other	Cytoskeleton: other	F10A3.1 encodes a claudin homolog that may be required for normal cohesion of apical junctions in epithelia; F10A3.1 is worm-specific, with obvious homologs only in C. elegans; F10A3.1 has no obvious function in mass RNAi assays; claudins are integral membrane proteins with four transmembrane sequences that are found in mammalian tight junctions (TJs), induce TJs when transgenically expressed in …
F10C1.8	WBGene00017327	Cytoskeleton	Cytoskeleton: other	Cytoskeleton: other	F10C1.8 is an ortholog of human LMNA (lamin A/C), LMNB2 (lamin B2) and LMNB1 (lamin B1); RNA sequencing, proteomic, and microarray studies indicate that F10C1.8 is affected by Methylmercury hydroxide, Nicotine, Atrazine, Chlorpyrifos, Quercetin, Hydrolyzable Tannins, Humic substances, Paraquat, and Colistin; microarray studies indicate that F10C1.8 is enriched in the body wall musculature.
F14H3.12	WBGene00008831	Cytoskeleton	Cytoskeleton: other	Cytoskeleton: other	F14H3.12 is predicted to have protein serine/threonine kinase activity, based on protein domain information.
F16D3.4	WBGene00008887	Cytoskeleton	Cytoskeleton: other	Cytoskeleton: other	F16D3.4 encodes a putative beta-tubulin folding cofactor D, orthologous to human TBCD (OMIM:604649); in early embryos, F16D3.4 is required for normally rapid microtubule elongation; F16D3.4 may be a ligand and effector of the ARL2 ortholog EVL-20; F16D3.4 is expressed in larval and adult pharynx, intestine, and neurons; in mass RNAi assays, F16D3.4 is required for normal mitotic spindle elongatio…
F25F2.1	WBGene00009115	Cytoskeleton	Cytoskeleton: other	Cytoskeleton: other	F25F2.1 is predicted to have ATP binding activity and protein kinase activity, based on protein domain information; F25F2.1 is expressed in the intestine.
F26A1.3	WBGene00017802	Cytoskeleton	Cytoskeleton: other	Cytoskeleton: other	F26A1.3 is predicted to have ATP binding activity and protein kinase activity, based on protein domain information.
F33D11.1	WBGene00018000	Cytoskeleton	Cytoskeleton: other	Cytoskeleton: other	F33D11.1 is an ortholog of human Pxn (paxillin) and members of the LIM domain containing family including LMO4; microarray and RNA sequencing studies indicate that F33D11.1 is affected by nhr-114, ubc-9, csr-1, jmjd-3.1, hsf-1, mir-71, sir-2.1, aak-2, crh-1, tax-6, daf-2, isp-1, and nuo-6; microarray studies indicate that F33D11.1 is affected by Methylmercuric chloride, Tunicamycin, Paraquat, and…
F33H2.6	WBGene00009369	Cytoskeleton	Cytoskeleton: other	Cytoskeleton: other	F33H2.6 is an ortholog of human RMDN1 (regulator of microtubule dynamics 1); microarray, tiling array, proteomic, and RNA sequencing studies indicate that F33H2.6 is affected by lin-35, hpl-2, gld-1, let-7, emr-1, lem-2, tcer-1, npr-1, cox-5B, jmjd-3.1, hsf-1, ifg-1, dpy-21, sma-4, sir-2.1, and let-60; microarray studies indicate that F33H2.6 is affected by Cry5B, Sirolimus, and Allantoin; tiling…
F41G3.5	WBGene00018301	Cytoskeleton	Cytoskeleton: other	Cytoskeleton: other	F41G3.5 is predicted to have ATP binding activity, based on protein domain information.
F43C11.7	WBGene00018384	Cytoskeleton	Cytoskeleton: other	Cytoskeleton: other	F43C11.7 is an ortholog of human FSD2 (fibronectin type III and SPRY domain containing 2), Mid1 (midline 1) and TRIML2 (tripartite motif family like 2) and members of the TRIM (Tripartite motif containing) family including TRIM38 and RNF (Ring finger proteins) family including TRIML1; F43C11.7 is involved in defense response to Gram-positive bacterium; F43C11.7 is predicted to have zinc ion bindi…
F44G3.10	WBGene00009710	Cytoskeleton	Cytoskeleton: other	Cytoskeleton: other	F44G3.10 encodes a claudin homolog that may be required for normal cohesion of apical junctions in epithelia; F44G3.10 is worm-specific, with obvious homologs only in C. elegans; F44G3.10 has no obvious function in mass RNAi assays; claudins are integral membrane proteins with four transmembrane sequences that are found in mammalian tight junctions (TJs), induce TJs when transgenically expressed …
F53B3.5	WBGene00018743	Cytoskeleton	Cytoskeleton: other	Cytoskeleton: other	F53B3.5 encodes a claudin homolog that may regulate ion channels; F53B3.5 is distantly similar to mammalian voltage-dependent calcium channel gamma subunits that are known or suspected to prevent epilepsy in vivo (e.g., stargazin; MGI:1316660); F53B3.5 has no obvious function in mass RNAi assays; claudins are integral membrane proteins with four transmembrane sequences that are found in mammalian…
F54A3.2	WBGene00018781	Cytoskeleton	Cytoskeleton: other	Cytoskeleton: other	F54A3.2 is an ortholog of human CKAP5 (cytoskeleton associated protein 5	; RNA sequencing studies indicate that F54A3.2 is affected by Bisphenol S; RNA sequencing studies indicate that F54A3.2 is enriched in the germ line and in the NSM neurons.
F55D12.2	WBGene00010111	Cytoskeleton	Cytoskeleton: other	Cytoskeleton: other	F55D12.2 is an ortholog of human SESTD1 (SEC14 and spectrin domain containing 1); microarray and RNA sequencing studies indicate that F55D12.2 is affected by Aldicarb, D-glucose, Resveratrol, Atrazine, Humic substances, Colistin, adsorbable organic bromine compounds, and Sirolimus; tiling array, RNA sequencing, and proteomic studies indicate that F55D12.2 is enriched in the hypodermis and intesti…
F56C9.10	WBGene00018953	Cytoskeleton	Cytoskeleton: other	Cytoskeleton: other	F56C9.10 is an ortholog of human BCAS3 (BCAS3, microtubule associated cell migration factor); F56C9.10 is expressed in the anal depressor muscle, nervous system, and the body wall musculature.
F57C12.2	WBGene00019014	Cytoskeleton	Cytoskeleton: other	Cytoskeleton: other	F57C12.2 is an ortholog of human LTN1 (listerin E3 ubiquitin protein ligase 1); microarray and RNA sequencing studies indicate that F57C12.2 is affected by cyc-1, lin-15B, eat-2, htz-1, glp-1, skn-1, daf-16, pgl-1, pgl-3, glh-4, and glh-1; RNA sequencing and proteomic studies indicate that F57C12.2 is enriched in the amphid sheath cell and intestine.
F59C6.11	WBGene00010328	Cytoskeleton	Cytoskeleton: other	Cytoskeleton: other	F59C6.11 encodes a claudin homolog that may be required for normal cohesion of apical junctions in epithelia; F59C6.11 is worm-specific, with obvious homologs only in C. elegans; F59C6.11 has no obvious function in mass RNAi assays; claudins are integral membrane proteins with four transmembrane sequences that are found in mammalian tight junctions (TJs), induce TJs when transgenically expressed …
F10E7.8	WBGene00017349	Cytoskeleton	Cytoskeleton: other	Cytoskeleton: other	farl-11 is an ortholog of human STRIP2 (striatin interacting protein 2	and STRIP1 (striatin interacting protein 1	; FARL-11 is required for normal ER dynamics and the membrane localization of GLP-1 in the germline; translation of farl-11 mRNA in the mitotic germline is promoted by PUF-8; FARL-11::GFP expressed under the endogenous promoter and 3' UTR localizes to endoplasmic reticulum and the nuclear membrane in the germline and embryos.
C46H11.11	WBGene00016735	Cytoskeleton	Cytoskeleton: other	Cytoskeleton: other	fhod-1 is an ortholog of human FHOD3 (formin y 2 domain containing 3); fhod-1 is expressed in the muscle cell, pharynx, reproductive system, seam cell, intestine, and the body wall musculature.
ZK1010.3	WBGene00014177	Cytoskeleton	Cytoskeleton: other	Cytoskeleton: other	frg-1 encodes the C. elegans ortholog of vertebrate facioscapulohumeral muscular dystrophy (FSHD) region gene 1 (FRG1); FRG-1 binds F-actin in vitro and, as a multimer, exhibits actin-bundling activity; FRG-1 is expressed throughout the life cycle; in embryos, FRG-1 localizes to nucleoli and diffusely in the cytoplasm; in larvae and adults, FRG-1 also localizes to dense bodies in body wall muscle…
F25H9.5	WBGene00001496	Cytoskeleton	Cytoskeleton: other	Cytoskeleton: other	frm-10 encodes a protein that contains an N-terminal FERM (Band 4.1-ezrin-radixin-moesin) domain; by homology, FRM-10 is predicted to function as a membrane-cytoskeleton linker protein that plays a role in cell adhesion, migration, or organization of cell surface structures; however, as loss of frm-10 activity via large-scale RNAi screens does not result in any obvious abnormalities, the precise …
Y38C1AB.8	WBGene00001492	Cytoskeleton	Cytoskeleton: other	Cytoskeleton: other	frm-5.1 encodes a protein that contains a FERM (Band 4.1-ezrin-radixin-moesin) domain near the center of the molecule and two C-terminal PDZ domains; by homology, FRM-5.1 is predicted to function as a membrane-cytoskeleton linker protein that plays a role in cell adhesion, migration, or organization of cell surface structures; the FRM-5.1 FERM and PDZ domains are most similar to those found in cy…
Y38C1AB.4	WBGene00021406	Cytoskeleton	Cytoskeleton: other	Cytoskeleton: other	frm-5.2 is an ortholog of human FRMPD2 (FERM and PDZ domain containing 2) and PTPN13 (protein tyrosine phosphatase, non-receptor type 13); microarray, tiling array, and RNA sequencing studies indicate that frm-5.2 is affected by cyc-1, hpl-2, gld-2, daf-16, dpy-21, pgl-1, pgl-3, glh-4, glh-1, alg-2, sir-2.1, slr-2, fbf-1, tdp-1, and let-60; microarray studies indicate that frm-5.2 is affected by …
F31B12.3	WBGene00001495	Cytoskeleton	Cytoskeleton: other	Cytoskeleton: other	frm-9 encodes a B41/ERM (ezrin/radixin/moesin	domain containing protein.
T17H7.4	WBGene00001573	Cytoskeleton	Cytoskeleton: other	Cytoskeleton: other	gei-16 can encode a protein with similarity to the B20 antigen of the parasitic nematode Onchocerca volvulus; GEI-16 is required for ventral enclosure and elongation during embryonic development, larval development, and normal rates of postembryonic growth; GEI-16 interacts with GEX-3, a homolog of mammalian protein ligands of the small GTPase Rac1 that is also essential for embryonic morphogenes…
H04J21.3	WBGene00001589	Cytoskeleton	Cytoskeleton: other	Cytoskeleton: other	gip-1 encodes the C. elegans homolog of Saccharomyces cerevisiae Spc98p, a gamma-tubulin-binding protein that with Spc97p forms part of a gamma-tubulin ring complex that can nucleate microtubule formation in vitro and in vivo; in C. elegans, GIP-1 is essential for embryogenesis and required for formation of centrosomal asters during interphase and formation of the mitotic spindle, but not for for…
K06A4.3	WBGene00010593	Cytoskeleton	Cytoskeleton: other	Cytoskeleton: other	gsnl-1 encodes one of three C. elegans gelsolin-related proteins; GSNL-1 contains four gelsolin-like (G) domains; GSNL-1 is predicted to function in vivo as an actin regulatory protein and in vitro, demonstrates actin filament severing activity; GSNL-1 also exhibits calcium-dependent capping of the barbed ends of actin filaments and stays bound to the side of actin filaments; GSNL-1 additionally …
H03A11.2	WBGene00010357	Cytoskeleton	Cytoskeleton: other	Cytoskeleton: other	H03A11.2 is an ortholog of human SAXO1 (stabilizer of axonemal microtubules 1) and SAXO2 (stabilizer of axonemal microtubules 2); H03A11.2 is predicted to have microtubule binding activity, based on protein domain information; H03A11.2 is expressed in the nervous system.
H40L08.3	WBGene00010434	Cytoskeleton	Cytoskeleton: other	Cytoskeleton: other	H40L08.3 is an ortholog of human CFAP57 (cilia and flagella associated protein 57); microarray and RNA sequencing studies indicate that H40L08.3 is affected by clk-1, set-2, daf-2, dpy-21, mir-34, pgl-1, pgl-3, glh-4, glh-1, and sir-2.1; RNA sequencing and microarray studies indicate that H40L08.3 is affected by Rotenone and Sirolimus; RNA sequencing studies indicate that H40L08.3 is enriched in …
W03D8.6	WBGene00002174	Cytoskeleton	Cytoskeleton: other	Cytoskeleton: other	itx-1 encodes one of two Caspr orthologues found in the C. elegans genome; Caspr proteins belong to the Neurexin superfamily and are involved in mediating cell-cell contacts and in the formation of specialized membrane-domains in polarized epithelial and nerve cells; RNA interference of itx-1 suggests that itx-1 is involved in the correct positioning and maintenance of apical junctions and in mai…
T22C1.7	WBGene00002179	Cytoskeleton	Cytoskeleton: other	Cytoskeleton: other	jph-1 encodes a junctophilin, a protein that belongs to a transmembrane family of proteins implicated in the formation of the junctional membrane complex that forms between the plasma membrane and the endoplasmic reticulum in excitable cells; this complex facilitates cross-talk between the cell surface and intracellular ionic channels; RNA interference of jph-1 results in a locomotion defect sugg…
K07H8.1	WBGene00019503	Cytoskeleton	Cytoskeleton: other	Cytoskeleton: other	K07H8.1 encodes a putative tubulin chaperone cofactor orthologous to human TBCE (OMIM:604934, mutated in HRD), and paralogous to COEL-1 and human TBCEL (LRRC35; OMIM:610451); K07H8.1 is required for normally short lifespan and for embryonic viability.
K10D6.2	WBGene00010742	Cytoskeleton	Cytoskeleton: other	Cytoskeleton: other	K10D6.2 encodes three isoforms of a claudin homolog that may be required for normal cohesion of apical junctions in epithelia; K10D6.2A-C are worm-specific, with obvious homologs only in C. elegans; K10D6.2A-C are required for embryonic viability in mass RNAi assays; claudins are integral membrane proteins with four transmembrane sequences that are found in mammalian tight junctions (TJs), induce…
F08F8.3	WBGene00002182	Cytoskeleton	Cytoskeleton: other	Cytoskeleton: other	kap-1 encodes a kinesin-associated protein that, along with KLP-20 and KLP-11, is part of the C. elegans heterotrimeric kinesin-II motor protein; animals homozygous for a kap-1 loss-of-function mutation have normal cilia and thus display normal dye-filling and osmotic avoidance behavior; however, animals doubly mutant for kap-1 and osm-3, which encodes a homomeric kinesin-II motor protein, do sho…
C47D12.7	WBGene00002184	Cytoskeleton	Cytoskeleton: other	Cytoskeleton: other	kel-1 encodes a BTB/POZ- and Kelch motif-containing protein orthologous to Drosophila Kelch, which is essential for actin organization in ovarian ring canals; in C. elegans, kel-1 is required for regulating feeding during larval development and more specifically, for pharyngeal isthmus peristalsis and efficient trapping of food in the pharynx; KEL-1 is first expressed at the 1.5-fold stage of emb…
T27E9.4	WBGene00002185	Cytoskeleton	Cytoskeleton: other	Cytoskeleton: other	kel-3 is an ortholog of human KLHL18 (kelch like family member 18); kel-3 is expressed in the pharynx, hypodermis, nervous system, head, tail, reproductive system, intestine, and the body wall musculature.
F54E2.3	WBGene00004130	Cytoskeleton	Cytoskeleton: other	Cytoskeleton: other	ketn-1 encodes an ortholog of kettin (in D. melanogaster, SALLIMUS), an invertebrate isoform or paralog of titin; ketn-1 is transcriptionally upregulated two-fold by hypoxia, requires both HIF-1 and VHL-1 for this induction, and contains three predicted HIF-1 binding sites in its predicted 5' regulatory region; ketn-1's induction by hypoxia correlates with upregulation of other genes required for…
ZK265.1	WBGene00013955	Cytoskeleton	Cytoskeleton: other	Cytoskeleton: other	kri-1 encodes an ankyrin repeat and FERM domain-containing protein orthologous to human KRIT1 (Krev interaction trapped/cerebral cavernous malformation 1, OMIM:604214); kri-1 was identified in RNAi screens for genes required for DAF-16-dependent lifespan extension in germline-depleted animals; subsequent analysis of kri-1 mutations suggests that KRI-1 is required for proper localization of DAF-16…
W03F8.5	WBGene00002247	Cytoskeleton	Cytoskeleton: other	Cytoskeleton: other	lam-1 encodes a laminin beta that affects degenerin-induced cell death and is required redundantly with lam-2 for morphogenesis.
F26D11.11	WBGene00002632	Cytoskeleton	Cytoskeleton: other	Cytoskeleton: other	let-413 encodes a protein with strong similarity to human ERBIN, rat DENSIN, Drosophila Scribble and its human ortholog hSCRIB; let-413 is required for the assembly of adherens junctions and for maintenance of the apical distribution of the intestinal terminal web; LET-413 protein is localized to the basolateral region of intestinal and hypodermal epithelial cells.
F28F5.3	WBGene00017904	Cytoskeleton	Cytoskeleton: other	Cytoskeleton: other	lim-8 encodes proteins containing one PDZ and one LIM domain; in vitro binding and yeast two-hybrid assays indicate that LIM-8 can physically interact with myosin heavy chain A (MYO-3) as well as with UNC-96 and UNC-97, suggesting that LIM-8 is part of a structural component that links membrane attachment proteins to myosin thick filaments; lim-8(RNAi) in a hypersensitive rrf-3 background results…
F25H5.1	WBGene00006407	Cytoskeleton	Cytoskeleton: other	Cytoskeleton: other	lim-9 encodes a protein containing one PET domain and six LIM domains and is orthologous to Drosophila LIMPET and vertebrate FHL2; in vitro binding and yeast two-hybrid assays indicate that LIM-9 physically interacts with UNC-96 and UNC-97 and thus, is likely a component of a protein complex that links muscle focal adhesions to thick filaments; LIM-9 also enables Wnt-directed planar cell polarity…
T03F6.5	WBGene00003047	Cytoskeleton	Cytoskeleton: other	Cytoskeleton: other	lis-1 encodes a microtubule-association protein (MAP) that is orthologous to human LIS1, and Aspergillus nidulans nudF, which mediates nuclear migration along Aspergillus hyphae; in C. elegans lis-1 functions as a dynein regulator whose activity is required for a number of processes, including centrosome separation, spindle assembly, regulation of neurotransmission, and actin cytoskeleton integri…
M03E7.1	WBGene00019753	Cytoskeleton	Cytoskeleton: other	Cytoskeleton: other	M03E7.1 is expressed in the nervous system.
C39F7.2	WBGene00016539	Cytoskeleton	Cytoskeleton: other	Cytoskeleton: other	madd-2 encodes a protein containing RBCC/TRIM, fibronectin type III, and SPRY domains that is the sole C. elegans member of the C1 subfamily of tripartite motif (TRIM) proteins and is homologous to mammalian TRIM9, TRIM67, and MID1/TRIM18, mutations in which result in Opitz G/BBB syndrome, a congenital malformation disorder affecting ventral midline structures and resulting in mental retardation;…
F32A7.5	WBGene00009306	Cytoskeleton	Cytoskeleton: other	Cytoskeleton: other	maph-1.1 is an ortholog of human MAP1B (microtubule associated protein 1B), MAP1A (microtubule associated protein 1A) and MAP1S (microtubule associated protein 1S); maph-1.1 is localized to the microtubule cytoskeleton.
F25D7.4	WBGene00009113	Cytoskeleton	Cytoskeleton: other	Cytoskeleton: other	maph-1.2 is an ortholog of human MAP1B (microtubule associated protein 1B), MAP1A (microtubule associated protein 1A) and MAP1S (microtubule associated protein 1S); RNA sequencing and microarray studies indicate that maph-1.2 is affected by Manganese chloride, Bisphenol S, Diazinon, Humic substances, single-walled carbon nanotubes, Paraquat, and Sirolimus; proteomic and RNA sequencing studies ind…
C36A4.5	WBGene00007966	Cytoskeleton	Cytoskeleton: other	Cytoskeleton: other	maph-1.3 is an ortholog of human MAP1B (microtubule associated protein 1B), MAP1A (microtubule associated protein 1A) and MAP1S (microtubule associated protein 1S); RNA sequencing and microarray studies indicate that maph-1.3 is affected by Rotenone, Bisphenol S, Humic substances, single-walled carbon nanotubes, and Sirolimus; proteomic, tiling array, and RNA sequencing studies indicate that maph…
F57H12.7	WBGene00003178	Cytoskeleton	Cytoskeleton: other	Cytoskeleton: other	mec-17 encodes an alpha-tubulin acetyltransferase; MEC-17 activity is required for maintaining the differentiated state of the touch receptor neurons, and hence the animal's touch sensitivity, during later stages of larval development; MEC-17 and W06B11.1 function redundantly for acetylation of K40 on MEC-12 alpha-tubulin; mec-17 is expressed solely in the touch receptor cells from late embryogen…
C27H5.2	WBGene00016172	Cytoskeleton	Cytoskeleton: other	Cytoskeleton: other	Microarray studies indicate that C27H5.2 is affected by Aldicarb, Tryptophan, Levamisole, Diazinon, single-walled carbon nanotubes, and Colistin; microarray studies indicate that C27H5.2 is enriched in the PVD and OLL neurons.
Y56A3A.3	WBGene00003234	Cytoskeleton	Cytoskeleton: other	Cytoskeleton: other	mif-1 is an ortholog of human MIF (macrophage migration inhibitory factor (glycosylation-inhibiting factor)); microarray, RNA sequencing, and proteomic studies indicate that mif-1 is affected by clk-1, cyc-1, isp-1, lin-39, gld-1, let-7, daf-16, cox-5B, jmjd-3.1, jmjd-1.2, emb-4, sir-2.1, daf-2, hcf-1, and nuo-6; RNA sequencing and microarray studies indicate that mif-1 is affected by Rotenone, M…
R02E12.2	WBGene00019827	Cytoskeleton	Cytoskeleton: other	Cytoskeleton: other	mop-25.1 encodes a protein orthologous to fission yeast Mo25p, budding yeast Hym1p, Aspergillus nidulans HymA, human CAB39, and human CAB39L; MOP-25.1 is paralogous to MOP-25.2 and (more distantly) MOP-25.3; MOP-25.1 shares a redundant function with MOP-25.2 in fertility and embryonic viability.
Y53C12A.4	WBGene00013140	Cytoskeleton	Cytoskeleton: other	Cytoskeleton: other	mop-25.2 encodes a Mo25 protein that inhibits DHC-1 in vivo; MOP-25.2 is orthologous to fission yeast Mo25p, budding yeast Hym1p, Aspergillus nidulans HymA, human CAB39, and human CAB39L; MOP-25.2 is paralogous to MOP-25.1 and (more distantly) MOP-25.3; mop-25.2(RNAi) suppresses the lethality of conditional dhc-1 mutations, as well as the spindle length and cytokinesis defects of dhc-1(or195), in…
T27C10.3	WBGene00020858	Cytoskeleton	Cytoskeleton: other	Cytoskeleton: other	mop-25.3 encodes a divergent ortholog of fission yeast Mo25p, budding yeast Hym1p, Aspergillus nidulans HymA, human CAB39, and human CAB39L; MOP-25.3 is paralogous to MOP-25.1 and MOP-25.2.
D2023.5	WBGene00008409	Cytoskeleton	Cytoskeleton: other	Cytoskeleton: other	mpst-1 is an ortholog of human tst (thiosulfate sulfurtransferase) and MPST (mercaptopyruvate sulfurtransferase); microarray studies indicate that mpst-1 is affected by Resveratrol, Cry5B, Humic substances, Sirolimus, and Allantoin; tiling array, RNA sequencing, and microarray studies indicate that mpst-1 is enriched in the body wall muscle cell, germ line, intestine, and muscle cell.
K08E5.3	WBGene00003482	Cytoskeleton	Cytoskeleton: other	Cytoskeleton: other	mua-3 is an ortholog of human FBN3 (fibrillin 3), FBN1 (fibrillin 1) and FBN2 (fibrillin 2); mua-3 is involved in cell-matrix adhesion; mua-3 is predicted to have calcium ion binding activity, based on protein domain information; mua-3 is expressed in the anal depressor muscle, excretory duct cell, all amphid neurons, phasmid sensillum, hypodermis, rectum, excretory pore, and the anal sphincter m…
W10G6.3	WBGene00003485	Cytoskeleton	Cytoskeleton: other	Cytoskeleton: other	mua-6 encodes an essential intermediate filament protein (MUA-6/IFA-2) that is coexpressed with the essential IF protein IFB-1; MUA-6 is required for hypodermal integrity and for lasting attachment of muscles to the body wall; MUA-6 is also required for normal positioning of excretory canals and muscles; MUA-6 forms heteropolymeric intermediate filaments in vitro with an equimolar mixture of IFB-…
T22E5.5	WBGene00003495	Cytoskeleton	Cytoskeleton: other	Cytoskeleton: other	mup-2 encodes the muscle contractile protein troponin T ( TnT ) homologous to vertebrate and invertebrate TnT and contains an invertebrate- specific COOH -terminal tail; mup-2 affects embryonic body wall muscle cell contraction, sarcomere organization, cell positioning, regulated muscle contraction in larval and adult body wall muscle, epidermal morphogenesis, and is required for proper function …
C43E11.6	WBGene00003516	Cytoskeleton	Cytoskeleton: other	Cytoskeleton: other	nab-1 encodes a PDZ and SAM domain-containing protein that is the sole C. elegans ortholog of the mammalian Neurabin/Spinophilin proteins; by homology, NAB-1 is predicted to interact with F-actin, ZYG-8/Doublecortin and the SAD-1 serine/threonine kinase to regulate interactions between the actin and microtubule networks during cell migration, growth cone guidance, and cell division; loss of nab-1…
F02G3.1	WBGene00017184	Cytoskeleton	Cytoskeleton: other	Cytoskeleton: other	ncam-1 is an ortholog of human NCAM2 (neural cell adhesion molecule 2) and NCAM1 (neural cell adhesion molecule 1); ncam-1 is expressed in the pharynx, GLRVR, GLRVL, GLRR, GLRL, GLRDR, GLRDL, certain interneurons, certain ventral cord neurons, certain amphid neurons, and the intestine.
F54F3.1	WBGene00003738	Cytoskeleton	Cytoskeleton: other	Cytoskeleton: other	nid-1 encodes the single C.elegans homolog of the nidogen (entactin) protein; members of the nidogen protein family are structural components of basement membranes and are believed to connect laminin and collagen IV networks together; in C. elegans, nid-1 is not required for basement membrane assembly, however, nid-1 is required for the proper positioning of the longitudinal neurons and to direct…
T09E8.1	WBGene00011647	Cytoskeleton	Cytoskeleton: other	Cytoskeleton: other	noca-1 is involved in cytoplasmic microtubule organization, germ cell development and nematode larval development; noca-1 is expressed in the hyp7 syncytium; noca-1 is localized to the microtubule.
C01F6.6	WBGene00006438	Cytoskeleton	Cytoskeleton: other	Cytoskeleton: other	nrfl-1encodes, by alternative splicing, five isoforms of an ortholog of Drosophila SIP1 that maintains epithelial integrity via regulation of Moesin activity, and of the human SLC9A3R1 (OMIM:604990), SLC9A3R2 (OMIM:606553), PDZK1 (OMIM:603831), and PDZD3(OMIM:607146) proteins that regulate plasma membrane exchanger activity; in C. elegans, nrfl-1 is required for normally short lifespan and for no…
C44B12.2	WBGene00003893	Cytoskeleton	Cytoskeleton: other	Cytoskeleton: other	ost-1 encodes the C. elegans ortholog of the conserved basement membrane glycoprotein component osteonectin/SPARC/BM-40; loss of ost-1 function via RNAi indicates that ost-1 activity is required for embryonic and larval development, as well as for normal gut development, body size, and fecundity; an OST-1::GFP reporter fusion protein localizes to the basement membranes along body wall and sex mus…
W03G9.6	WBGene00003906	Cytoskeleton	Cytoskeleton: other	Cytoskeleton: other	paf-1 encodes one of two C. elegans homologs of mammalian Type II platelet-activating factor-acetylhydrolase (PAF-AH	.
ZK1058.2	WBGene00003930	Cytoskeleton	Cytoskeleton: other	Cytoskeleton: other	pat-3 encodes the C. elegans beta-integrin subunit; pat-3 is an essential gene that is required for muscle cell attachment to the overlying hypodermis and for normal muscle filament assembly and function; in addition, pat-3 is required for normal axon guidance and for ovulation; antibody staining reveals that PAT-3 is expressed in body wall muscle as well as in the anal depressor, sphincter, inte…
K07C11.1	WBGene00003937	Cytoskeleton	Cytoskeleton: other	Cytoskeleton: other	pax-1 is an ortholog of human PAX9 (paired box 9) and PAX1 (paired box 1); pax-1 is predicted to have DNA binding activity, based on protein domain information; pax-1 is expressed in the epithelial cell and the pharyngeal cell.
K06B9.5	WBGene00003938	Cytoskeleton	Cytoskeleton: other	Cytoskeleton: other	pax-2 is an ortholog of human PAX2 (paired box 2), PAX8 (paired box 8) and PAX5 (paired box 5); pax-2 is predicted to have DNA binding activity, based on protein domain information; pax-2 is expressed in the vulD.
F27E5.2	WBGene00003939	Cytoskeleton	Cytoskeleton: other	Cytoskeleton: other	pax-3 encodes a divergent paired-like homeodomain protein that does not belong to the Q50, K50, or S50 classes; PAX-3 is required for locomotion and vulval development; pax-3(RNAi) animals have consistent Pvl and Unc phenotypes (as well as less consistent Bmd, Rup, and Stp phenotypes).
R186.7	WBGene00011308	Cytoskeleton	Cytoskeleton: other	Cytoskeleton: other	pnn-1 is an ortholog of human Pnn (pinin, desmosome associated protein); microarray, tiling array, and RNA sequencing studies indicate that pnn-1 is affected by cyc-1, daf-12, tatn-1, jmjd-3.1, lin-28, emb-4, sir-2.1, slr-2, and tdp-1; RNA sequencing and microarray studies indicate that pnn-1 is affected by Rotenone, D-glucose, Zidovudine, Resveratrol, Atrazine, Humic substances, and Paraquat; pr…
F42G9.9	WBGene00004212	Cytoskeleton	Cytoskeleton: other	Cytoskeleton: other	ptl-1 encodes a microtubule-binding protein that is homologous to members of the tau/MAP2/MAP4 subfamily of microtubule-associated proteins; PTL-1 promotes microtubule assembly and stability, and functions in maintaining neuronal integrity and axonal transport by regulation of retrograde movements of kinesins UNC-104, UNC-116, and anterograde movements of dynein light chain, DLC-1; in vitro, bact…
F35B3.5	WBGene00004121	Cytoskeleton	Cytoskeleton: other	Cytoskeleton: other	ptrn-1 is an ortholog of human CAMSAP3 (calmodulin regulated spectrin associated protein family member 3), CAMSAP1 (calmodulin regulated spectrin associated protein 1) and CAMSAP2 (calmodulin regulated spectrin associated protein family member 2); ptrn-1 is involved in cytoplasmic microtubule organization and nematode larval development; ptrn-1 exhibits microtubule minus-end binding activity and …
R02F2.4	WBGene00019833	Cytoskeleton	Cytoskeleton: other	Cytoskeleton: other	R02F2.4 encodes a protein with six chitin-binding peritrophin-A domains; R02F2.4 transcripts are enriched during oogenesis; like CEJ-1 and CPG-2, R02F2.4 might participate in eggshell synthesis and early embryonic development, and R02F2.4's multiple peritrophin-A domains might enable mechanical cross-linking of chitin; however, R02F2.4 has no obvious function in mass RNAi assays; while R02F2.4 is…
R08D7.5	WBGene00011145	Cytoskeleton	Cytoskeleton: other	Cytoskeleton: other	R08D7.5 is an ortholog of human CETN2 (centrin 2) and CETN1 (centrin 1); R08D7.5 is predicted to have calcium ion binding activity, based on protein domain information; R08D7.5 is expressed in the nervous system.
R09E10.5	WBGene00011175	Cytoskeleton	Cytoskeleton: other	Cytoskeleton: other	R09E10.5 is an ortholog of human KATNAL2 (katanin catalytic subunit A1 like 2); RNA sequencing and microarray studies indicate that R09E10.5 is affected by 1-methylnicotinamide, Methylmercuric chloride, Rotenone, Bisphenol S, D-glucose, Zidovudine, Atrazine, and Colistin; microarray studies indicate that R09E10.5 is enriched in the pharynx.
R102.5	WBGene00011292	Cytoskeleton	Cytoskeleton: other	Cytoskeleton: other	R102.5 is localized to the endoplasmic reticulum, the sarcomere and the striated muscle dense body.
T05G5.7	WBGene00011501	Cytoskeleton	Cytoskeleton: other	Cytoskeleton: other	rmd-1 is an ortholog of human RMDN2 (regulator of microtubule dynamics 2	and RMDN3 (regulator of microtubule dynamics 3	; rmd-1 is expressed in the germ line and the gonadal sheath cell; rmd-1 is localized to the mitotic spindle pole and the spindle microtubule.
C27H6.4	WBGene00007786	Cytoskeleton	Cytoskeleton: other	Cytoskeleton: other	rmd-2 is an ortholog of human RMDN2 (regulator of microtubule dynamics 2) and RMDN3 (regulator of microtubule dynamics 3); proteomic, microarray, and RNA sequencing studies indicate that rmd-2 is affected by tax-6, cyc-1, nhr-49, gld-1, let-7, csr-1, clk-1, lin-35, hlh-30, and lin-54; microarray and RNA sequencing studies indicate that rmd-2 is affected by Hydrogen sulfide and Cry5B; proteomic st…
B0491.3	WBGene00007190	Cytoskeleton	Cytoskeleton: other	Cytoskeleton: other	rmd-3 is an ortholog of human RMDN2 (regulator of microtubule dynamics 2) and RMDN3 (regulator of microtubule dynamics 3); RNA sequencing and microarray studies indicate that rmd-3 is affected by Ethanol, Nicotinic acid, Methylmercuric chloride, Manganese chloride, D-glucose, Resveratrol, Acrylamide, Fluoranthene, Chlorpyrifos, Diazinon, Humic substances, single-walled carbon nanotubes, Paraquat,…
T23B3.3	WBGene00020711	Cytoskeleton	Cytoskeleton: other	Cytoskeleton: other	rmd-5 is an ortholog of human RMDN2 (regulator of microtubule dynamics 2) and RMDN3 (regulator of microtubule dynamics 3); RNA sequencing and microarray studies indicate that rmd-5 is affected by daf-16, mir-34, pgl-1, pgl-3, glh-4, glh-1, sir-2.1, rde-1, and eat-2; RNA sequencing studies indicate that rmd-5 is affected by Multi-walled carbon nanotubes; microarray studies indicate that rmd-5 is e…
R13H9.1	WBGene00020070	Cytoskeleton	Cytoskeleton: other	Cytoskeleton: other	rmd-6 is an ortholog of human RMDN2 (regulator of microtubule dynamics 2) and RMDN3 (regulator of microtubule dynamics 3); RNA sequencing and microarray studies indicate that rmd-6 is affected by D-glucose, Resveratrol, Acrylamide, Atrazine, Quercetin, Humic substances, Paraquat, Benzene, Colistin, adsorbable organic bromine compounds, and Triclosan; RNA sequencing studies indicate that rmd-6 is …
B0507.8	WBGene00015225	Cytoskeleton	Cytoskeleton: other	Cytoskeleton: other	RNA sequencing and microarray studies indicate that B0507.8 is affected by Nitric Oxide, Methylmercuric chloride, Mercuric Chloride, Ethanol, D-glucose, Quercetin, Colistin, and Sirolimus; tiling array and RNA sequencing studies indicate that B0507.8 is enriched in the body wall muscle cell, cephalic sheath cell, excretory cell, and intestine and in the DA, VA, and dopaminergic neurons.
T14A8.2	WBGene00020497	Cytoskeleton	Cytoskeleton: other	Cytoskeleton: other	RNA sequencing and microarray studies indicate that T14A8.2 is affected by Rotenone, D-glucose, Hydrolyzable Tannins, single-walled carbon nanotubes, and Ag nanoparticles; tiling array and RNA sequencing studies indicate that T14A8.2 is enriched in the germline precursor cell and hypodermis and in the BAG and dopaminergic neurons.
Y43C5A.7	WBGene00044922	Cytoskeleton	Cytoskeleton: other	Cytoskeleton: other	RNA sequencing and microarray studies indicate that Y43C5A.7 is affected by ZK1236.1, hlh-30, clk-1, npr-1, dop-1, hyl-2, rbr-2, mir-60, daf-12, dpy-21, pgl-1, pgl-3, glh-4, glh-1, and hrde-1; RNA sequencing studies indicate that Y43C5A.7 is affected by Manganese chloride, D-glucose, and Bisphenol A; tiling array and RNA sequencing studies indicate that Y43C5A.7 is enriched in neurons including t…
Y48A6B.11	WBGene00012972	Cytoskeleton	Cytoskeleton: other	Cytoskeleton: other	rsa-2 is involved in mitotic spindle organization and protein localization to organelle; rsa-2 exhibits protein binding activity, bridging; rsa-2 is localized to the centrosome.
C34E11.1	WBGene00004682	Cytoskeleton	Cytoskeleton: other	Cytoskeleton: other	rsd-3 is an ortholog of human CLINT1 (clathrin interactor 1); rsd-3 is expressed in the pharynx, hypodermis, nervous system, coelomocyte, intestine, excretory canal, and the body wall musculature.
Y111B2A.24	WBGene00013742	Cytoskeleton	Cytoskeleton: other	Cytoskeleton: other	sas-1 is an ortholog of human C2CD3, RPH3A (rabphilin 3A) and DOC2A (double C2-like domains, alpha); SAS-1 is a C2 domain containing protein that stabilizes and localizes to centrioles; sas-1 is involved in embryo development; sas-1 is expressed in the sperm.
F10E9.8	WBGene00004726	Cytoskeleton	Cytoskeleton: other	Cytoskeleton: other	sas-4 encodes a predicted coiled-coil protein and centriole component recruited to the centrosome once per cell cycle at the time of organelle duplication and is required for centriole duplication and spindle assembly, levels dictate centrosome size, and also affects germ cell proliferation and locomotion; colocalizes with gamma-tubulin to centrosomes both in sperm and in the syncitial part of th…
T07C4.10	WBGene00011562	Cytoskeleton	Cytoskeleton: other	Cytoskeleton: other	sas-7 encodes a predicted coiled-coil protein and centriole component that interacts with SPD-2 and regulates its centriolar localization; sas-7 is required for the centriole duplication preferentially in the daughter centriole, for the formation of paddlewheel structure in the centriole, and for the spindle assembly; microarray and RNA sequencing studies indicate that T07C4.10 is regulated by li…
Y106G6H.15	WBGene00013725	Cytoskeleton	Cytoskeleton: other	Cytoskeleton: other	ska-1 is an ortholog of human SKA1 (spindle and kinetochore associated complex subunit 1); ska-1 is predicted to have microtubule binding activity, based on protein domain information; ska-1 is localized to the condensed chromosome kinetochore and the mitotic spindle.
C24B5.2	WBGene00016045	Cytoskeleton	Cytoskeleton: other	Cytoskeleton: other	spas-1 is an ortholog of human SPAST (spastin); spas-1 is involved in microtubule depolymerization, microtubule severing, oogenesis, protein homooligomerization and vulval development; spas-1 exhibits microtubule binding activity and microtubule-severing ATPase activity; epidermal expression of SPAS-1 triggers mild effects on embryonic elongation, which are dramatically enhanced by let-502 weak l…
K10B3.10	WBGene00004951	Cytoskeleton	Cytoskeleton: other	Cytoskeleton: other	spc-1 encodes the C. elegans alpha spectrin ortholog; during development, spc-1 activity is required for body morphogenesis, formation of body wall muscles, locomotion, and larval development.
Y32B12A.1	WBGene00012516	Cytoskeleton	Cytoskeleton: other	Cytoskeleton: other	sqst-4 is an ortholog of human SQSTM1 (sequestosome 1); sqst-4 is predicted to have zinc ion binding activity, based on protein domain information.
F27D9.8	WBGene00017866	Cytoskeleton	Cytoskeleton: other	Cytoskeleton: other	stn-2 encodes a gamma-syntrophin; loss-of-functions stn-2 mutations indicate that STN-2 activity is required for normal rates of locomotion and head movements; the STN-2 PDZ domain interacts with the SAX-7/L1CAM intracellular PB motif in vitro and genetic studies indicate that stn-2 and sax-7 interact to regulate neuronal and axon positioning; an STN-2::GFP reporter fusion is expressed in body wa…
Y48A6C.3	WBGene00012976	Cytoskeleton	Cytoskeleton: other	Cytoskeleton: other	sup-35 is an ortholog of human RMDN2 (regulator of microtubule dynamics 2), RMDN3 (regulator of microtubule dynamics 3) and RMDN1 (regulator of microtubule dynamics 1); sup-35 is expressed in the pharynx, intestine, and the head muscle; sup-35 is localized to the cytoplasm and the nucleus.
T03G6.3	WBGene00020195	Cytoskeleton	Cytoskeleton: other	Cytoskeleton: other	T03G6.3 encodes a protein homologous to human ENPP6 (nucleotide pyrophosphatase/phosphodiesterase 6	; T03G6.3 fusion proteins are expressed in body wall and vulval muscles and localize dynamically to the I-bands of bodywall muscle sarcomeres; T03G6.3 activity is required for wild-type levels of PGL-1::GFP in P granules of F1 embryos.
T04C4.1	WBGene00020208	Cytoskeleton	Cytoskeleton: other	Cytoskeleton: other	T04C4.1 is an ortholog of human FNIP2 (folliculin interacting protein 2) and FNIP1 (folliculin interacting protein 1); RNA sequencing and microarray studies indicate that T04C4.1 is affected by Rotenone, Cry5B, Humic substances, Allantoin, Sirolimus, and Ag nanoparticles; RNA sequencing studies indicate that T04C4.1 is enriched in the germ line.
T05E11.2	WBGene00011479	Cytoskeleton	Cytoskeleton: other	Cytoskeleton: other	T05E11.2 encodes a claudin homolog that may be required for normal cohesion of apical junctions in epithelia; T05E11.2 is worm-specific, with a with highly divergent sequence lacking obvious homologs; T05E11.2 has no obvious function in mass RNAi assays; claudins are integral membrane proteins with four transmembrane sequences that are found in mammalian tight junctions (TJs), induce TJs when tra…
T08D2.8	WBGene00011613	Cytoskeleton	Cytoskeleton: other	Cytoskeleton: other	T08D2.8 is an ortholog of human CKAP5 (cytoskeleton associated protein 5); proteomic, RNA sequencing, and microarray studies indicate that T08D2.8 is affected by gld-1, let-7, htz-1, lin-35, and daf-16; RNA sequencing studies indicate that T08D2.8 is affected by D-glucose and Bisphenol S; RNA sequencing studies indicate that T08D2.8 is enriched in the germ line.
T08G11.3	WBGene00011630	Cytoskeleton	Cytoskeleton: other	Cytoskeleton: other	T08G11.3 is an ortholog of human SAXO1 (stabilizer of axonemal microtubules 1) and SAXO2 (stabilizer of axonemal microtubules 2); T08G11.3 is predicted to have microtubule binding activity, based on protein domain information.
T10H4.13	WBGene00045339	Cytoskeleton	Cytoskeleton: other	Cytoskeleton: other	T10H4.13 is an ortholog of human PHYHIP (phytanoyl-CoA 2-hydroxylase interacting protein	and PHYHIPL (phytanoyl-CoA 2-hydroxylase interacting protein like	; RNA sequencing studies indicate that T10H4.13 is affected by dpy-21 and smg-2; RNA sequencing studies indicate that T10H4.13 is enriched in the amphid sheath cell.
T10H4.4	WBGene00011697	Cytoskeleton	Cytoskeleton: other	Cytoskeleton: other	T10H4.4 is an ortholog of human PHYHIP (phytanoyl-CoA 2-hydroxylase interacting protein	and PHYHIPL (phytanoyl-CoA 2-hydroxylase interacting protein like	; microarray studies indicate that T10H4.4 is affected by clk-1; RNA sequencing studies indicate that T10H4.4 is affected by Multi-walled carbon nanotubes; RNA sequencing studies indicate that T10H4.4 is enriched in the amphid sheath cell.
T22C1.6	WBGene00011917	Cytoskeleton	Cytoskeleton: other	Cytoskeleton: other	T22C1.6 is an ortholog of human TXLNG (taxilin gamma), TXLNB (taxilin beta) and TXLNA (taxilin alpha); T22C1.6 is predicted to have syntaxin binding activity, based on protein domain information; T22C1.6 is expressed in the pharynx, anal depressor muscle, head, tail, reproductive system, and the body wall musculature.
T28B4.4	WBGene00020887	Cytoskeleton	Cytoskeleton: other	Cytoskeleton: other	T28B4.4 encodes a claudin homolog that may be required for normal cohesion of apical junctions in epithelia; T28B4.4 is worm-specific, weakly similar to CLC-1; T28B4.4 has no obvious function in mass RNAi assays; claudins are integral membrane proteins with four transmembrane sequences that are found in mammalian tight junctions (TJs), induce TJs when transgenically expressed in cells normally la…
Y39G10AR.20	WBGene00021475	Cytoskeleton	Cytoskeleton: other	Cytoskeleton: other	tbca-1 is an ortholog of human TBCA (tubulin folding cofactor A); tbca-1 is predicted to have beta-tubulin binding activity, based on protein domain information.
F53F4.3	WBGene00009987	Cytoskeleton	Cytoskeleton: other	Cytoskeleton: other	tbcb-1 is an ortholog of human TBCB (tubulin folding cofactor B); microarray, proteomic, and RNA sequencing studies indicate that tbcb-1 is affected by cgh-1, cyc-1, nhr-49, gld-1, let-7, tatn-1, clk-1, swsn-2.2, npr-1, emb-4, and fbf-1; RNA sequencing and microarray studies indicate that tbcb-1 is affected by Rotenone, Paraquat, Sirolimus, and Allantoin; microarray and RNA sequencing studies ind…
Y71H2AM.24	WBGene00044609	Cytoskeleton	Cytoskeleton: other	Cytoskeleton: other	tbcc-1 is an ortholog of human TBCC (tubulin folding cofactor C); tiling array and RNA sequencing studies indicate that tbcc-1 is affected by daf-12, hpl-2, let-418, chd-3, lin-28, pgl-1, pgl-3, glh-4, glh-1, and smg-2; RNA sequencing studies indicate that tbcc-1 is affected by Zidovudine; tiling array and RNA sequencing studies indicate that tbcc-1 is enriched in the intestine and germ line and …
F58A4.8	WBGene00006540	Cytoskeleton	Cytoskeleton: other	Cytoskeleton: other	tbg-1 encodes gamma-tubulin; in C. elegans, tbg-1 activity is essential and is required for normal bipolar spindle assembly and function, as well as the fast phase of female pronuclear migration following fertilization; while tbg-1 is required for proper organization and function of kinetochore and interpolar microtubules, it does not appear to be absolutely required for microtubule nucleation an…
Y59A8A.3	WBGene00013340	Cytoskeleton	Cytoskeleton: other	Cytoskeleton: other	tcc-1 is involved in spindle localization; tcc-1 exhibits kinesin binding activity; tcc-1 is localized to the endoplasmic reticulum membrane.
K04G2.8	WBGene00000156	Cytoskeleton	Cytoskeleton: other	Cytoskeleton: other	The apr-1 gene encodes an ortholog of human APC (OMIM:175100, mutated in familial adenomatous polyposis) that is required for germline fertility, the control of homeodomain expression (CEH-13 and LIN-39) during embryogenesis and vulval development, and for the migration and elongation of hypodermal cells during embryo morphogenesis; APR-1 is thought to reside in adherens junctions, while also sti…
M106.5	WBGene00000293	Cytoskeleton	Cytoskeleton: other	Cytoskeleton: other	The beta subunit of actin capping protein that regulates actin cytoskeleton assembly and establishment of initial asymmetry in the embryo; it is expressed in the cytoplasm of all cells in the embryo.
R01H10.3	WBGene00000768	Cytoskeleton	Cytoskeleton: other	Cytoskeleton: other	The cor-1 gene encodes an ortholog of the actin-binding protein coronin.
ZC477.9	WBGene00000942	Cytoskeleton	Cytoskeleton: other	Cytoskeleton: other	The deb-1 gene encodes a vinculin ortholog highly conserved amongst metazoans including Drosophila, chick, and humans (OMIM:193065); DEB-1 is a muscle attachment protein found in dense bodies, and is required for attaching actin thin filaments to the basal sarcolemma; DEB-1 requires PAT-4/integrin-linked kinase for full assembly into nascent attachments.
C47E8.7	WBGene00006836	Cytoskeleton	Cytoskeleton: other	Cytoskeleton: other	The unc-112 gene encodes a pleckstrin homology domain-containing protein, orthologous to human Mitogen inducible gene-2, that is required for assembly of muscle dense bodies and M lines during embryogenesis; UNC-112 is a dense body/M-line component and requires PAT-3/beta-integrin, UNC-52/perlecan, and PAT-4/integrin-linked kinase for proper localization; UNC-112 binds PAT-4 directly, forms a ter…
ZC101.2	WBGene00006787	Cytoskeleton	Cytoskeleton: other	Cytoskeleton: other	The unc-52 gene encodes perlecan, a protein orthologous to human basement membrane-specific heparan sulfate proteoglycan core protein (HSPG2; OMIM:142461, which when mutated leads to Schwartz-Jampel syndrome or dyssegmental dysplasia); UNC-52 plays essential roles in muscle structure development and regulation of growth factor-like signaling pathways; UNC-52 is synthesized by the hypodermis and l…
F14D12.2	WBGene00006826	Cytoskeleton	Cytoskeleton: other	Cytoskeleton: other	The unc-97 gene encodes a LIM domain-containing protein of the PINCH family that is highly similar to human LIMS1 (OMIM:602567) and LIMS2; UNC-97 functions as an adaptor protein important for assembly of muscle adherens junctions and the mechanosensory functions of the touch neurons; UNC-97 interacts with PAT-4/integrin-linked kinase and with UNC-98; UNC-97 colocalizes with PAT-3/beta integrin at…
Y71G12B.11	WBGene00006771	Cytoskeleton	Cytoskeleton: other	Cytoskeleton: other	tln-1 is an ortholog of human TLN2 (talin 2) and TLN1 (talin 1); tln-1 is predicted to have actin filament binding activity and is a structural constituent of cytoskeleton; tln-1 is expressed in the DTC, vulval cell, and the uterine epithelial cell; tln-1 is localized to the M band and the striated muscle dense body.
C06A5.7	WBGene00006581	Cytoskeleton	Cytoskeleton: other	Cytoskeleton: other	tmd-1 encodes a predicted member of the tropomodulin family and affects egg laying, locomotion, and muscle organization in one analysis using RNAi.
C08D8.2	WBGene00006582	Cytoskeleton	Cytoskeleton: other	Cytoskeleton: other	tmd-2 is an ortholog of human LMOD3 (leiomodin 3), LMOD2 (leiomodin 2) and LMOD1 (leiomodin 1) and members of the TMOD (Tropomodulins) family including TMOD2; tmd-2 is predicted to have tropomyosin binding activity, based on protein domain information; tmd-2 is localized to the myofibril.
F42E11.4	WBGene00006584	Cytoskeleton	Cytoskeleton: other	Cytoskeleton: other	tni-1 encodes a member of the troponin family that affects body morphology, locomotion, egg laying, and epithelial morphogenesis in a large-scale RNAi analysis.
W03F8.1	WBGene00006586	Cytoskeleton	Cytoskeleton: other	Cytoskeleton: other	tni-4 encodes one of the four elegans troponin I proteins; tni-4 is required for the normal development of the pharynx during embryonic development; TNI-4 interacts only with the pharyngeal troponin C; tni-4 is expressed exclusively in the pharyngeal muscles.
C14F5.3	WBGene00006588	Cytoskeleton	Cytoskeleton: other	Cytoskeleton: other	tnt-3 is orthologous to the human gene TROPONIN T (TNNT2; OMIM:191045), which when mutated leads to disease.
T08B1.2	WBGene00006589	Cytoskeleton	Cytoskeleton: other	Cytoskeleton: other	tnt-4 is an ortholog of human TNNT1 (troponin T1, slow skeletal type), TNNT2 (troponin T2, cardiac type) and TNNT3 (troponin T3, fast skeletal type); tnt-4 is involved in muscle contraction.
ZK418.8	WBGene00022737	Cytoskeleton	Cytoskeleton: other	Cytoskeleton: other	tofu-7 is an ortholog of human IGF2BP2 (insulin like growth factor 2 mRNA binding protein 2), IGF2BP3 (insulin like growth factor 2 mRNA binding protein 3) and IGF2BP1 (insulin like growth factor 2 mRNA binding protein 1); tofu-7 is predicted to have RNA binding activity, based on protein domain information.
C32E8.3	WBGene00016321	Cytoskeleton	Cytoskeleton: other	Cytoskeleton: other	tppp-1 is an ortholog of human TPPP3 (tubulin polymerization promoting protein family member 3), TPPP (tubulin polymerization promoting protein) and TPPP2 (tubulin polymerization promoting protein family member 2); tiling array, proteomic, microarray, and RNA sequencing studies indicate that tppp-1 is affected by daf-12, gld-1, let-7, wdr-5.1, htz-1, hsf-1, ifg-1, let-418, chd-3, elli-1, morc-1, …
F08F1.8	WBGene00006649	Cytoskeleton	Cytoskeleton: other	Cytoskeleton: other	tth-1 encodes a thymosin beta ortholog that contains four functionally distinct thymosin beta repeats; in vitro, TTH-1 binds multiple actin monomers as well as filamentous actin suggesting that, as its homology predicts, TTH-1 plays a direct role in regulating actin polymerization and cytoskeletal organization in C. elegans; consistent with this, loss of tth-1 activity via a deletion mutation tha…
H23L24.3	WBGene00019230	Cytoskeleton	Cytoskeleton: other	Cytoskeleton: other	ttll-11 encodes a putative tubulin polyglutamylase orthologous to human TTLL11; TTLL-11 has no obvious function in mass RNAi assays; by orthology, TTLL-11 is expected to elongate glutamyl chains rather than initiating them and to prefer alpha-tubulin over beta-tubulin as a substrate.
D2013.9	WBGene00008405	Cytoskeleton	Cytoskeleton: other	Cytoskeleton: other	ttll-12 encodes a putative tubulin polyaminoacid ligase (possibly a polyglycylase	orthologous to human TTLL12; TTLL-12 is expressed in intestine and renal gland cells.
K07C5.7	WBGene00010630	Cytoskeleton	Cytoskeleton: other	Cytoskeleton: other	ttll-15 encodes a putative tubulin polyaminoacid ligase orthologous to Drosophila melanogaster CG4089 and Tetrahymena thermophila TTLL15; TTLL-15 has no obvious function in mass RNAi assays.
C55A6.2	WBGene00008331	Cytoskeleton	Cytoskeleton: other	Cytoskeleton: other	ttll-5 encodes a putative tubulin polyglutamylase orthologous to human TTLL5; TTLL-5 is required for embryonic development and fertility; by orthology, TTLL-5 is expected to initiate glutamyl chains rather than elongating them, to prefer alpha-tubulin over beta-tubulin as a substrate, and to have non-tubulin substrates.
F25C8.5	WBGene00044187	Cytoskeleton	Cytoskeleton: other	Cytoskeleton: other	ttll-9 encodes a putative tubulin polyaminoacid ligase orthologous to human TTLL9.
W06H8.8	WBGene00006436	Cytoskeleton	Cytoskeleton: other	Cytoskeleton: other	ttn-1, through multiple splicing, encodes at least six protein isoforms that are orthologs of titin (OMIM:188840, mutated in cardiomyopathy or tibial muscular dystrophy), with the three largest isoforms being 2.2 MDa, 1.2 MDa and 301 kDa; TTN-1 isoforms are expressed in body wall and vulval muscle, localized to the centers of I-bands, with the two largest isoforms expressed in all muscles except …
ZK617.1	WBGene00006759	Cytoskeleton	Cytoskeleton: other	Cytoskeleton: other	unc-22 encodes twitchin, a giant intracellular protein with multiple fibronectin- and immunoglobulin-like domains and a single protein kinase domain that is homologous to titin (OMIM:188840); UNC-22 is required in muscle for regulation of the actomyosin contraction-relaxation cycle and for maintenance of normal muscle morphology; UNC-22 associates with myosin and is localized to A-bands; in vitro…
F30H5.1	WBGene00006781	Cytoskeleton	Cytoskeleton: other	Cytoskeleton: other	unc-45 encodes a conserved, muscle-specific protein that contains an N-terminal TRP (tetratricopeptide repeat) and a C-terminal UCS (UNC-45-CRO1-She4p) domain; during body wall muscle development, UNC-45 activity is essential for proper thick filament formation and sarcomere organization; in addition, maternally provided UNC-45 is required for embryonic polarity, cytokinesis, and germline cellula…
F41C6.1	WBGene00006746	Cytoskeleton	Cytoskeleton: other	Cytoskeleton: other	unc-6 encodes a netrin orthologous to the human and mouse netrin-1 precursor proteins; UNC-6 functions as a guidance molecule that regulates circumferential axon migrations as well as migration of mesodermal cells, such as the gonadal distal tip cell, along the dorsoventral axis; in addition, UNC-6 mediates anchor cell (AC) invasion by regulating localization of the UNC-40 netrin receptor to the …
R07D5.1	WBGene00006747	Cytoskeleton	Cytoskeleton: other	Cytoskeleton: other	unc-7 encodes an innexin required for gap junction formation in invertebrates; UNC-7 is also required for normal locomotion, egg-laying, inhibition of feeding by tapping, avermectin sensitivity, and ivermectin sensitivity, as well as for the antagonism of UNC-79 and UNC-80 activity by volatile anesthetics; unc-7 is genetically required, and transcribed in, neurons rather than muscle cells, from l…
C04F6.4	WBGene00006810	Cytoskeleton	Cytoskeleton: other	Cytoskeleton: other	unc-78 encodes a WD40 repeat-containing protein homologous to actin-interacting protein (AIP1) that regulates the ordered assembly of actin and cofilin in myofibrils; homozygous unc-78 mutant animals are viable but exhibit disorganization of actin filaments in the body wall muscle; unc-78 and aipl-1 have redundant and overlapping functions in organized assembly of actin filaments in embryonic mus…
Y105E8A.6	WBGene00006824	Cytoskeleton	Cytoskeleton: other	Cytoskeleton: other	unc-95 encodes a LIM domain-containing protein related to Drosophila and vertebrate paxillins; UNC-95 is required for locomotion and organization of thick and thin filaments in body wall muscle; by homology, UNC-95 may function as an anchor protein that links signaling and cytoskeletal proteins at focal adhesions; in vitro, UNC-95 interacts with RNF-5, a RING finger protein that may function as a…
F44F1.7	WBGene00006902	Cytoskeleton	Cytoskeleton: other	Cytoskeleton: other	vet-6 encodes a protein that contains a spectrin repeat; vet-6 is preferentially transcribed in embryos prior to gastrulation.
C10H11.1	WBGene00015691	Cytoskeleton	Cytoskeleton: other	Cytoskeleton: other	viln-1 is an ortholog of human SVIL (supervillin); viln-1 is predicted to have actin filament binding activity, based on protein domain information; viln-1 is expressed in the hypodermis, nervous system, head, tail, reproductive system, intestine, and the body wall musculature.
B0280.13	WBGene00015107	Cytoskeleton	Cytoskeleton: other	Cytoskeleton: other	viro-2 is an ortholog of human WAS (Wiskott-Aldrich syndrome) and WASL (Wiskott-Aldrich syndrome like); microarray and RNA sequencing studies indicate that viro-2 is affected by cyc-1, eat-2, prg-1, mdt-15, daf-16, hsf-1, mir-34, pgl-1, pgl-3, glh-4, glh-1, ahr-1, daf-2, hcf-1, sir-2.1, and ain-2; microarray and RNA sequencing studies indicate that viro-2 is affected by Aldicarb, D-glucopyranose,…
F02D8.3	WBGene00006960	Cytoskeleton	Cytoskeleton: other	Cytoskeleton: other	xbx-1 encodes a dynein light intermediate chain; XBX-1 activity is required for retrograde intraflagellar transport and thus, for proper formation of sensory neuron cilia; an XBX-1::YFP reporter fusion protein is found at the ciliary base and migrating along the ciliary axoneme in both anterograde and retrograde directions.
Y1A5A.1	WBGene00012379	Cytoskeleton	Cytoskeleton: other	Cytoskeleton: other	Y1A5A.1 is an ortholog of human Pxn (paxillin) and members of the LIM domain containing family including LMO4; RNA sequencing and microarray studies indicate that Y1A5A.1 is affected by Ethanol, Methylmercury hydroxide, Methylmercuric chloride, Rotenone, Manganese chloride, D-glucose, Cadmium, Paraquat, and Colistin; proteomic, tiling array, and RNA sequencing studies indicate that Y1A5A.1 is enr…
Y43F4B.9	WBGene00012806	Cytoskeleton	Cytoskeleton: other	Cytoskeleton: other	Y43F4B.9 is an ortholog of human DAW1 (dynein assembly factor with WD repeats 1); RNA sequencing, tiling array, and microarray studies indicate that Y43F4B.9 is affected by tatn-1, htz-1, jmjd-3.1, mes-6, mir-34, pgl-1, pgl-3, glh-4, glh-1, emb-4, sir-2.1, and mir-243; microarray studies indicate that Y43F4B.9 is affected by Hydrogen sulfide; RNA sequencing studies indicate that Y43F4B.9 is enric…
Y66D12A.10	WBGene00013436	Cytoskeleton	Cytoskeleton: other	Cytoskeleton: other	Y66D12A.10 is an ortholog of human MITD1 (microtubule interacting and trafficking domain containing 1); RNA sequencing and microarray studies indicate that Y66D12A.10 is affected by Mianserin, Zidovudine, and Sirolimus; tiling array, RNA sequencing, and microarray studies indicate that Y66D12A.10 is enriched in the body wall muscle cell, coelomocytes, and germ line and in neurons including the AV…
Y67A10A.9	WBGene00013458	Cytoskeleton	Cytoskeleton: other	Cytoskeleton: other	Y67A10A.9 encodes a claudin homolog that may be required for normal cohesion of apical junctions in epithelia; Y67A10A.9 is worm-specific, with obvious homologs only in C. elegans; Y67A10A.9 has no obvious function in mass RNAi assays; claudins are integral membrane proteins with four transmembrane sequences that are found in mammalian tight junctions (TJs), induce TJs when transgenically express…
ZC262.7	WBGene00043948	Cytoskeleton	Cytoskeleton: other	Cytoskeleton: other	ZC262.7 is predicted to have microtubule motor activity, based on protein domain information.
ZK1240.5	WBGene00022870	Cytoskeleton	Cytoskeleton: other	Cytoskeleton: other	ZK1240.5 is an ortholog of human FSD2 (fibronectin type III and SPRY domain containing 2), Mid1 (midline 1) and TRIML2 (tripartite motif family like 2) and members of the TRIM (Tripartite motif containing) family including TRIM38 and RNF (Ring finger proteins) family including TRIML1; ZK1240.5 is predicted to have zinc ion binding activity, based on protein domain information.
ZK1240.8	WBGene00022872	Cytoskeleton	Cytoskeleton: other	Cytoskeleton: other	ZK1240.8 is an ortholog of human FSD2 (fibronectin type III and SPRY domain containing 2), Mid1 (midline 1) and TRIML2 (tripartite motif family like 2) and members of the TRIM (Tripartite motif containing) family including TRIM38 and RNF (Ring finger proteins) family including TRIML1; ZK1240.8 is predicted to have zinc ion binding activity, based on protein domain information.
ZK1240.9	WBGene00022873	Cytoskeleton	Cytoskeleton: other	Cytoskeleton: other	ZK1240.9 is an ortholog of human FSD2 (fibronectin type III and SPRY domain containing 2), Mid1 (midline 1) and TRIML2 (tripartite motif family like 2) and members of the TRIM (Tripartite motif containing) family including TRIM38 and RNF (Ring finger proteins) family including TRIML1; ZK1240.9 is predicted to have zinc ion binding activity, based on protein domain information.
Y79H2A.11	WBGene00006993	Cytoskeleton	Cytoskeleton: other	Cytoskeleton: other	zyg-8 is an ortholog of human DCX (doublecortin), DCLK1 (doublecortin like kinase 1) and DCLK2 (doublecortin like kinase 2); zyg-8 is involved in establishment of mitotic spindle localization and negative regulation of microtubule depolymerization; zyg-8 exhibits microtubule binding activity and is predicted to have ATP binding activity and protein kinase activity, based on protein domain informa…
F22B5.7	WBGene00006994	Cytoskeleton	Cytoskeleton: other	Cytoskeleton: other	zyg-9 encodes a predicted microtubule-association protein (MAP) of the XMAP215 family; during early embryonic development, maternal zyg-9 activity is required for microtubule-dependent processes such as meiotic and mitotic spindle organization and pronuclear migration; further, zyg-9 is essential for formation of long astral microtubules; ZYG-9 is required for centrosomal localization of TAC-1, t…
B0207.7	WBGene00015030	Cytoskeleton	Cytoskeleton: tau tubulin kinase	Cytoskeleton: tau tubulin kinase	B0207.7 is an ortholog of human TTBK1 (tau tubulin kinase 1), CTD-2116N17.1 and TTBK2 (tau tubulin kinase 2); B0207.7 is predicted to have ATP binding activity and protein kinase activity, based on protein domain information; B0207.7 is expressed in certain interneurons.
B0218.5	WBGene00015049	Cytoskeleton	Cytoskeleton: tau tubulin kinase	Cytoskeleton: tau tubulin kinase	B0218.5 is an ortholog of human TTBK1 (tau tubulin kinase 1), CTD-2116N17.1 and TTBK2 (tau tubulin kinase 2); B0218.5 is predicted to have ATP binding activity and protein kinase activity, based on protein domain information.
C03C10.2	WBGene00007269	Cytoskeleton	Cytoskeleton: tau tubulin kinase	Cytoskeleton: tau tubulin kinase	C03C10.2 is an ortholog of human TTBK1 (tau tubulin kinase 1), CTD-2116N17.1 and TTBK2 (tau tubulin kinase 2); C03C10.2 is predicted to have ATP binding activity and protein kinase activity, based on protein domain information.
C04G2.2	WBGene00007305	Cytoskeleton	Cytoskeleton: tau tubulin kinase	Cytoskeleton: tau tubulin kinase	C04G2.2 is an ortholog of human TTBK2 (tau tubulin kinase 2) and TTBK1 (tau tubulin kinase 1); C04G2.2 is predicted to have ATP binding activity and protein kinase activity, based on protein domain information; C04G2.2 is expressed in the nervous system.
C05C12.1	WBGene00007335	Cytoskeleton	Cytoskeleton: tau tubulin kinase	Cytoskeleton: tau tubulin kinase	C05C12.1 is an ortholog of human TTBK1 (tau tubulin kinase 1), CTD-2116N17.1 and TTBK2 (tau tubulin kinase 2); C05C12.1 is predicted to have protein kinase activity, based on protein domain information.
C08F8.6	WBGene00007448	Cytoskeleton	Cytoskeleton: tau tubulin kinase	Cytoskeleton: tau tubulin kinase	C08F8.6 is an ortholog of human TTBK1 (tau tubulin kinase 1), CTD-2116N17.1 and TTBK2 (tau tubulin kinase 2); C08F8.6 is predicted to have ATP binding activity and protein kinase activity, based on protein domain information.
C09B9.4	WBGene00015629	Cytoskeleton	Cytoskeleton: tau tubulin kinase	Cytoskeleton: tau tubulin kinase	C09B9.4 is an ortholog of human TTBK1 (tau tubulin kinase 1), CTD-2116N17.1 and TTBK2 (tau tubulin kinase 2); C09B9.4 is predicted to have ATP binding activity and protein kinase activity, based on protein domain information.
C09D4.3	WBGene00015634	Cytoskeleton	Cytoskeleton: tau tubulin kinase	Cytoskeleton: tau tubulin kinase	C09D4.3 is an ortholog of human TTBK1 (tau tubulin kinase 1), CTD-2116N17.1 and TTBK2 (tau tubulin kinase 2); C09D4.3 is predicted to have protein kinase activity, based on protein domain information.
C14A4.13	WBGene00007563	Cytoskeleton	Cytoskeleton: tau tubulin kinase	Cytoskeleton: tau tubulin kinase	C14A4.13 is an ortholog of human TTBK1 (tau tubulin kinase 1), CTD-2116N17.1 and TTBK2 (tau tubulin kinase 2); C14A4.13 is predicted to have ATP binding activity and protein kinase activity, based on protein domain information.
C27D8.1	WBGene00007777	Cytoskeleton	Cytoskeleton: tau tubulin kinase	Cytoskeleton: tau tubulin kinase	C27D8.1 is an ortholog of human TTBK1 (tau tubulin kinase 1), CTD-2116N17.1 and TTBK2 (tau tubulin kinase 2); C27D8.1 is predicted to have ATP binding activity and protein kinase activity, based on protein domain information.
C34B2.3	WBGene00016388	Cytoskeleton	Cytoskeleton: tau tubulin kinase	Cytoskeleton: tau tubulin kinase	C34B2.3 is an ortholog of human TTBK1 (tau tubulin kinase 1), CTD-2116N17.1 and TTBK2 (tau tubulin kinase 2); C34B2.3 is predicted to have ATP binding activity and protein kinase activity, based on protein domain information.
C38C3.4	WBGene00016513	Cytoskeleton	Cytoskeleton: tau tubulin kinase	Cytoskeleton: tau tubulin kinase	C38C3.4 is an ortholog of human TTBK1 (tau tubulin kinase 1), CTD-2116N17.1 and TTBK2 (tau tubulin kinase 2); C38C3.4 is predicted to have ATP binding activity and protein kinase activity, based on protein domain information.
C39H7.1	WBGene00016541	Cytoskeleton	Cytoskeleton: tau tubulin kinase	Cytoskeleton: tau tubulin kinase	C39H7.1 is an ortholog of human TTBK1 (tau tubulin kinase 1), CTD-2116N17.1 and TTBK2 (tau tubulin kinase 2); C39H7.1 is predicted to have ATP binding activity and protein kinase activity, based on protein domain information.
C49C8.1	WBGene00016765	Cytoskeleton	Cytoskeleton: tau tubulin kinase	Cytoskeleton: tau tubulin kinase	C49C8.1 is an ortholog of human TTBK1 (tau tubulin kinase 1), CTD-2116N17.1 and TTBK2 (tau tubulin kinase 2); C49C8.1 is predicted to have ATP binding activity and protein kinase activity, based on protein domain information.
C50F4.10	WBGene00008235	Cytoskeleton	Cytoskeleton: tau tubulin kinase	Cytoskeleton: tau tubulin kinase	C50F4.10 is an ortholog of human TTBK1 (tau tubulin kinase 1), CTD-2116N17.1 and TTBK2 (tau tubulin kinase 2); C50F4.10 is predicted to have ATP binding activity and protein kinase activity, based on protein domain information.
C55B7.10	WBGene00016946	Cytoskeleton	Cytoskeleton: tau tubulin kinase	Cytoskeleton: tau tubulin kinase	C55B7.10 is an ortholog of human TTBK1 (tau tubulin kinase 1), CTD-2116N17.1 and TTBK2 (tau tubulin kinase 2); C55B7.10 is predicted to have protein kinase activity, based on protein domain information.
C56C10.6	WBGene00016963	Cytoskeleton	Cytoskeleton: tau tubulin kinase	Cytoskeleton: tau tubulin kinase	C56C10.6 is an ortholog of human TTBK2 (tau tubulin kinase 2) and TTBK1 (tau tubulin kinase 1); C56C10.6 is predicted to have ATP binding activity and protein kinase activity, based on protein domain information.
D2024.1	WBGene00017050	Cytoskeleton	Cytoskeleton: tau tubulin kinase	Cytoskeleton: tau tubulin kinase	D2024.1 is an ortholog of human TTBK1 (tau tubulin kinase 1), CTD-2116N17.1 and TTBK2 (tau tubulin kinase 2); D2024.1 is predicted to have ATP binding activity and protein kinase activity, based on protein domain information.
D2045.5	WBGene00008423	Cytoskeleton	Cytoskeleton: tau tubulin kinase	Cytoskeleton: tau tubulin kinase	D2045.5 is an ortholog of human TTBK2 (tau tubulin kinase 2) and TTBK1 (tau tubulin kinase 1); D2045.5 is predicted to have ATP binding activity and protein kinase activity, based on protein domain information.
F10G8.2	WBGene00008662	Cytoskeleton	Cytoskeleton: tau tubulin kinase	Cytoskeleton: tau tubulin kinase	F10G8.2 is an ortholog of human TTBK1 (tau tubulin kinase 1), CTD-2116N17.1 and TTBK2 (tau tubulin kinase 2); microarray, tiling array, and RNA sequencing studies indicate that F10G8.2 is affected by spe-44, rsr-2, eat-2, csr-1, pgl-1, pgl-3, glh-4, glh-1, daf-16, npr-1, jmjd-3.1, hsf-1, lmn-1, mir-34, daf-12, dpy-21, ain-1, isp-1, and nuo-6; RNA sequencing and microarray studies indicate that F1…
F22F1.2	WBGene00017714	Cytoskeleton	Cytoskeleton: tau tubulin kinase	Cytoskeleton: tau tubulin kinase	F22F1.2 is an ortholog of human TTBK1 (tau tubulin kinase 1), CTD-2116N17.1 and TTBK2 (tau tubulin kinase 2); F22F1.2 is predicted to have ATP binding activity and protein kinase activity, based on protein domain information.
F26A1.4	WBGene00017803	Cytoskeleton	Cytoskeleton: tau tubulin kinase	Cytoskeleton: tau tubulin kinase	F26A1.4 is an ortholog of human TTBK1 (tau tubulin kinase 1), CTD-2116N17.1 and TTBK2 (tau tubulin kinase 2); F26A1.4 is predicted to have ATP binding activity and protein kinase activity, based on protein domain information.
F32B6.10	WBGene00009324	Cytoskeleton	Cytoskeleton: tau tubulin kinase	Cytoskeleton: tau tubulin kinase	F32B6.10 is an ortholog of human TTBK1 (tau tubulin kinase 1), CTD-2116N17.1 and TTBK2 (tau tubulin kinase 2); F32B6.10 is predicted to have ATP binding activity and protein kinase activity, based on protein domain information; F32B6.10 is expressed in the nervous system.
F33D11.7	WBGene00018004	Cytoskeleton	Cytoskeleton: tau tubulin kinase	Cytoskeleton: tau tubulin kinase	F33D11.7 is an ortholog of human TTBK1 (tau tubulin kinase 1), CTD-2116N17.1 and TTBK2 (tau tubulin kinase 2); F33D11.7 is predicted to have ATP binding activity, based on protein domain information.
F35C11.3	WBGene00009402	Cytoskeleton	Cytoskeleton: tau tubulin kinase	Cytoskeleton: tau tubulin kinase	F35C11.3 is an ortholog of human TTBK2 (tau tubulin kinase 2) and TTBK1 (tau tubulin kinase 1); F35C11.3 is predicted to have ATP binding activity, based on protein domain information.
F36H12.9	WBGene00018123	Cytoskeleton	Cytoskeleton: tau tubulin kinase	Cytoskeleton: tau tubulin kinase	F36H12.9 is an ortholog of human TTBK1 (tau tubulin kinase 1), CTD-2116N17.1 and TTBK2 (tau tubulin kinase 2); F36H12.9 is predicted to have ATP binding activity and protein kinase activity, based on protein domain information.
F38E1.3	WBGene00018178	Cytoskeleton	Cytoskeleton: tau tubulin kinase	Cytoskeleton: tau tubulin kinase	F38E1.3 is an ortholog of human TTBK1 (tau tubulin kinase 1), CTD-2116N17.1 and TTBK2 (tau tubulin kinase 2); F38E1.3 is predicted to have ATP binding activity and protein kinase activity, based on protein domain information.
F39F10.2	WBGene00018202	Cytoskeleton	Cytoskeleton: tau tubulin kinase	Cytoskeleton: tau tubulin kinase	F39F10.2 is an ortholog of human TTBK1 (tau tubulin kinase 1), CTD-2116N17.1 and TTBK2 (tau tubulin kinase 2); F39F10.2 is predicted to have ATP binding activity and protein kinase activity, based on protein domain information.
F39F10.3	WBGene00018203	Cytoskeleton	Cytoskeleton: tau tubulin kinase	Cytoskeleton: tau tubulin kinase	F39F10.3 is an ortholog of human TTBK1 (tau tubulin kinase 1), CTD-2116N17.1 and TTBK2 (tau tubulin kinase 2); F39F10.3 is predicted to have ATP binding activity and protein kinase activity, based on protein domain information.
F53C3.1	WBGene00018745	Cytoskeleton	Cytoskeleton: tau tubulin kinase	Cytoskeleton: tau tubulin kinase	F53C3.1 is an ortholog of human TTBK1 (tau tubulin kinase 1), CTD-2116N17.1 and TTBK2 (tau tubulin kinase 2); F53C3.1 is predicted to have ATP binding activity and protein kinase activity, based on protein domain information.
F54H5.2	WBGene00018839	Cytoskeleton	Cytoskeleton: tau tubulin kinase	Cytoskeleton: tau tubulin kinase	F54H5.2 is an ortholog of human TTBK2 (tau tubulin kinase 2) and TTBK1 (tau tubulin kinase 1); F54H5.2 is predicted to have ATP binding activity and protein kinase activity, based on protein domain information.
F56H11.6	WBGene00010176	Cytoskeleton	Cytoskeleton: tau tubulin kinase	Cytoskeleton: tau tubulin kinase	F56H11.6 is an ortholog of human TTBK1 (tau tubulin kinase 1), CTD-2116N17.1 and TTBK2 (tau tubulin kinase 2); tiling array and microarray studies indicate that F56H11.6 is affected by daf-12, spe-44, sir-2.1, and eat-2; microarray studies indicate that F56H11.6 is affected by Atrazine and Cadmium; RNA sequencing and microarray studies indicate that F56H11.6 is enriched in the gon_male_dtc poster…
F59A6.4	WBGene00019086	Cytoskeleton	Cytoskeleton: tau tubulin kinase	Cytoskeleton: tau tubulin kinase	F59A6.4 is an ortholog of human TTBK1 (tau tubulin kinase 1), CTD-2116N17.1 and TTBK2 (tau tubulin kinase 2); F59A6.4 is predicted to have ATP binding activity and protein kinase activity, based on protein domain information.
H05L14.1	WBGene00010366	Cytoskeleton	Cytoskeleton: tau tubulin kinase	Cytoskeleton: tau tubulin kinase	H05L14.1 is an ortholog of human TTBK1 (tau tubulin kinase 1), CTD-2116N17.1 and TTBK2 (tau tubulin kinase 2); H05L14.1 is predicted to have ATP binding activity and protein kinase activity, based on protein domain information.
K06H7.8	WBGene00019459	Cytoskeleton	Cytoskeleton: tau tubulin kinase	Cytoskeleton: tau tubulin kinase	K06H7.8 is an ortholog of human TTBK2 (tau tubulin kinase 2) and TTBK1 (tau tubulin kinase 1); K06H7.8 is predicted to have ATP binding activity and protein kinase activity, based on protein domain information; K06H7.8 is expressed in the nervous system.
K09C6.7	WBGene00019561	Cytoskeleton	Cytoskeleton: tau tubulin kinase	Cytoskeleton: tau tubulin kinase	K09C6.7 is an ortholog of human TTBK1 (tau tubulin kinase 1), CTD-2116N17.1 and TTBK2 (tau tubulin kinase 2); microarray and RNA sequencing studies indicate that K09C6.7 is affected by Hydrogen sulfide, Ethanol, Methylmercuric chloride, Manganese chloride, D-glucose, Heme, Diazinon, Chlorpyrifos, Hydrolyzable Tannins, Humic substances, Paraquat, Colistin, adsorbable organic bromine compounds, and…
K09C6.8	WBGene00019562	Cytoskeleton	Cytoskeleton: tau tubulin kinase	Cytoskeleton: tau tubulin kinase	K09C6.8 is an ortholog of human TTBK1 (tau tubulin kinase 1), CTD-2116N17.1 and TTBK2 (tau tubulin kinase 2); tiling array, RNA sequencing, and microarray studies indicate that K09C6.8 is affected by hpl-2, wdr-23, pgrn-1, prg-1, clk-1, jmjd-3.1, pgl-1, pgl-3, glh-4, glh-1, sir-2.1, eri-1, cep-1, dpy-9, dpy-10, aak-2, isp-1, and nuo-6; microarray and RNA sequencing studies indicate that K09C6.8 i…
K11C4.1	WBGene00019642	Cytoskeleton	Cytoskeleton: tau tubulin kinase	Cytoskeleton: tau tubulin kinase	K11C4.1 is an ortholog of human TTBK1 (tau tubulin kinase 1), CTD-2116N17.1 and TTBK2 (tau tubulin kinase 2); K11C4.1 is predicted to have ATP binding activity and protein kinase activity, based on protein domain information.
M04F3.3	WBGene00019769	Cytoskeleton	Cytoskeleton: tau tubulin kinase	Cytoskeleton: tau tubulin kinase	M04F3.3 is an ortholog of human TTBK1 (tau tubulin kinase 1), CTD-2116N17.1 and TTBK2 (tau tubulin kinase 2); M04F3.3 is predicted to have ATP binding activity and protein kinase activity, based on protein domain information.
M05D6.1	WBGene00010874	Cytoskeleton	Cytoskeleton: tau tubulin kinase	Cytoskeleton: tau tubulin kinase	M05D6.1 is an ortholog of human TTBK2 (tau tubulin kinase 2) and TTBK1 (tau tubulin kinase 1); M05D6.1 is predicted to have ATP binding activity and protein kinase activity, based on protein domain information.
M7.7	WBGene00010883	Cytoskeleton	Cytoskeleton: tau tubulin kinase	Cytoskeleton: tau tubulin kinase	M7.7 is an ortholog of human TTBK1 (tau tubulin kinase 1), CTD-2116N17.1 and TTBK2 (tau tubulin kinase 2); M7.7 is predicted to have protein kinase activity, based on protein domain information.
R10D12.10	WBGene00011191	Cytoskeleton	Cytoskeleton: tau tubulin kinase	Cytoskeleton: tau tubulin kinase	R10D12.10 is an ortholog of human TTBK1 (tau tubulin kinase 1), CTD-2116N17.1 and TTBK2 (tau tubulin kinase 2); R10D12.10 is predicted to have ATP binding activity and protein kinase activity, based on protein domain information.
R13H9.5	WBGene00020071	Cytoskeleton	Cytoskeleton: tau tubulin kinase	Cytoskeleton: tau tubulin kinase	R13H9.5 is an ortholog of human TTBK1 (tau tubulin kinase 1), CTD-2116N17.1 and TTBK2 (tau tubulin kinase 2); R13H9.5 is predicted to have ATP binding activity and protein kinase activity, based on protein domain information.
R13H9.6	WBGene00020072	Cytoskeleton	Cytoskeleton: tau tubulin kinase	Cytoskeleton: tau tubulin kinase	R13H9.6 is an ortholog of human TTBK1 (tau tubulin kinase 1), CTD-2116N17.1 and TTBK2 (tau tubulin kinase 2); R13H9.6 is predicted to have ATP binding activity and protein kinase activity, based on protein domain information.
T05A7.6	WBGene00020223	Cytoskeleton	Cytoskeleton: tau tubulin kinase	Cytoskeleton: tau tubulin kinase	T05A7.6 is an ortholog of human TTBK1 (tau tubulin kinase 1), CTD-2116N17.1 and TTBK2 (tau tubulin kinase 2); T05A7.6 is predicted to have ATP binding activity and protein kinase activity, based on protein domain information.
T05C12.1	WBGene00011466	Cytoskeleton	Cytoskeleton: tau tubulin kinase	Cytoskeleton: tau tubulin kinase	T05C12.1 is an ortholog of human TTBK1 (tau tubulin kinase 1), CTD-2116N17.1 and TTBK2 (tau tubulin kinase 2); T05C12.1 is predicted to have ATP binding activity and protein kinase activity, based on protein domain information.
T09B4.7	WBGene00020381	Cytoskeleton	Cytoskeleton: tau tubulin kinase	Cytoskeleton: tau tubulin kinase	T09B4.7 is an ortholog of human TTBK1 (tau tubulin kinase 1), CTD-2116N17.1 and TTBK2 (tau tubulin kinase 2); T09B4.7 is predicted to have ATP binding activity, based on protein domain information.
T11F8.4	WBGene00020435	Cytoskeleton	Cytoskeleton: tau tubulin kinase	Cytoskeleton: tau tubulin kinase	T11F8.4 is an ortholog of human TTBK1 (tau tubulin kinase 1), CTD-2116N17.1 and TTBK2 (tau tubulin kinase 2); T11F8.4 is predicted to have ATP binding activity and protein kinase activity, based on protein domain information.
T15B12.2	WBGene00020531	Cytoskeleton	Cytoskeleton: tau tubulin kinase	Cytoskeleton: tau tubulin kinase	T15B12.2 is an ortholog of human TTBK1 (tau tubulin kinase 1), CTD-2116N17.1 and TTBK2 (tau tubulin kinase 2); T15B12.2 is predicted to have ATP binding activity and protein kinase activity, based on protein domain information.
T19D12.5	WBGene00020580	Cytoskeleton	Cytoskeleton: tau tubulin kinase	Cytoskeleton: tau tubulin kinase	T19D12.5 is an ortholog of human TTBK1 (tau tubulin kinase 1), CTD-2116N17.1 and TTBK2 (tau tubulin kinase 2); T19D12.5 is predicted to have ATP binding activity and protein kinase activity, based on protein domain information.
C53A5.4	WBGene00007049	Cytoskeleton	Cytoskeleton: tau tubulin kinase	Cytoskeleton: tau tubulin kinase	tag-191 is an ortholog of human TTBK2 (tau tubulin kinase 2) and TTBK1 (tau tubulin kinase 1); tag-191 is predicted to have ATP binding activity and protein kinase activity, based on protein domain information.
F36H12.8	WBGene00018122	Cytoskeleton	Cytoskeleton: tau tubulin kinase	Cytoskeleton: tau tubulin kinase	ttbk-2 is an ortholog of human TTBK1 (tau tubulin kinase 1), CTD-2116N17.1 and TTBK2 (tau tubulin kinase 2); ttbk-2 is predicted to have ATP binding activity, based on protein domain information.
C45G9.1	WBGene00016673	Cytoskeleton	Cytoskeleton: tau tubulin kinase	Cytoskeleton: tau tubulin kinase	ttbk-6 is an ortholog of human TTBK2 (tau tubulin kinase 2) and TTBK1 (tau tubulin kinase 1); ttbk-6 is predicted to have ATP binding activity and protein kinase activity, based on protein domain information; ttbk-6 is expressed in the nervous system.
R90.1	WBGene00011283	Cytoskeleton	Cytoskeleton: tau tubulin kinase	Cytoskeleton: tau tubulin kinase	ttbk-7 is an ortholog of human TTBK2 (tau tubulin kinase 2) and TTBK1 (tau tubulin kinase 1); ttbk-7 is predicted to have ATP binding activity and protein kinase activity, based on protein domain information; ttbk-7 is expressed in the nervous system.
W01B6.2	WBGene00012169	Cytoskeleton	Cytoskeleton: tau tubulin kinase	Cytoskeleton: tau tubulin kinase	W01B6.2 is an ortholog of human TTBK2 (tau tubulin kinase 2) and TTBK1 (tau tubulin kinase 1); W01B6.2 is predicted to have ATP binding activity, based on protein domain information; W01B6.2 is expressed in the nervous system.
W03G9.5	WBGene00021016	Cytoskeleton	Cytoskeleton: tau tubulin kinase	Cytoskeleton: tau tubulin kinase	W03G9.5 is an ortholog of human TTBK1 (tau tubulin kinase 1), CTD-2116N17.1 and TTBK2 (tau tubulin kinase 2); W03G9.5 is predicted to have ATP binding activity and protein kinase activity, based on protein domain information.
W06F12.3	WBGene00012307	Cytoskeleton	Cytoskeleton: tau tubulin kinase	Cytoskeleton: tau tubulin kinase	W06F12.3 is an ortholog of human TTBK1 (tau tubulin kinase 1), CTD-2116N17.1 and TTBK2 (tau tubulin kinase 2); W06F12.3 is predicted to have ATP binding activity and protein kinase activity, based on protein domain information.
W09C3.1	WBGene00021109	Cytoskeleton	Cytoskeleton: tau tubulin kinase	Cytoskeleton: tau tubulin kinase	W09C3.1 is an ortholog of human TTBK1 (tau tubulin kinase 1), CTD-2116N17.1 and TTBK2 (tau tubulin kinase 2); W09C3.1 is predicted to have ATP binding activity and protein kinase activity, based on protein domain information.
Y38H8A.3	WBGene00012637	Cytoskeleton	Cytoskeleton: tau tubulin kinase	Cytoskeleton: tau tubulin kinase	Y38H8A.3 is an ortholog of human TTBK1 (tau tubulin kinase 1), CTD-2116N17.1 and TTBK2 (tau tubulin kinase 2); Y38H8A.3 is predicted to have ATP binding activity and protein kinase activity, based on protein domain information.
Y39G8C.2	WBGene00012731	Cytoskeleton	Cytoskeleton: tau tubulin kinase	Cytoskeleton: tau tubulin kinase	Y39G8C.2 is an ortholog of human TTBK1 (tau tubulin kinase 1), CTD-2116N17.1 and TTBK2 (tau tubulin kinase 2); Y39G8C.2 is predicted to have ATP binding activity and protein kinase activity, based on protein domain information.
Y47G6A.13	WBGene00021639	Cytoskeleton	Cytoskeleton: tau tubulin kinase	Cytoskeleton: tau tubulin kinase	Y47G6A.13 is an ortholog of human TTBK2 (tau tubulin kinase 2) and TTBK1 (tau tubulin kinase 1); Y47G6A.13 is predicted to have ATP binding activity and protein kinase activity, based on protein domain information.
Y65B4A.9	WBGene00022032	Cytoskeleton	Cytoskeleton: tau tubulin kinase	Cytoskeleton: tau tubulin kinase	Y65B4A.9 is an ortholog of human TTBK1 (tau tubulin kinase 1), CTD-2116N17.1 and TTBK2 (tau tubulin kinase 2); Y65B4A.9 is predicted to have ATP binding activity and protein kinase activity, based on protein domain information.
Y69F12A.1	WBGene00022102	Cytoskeleton	Cytoskeleton: tau tubulin kinase	Cytoskeleton: tau tubulin kinase	Y69F12A.1 is an ortholog of human TTBK1 (tau tubulin kinase 1), CTD-2116N17.1 and TTBK2 (tau tubulin kinase 2); Y69F12A.1 is predicted to have ATP binding activity and protein kinase activity, based on protein domain information.
[truncated: 22,225 more rows]
[truncated: 2 more columns]
