# Supplementary material for: Stress-responsive and metabolic gene regulation are altered in low S-adenosylmethionine
Source: PLoS Genet. 2018 Nov 28;14(11):e1007812. doi: 10.1371/journal.pgen.1007812 (PMC6287882; doi:10.1371/journal.pgen.1007812)
Supplement: S8 Table — P values generated by Fisher's exact test, significance defined as lower than 0.05. The total number of genes in categories listed in parenthesis (Column A). Pink color shows categories with a significant change in any of the RNAi animals. NS is not significant. Tabs for both enriched (2.0 fold) and super enriched (4.0 fold) are included. (XLSX) [file pgen.1007812.s016.xlsx]

## Sheet: All Categories UP 2.0
			Control		sams-1		set-2		set-16
Category 1	Category 2	Category 3	Gene number	P value	Gene number	P value	Gene number	P value	Gene number	P value
Stress response (504)			115	6.63356e-46	64	1.84516e-41	82	1.90157e-34	30	3.72877e-17
	Pathogen (177)		75	4.92723e-46	43	2.84389e-39	57	5.89032e-38	22	2.87475e-19
	Other (102)		17	1.10677e-06	10	3.90395e-07	13	6.87003e-06	5	0.000964684
	Heavy metal (19)		7	2.45408e-05	3	0.00153825	2	0.0950889	1	0.129121
	GST (47)		6	0.010592	3	0.0157248	4	0.038015	2	0.0452805
	Oxidative (27)		2	NS	2	0.0370114	0	NS	0	NS
Proteolysis proteosome (763)			53	2.92217e-05	7	NS	38	0.00021099	13	0.00402046
	E3 (626)		53	1.58633e-07	7	0.492652	38	4.21715e-06	13	0.000770387
		F box (483)	44	2.61497e-07	5	NS	30	2.55026e-05	11	0.000908382
		SCF (31)	4	0.0336417	1	NS	4	0.0108756	1	NS
Metabolism (1652)			90	0.000419225	42	1.66039e-06	45	NS	20	0.0175084
	Lipid (487)		58	3.92443e-13	29	1.81909e-12	34	7.73113e-07	18	4.86698e-08
		Epoxide hydratase (31)	22	2.05209e-18	15	1.11318e-18	17	1.30972e-15	15	2.88473e-21
		Beta oxidation (79)	11	0.000334996	4	0.0116371	3	NS	1	NS
		Sphingolipid (42)	6	0.00656906	1	NS	2	NS	0	NS
		Fatty acid (66)	7	0.0143906	3	0.0363049	5	0.0321895	1	NS
		Lipase (28)	2	NS	3	0.00418279	2	NS	0	NS
	Short chain dehydrogenase (41)		5	0.0223205	2	0.0748027	2	0.289787	0	NS
		1CC: Methionine (5)	2	0.0230588	0	NS	0	NS	0	NS
Proteolysis general (34)			29	0.000659423	6	NS	9	NS	4	NS
	Aspartate (8)		3	0.00580183	1	0.090361	2	0.0243731	0	NS
	Cathepsin (41)		7	0.00139125	0	NS	2	0.289787	1	0.251881
	Lysosyme (11)		3	0.011827	2	0.0079455	3	0.0045675	3	0.000114508
	Serine (23)		5	0.00269446	1	0.223122	1	0.453235	0	NS
Protein modification (407)			25	0.0119809	12	0.00204288	20	0.00626469	11	0.000231861
	Acyl transferase (57)		8	0.00199832	5	0.000511099	7	0.00107602	5	7.63566e-05
	Carbohydrate (215)		15	0.0172764	6	0.0306305	12	0.0124721	6	0.00485091
Cytoskeleton (450)			27	0.0122235	2	NS	15	NS	5	NS
	Intermediate filament protein (11)		5	0.000170439	0	NS	4	0.000421526	2	0.00354147
	Other (193)		13	0.0317907	1	0.869119	5	0.546948	1	0.73713
Development (411)			25	0.013287	5	NS	18	0.0244225	4	NS
Transcription factor (625)			34	0.0198347	6	NS	27	0.00873984	4	NS
	bZIP (23)		5	0.00269446	1	0.223122	5	0.000585187	0	NS
	ETS (13)		3	0.0172664	1	0.136971	2	0.0523944	0	NS
Lectin (234)			15	0.031992	5	NS	12	0.0218837	3	NS
	Galectin (23)		4	0.0140629	1	0.223122	3	0.0261344	0	NS
ECM (62)			6	0.0324669	3	NS	4	NS	1	NS
Transmembrane transport (836)			41	0.0451834	11	NS	23	NS	9	NS
	ABC (48)		9	0.000163187	4	0.00221911	8	7.36811e-05	5	3.56991e-05
	Sugar (5)		2	0.0230588	0	NS	0	NS	0	NS
Other Categories
	Unknown: Stress response: regulated by multiple stresses (2382)		135	5.29864e-06	42	0.00242709	109	1.40451e-07	0	NS
	Neuronal function: locomotion (21)		5	0.00191213	1	0.206612	3	0.0211053	1	0.0406392
	Signaling: lipid (10)		10	0.006776	0	NS	5	0.132731	1	0.512091
	Signaling: Frizzled (5)		0	NS	0	NS	0	NS	0	NS
	Trafficking: vesicle targeting/fusion (24)		3	NS	0	NS	3	0.0288678	0	NS
	Unknown: prion domain (71)		3	NS	0	NS	5	0.0413211	19	0.310058
		Signaling: lipid: phospholipase (58)	8	0.00220436	0	NS	4	NS	1	NS
		Transcription: chromatin structure: histone (86)	4	NS	0	NS	7	0.00878817	0	NS

## Sheet: All Categories UP 4.0
			Control		sams-1		set-2		set-16
Category 1	Category 2	Category 3	Gene number	P value	Gene number	P value	Gene number	P value	Gene number	P value
Stress response (504)			58	6.35431e-34	10	7.08114e-09	34	5.04248e-20	30	3.72877e-17
	Stress response: GST (47)		3	0.0201661	1	NS	2	0.0498145	2	0.0452805
	Stress response: heavy metal (19)		4	0.000133291	2	0.000351283	2	0.0101782	1	NS
	Stress response: other (102)		12	1.22895e-08	2	0.00831107	7	1.84412e-05	5	0.000964684
	Stress response: pathogen (177)		37	8.86011e-31	5	6.04577e-06	22	8.19526e-19	22	2.87475e-19
Protein modification (407)			13	0.00157753	2	NS	10	0.00128154	11	0.000231861
	Protein modification: acyl transferase (57)		4	0.00553041	1	NS	5	9.77772e-05	5	7.63566e-05
	Protein modification: carbohydrate (215)		8	0.00491153	1	NS	4	NS	6	0.00485091
Proteolysis proteosome (763)			17	0.0117267	1	NS	9	NS	13	0.00402046
	Proteolysis proteosome: E3 (626)		17	0.00188027	1	NS	9	0.0476095	13	0.000770387
		F box (483)	13	0.00626462	1	NS	7	NS	11	0.000908382
		SCF (31)	3	0.00705977	0	NS	1	NS	1	NS
Lectin (234)			7	0.023336	1	NS	6	0.00912614	3	NS
	Lectin: C type (207)		5	NS	1	NS	5	0.0207016	3	NS
	Lectin: Galectin (23)		2	0.0334736	#N/A	NS	1	NS	0	NS
Metabolism (1652)			27	NS	5	NS	17	NS	20	0.0175084
	Metabolism: lipid (487)		23	8.65962e-08	5	0.000619577	16	2.08088e-06	18	4.86698e-08
		Epoxide hydratase (31)	18	1.76237e-22	5	1.73471e-09	13	1.02451e-17	15	2.88473e-21
Other Categories
	Unknown: Stress response: regulated by multiple stresses (232)		52	7.49103e-05	3	NS	31	0.00357662	19	NS
	Transmembrane transport: ABC (48)		4	0.00311593	2	0.00199586	4	0.00058949	5	3.56991e-05
	Proteolysis general: lysosyme (11)		2	0.00953797	0	NS	2	0.00393065	3	0.000114508
	Cytoskeleton: claudin (3)		1	0.0452759	0	NS	1	0.028769	0	NS
	Cytoskeleton: intermediate filament protein (11)		1	NS	0	NS	0	NS	2	0.00354147
	Signaling: Frizzled (5)		0	NS	0	NS	0	NS	1	0.0406392
		Signaling: lipid: phospholipase	3	0.0337339	0	NS	0	NS	1	NS

## Sheet: All Categories Down 2.0
			Control		sams-1		set-2		set-16
Category 1	Category 2	Category 3	Gene number	P value	Gene number	P value	Gene number	P value	Gene number	P value
Cuticle (185)			17	6.70876e-13	0	NS	8	2.3463e-05	8	3.20844e-06
	Collagen (191)		17	1.07612e-12	0	NS	8	2.9158e-05	8	4.01711e-06
Metabolism (1652)			36	1.57027e-07	0	NS	28	3.60737e-06	14	0.0200805
	1CC (30)		3	0.00189832	0	NS	3	0.000948686	2	0.00867705
		Methionine (5)	1	0.0435721	0	NS	1	0.0342486	1	0.0258165
		Transulfulation (10)	1	NS	0	NS	1	NS	1	0.0468155
	Amino acid (111)		4	0.0110433	0	NS	3	0.0294122	1	NS
	Lipid (487)		15	1.05237e-05	0	NS	14	3.1184e-06	7	0.00712343
		Beta oxidation (79)	8	3.56888e-07	0	NS	8	5.88644e-08	4	0.000524909
		Epoxide hydratase (31)	2	0.0249292	0	NS	2	0.0158129	0	NS
		Fatty acid (66)	2	NS	0	NS	3	0.00778191	0	NS
		Sterol (53)	0	NS	0	NS	0	NS	2	0.0242958
	Other (173)		6	0.00244342	0	NS	2	NS	1	NS
Transmembrane transport (836)			15	0.00257298	0	NS	14	0.00075378	10	0.00541733
	Ammonium (6)		1	NS	0	NS	1	0.0398407	1	0.0300533
	Heme (4)		0	NS	0	NS	1	0.0286236	1	0.0215609
	Solute carrier (241)		7	0.00290433	0	NS	7	0.000752561	5	0.0050186
Protein modification (407)			9	0.0047034	0	NS	7	0.0120477	5	0.0368827
	Carbohydrate (215)		9	6.0787e-05	0	NS	7	0.000392636	4	0.0165023
	SUMO (10)		0	NS	0	NS	0	NS	1	0.0468155
Stress response (504)			8	0.0406345	0	NS	7	0.0326734	4	NS
	Other (102)		3	0.0438927	0	NS	3	0.0238309	2	NS
Other Categories
	Unknown: Stress response: regulated by multiple stresses (2382)		34	0.000806179	0	NS	30	0.000282517	23	0.00101974
	Transmembrane transport: Solute carrier (241)		7	0.00290433	0	NS	7	0.000752561	5	0.0050186
	Signaling: hedgehog-like (85)		3	0.0281798	0	NS	1	NS	1	NS
	Transmembrane transport: Heme (4)		0	NS	0	NS	1	0.0286236	1	0.0215609
	Proteolysis general: cathepsin (41)		1	NS	0	NS	2	0.0260218	2	0.0152979
	Signaling: phosphatase (206)		3	NS	0	NS	4	0.0354422	2	NS
		Signaling: phosphatase: acid (29)	2	0.022171	0	NS	3	0.00086625	2	0.00815857
	Signaling: RTK (81)		2	NS	0	NS	1	NS	3	0.00616712
	Unknown: Lipid storage: RNAi only (79)		2	NS	0	NS	1	NS	1	NS
		Perioxisome function (10)	1	NS	0	NS	1	NS	1	0.0468155

## Sheet: All Categories Down 4.0
			Control		sams-1		set-2		set-16
Category 1	Category 2	Category 3	Gene number	P value	Gene number	P value	Gene number	P value	Gene number	P value
Metabolism (1652)			11	0.0015497	0	NS	7	0.0131198	3	NS
	Metabolism: 1CC (30)		1	NS	0	NS	1	0.0428182	0	NS
		Methionine (5)	1	0.0125004	0	NS	1	0.00843877	0	NS
	Metabolism: lipid (487)		6	0.000837103	0	NS	4	0.00618992	3	0.0075736
		Beta oxidation (79)	4	3.45548e-05	0	NS	2	0.00614974	2	0.00194084
		Epoxide hydratase (31)	1	NS	0	NS	1	0.0441675	0	NS
		Phospholipid (60)	0	NS	0	NS	0	NS	1	0.0458699
Perioxisome (14)			1	0.0309527	0	NS	1	0.0209596	1	0.0114912
		Perioxisome function (10)	1	0.0227955	0	NS	1	0.015415	1	0.00844057
Protein modification (407)			2	0.212099	0	NS	2	NS	2	0.0416402
	Protein modification: carbohydrate (215)		2	NS	0	NS	2	0.0389563	2	0.0130054
Transmembrane transport (836)			3	0.259022	0	NS	2	NS	1	NS
	Transmembrane transport: ABC (48)		0	NS	0	NS	0	NS	1	0.037025
Cuticle (185)			1	0.3219	0	NS	2	0.0297591	2	0.00981405
	Cuticle: collagen (191)		1	NS	0	NS	2	0.0315209	2	0.0104206
Other Categories
	Cytoskeleton: intermediate filament protein (11)		1	0.0248413	0	NS	0	NS	0	NS
	Perioxisome function (10)		1	0.0227955	0	NS	1	0.015415	1	0.00844057
	Unknown: Stress response: regulated by multiple stresses (2382)		12	0.00827832	0	NS	7	NS	4	NS
		RNA: processing: LSM (12)	1	0.0268828	0	NS	0	NS	0	NS
