# Supplementary material for: Stress-responsive and metabolic gene regulation are altered in low S-adenosylmethionine
Source: PLoS Genet. 2018 Nov 28;14(11):e1007812. doi: 10.1371/journal.pgen.1007812 (PMC6287882; doi:10.1371/journal.pgen.1007812)
Supplement: S9 Table — Statistics generated by OASIS (https://sbi.postech.ac.kr/oasis/) [41]. (XLSX) [file pgen.1007812.s017.xlsx]

## Sheet: R24
Raw data for R24 survival assay. Statistics generated by OASIS: Yang J-S, et al. 2011 OASIS: Online Application for the Survival Analysis of Lifespan Assays Performed in Aging Research. PLoS ONE 6(8): e23525
Control DMSO	n=103		Percent alive										Kaplan-Meier Estimator		Control DMSO
# hours	dead		Time (days)	Control DMSO	Control R24 70uM	sams-1 DMSO	sams-1 R24 70	set-2 DMSO	set-2 R24 70uM	set-16 DMSO	set-16 R24 70uM		Time	At Risk	Dead	Censored	Percent Mortality(%)	S_hat	Var S_hat	SE(S)	Survival Time		Kaplan-Meier Estimator		Control R24 70								sams-1 DMSO										sams-1 R24 70
0:00:00	0		0	100	100	100	100	100	100	100	100		0	103	0	0	0	1	0	0	0		Time	At Risk	Dead	Censored	Percent Mortality(%)	S_hat	Var S_hat	SE(S)	Survival Time		Kaplan-Meier Estimator										Kaplan-Meier Estimator
1 day, 0:00:00	1		24	99.0291	100	100	100	100	100	100	100		24	103	1	0	0.0097	0.99	0	0.01	0.233		0	169	0	0	0	1	0	0	0		Time	At Risk	Dead	Censored	Percent Mortality(%)	S_hat	Var S_hat	SE(S)	Survival Time		Time	At Risk	Dead	Censored	Percent Mortality(%)	S_hat	Var S_hat
2 days, 0:00:00	4		48	95.1456	99.4083	93.8596	97.5207	98.3051	99.359	99.1379	99.6296		48	102	4	0	0.0485	0.951	0	0.021	2.097		24	169	0	0	0	1	0	0	0		0	114	0	0	0	1	0	0	0		0	121	0	0	0	1	0
3 days, 0:00:00	5		72	90.2913	98.2249	88.5965	94.2149	96.6102	98.7179	97.8448	98.8889		72	98	5	0	0.0971	0.903	0.001	0.029	5.592		48	169	1	0	0.0059	0.994	0	0.006	0.284		24	114	0	0	0	1	0	0	0		24	121	0	0	0	1	0
4 days, 0:00:00	3		96	87.3786	94.0828	82.4561	93.3884	94.0678	94.2308	96.5517	98.1481		96	93	3	0	0.1262	0.874	0.001	0.033	8.388		72	168	2	0	0.0178	0.982	0	0.01	1.136		48	114	7	0	0.0614	0.939	0.001	0.022	2.947		48	121	3	0	0.0248	0.975	0
5 days, 0:00:00	2		120	85.4369	91.716	78.0702	77.686	92.3729	91.0256	96.1207	97.4074		120	90	2	0	0.1456	0.854	0.001	0.035	10.718		96	166	7	0	0.0592	0.941	0	0.018	5.112		72	107	6	0	0.114	0.886	0.001	0.03	6.737		72	118	4	0	0.0579	0.942	0
6 days, 0:00:00	1		144	84.466	89.9408	67.5439	71.0744	90.678	89.7436	91.8103	93.7037		144	88	1	0	0.1553	0.845	0.001	0.036	12.117		120	159	4	0	0.0828	0.917	0	0.021	7.953		96	101	7	0	0.1754	0.825	0.001	0.036	12.632		96	114	1	0	0.0661	0.934	0.001
7 days, 0:00:00	8		168	76.699	82.2485	63.1579	61.157	86.4407	84.6154	89.6552	87.037		168	87	8	0	0.233	0.767	0.002	0.042	25.165		144	155	3	0	0.1006	0.899	0.001	0.023	10.509		120	94	5	0	0.2193	0.781	0.002	0.039	17.895		120	113	19	0	0.2231	0.777	0.001
8 days, 0:00:00	7		192	69.9029	80.4734	61.4035	52.0661	79.661	83.9744	82.7586	81.4815		192	79	7	0	0.301	0.699	0.002	0.045	38.214		168	152	13	0	0.1775	0.822	0.001	0.029	23.432		144	89	12	0	0.3246	0.675	0.002	0.044	33.053		144	94	8	0	0.2893	0.711	0.002
9 days, 0:00:00	2		216	67.9612	73.9645	52.6316	44.6281	71.1864	78.2051	71.1207	27.4074		216	72	2	0	0.3204	0.68	0.002	0.046	42.408		192	139	3	0	0.1953	0.805	0.001	0.03	26.84		168	77	5	0	0.3684	0.632	0.002	0.045	40.421		168	86	12	0	0.3884	0.612	0.002
10 days, 0:00:00	7		240	61.165	66.2722	46.4912	38.843	60.1695	72.4359	53.8793	0.740741		240	70	7	0	0.3883	0.612	0.002	0.048	58.718		216	136	11	0	0.2604	0.74	0.001	0.034	40.899		192	72	2	0	0.386	0.614	0.002	0.046	43.789		192	74	11	0	0.4793	0.521	0.002
11 days, 0:00:00	6		264	55.3398	59.1716	42.9825	33.0579	52.5424	62.1795	37.069	0		264	63	6	0	0.4466	0.553	0.002	0.049	74.097		240	125	13	0	0.3373	0.663	0.001	0.036	59.361		216	70	10	0	0.4737	0.526	0.002	0.047	62.737		216	63	9	0	0.5537	0.446	0.002
12 days, 0:00:00	9		288	46.6019	50.2959	35.9649	28.0992	44.9153	57.0513	25.8621	0		288	57	9	0	0.534	0.466	0.002	0.049	99.262		264	112	12	0	0.4083	0.592	0.001	0.038	78.107		240	60	7	0	0.5351	0.465	0.002	0.047	77.474		240	54	7	0	0.6116	0.388	0.002
13 days, 0:00:00	5		312	41.7476	44.3787	34.2105	19.0083	41.5254	51.9231	18.1034	0		312	48	5	0	0.5825	0.417	0.002	0.049	114.408		288	100	15	0	0.497	0.503	0.001	0.038	103.669		264	53	4	0	0.5702	0.43	0.002	0.046	86.737		264	47	7	0	0.6694	0.331	0.002
14 days, 0:00:00	7		336	34.9515	34.3195	32.4561	9.91736	37.2881	42.3077	13.3621	0		336	43	7	0	0.6505	0.35	0.002	0.047	137.243		312	85	10	0	0.5562	0.444	0.001	0.038	122.13		288	49	8	0	0.6404	0.36	0.002	0.045	106.947		288	40	6	0	0.719	0.281	0.002
15 days, 0:00:00	13		360	22.3301	20.7101	26.3158	6.61157	29.661	33.9744	8.18966	0		360	36	13	0	0.7767	0.223	0.002	0.041	182.68		336	75	17	0	0.6568	0.343	0.001	0.037	155.929		312	41	2	0	0.6579	0.342	0.002	0.044	112.421		312	34	11	0	0.8099	0.19	0.001
16 days, 0:00:00	7		384	15.534	7.69231	21.9298	0.826446	21.1864	28.2051	7.32759	0		384	23	7	0	0.8447	0.155	0.001	0.036	208.777		360	58	23	0	0.7929	0.207	0.001	0.031	204.923		336	39	2	0	0.6754	0.325	0.002	0.044	118.316		336	23	11	0	0.9008	0.099	0.001
17 days, 0:00:00	10		408	5.82524	4.14201	14.0351	0	16.9492	25	6.46552	0		408	16	10	0	0.9417	0.058	0.001	0.023	248.388		384	35	22	0	0.9231	0.077	0	0.02	254.911		360	37	7	0	0.7368	0.263	0.002	0.041	140.421		360	12	4	0	0.9339	0.066	0.001
18 days, 0:00:00	1		432	4.85437	0	12.2807	0	12.7119	19.8718	5.17241	0		432	6	1	0	0.9515	0.049	0	0.021	252.583		408	13	6	0	0.9586	0.041	0	0.015	269.396		384	30	5	0	0.7807	0.219	0.002	0.039	157.263		384	8	7	0	0.9917	0.008	0
19 days, 0:00:00	2		456	2.91262	0	7.89474	0	9.32203	7.69231	3.87931	0		456	5	2	0	0.9709	0.029	0	0.017	261.437		432	7	7	0	1	0	0	0	287.29		408	25	9	0	0.8596	0.14	0.001	0.033	189.474		408	1	1	0	1	0	0
20 days, 0:00:00	3		480	0	0	2.63158	0	5.9322	0.641026	2.15517	0		480	3	3	0	1	0	0	0	275.417		456	0	0	0	1	0	0	0	287.29		432	16	2	0	0.8772	0.123	0.001	0.031	197.053		432	0	0	0	1	0	0
21 days, 0:00:00	0		504	0	0	0.877193	0	1.69491	0	0	0		504	0	0	0	1	0	0	0	275.417		480	0	0	0	1	0	0	0	287.29		456	14	5	0	0.9211	0.079	0.001	0.025	217.053		456	0	0	0	1	0	0
22 days, 0:00:00	0		528	0	0	0	0	0	0	0	0		528	0	0	0	1	0	0	0	275.417		504	0	0	0	1	0	0	0	287.29		480	9	6	0	0.9737	0.026	0	0.015	242.316		480	0	0	0	1	0	0
552	0		552	0	0	0	0	0	0	0	0		552	0	0	0	1	0	0	0	275.417		528	0	0	0	1	0	0	0	287.29		504	3	2	0	0.9912	0.009	0	0.009	251.158		504	0	0	0	1	0	0
576	0		576	0	0	0	0	0	0	0	0		576	0	0	0	1	0	0	0	275.417		552	0	0	0	1	0	0	0	287.29		528	1	1	0	1	0	0	0	255.789		528	0	0	0	1	0	0
600	0		600	0	0	0	0	0	0	0	0		600	0	0	0	1	0	0	0	275.417		576	0	0	0	1	0	0	0	287.29		552	0	0	0	1	0	0	0	255.789		552	0	0	0	1	0	0
																							600	0	0	0	1	0	0	0	287.29		576	0	0	0	1	0	0	0	255.789		576	0	0	0	1	0	0
																																	600	0	0	0	1	0	0	0	255.789		600	0	0	0	1	0	0
R24	n=169												Mean/Median Lifespan
# hours													Name	No. of subjects	Restricted mean		Age in days at % mortality
0:00:00	0												Days	Std. error	95% C.I.		0.25	0.5	0.75	0.9	1	95% Median C.I.
1 day, 0:00:00	0												Control DMSO	103	275.42	11.48	252.92 ~ 297.91		192	288	360	408	480	264 ~ 312
2 days, 0:00:00	1												Control R24-70	169	287.29	7.23	273.13 ~ 301.45		216	312	360	384	432	288 ~ 312
3 days, 0:00:00	2												sams-1 DMSO	114	255.79	12.85	230.60 ~ 280.98		144	240	384	456	528	216 ~ 264
4 days, 0:00:00	7												sams-1 R24-70	121	222.74	8.49	206.10 ~ 239.39		144	216	312	336	408	192 ~ 216
5 days, 0:00:00	4												set-2 DMSO	118	298.37	10.63	277.53 ~ 319.21		216	288	384	456	528	264 ~ 312
6 days, 0:00:00	3												set-2 R24-70	156	317.08	9.13	299.18 ~ 334.98		240	336	408	456	504	288 ~ 336
7 days, 0:00:00	13												set-16-DMSO	232	265.55	5.51	254.76 ~ 276.34		216	264	312	360	504	240 ~ 240
8 days, 0:00:00	3												set-16-R24-70	270	212.27	1.89	208.56 ~ 215.98		216	240	264	288	312	- ~ -
9 days, 0:00:00	11
10 days, 0:00:00	13												Test Result	Log Rank test				Test Result	Fisher's exact test
11 days, 0:00:00	12												Condition	Statistics				Condition	Statistics
12 days, 0:00:00	15													Chi^2	P-value	Bonferroni P-value			P-value at 25%	P-value at 50%	P-value at 75%	P-value at 90%
13 days, 0:00:00	10												Control DMSO v.s. Control R24-70	0.36	0.5512	1		Control DMSO v.s. Control R24-70	0.3317	0.6173	0.7621	0.5658
14 days, 0:00:00	17												Control DMSO v.s. sams-1 DMSO	0.07	0.7965	1		Control DMSO v.s. sams-1 DMSO	0.0384	0.0779	0.5297	0.0585
15 days, 0:00:00	23												Control DMSO v.s. sams-1 R24-70	21.72	3.1e-06	2.2e-05		Control DMSO v.s. sams-1 R24-70	0.0145	0.0012	6.8e-06	3.7e-05
16 days, 0:00:00	22												Control DMSO v.s. set-2 DMSO	3.1	0.0784	0.549		Control DMSO v.s. set-2 DMSO	0.6607	0.8924	0.3027	0.0587
17 days, 0:00:00	6												Control DMSO v.s. set-2 R24-70	9.44	0.0021	0.0148		Control DMSO v.s. set-2 R24-70	0.0817	0.1275	0.0235	0.1724
18 days, 0:00:00	7												Control DMSO v.s. set-16-DMSO	4.44	0.0352	0.2465		Control DMSO v.s. set-16-DMSO	0.6053	0.0027	1.2e-05	0.0278
19 days, 0:00:00	0												Control DMSO v.s. set-16-R24-70	87.97	0	0		Control DMSO v.s. set-16-R24-70	1.4e-12	1.4e-12	5.5e-13	2.5e-13
20 days, 0:00:00	0
21 days, 0:00:00	0												Control R24-70 v.s. Control DMSO	0.36	0.5512	1		Control R24-70 v.s. Control DMSO	0.3317	0.6173	0.7621	0.5658
22 days, 0:00:00	0												Control R24-70 v.s. sams-1 DMSO	0.53	0.4652	1		Control R24-70 v.s. sams-1 DMSO	0.0005	0.0205	0.3136	0.0037
552	0												Control R24-70 v.s. sams-1 R24-70	32.79	1e-08	7.2e-08		Control R24-70 v.s. sams-1 R24-70	0.0001	1.6e-05	8.7e-07	0.0097
576	0												Control R24-70 v.s. set-2 DMSO	5.4	0.0201	0.1409		Control R24-70 v.s. set-2 DMSO	0.686	0.4017	0.0942	0.0004
600	0												Control R24-70 v.s. set-2 R24-70	19.21	1.2e-05	0.0001		Control R24-70 v.s. set-2 R24-70	0.279	0.1839	9.9e-07	2.4e-11
													Control R24-70 v.s. set-16-DMSO	8.48	0.0036	0.0251		Control R24-70 v.s. set-16-DMSO	0.5727	1.3e-05	8.5e-07	1
													Control R24-70 v.s. set-16-R24-70	156.29	0	0		Control R24-70 v.s. set-16-R24-70	1.5e-12	1.5e-12	1.4e-12	6.8e-13
sams-1 DMSO	n=114
# hours													sams-1 DMSO v.s. Control DMSO	0.07	0.7965	1		sams-1 DMSO v.s. Control DMSO	0.0384	0.0779	0.5297	0.0585
0:00:00	0												sams-1 DMSO v.s. Control R24-70	0.53	0.4652	1		sams-1 DMSO v.s. Control R24-70	0.0005	0.0205	0.3136	0.0037
1 day, 0:00:00	0												sams-1 DMSO v.s. sams-1 R24-70	13.03	0.0003	0.0021		sams-1 DMSO v.s. sams-1 R24-70	0.5741	0.2413	2.3e-05	5.3e-06
2 days, 0:00:00	7												sams-1 DMSO v.s. set-2 DMSO	2.67	0.102	0.7139		sams-1 DMSO v.s. set-2 DMSO	0.0025	0.151	1	0.8163
3 days, 0:00:00	6												sams-1 DMSO v.s. set-2 R24-70	5.65	0.0175	0.1223		sams-1 DMSO v.s. set-2 R24-70	3.6e-05	0.0008	0.0321	1
4 days, 0:00:00	7												sams-1 DMSO v.s. set-16-DMSO	1.3	0.2537	1		sams-1 DMSO v.s. set-16-DMSO	0.0011	0.2941	0.0012	0.027
5 days, 0:00:00	5												sams-1 DMSO v.s. set-16-R24-70	36.9	0	0		sams-1 DMSO v.s. set-16-R24-70	4e-06	4e-06	8.6e-13	8.4e-13
6 days, 0:00:00	12
7 days, 0:00:00	5												sams-1 R24-70 v.s. Control DMSO	21.72	3.1e-06	2.2e-05		sams-1 R24-70 v.s. Control DMSO	0.0145	0.0012	6.8e-06	3.7e-05
8 days, 0:00:00	2												sams-1 R24-70 v.s. Control R24-70	32.79	1e-08	7.2e-08		sams-1 R24-70 v.s. Control R24-70	0.0001	1.6e-05	8.7e-07	0.0097
9 days, 0:00:00	10												sams-1 R24-70 v.s. sams-1 DMSO	13.03	0.0003	0.0021		sams-1 R24-70 v.s. sams-1 DMSO	0.5741	0.2413	2.3e-05	5.3e-06
10 days, 0:00:00	7												sams-1 R24-70 v.s. set-2 DMSO	33.52	7e-09	4.9e-08		sams-1 R24-70 v.s. set-2 DMSO	8.9e-06	0.0012	5.9e-07	3e-07
11 days, 0:00:00	4												sams-1 R24-70 v.s. set-2 R24-70	59.3	0	0		sams-1 R24-70 v.s. set-2 R24-70	1.4e-05	2e-06	1.4e-08	0.0015
12 days, 0:00:00	8												sams-1 R24-70 v.s. set-16-DMSO	9.34	0.0022	0.0157		sams-1 R24-70 v.s. set-16-DMSO	2.2e-09	0.0097	0.8852	0.6772
13 days, 0:00:00	2												sams-1 R24-70 v.s. set-16-R24-70	14.87	0.0001	0.0008		sams-1 R24-70 v.s. set-16-R24-70	5e-09	0.0011	6.6e-13	4.9e-13
14 days, 0:00:00	2
15 days, 0:00:00	7												set-2 DMSO v.s. Control DMSO	3.1	0.0784	0.549		set-2 DMSO v.s. Control DMSO	0.6607	0.8924	0.3027	0.0587
16 days, 0:00:00	5												set-2 DMSO v.s. Control R24-70	5.4	0.0201	0.1409		set-2 DMSO v.s. Control R24-70	0.686	0.4017	0.0942	0.0004
17 days, 0:00:00	9												set-2 DMSO v.s. sams-1 DMSO	2.67	0.102	0.7139		set-2 DMSO v.s. sams-1 DMSO	0.0025	0.151	1	0.8163
18 days, 0:00:00	2												set-2 DMSO v.s. sams-1 R24-70	33.52	7e-09	4.9e-08		set-2 DMSO v.s. sams-1 R24-70	8.9e-06	0.0012	5.9e-07	3e-07
19 days, 0:00:00	5												set-2 DMSO v.s. set-2 R24-70	0.55	0.4593	1		set-2 DMSO v.s. set-2 R24-70	0.0378	0.1121	0.1375	0.6644
20 days, 0:00:00	6												set-2 DMSO v.s. set-16-DMSO	13.16	0.0003	0.002		set-2 DMSO v.s. set-16-DMSO	1	0.0061	8.3e-07	0.0185
21 days, 0:00:00	2												set-2 DMSO v.s. set-16-R24-70	114	0	0		set-2 DMSO v.s. set-16-R24-70	1.2e-12	1.2e-12	5.2e-13	7.5e-14
22 days, 0:00:00	1
552	0												set-2 R24-70 v.s. Control DMSO	9.44	0.0021	0.0148		set-2 R24-70 v.s. Control DMSO	0.0817	0.1275	0.0235	0.1724
576	0												set-2 R24-70 v.s. Control R24-70	19.21	1.2e-05	0.0001		set-2 R24-70 v.s. Control R24-70	0.279	0.1839	9.9e-07	2.4e-11
600	0												set-2 R24-70 v.s. sams-1 DMSO	5.65	0.0175	0.1223		set-2 R24-70 v.s. sams-1 DMSO	3.6e-05	0.0008	0.0321	1
													set-2 R24-70 v.s. sams-1 R24-70	59.3	0	0		set-2 R24-70 v.s. sams-1 R24-70	1.4e-05	2e-06	1.4e-08	0.0015
													set-2 R24-70 v.s. set-2 DMSO	0.55	0.4593	1		set-2 R24-70 v.s. set-2 DMSO	0.0378	0.1121	0.1375	0.6644
sams-1 R24	n=121												set-2 R24-70 v.s. set-16-DMSO	28.48	9.5e-08	6.6e-07		set-2 R24-70 v.s. set-16-DMSO	0.1265	1.6e-06	2.5e-10	0.1139
# hours	0												set-2 R24-70 v.s. set-16-R24-70	181.95	0	0		set-2 R24-70 v.s. set-16-R24-70	1.7e-12	1.7e-12	1.7e-12	7.1e-13
0:00:00	0
1 day, 0:00:00	0												set-16-DMSO v.s. Control DMSO	4.44	0.0352	0.2465		set-16-DMSO v.s. Control DMSO	0.6053	0.0027	1.2e-05	0.0278
2 days, 0:00:00	3												set-16-DMSO v.s. Control R24-70	8.48	0.0036	0.0251		set-16-DMSO v.s. Control R24-70	0.5727	1.3e-05	8.5e-07	1
3 days, 0:00:00	4												set-16-DMSO v.s. sams-1 DMSO	1.3	0.2537	1		set-16-DMSO v.s. sams-1 DMSO	0.0011	0.2941	0.0012	0.027
4 days, 0:00:00	1												set-16-DMSO v.s. sams-1 R24-70	9.34	0.0022	0.0157		set-16-DMSO v.s. sams-1 R24-70	2.2e-09	0.0097	0.8852	0.6772
5 days, 0:00:00	19												set-16-DMSO v.s. set-2 DMSO	13.16	0.0003	0.002		set-16-DMSO v.s. set-2 DMSO	1	0.0061	8.3e-07	0.0185
6 days, 0:00:00	8												set-16-DMSO v.s. set-2 R24-70	28.48	9.5e-08	6.6e-07		set-16-DMSO v.s. set-2 R24-70	0.1265	1.6e-06	2.5e-10	0.1139
7 days, 0:00:00	12												set-16-DMSO v.s. set-16-R24-70	147.96	0	0		set-16-DMSO v.s. set-16-R24-70	1.8e-12	1.8e-12	9.8e-13	1e-12
8 days, 0:00:00	11
9 days, 0:00:00	9												set-16-R24-70 v.s. Control DMSO	87.97	0	0		set-16-R24-70 v.s. Control DMSO	1.4e-12	1.4e-12	5.5e-13	2.5e-13
10 days, 0:00:00	7												set-16-R24-70 v.s. Control R24-70	156.29	0	0		set-16-R24-70 v.s. Control R24-70	1.5e-12	1.5e-12	1.4e-12	6.8e-13
11 days, 0:00:00	7												set-16-R24-70 v.s. sams-1 DMSO	36.9	0	0		set-16-R24-70 v.s. sams-1 DMSO	4e-06	4e-06	8.6e-13	8.4e-13
12 days, 0:00:00	6												set-16-R24-70 v.s. sams-1 R24-70	14.87	0.0001	0.0008		set-16-R24-70 v.s. sams-1 R24-70	5e-09	0.0011	6.6e-13	4.9e-13
13 days, 0:00:00	11												set-16-R24-70 v.s. set-2 DMSO	114	0	0		set-16-R24-70 v.s. set-2 DMSO	1.2e-12	1.2e-12	5.2e-13	7.5e-14
14 days, 0:00:00	11												set-16-R24-70 v.s. set-2 R24-70	181.95	0	0		set-16-R24-70 v.s. set-2 R24-70	1.7e-12	1.7e-12	1.7e-12	7.1e-13
15 days, 0:00:00	4												set-16-R24-70 v.s. set-16-DMSO	147.96	0	0		set-16-R24-70 v.s. set-16-DMSO	1.8e-12	1.8e-12	9.8e-13	1e-12
16 days, 0:00:00	7
17 days, 0:00:00	1
18 days, 0:00:00	0
19 days, 0:00:00	0
20 days, 0:00:00	0
21 days, 0:00:00	0
22 days, 0:00:00	0
552
576
600
set-2 DMSO	n=118
# hours	dead
0:00:00	0
1 day, 0:00:00	0
2 days, 0:00:00	2
3 days, 0:00:00	2
4 days, 0:00:00	3
5 days, 0:00:00	2
6 days, 0:00:00	2
7 days, 0:00:00	5
8 days, 0:00:00	8
9 days, 0:00:00	10
10 days, 0:00:00	13
11 days, 0:00:00	9
12 days, 0:00:00	9
13 days, 0:00:00	4
14 days, 0:00:00	5
15 days, 0:00:00	9
16 days, 0:00:00	10
17 days, 0:00:00	5
18 days, 0:00:00	5
19 days, 0:00:00	4
20 days, 0:00:00	4
21 days, 0:00:00	5
22 days, 0:00:00	2
552	0
576	0
600	0
set-2 R24	n=156
# hours
0:00:00	0
1 day, 0:00:00	0
2 days, 0:00:00	1
3 days, 0:00:00	1
4 days, 0:00:00	7
5 days, 0:00:00	5
6 days, 0:00:00	2
7 days, 0:00:00	8
8 days, 0:00:00	1
9 days, 0:00:00	9
10 days, 0:00:00	9
11 days, 0:00:00	16
12 days, 0:00:00	8
13 days, 0:00:00	8
14 days, 0:00:00	15
15 days, 0:00:00	13
16 days, 0:00:00	9
17 days, 0:00:00	5
18 days, 0:00:00	8
19 days, 0:00:00	19
20 days, 0:00:00	11
21 days, 0:00:00	1
22 days, 0:00:00	0
552	0
576	0
600	0
set-16 DMSO	n=232
# hours
0:00:00	0
1 day, 0:00:00	0
2 days, 0:00:00	2
3 days, 0:00:00	3
4 days, 0:00:00	3
5 days, 0:00:00	1
6 days, 0:00:00	10
7 days, 0:00:00	5
8 days, 0:00:00	16
9 days, 0:00:00	27
10 days, 0:00:00	40
11 days, 0:00:00	39
12 days, 0:00:00	26
13 days, 0:00:00	18
14 days, 0:00:00	11
15 days, 0:00:00	12
16 days, 0:00:00	2
17 days, 0:00:00	2
18 days, 0:00:00	3
19 days, 0:00:00	3
20 days, 0:00:00	4
21 days, 0:00:00	5
22 days, 0:00:00	0
552	0
576	0
600	0
set-16 R24	n=270
# hours	0
0:00:00	0
1 day, 0:00:00	0
2 days, 0:00:00	1
3 days, 0:00:00	2
4 days, 0:00:00	2
5 days, 0:00:00	2
6 days, 0:00:00	10
7 days, 0:00:00	18
8 days, 0:00:00	15
9 days, 0:00:00	146
10 days, 0:00:00	72
11 days, 0:00:00	2
12 days, 0:00:00	0
13 days, 0:00:00	0
14 days, 0:00:00	0
15 days, 0:00:00	0
16 days, 0:00:00	0
17 days, 0:00:00	0
18 days, 0:00:00	0
19 days, 0:00:00	0
20 days, 0:00:00	0
21 days, 0:00:00	0
22 days, 0:00:00	0
552
576
600
[truncated: 38 more columns]
