# Supplementary material for: Stress-responsive and metabolic gene regulation are altered in low S-adenosylmethionine
Source: PLoS Genet. 2018 Nov 28;14(11):e1007812. doi: 10.1371/journal.pgen.1007812 (PMC6287882; doi:10.1371/journal.pgen.1007812)
Supplement: S10 Table — P values generated by Fisher's exact test, significance defined as lower than 0.05. The total number of genes in categories listed in parenthesis (Column A). Pink color shows categories with a significant change in any of the RNAi animals. NS is not significant. (XLSX) [file pgen.1007812.s018.xlsx]

## Sheet: R24 All Categories UP
			Control		sams-1		set-2		set-16
Category 1	Category 2	Category 3	Gene number	P value	Gene number	P value	Gene number	P value	Gene number	P value
Stress response (504)			32	1.56208e-21	23	9.59126e-16	37	8.22879e-20	20	2.08581e-16
	CYP (79)		12	2.32388e-13	9	1.77503e-10	9	1.44779e-07	11	1.77932e-15
	Pathogen 9177)		11	1.42404e-08	9	1.27146e-07	17	7.4971e-12	6	9.463e-06
	Other (102)		5	0.000343064	1	NS	6	0.000511938	0	NS
	Osmotic (3)		1	0.0216332	0	NS	1	0.03584	0	NS
	GST (47)		2	0.0296771	2	0.0171623	2	NS	2	0.00678281
	Heavy metal (19)		1	NS	2	0.00330799	2	0.0155067	1	0.0483973
Protein modification (407)			20	2.07864e-12	18	1.39115e-12	23	5.47605e-11	10	2.47473e-07
	Carbohydrate (215)		17	6.63823e-14	16	1.2446e-14	20	2.1343e-13	8	1.7666e-07
Transmembrane transport (836)			14	0.000434556	7	NS	15	0.014286	5	NS
	Sugar (5)		2	0.000617788	1	0.0240698	1	NS	0	NS
	Major Facilitator (47)		3	0.0026746	3	0.00116241	4	0.00123706	3	0.000286439
	ABC (48)		3	0.00283005	2	0.017829	3	0.0113921	1	NS
Metabolism (1652)			15	0.0498304	10	NS	28	0.00294188	4	NS
	Lipid (487)		10	0.000588906	5	NS	15	9.67502e-05	2	NS
		Binding (65)	3	0.00635005	0	NS	2	NS	0	NS
		Epoxide hydratase (31)	2	0.0141206	2	0.00804852	2	0.0362762	1	NS
		Sphingolipid (42)	2	0.0243086	2	0.0139945	5	7.17813e-05	0	NS
		Sterol (53)	0	NS	1	NS	3	0.0146605	0	NS
	Carbohydrate (73)		2	NS	3	0.003847	4	0.00554527	1	NS
	Short chain dehydrogenase (41)		1	NS	1	NS	4	0.000770642	1	NS
Lifespan (24)			1	NS	0	NS	2	0.0232862	0	NS
Other Categories
	DNA: transposon function		0	NS	1	0.0200992	0	NS	0	NS
	Lifespan (24)		1	NS	0	NS	2	0.0232862	0	NS
	Signaling: hedgehog-like		0	NS	1	NS	3	0.0468612	1	NS
	Signaling: lipid (103)		2	NS	0	NS	4	0.0170433	0	NS
		Phospholipase (58)	2	0.0429319	0	NS	3	0.018404	0	NS
	Unknown: Stress response: regulated by multiple stresses (2382)		19	NS	14	NS	44	5.99345e-05	8	NS
		Transcription: chromatin structure: histone (86)	0	NS	0	NS	3	0.0481759	0	NS
		Signaling: phosphatase: acid (29)	0	NS	0	NS	3	0.00308733	0	NS

## Sheet: All Categories DOWN
			Control		sams-1		set-2		set-16
Category 1	Category 2	Category 3	Gene number	P value	Gene number	P value	Gene number	P value	Gene number	P value
Stress response (504)			11	3.30606e-07	3	0.00358551	2	NS	2	0.0146421
	CYP (79)		3	0.00140059	0	NS	1	NS	0	NS
	Other (102)		3	0.00283009	2	0.00171055	0	NS	1	0.0346009
	Pathogen (177)		3	0.0124178	1	NS	1	NS	1	NS
Proteolysis general (394)			8	1.88155e-05	1	NS	1	NS	0	NS
	Lysosyme (11)		3	6.61194e-06	0	NS	1	0.0263404	0	NS
	Cathepsin (41)		3	0.000226267	1	0.0230905	0	NS	0	NS
Metabolism (1652)			5	NS	3	NS	16	6.03154e-06	3	0.0244243
	FMO (5)		1	0.0155338	0	NS	0	NS	0	NS
	Neurotransmitter (16)		1	0.0433786	1	0.00941621	1	0.0371058	0	NS
	Lipid (487)		2	NS	1	NS	9	3.84757e-06	2	0.0137381
		Beta oxidation (79)	1	NS	0	NS	5	1.7193e-06	0	NS
		Binding (65)	0	NS	0	NS	2	0.0100781	1	0.0223289
		Epoxide hydratase (31)	0	NS	1	0.0176454	2	0.00253463	1	0.010897
	Short chain dehydrogenase (41)		1	NS	1	0.0230905	1	NS	0	NS
Other Categories
	DNA: transposon function (4)		1	0.012962	0	NS	1	0.0110623	1	0.00171152
	Protein modification: SUMO (10)		1	0.0282912	0	NS	0	NS	0	NS
	Transmembrane transport: Major Facilitator (48)		0	NS	1	0.026342	2	0.00550912	0	NS
	Transmembrane transport: Solute carrier (241)		1	NS	0	NS	3	0.0183037	0	NS
	Unknown: prion domain (71)		1	NS	1	0.039232	0	NS	0	NS
	Unknown: Stress response: regulated by multiple stresses (2382)		9	NS	2	NS	11	0.0262065	0	NS
	Neuronal function: locomotion (21)		0	NS	0	NS	0	NS	1	0.0075061
