# Supplementary material for: Stress-responsive and metabolic gene regulation are altered in low S-adenosylmethionine
Source: PLoS Genet. 2018 Nov 28;14(11):e1007812. doi: 10.1371/journal.pgen.1007812 (PMC6287882; doi:10.1371/journal.pgen.1007812)
Supplement: S11 Table — Statistics generated by OASIS (https://sbi.postech.ac.kr/oasis/) [41]. (XLSX) [file pgen.1007812.s019.xlsx]

## Sheet: Heat Shock
Raw data for Heat shock survival assay. Statistics generated by OASIS: Yang J-S, et al. 2011 OASIS: Online Application for the Survival Analysis of Lifespan Assays Performed in Aging Research. PLoS ONE 6(8): e23525
							Control	n=535
			Date	Plate 1	Plate 2	# hours	# hours	dead					Percent survival								Kaplan-Meier Estimator										Kaplan-Meier Estimator										Kaplan-Meier Estimator
			2017-01-30 08:00:00	0	0	0:00:00	0:00:00	0													Time	At Risk	Dead	Censored	Percent Mortality(%)	S_hat	Var S_hat	SE(S)	Survival Time		Time	At Risk	Dead	Censored	Percent Mortality(%)	S_hat	Var S_hat	SE(S)	Survival Time		Time	At Risk	Dead	Censored	Percent Mortality(%)	S_hat	Var S_hat	SE(S)	Survival Time
			2017-01-30 16:00:00	107	123	8:00:00	8:00:00	230					Time (days)	Control	sams-1(RNAi)	set-2(RNAi)	set-16(RNAi)				0	535	0	0	0	1	0	0	0		0	501	0	0	0	1	0	0	0		0	229	0	0	0	1	0	0	0
			2017-01-31 09:00:00	31	86	1 day, 1:00:00	1 day, 1:00:00	117					0	100	100	100	100				8	535	230	0	0.4299	0.57	0	0.021	3.439		8	501	80	0	0.1597	0.84	0	0.016	1.277		8	229	49	0	0.214	0.786	0.001	0.027	1.712
			2017-01-31 16:00:00	22	34	1 day, 8:00:00	1 day, 8:00:00	56					8	57.0093	84.0319	78.6026	43.401				25	305	117	0	0.6486	0.351	0	0.021	8.907		25	421	69	0	0.2974	0.703	0	0.02	4.721		25	180	90	0	0.607	0.393	0.001	0.032	11.537
			2017-02-01 09:00:00	12	13	2 days, 1:00:00	2 days, 1:00:00	25					25	35.1402	70.2595	39.3013	15.9898				32	188	56	0	0.7533	0.247	0	0.019	12.256		32	352	11	0	0.3194	0.681	0	0.021	5.423		32	90	16	0	0.6769	0.323	0.001	0.031	13.773
			2017-02-01 16:00:00	11	10	2 days, 8:00:00	2 days, 8:00:00	21					32	24.6729	68.0639	32.3144	3.29949				49	132	25	0	0.8	0.2	0	0.017	14.546		49	341	52	0	0.4232	0.577	0	0.022	10.509		49	74	23	0	0.7773	0.223	0.001	0.027	18.694
			2017-02-02 09:00:00	8	9	3 days, 1:00:00	3 days, 1:00:00	17					49	20	57.6846	22.2707	0				56	107	21	0	0.8393	0.161	0	0.016	16.744		56	289	11	0	0.4451	0.555	0	0.022	11.739		56	51	2	0	0.786	0.214	0.001	0.027	19.183
			2017-02-02 16:00:00	7	6	3 days, 8:00:00	3 days, 8:00:00	13					56	16.0748	55.489	21.3974	0				73	86	17	0	0.871	0.129	0	0.014	19.064		73	278	33	0	0.511	0.489	0	0.022	16.547		73	49	7	0	0.8166	0.183	0.001	0.026	21.415
			2017-02-03 09:59:59	1	1	4 days, 1:59:59.995000	4 days, 1:59:59.995000	2					73	12.8972	48.9022	18.3406	0				80	69	13	0	0.8953	0.105	0	0.013	21.007		80	245	7	0	0.525	0.475	0	0.022	17.665		80	42	1	0	0.821	0.179	0.001	0.025	21.764
			2017-02-04 09:59:59	3	4	5 days, 1:59:59.995000	5 days, 1:59:59.995000	7					80	10.4673	47.505	17.9039	0				98	56	2	0	0.8991	0.101	0	0.013	21.374		98	238	26	0	0.5768	0.423	0	0.022	22.75		98	41	4	0	0.8384	0.162	0.001	0.024	23.476
			2017-02-05 09:59:59	4	6	6 days, 1:59:59.995000	6 days, 1:59:59.995000	10					98	10.0935	42.3154	16.1572	0				122	54	7	0	0.9121	0.088	0	0.012	22.97		122	212	23	0	0.6228	0.377	0	0.022	28.351		122	37	2	0	0.8472	0.153	0.001	0.024	24.541
			2017-02-06 09:59:59	1	1	7 days, 1:59:59.995000	7 days, 1:59:59.995000	2					122	8.78505	37.7246	15.2838	0				146	47	10	0	0.9308	0.069	0	0.011	25.699		146	189	36	0	0.6946	0.305	0	0.021	38.842		146	35	2	0	0.8559	0.144	0.001	0.023	25.817
			2017-02-07 09:59:59	3	1	8 days, 1:59:59.995000	8 days, 1:59:59.995000	4					146	6.91589	30.5389	14.4105	0				170	37	2	0	0.9346	0.065	0	0.011	26.335		170	153	15	0	0.7246	0.275	0	0.02	43.932		170	33	5	0	0.8777	0.122	0	0.022	29.528
			2017-02-08 09:59:59	4	5	9 days, 1:59:59.995000	9 days, 1:59:59.995000	9					170	6.54206	27.5449	12.2271	0				194	35	4	0	0.9421	0.058	0	0.01	27.785		194	138	28	0	0.7804	0.22	0	0.018	54.774		194	28	3	0	0.8908	0.109	0	0.021	32.07
			2017-02-09 09:59:59	6	7	10 days, 1:59:59.995000	10 days, 1:59:59.995000	13					194	5.79439	21.9561	10.917	0				218	31	9	0	0.9589	0.041	0	0.009	31.452		218	110	21	0	0.8224	0.178	0	0.017	63.912		218	25	3	0	0.9039	0.096	0	0.019	34.926
			2017-02-10 09:59:59	2	1	11 days, 1:59:59.995000	11 days, 1:59:59.995000	3					218	4.11215	17.7645	9.60699	0				242	22	13	0	0.9832	0.017	0	0.006	37.333		242	89	23	0	0.8683	0.132	0	0.015	75.022		242	22	3	0	0.917	0.083	0	0.018	38.096
			2017-02-11 09:59:59	2	3	12 days, 1:59:59.995000	12 days, 1:59:59.995000	5					242	1.68224	13.1737	8.29694	0				266	9	3	0	0.9888	0.011	0	0.005	38.824		266	66	18	0	0.9042	0.096	0	0.013	84.579		266	19	2	0	0.9258	0.074	0	0.017	40.419
			2017-02-12 09:59:59	1		13 days, 1:59:59.995000	13 days, 1:59:59.995000	1					266	1.12149	9.58084	7.42358	0				290	6	5	0	0.9981	0.002	0	0.002	41.535		290	48	5	0	0.9142	0.086	0	0.013	87.473		290	17	2	0	0.9345	0.066	0	0.016	42.952
			2017-02-13 09:59:59			14 days, 1:59:59.995000	14 days, 1:59:59.995000						290	0.186916	8.58283	6.55022	0				314	1	1	0	1	0	0	0	42.121		314	43	13	0	0.9401	0.06	0	0.011	95.621		314	15	4	0	0.952	0.048	0	0.014	48.437
			2017-02-14 09:59:59			15 days, 1:59:59.995000	15 days, 1:59:59.995000						314	0	5.98802	4.80349	0				338	0	0	0	1	0	0	0	42.121		338	30	7	0	0.9541	0.046	0	0.009	100.343		338	11	7	0	0.9825	0.017	0	0.009	58.769
			2017-02-15 09:59:59			16 days, 1:59:59.995000	16 days, 1:59:59.995000						338	0	4.59082	1.74673	0				362	0	0	0	1	0	0	0	42.121		362	23	6	0	0.9661	0.034	0	0.008	104.679		362	4	4	0	1	0	0	0	65.092
			2017-02-16 09:59:59			17 days, 1:59:59.995000	17 days, 1:59:59.995000						362	0	3.39321	0	0				386	0	0	0	1	0	0	0	42.121		386	17	9	0	0.984	0.016	0	0.006	111.613		386	0	0	0	1	0	0	0	65.092
			2017-02-17 09:59:59			18 days, 1:59:59.995000	18 days, 1:59:59.995000						386	0	1.59681	0	0				410	0	0	0	1	0	0	0	42.121		410	8	5	0	0.994	0.006	0	0.003	115.705		410	0	0	0	1	0	0	0	65.092
													410	0	0.598802	0	0				434	0	0	0	1	0	0	0	42.121		434	3	3	0	1	0	0	0	118.303		434	0	0	0	1	0	0	0	65.092
							sams-1	n=501					434	0	0	0	0
			Date	Plate 1	Plate 2	# hours	# hours	dead
			2017-01-30 08:00:00	0	0	0:00:00	0:00:00	0
			2017-01-30 16:00:00	43	37	8:00:00	8:00:00	80
			2017-01-31 09:00:00	30	39	1 day, 1:00:00	1 day, 1:00:00	69													Test Result	log rank test				Test Result	Fisher's exact test
			2017-01-31 16:00:00	3	8	1 day, 8:00:00	1 day, 8:00:00	11													Condition	Statistics				Condition	Statistics
			2017-02-01 09:00:00	20	32	2 days, 1:00:00	2 days, 1:00:00	52														Chi^2	P-value	Bonferroni P-value			P-value at 25%	P-value at 50%	P-value at 75%	P-value at 90%
			2017-02-01 16:00:00	4	7	2 days, 8:00:00	2 days, 8:00:00	11													Control v.s. sams-1	197.03	0	0	p < 1.0 10-10	Control v.s. sams-1	1.9e-12	2.3e-12	1.9e-12	1.4e-12
			2017-02-02 09:00:00	12	21	3 days, 1:00:00	3 days, 1:00:00	33													Control v.s. set-2	21.02	4.6e-06	1.4e-05		Control v.s. set-2	7.6e-09	0.2866	0.4955	0.0015
			2017-02-02 16:00:00	3	4	3 days, 8:00:00	3 days, 8:00:00	7													Control v.s. set-16	84.58	0	0		Control v.s. set-16	5e-05	5.4e-11	1.2e-12	6e-13
			2017-02-03 09:59:59	13	13	4 days, 1:59:59.995000	4 days, 1:59:59.995000	26
			2017-02-04 09:59:59	13	10	5 days, 1:59:59.995000	5 days, 1:59:59.995000	23													sams-1 v.s. Control	197.03	0	0		sams-1 v.s. Control	1.9e-12	2.3e-12	1.9e-12	1.4e-12
			2017-02-05 09:59:59	10	26	6 days, 1:59:59.995000	6 days, 1:59:59.995000	36													sams-1 v.s. set-2	41.93	0	0		sams-1 v.s. set-2	2.4e-12	2.2e-12	2.6e-06	0.4016
			2017-02-06 09:59:59	5	10	7 days, 1:59:59.995000	7 days, 1:59:59.995000	15													sams-1 v.s. set-16	468.33	0	0		sams-1 v.s. set-16	2.2e-12	1.8e-12	1.9e-12	7.7e-13
			2017-02-07 09:59:59	15	13	8 days, 1:59:59.995000	8 days, 1:59:59.995000	28
			2017-02-08 09:59:59	10	11	9 days, 1:59:59.995000	9 days, 1:59:59.995000	21													set-2 v.s. Control	21.02	4.6e-06	1.4e-05		set-2 v.s. Control	7.6e-09	0.2866	0.4955	0.0015
			2017-02-09 09:59:59	11	12	10 days, 1:59:59.995000	10 days, 1:59:59.995000	23													set-2 v.s. sams-1	41.93	0	0		set-2 v.s. sams-1	2.4e-12	2.2e-12	2.6e-06	0.4016
			2017-02-10 09:59:59	8	10	11 days, 1:59:59.995000	11 days, 1:59:59.995000	18													set-2 v.s. set-16	124.94	0	0		set-2 v.s. set-16	1.3e-12	1.9e-10	1.9e-10	4.1e-13
			2017-02-11 09:59:59	2	3	12 days, 1:59:59.995000	12 days, 1:59:59.995000	5
			2017-02-12 09:59:59	7	6	13 days, 1:59:59.995000	13 days, 1:59:59.995000	13													set-16 v.s. Control	84.58	0	0		set-16 v.s. Control	5e-05	5.4e-11	1.2e-12	6e-13
			2017-02-13 09:59:59	3	4	14 days, 1:59:59.995000	14 days, 1:59:59.995000	7													set-16 v.s. sams-1	468.33	0	0		set-16 v.s. sams-1	2.2e-12	1.8e-12	1.9e-12	7.7e-13
			2017-02-14 09:59:59	3	3	15 days, 1:59:59.995000	15 days, 1:59:59.995000	6													set-16 v.s. set-2	124.94	0	0		set-16 v.s. set-2	1.3e-12	1.9e-10	1.9e-10	4.1e-13
			2017-02-15 09:59:59	4	5	16 days, 1:59:59.995000	16 days, 1:59:59.995000	9
			2017-02-16 09:59:59	2	3	17 days, 1:59:59.995000	17 days, 1:59:59.995000	5
			2017-02-17 09:59:59	2	1	18 days, 1:59:59.995000	18 days, 1:59:59.995000	3
																					Test Result Fisher's Exact Test
																					Condition
																					Control v.s. sams-1	1.9e-12	2.3e-12	1.9e-12	1.4e-12
																					Control v.s. set-2	7.6e-09	0.2866	0.4955	0.0015
																					Control v.s. set-16	5e-05	5.4e-11	1.2e-12	6e-13
							set-2	n=229
			Date	Plate 1	Plate 2	# hours	# hours	dead													sams-1 v.s. Control	1.9e-12	2.3e-12	1.9e-12	1.4e-12
			2017-01-30 08:00:00	0	0	0:00:00	0:00:00	0													sams-1 v.s. set-2	2.4e-12	2.2e-12	2.6e-06	0.4016
			2017-01-30 16:00:00	17	32	8:00:00	8:00:00	49													sams-1 v.s. set-16	2.2e-12	1.8e-12	1.9e-12	7.7e-13
			2017-01-31 09:00:00	18	72	1 day, 1:00:00	1 day, 1:00:00	90
			2017-01-31 16:00:00	3	13	1 day, 8:00:00	1 day, 8:00:00	16													set-2 v.s. Control	7.6e-09	0.2866	0.4955	0.0015
			2017-02-01 09:00:00	10	13	2 days, 1:00:00	2 days, 1:00:00	23													set-2 v.s. sams-1	2.4e-12	2.2e-12	2.6e-06	0.4016
			2017-02-01 16:00:00	1	1	2 days, 8:00:00	2 days, 8:00:00	2													set-2 v.s. set-16	1.3e-12	1.9e-10	1.9e-10	4.1e-13
			2017-02-02 09:00:00	1	6	3 days, 1:00:00	3 days, 1:00:00	7
			2017-02-02 16:00:00	0	1	3 days, 8:00:00	3 days, 8:00:00	1													set-16 v.s. Control	5e-05	5.4e-11	1.2e-12	6e-13
			2017-02-03 09:59:59	2	2	4 days, 1:59:59.995000	4 days, 1:59:59.995000	4													set-16 v.s. sams-1	2.2e-12	1.8e-12	1.9e-12	7.7e-13
			2017-02-04 09:59:59	1	1	5 days, 1:59:59.995000	5 days, 1:59:59.995000	2													set-16 v.s. set-2	1.3e-12	1.9e-10	1.9e-10	4.1e-13
			2017-02-05 09:59:59	1	1	6 days, 1:59:59.995000	6 days, 1:59:59.995000	2
			2017-02-06 09:59:59	1	4	7 days, 1:59:59.995000	7 days, 1:59:59.995000	5
			2017-02-07 09:59:59	1	2	8 days, 1:59:59.995000	8 days, 1:59:59.995000	3
			2017-02-08 09:59:59	2	1	9 days, 1:59:59.995000	9 days, 1:59:59.995000	3													Test Result Log-Rank Test
			2017-02-09 09:59:59	1	2	10 days, 1:59:59.995000	10 days, 1:59:59.995000	3													Condition
			2017-02-10 09:59:59	1	1	11 days, 1:59:59.995000	11 days, 1:59:59.995000	2													Control v.s. sams-1	197.03	0	0
			2017-02-11 09:59:59	1	1	12 days, 1:59:59.995000	12 days, 1:59:59.995000	2													Control v.s. set-2	21.02	4.6e-06	1.4e-05
			2017-02-12 09:59:59	2	2	13 days, 1:59:59.995000	13 days, 1:59:59.995000	4													Control v.s. set-16	84.58	0	0
			2017-02-13 09:59:59	3	4	14 days, 1:59:59.995000	14 days, 1:59:59.995000	7
			2017-02-14 09:59:59		4	15 days, 1:59:59.995000	15 days, 1:59:59.995000	4													sams-1 v.s. Control	197.03	0	0
			2017-02-15 09:59:59			16 days, 1:59:59.995000	16 days, 1:59:59.995000														sams-1 v.s. set-2	41.93	0	0
			2017-02-16 09:59:59			17 days, 1:59:59.995000	17 days, 1:59:59.995000														sams-1 v.s. set-16	468.33	0	0
			2017-02-17 09:59:59			18 days, 1:59:59.995000	18 days, 1:59:59.995000
																					set-2 v.s. Control	21.02	4.6e-06	1.4e-05
																					set-2 v.s. sams-1	41.93	0	0
																					set-2 v.s. set-16	124.94	0	0
																					set-16 v.s. Control	84.58	0	0
						% set-16 [394]	% set-16 [394]														set-16 v.s. sams-1	468.33	0	0
			Date	Plate 1	Plate 2	# hours	# hours	dead													set-16 v.s. set-2	124.94	0	0
			2017-01-30 08:00:00	0	0	0:00:00	0:00:00	0
			2017-01-30 16:00:00	119	104	8:00:00	8:00:00	223
			2017-01-31 09:00:00	72	36	1 day, 1:00:00	1 day, 1:00:00	108
			2017-01-31 16:00:00	27	23	1 day, 8:00:00	1 day, 8:00:00	50
			2017-02-01 09:00:00	6	7	2 days, 1:00:00	2 days, 1:00:00	13
			2017-02-01 16:00:00	0	0	2 days, 8:00:00	2 days, 8:00:00	0
			2017-02-02 09:00:00			3 days, 1:00:00	3 days, 1:00:00	0
			2017-02-02 16:00:00			3 days, 8:00:00	3 days, 8:00:00	0
			2017-02-03 09:59:59			4 days, 1:59:59.995000	4 days, 1:59:59.995000	0
			2017-02-04 09:59:59			5 days, 1:59:59.995000	5 days, 1:59:59.995000	0
			2017-02-05 09:59:59			6 days, 1:59:59.995000	6 days, 1:59:59.995000	0
			2017-02-06 09:59:59			7 days, 1:59:59.995000	7 days, 1:59:59.995000	0
			2017-02-07 09:59:59			8 days, 1:59:59.995000	8 days, 1:59:59.995000	0
			2017-02-08 09:59:59			9 days, 1:59:59.995000	9 days, 1:59:59.995000	0
			2017-02-09 09:59:59			10 days, 1:59:59.995000	10 days, 1:59:59.995000
			2017-02-10 09:59:59			11 days, 1:59:59.995000	11 days, 1:59:59.995000
			2017-02-11 09:59:59			12 days, 1:59:59.995000	12 days, 1:59:59.995000
			2017-02-12 09:59:59			13 days, 1:59:59.995000	13 days, 1:59:59.995000
			2017-02-13 09:59:59			14 days, 1:59:59.995000	14 days, 1:59:59.995000
			2017-02-14 09:59:59			15 days, 1:59:59.995000	15 days, 1:59:59.995000
			2017-02-15 09:59:59			16 days, 1:59:59.995000	16 days, 1:59:59.995000
			2017-02-16 09:59:59			17 days, 1:59:59.995000	17 days, 1:59:59.995000
			2017-02-17 09:59:59			18 days, 1:59:59.995000	18 days, 1:59:59.995000
