# Supplementary material for: Stress-responsive and metabolic gene regulation are altered in low S-adenosylmethionine
Source: PLoS Genet. 2018 Nov 28;14(11):e1007812. doi: 10.1371/journal.pgen.1007812 (PMC6287882; doi:10.1371/journal.pgen.1007812)
Supplement: S12 Table — P values generated by Fisher's exact test, significance defined as lower than 0.05. The total number of genes in categories listed in parenthesis (Column A). Pink color shows categories with a significant change in any of the RNAi animals. NS is not significant. Tabs for both enriched (2.0 fold) and super enriched (4.0 fold) are included. (XLSX) [file pgen.1007812.s020.xlsx]

## Sheet: All Up 2.0
			Control		sams-1		set-2		set-16
Category 1	Category 2	Category 3	Gene number	P value	Gene number	P value	Gene number	P value	Gene number	P value
Stress response (504)			50	8.89592e-16	64	9.82014e-09	59	3.96172e-08	60	1.24709e-12
	Stress response: heat (37)		17	2.48125e-15	20	3.6242e-12	19	7.23687e-12	21	9.01786e-16
	Stress response: other (102)		8	0.00356919	9	NS	6	NS	9	0.0224924
	Stress response: pathogen (177)		11	0.00390152	18	0.0127948	18	0.00647223	13	0.0256395
	Stress response: GST (47)		5	0.00623564	7	0.0204325	5	NS	4	NS
	Stress response: ER (16)		3	0.00840413	1	NS	3	NS	3	0.0314759
	Stress response: heavy metal (19)		2	NS	3	NS	2	NS	3	0.0461014
Transcription: chromatin (212)			22	2.9845e-08	21	0.00993374	51	3.4019e-17	38	3.33241e-13
	Transcription: chromatin structure (103)		19	5.32046e-11	12	0.015856	45	1.20487e-23	29	1.22166e-14
	Transcription: chromatin modfication (104)		3	NS	9	NS	6	NS	9	0.0249067
Chaperone (47)			5	0.00623564	12	4.12783e-05	12	2.0568e-05	12	1.51131e-06
DNA/RNA helicase (4)			2	0.00712686	1	NS	2	0.030293	2	0.0185715
Development (411)			18	0.00993895	60	2.73567e-10	54	4.57735e-09	40	6.41411e-07
Proteolysis proteosome (763)			24	NS	63	0.00176078	50	0.0484686	44	0.00873343
	Proteolysis proteosome: E3 (626)		20	NS	55	0.000947923	41	NS	35	0.025007
Lifespan (24)			1	NS	7	0.000850888	5	0.0115011	2	NS
Autophagy (25)			1	NS	2	NS	4	0.0482457	4	0.0212649
Apoptosis (77)			2	NS	9	0.0331796	4	NS	7	0.0363286
Proteolysis general (394)			7	NS	21	NS	29	0.0370348	13	NS
	Proteolysis general: aspartate (8)		2	0.020138	1	NS	2	NS	1	NS
	Proteolysis general: serine (23)		2	NS	3	NS	6	0.00223206	2	NS
Other Categories
	Neuronal function: signaling (63)		7	0.00102324	12	0.000446477	6	NS	8	0.0047308
	Transcription factor: bZIP (23)		3	0.0200659	3	NS	4	0.038424	6	0.000587854
	Neuronal function: guidance (8)		2	0.020138	2	NS	2	NS	3	0.00668104
	Metabolism: Pentose phosphate pathway (13)		2	0.04363	2	NS	2	NS	2	NS
	Cell cycle: other (44)		1	NS	6	0.0427426	3	NS	2	NS
	Metabolism: short chain dehydrogenase (41)		3	NS	6	0.0328618	5	NS	3	NS
	Neuronal function: locomotion (21)		1	NS	2	NS	4	0.029861	0	NS
	Transcription factor: forkhead (13)		0	NS	1	NS	3	0.0386297	1	NS
	Signaling: S/T kinase (56)		3	NS	8	0.0168089	6	NS	5	NS
	Transmembrane transport: Sugar (5)		0	NS	1	NS	2	0.0410759	0	NS
	Transmembrane transport: Sulfate (5)		1	NS	2	0.0468331	2	0.0410759	1	NS
	Unknown: Stress response: regulated by multiple stresses (2382)		68	NS	165	0.00296939	138	NS	103	NS

## Sheet: All Up 4.0
			Control		sams-1		set-2		set-16
Category 1	Category 2	Category 3	Gene number	P value	Gene number	P value	Gene number	P value	Gene number	P value
Stress response (504)			32	3.90448e-10	40	7.92979e-12	33	1.5389e-09	30	3.2192e-09
	Stress response: heat (37)		13	7.34015e-13	19	1.3286e-18	14	1.9131e-13	15	1.73799e-15
	Stress response: GST (47)		4	0.00812708	5	0.00374733	4	0.0119351	2	NS
	Stress response: ER (16)		2	0.0311552	1	NS	2	0.0383417	1	Ns
	Stress response: heavy metal (19)		2	0.0414751	2	NS	2	NS	2	0.039881
Transcription: chromatin (212)			11	0.000869543	5	NS	27	4.86066e-14	9	0.0073441
	Transcription: chromatin structure (103)		8	0.000370945	2	NS	24	8.28066e-18	7	0.00154769
DNA/RNA helicase (4)			2	0.00345599	1	NS	1	NS	2	0.00331234
Chaperone (47)			3	0.0425906	3	NS	3	NS	3	0.0403702
Unknown (10949)			186	NS	277	0.00209366	210	NS	180	NS
	Unknown: other (8004)		131	NS	218	0.000240208	154	NS	129	NS
	Unknown: Stress response: regulated by multiple stresses (2382)		51	0.0268143	53	NS	52	NS	47	NS
Other Categories
	Transcription factor: bZIP (23)		3	0.00743138	0	NS	2	NS	3	0.00700398
	Neuronal function: signaling (63)		4	0.0205134	4	0.0447058	3	NS	5	0.00383378
	Proteolysis proteosome: other (20)		2	0.0451616	1	NS	1	NS	1	NS
	Metabolism: Pentose phosphate pathway (13)		1	NS	2	0.0349325	2	0.0272312	2	0.0211726
	Proteolysis general: serine (23)		2	NS	1	NS	3	0.0101167	2	NS

## Sheet: All Down 2.0 
			Control		sams-1		set-2		set-16
Category 1	Category 2	Category 3	Gene number	P value	Gene number	P value	Gene number	P value	Gene number	P value
Transmembrane transport (836)			45	8.64014e-14	204	5.45469e-32	129	6.51677e-26	113	1.38909e-24
	Solute carrier (241)		15	1.81066e-06	63	1.81862e-12	49	4.84206e-15	43	3.44427e-14
	Major Facilitator (47)		7	6.13766e-06	22	7.78709e-09	12	1.19448e-05	14	6.12833e-08
	Amino acid (21)		3	0.00347636	11	1.90503e-05	6	0.00113846	8	9.5881e-06
	Sodium channel (23)		3	0.004381	4	NS	4	0.0323185	3	NS
	Calcium channel 17)		2	0.0242049	5	0.0252999	4	0.0136635	2	NS
	Other (53)		1	NS	14	0.000616549	8	0.00622769	4	NS
	ABC (28)		1	NS	13	0.000781953	5	NS	0	NS
	Acid sensing (10)		1	NS	4	0.0199956	3	0.018977	1	NS
	Ammonium (6)		1	NS	3	0.0282792	2	0.0480136	3	0.00393279
	Chloride channel (43)		2	NS	8	0.0440291	5	NS	7	0.00281521
	Extracellular ligand gated channel (54)		0	NS	8	NS	3	NS	7	0.0093206
	Heme (4)		1	NS	2	NS	2	0.0273228	1	NS
	Ion channel (14)		1	NS	4	0.0475928	2	NS	1	NS
	Metal ion (2)		0	NS	2	0.0331512	1	NS	0	NS
	Monocarboxylate (2)		0	NS	2	0.0331512	0	NS	1	NS
	Potassium channel (117)		4	NS	18	0.0190375	15	0.00104119	10	0.0243599
Protein modification (407)			14	0.00141263	75	1.80361e-08	45	1.29586e-06	41	4.62271e-07
	Carbohydrate (215)		12	4.95138e-05	47	1.08189e-07	30	1.12574e-06	30	3.14524e-08
	Acyl transferase (57)		0	NS	12	0.00711996	5	NS	4	NS
	Other (25)		1	NS	8	0.00335635	7	0.000492772	2	NS
Proteolysis general (394)			12	0.00727691	62	2.23205e-05	44	1.32284e-06	40	5.25095e-07
	Carboxypeptidase (16)		3	0.00174614	6	0.00579638	5	0.00213199	7	1.70992e-05
	Metallopeptidase (122)		4	NS	28	1.62555e-05	25	1.51809e-08	20	6.02633e-07
	Other (83)		2	NS	16	0.00444794	7	NS	6	NS
Neuronal function (351)			11	0.00812399	41	0.0385766	31	0.00161429	31	9.70327e-05
	Locomotion (21)		3	0.00347636	6	0.0164058	3	NS	3	NS
	Signaling (63)		4	0.0109038	22	4.81689e-07	20	7.79143e-10	18	1.4933e-09
Development (411)			12	0.00983199	64	2.22167e-05	36	0.00084455	31	0.0011297
Transcription factor (625)			16	0.010557	143	3.88825e-21	81	1.45769e-13	52	3.30689e-06
	NHR (282)		12	0.00053075	101	4.40951e-27	62	5.96592e-20	39	4.18699e-10
	ZF (35)		1	NS	9	0.00642074	3	NS	2	NS
Signaling (1299)			25	0.041888	168	1.55825e-06	98	3.55884e-05	69	0.0155013
	Extracellular (2)		1	0.0378247	2	0.0331512	2	0.0116153	2	0.00830349
	Frizzled (5)		1	NS	3	0.0200054	3	0.00440637	1	NS
	Hedgehog-like (85)		1	NS	26	3.94666e-07	14	0.000161492	12	0.00034443
	MAPK (28)		0	NS	8	0.00592391	3	NS	1	NS
	RTK (81)		3	NS	15	0.00787568	12	0.00105747	10	0.00255937
	TGF beta (17)		0	NS	6	0.00732801	2	NS	2	NS
Apoptosis (77)			3	NS	7	NS	8	0.0393965	6	NS
Metabolism (1652)			28	NS	238	5.18515e-12	92	NS	77	NS
	1CC (30)		3	0.00859939	7	0.023281	4	NS	3	NS
		Folate (12)	2	0.0134383	4	0.0320658	2	NS	2	NS
		Methionine (5)	1	NS	1	NS	2	0.0371118	1	NS
	Amino acid (111)		3	NS	24	0.000137644	11	0.0235394	11	0.00734388
	Carbohydrate (73)		2	NS	15	0.00345282	5	NS	3	NS
	Lipid (487)		11	NS	99	1.14503e-12	36	0.0102856	24	NS
		Beta oxidation (79)	4	0.0222644	34	4.97275e-12	12	0.000870965	4	NS
		Fatty acid (66)	5	0.00224827	15	0.00149137	6	NS	4	NS
		Lipase (28)	0	NS	8	0.00592391	2	NS	3	NS
		Sphingolipid (42)	2	NS	10	0.00658803	4	NS	2	NS
	Neurotransmitter (16)		0	NS	5	0.0208673	2	NS	0	NS
	Other (173)		3	NS	25	0.0129449	11	NS	13	0.0274916
	Polyamine (6)		0	NS	3	0.0282792	1	NS	1	NS
	Short chain dehydrogenase (41)		0	NS	8	0.0357732	2	NS	4	NS
Perioxisome (14)			1	NS	6	0.00344984	1	NS	2	NS
Stress response (504)			9	NS	65	0.00181737	28	NS	24	NS
	CYP (79)		4	0.0222644	19	0.000206568	10	0.00721777	9	0.00658205
	Other (102)		4	0.0479065	24	4.45862e-05	8	NS	7	NS
Cuticle (285)			2	NS	27	0.0091072	9	NS	7	NS
	Collagen (191)		2	NS	28	0.00764372	9	NS	7	NS
	Cuticlin (28)		0	NS	7	0.0174318	4	NS	3	NS
Molting (12)			0	NS	5	0.00825082	2	NS	2	NS
Other Categories
	Cadherin (11)		1	NS	6	0.00135216	0	NS	1	NS
	Intermediate filament protein (11)		0	NS	4	0.0256048	1	NS	0	NS
	Transmembrane protein (338)		5	NS	39	0.0488464	21	NS	20	NS
	Unknown: Lipid storage: RNAi only (79)		3	NS	10	NS	12	0.000870965	9	0.00658205
	Unknown: Stress response: regulated by multiple stresses (2382)		41	NS	252	0.00129953	143	0.00682361	128	q
		RNA: binding: RRM (33)	0	NS	1	NS	2	0.0273228	1	NS
		Signaling: heteromeric G protein: arrestin (28)	1	NS	7	0.0174318	3	NS	0	NS
		Signaling: heteromeric G protein: other (23)	0	NS	3	NS	4	0.0363874	3	NS
		Signaling: phosphatase: acid (29)	3	0.00789241	11	0.00018923	6	0.00457317	7	0.000375563

## Sheet: All Down 4.0
			Control		sams-1		set-2		set-16
Category 1	Category 2	Category 3	Gene number	P value	Gene number	P value	Gene number	P value	Gene number	P value
Transmembrane transport (836)			24	4.26442e-09	53	5.56374e-10	29	5.63092e-09	23	2.23519e-08
	Acid sensing (10)		1	NS	2	0.0279006	1	NS	1	NS
	Amino acid (21)		2	0.0085492	4	0.00210436	1	NS	2	0.00877903
	Heme (4)		1	0.0298637	1	NS	1	0.043176	0	NS
	Major Facilitator (47)		6	9.65106e-07	6	0.00112337	5	0.000100557	6	1.04399e-06
	Potassium channel (117)		1	NS	2	NS	4	0.022878	2	NS
	Sodium channel (23)		1	NS	3	0.0193094	3	0.00153589	2	0.0103249
	Solute carrier (241)		6	0.004468	21	6.75258e-07	7	0.00716277	5	0.0192105
Neuronal function (351)			6	0.0235571	8	NS	5	NS	4	NS
	Locomotion (21)		2	0.0085492	3	0.0155322	2	0.0173537	1	NS
Development (411)			6	0.0444203	14	NS	4	NS	6	0.0468815
Proteolysis general (394)			5	NS	16	0.0230579	16	1.56102e-06	7	0.0135619
	Carboxypeptidase (21)		0	NS	2	NS	3	0.000599676	3	0.000211425
	Cathepsin (41)		2	0.0281526	0	NS	1	NS	1	NS
	Metallopeptidase (122)		1	NS	9	0.00275312	8	2.46583e-05	3	0.0426289
	Other (83)		1	NS	3	NS	3	0.0408519	0	NS
Protein modification (407)			5	NS	34	1.01207e-09	6	NS	7	0.0158494
	Carbohydrate (215)		5	0.0118169	22	2.91883e-08	4	NS	6	0.00278632
	Acyl transferase (57)		0	NS	6	0.00275299	1	NS	1	NS
	Methylation (72)		0	NS	3	NS	0	NS	0	NS
	Other (25)		0	NS	3	0.0235476	1	NS	0	NS
Metabolism (1652)			13	NS	67	2.23842e-05	18	NS	13	NS
	1CC (30)		2	0.0161621	4	0.00658397	2	0.0322865	3	0.00111515
		Folate (12)	2	0.00318943	3	0.00405054	1	NS	2	0.00327681
		Methionine (5)	0	NS	1	NS	1	NS	1	0.0362202
	Amino acid (111)		1	NS	8	0.00525538	5	0.00387175	3	0.0338993
	Carbohydrate (73)		1	NS	5	0.0298129	0	NS	0	NS
	Lipid (487)		4	NS	28	2.2689e-05	4	NS	5	NS
		Beta oxidation (79)	0	NS	14	2.18598e-08	0	NS	2	NS
		Fatty acid (66)	3	0.00873446	5	0.0208455	2	NS	1	NS
Stress response (504)			4	NS	18	0.0470754	5	NS	3	NS
	CYP (79)		2	NS	6	0.0117429	2	NS	3	0.0144384
	Other (102)		1	NS	6	0.0336082	2	NS	0	NS
Apoptosis (77)			1	NS	4	NS	3	0.0340882	0	NS
Transcription factor (625)			4	NS	46	8.44421e-11	15	0.000850625	2	NS
	NHR (282)		3	NS	36	5.10997e-15	13	3.75011e-06	2	NS
	ZF (35)		1	NS	3	NS	2	0.0421167	0	NS
Molting (12)			0	NS	2	0.0373615	0	NS	0	NS
Perioxisome (14)			0	NS	3	0.00585624	1	NS	#N/A	NS
Other Categories
	Cytoskeleton: intermediate filament protein (11)		0	NS	2	0.0324948	0	NS	0	NS
	DNA: transposon function (4)		1	0.0298637	0	NS	0	NS	0	NS
	Signaling: Frizzled (5)		1	0.0357277	1	NS	0	NS	0	NS
	Signaling: RTK (81)		1	NS	6	0.0130643	3	0.0385277	1	NS
	Unknown: Stress response: regulated by multiple stresses (2382)		23	0.0301948	75	0.00611449	34	0.00895344	23	0.0340924
		Signaling: phosphatase: acid (29)	1	NS	3	0.0334051	2	0.0304445	2	0.0156153
